# Supplementary material for: Order–order assembly transition-driven polyamines detection based on iron−sulfur complexes
Source: Commun Chem. 2023 Jul 7;6:146. doi: 10.1038/s42004-023-00942-1 (PMC10328931; doi:10.1038/s42004-023-00942-1)
Supplement: Supplementary file 4 — Supplementary Data 1 [file 42004_2023_942_MOESM4_ESM.cif]

 
data_2
 
_audit_creation_method            'SHELXL-2014/7'
_shelx_SHELXL_version_number      '2014/7'
_chemical_name_systematic         ?
_chemical_name_common             ?
_chemical_melting_point           ?
_chemical_formula_moiety          ?
_chemical_formula_sum
 'C14 H23 Cl2 Fe S3 Zn' 
_chemical_formula_weight          479.62

loop_
 _atom_type_symbol
 _atom_type_description
 _atom_type_scat_dispersion_real
 _atom_type_scat_dispersion_imag
 _atom_type_scat_source
 'C'  'C'   0.0033   0.0016
 'International Tables Vol C Tables 4.2.6.8 and 6.1.1.4'
 'H'  'H'   0.0000   0.0000
 'International Tables Vol C Tables 4.2.6.8 and 6.1.1.4'
 'S'  'S'   0.1246   0.1234
 'International Tables Vol C Tables 4.2.6.8 and 6.1.1.4'
 'Cl'  'Cl'   0.1484   0.1585
 'International Tables Vol C Tables 4.2.6.8 and 6.1.1.4'
 'Fe'  'Fe'   0.3463   0.8444
 'International Tables Vol C Tables 4.2.6.8 and 6.1.1.4'
 'Zn'  'Zn'   0.2839   1.4301
 'International Tables Vol C Tables 4.2.6.8 and 6.1.1.4'
 
_space_group_crystal_system       monoclinic
_space_group_IT_number            4
_space_group_name_H-M_alt         'P 21'
_space_group_name_Hall            'P 2yb'
 
_shelx_space_group_comment
;
The symmetry employed for this shelxl refinement is uniquely defined
by the following loop, which should always be used as a source of
symmetry information in preference to the above space-group names.
They are only intended as comments.
;
 
loop_
 _space_group_symop_operation_xyz
 'x, y, z'
 '-x, y+1/2, -z'
 
_cell_length_a                    8.683(3)
_cell_length_b                    14.267(6)
_cell_length_c                    16.095(6)
_cell_angle_alpha                 90
_cell_angle_beta                  79.403(7)
_cell_angle_gamma                 90
_cell_volume                      1959.8(13)
_cell_formula_units_Z             4
_cell_measurement_temperature     296(2)
_cell_measurement_reflns_used    5633
_cell_measurement_theta_min        2.70
_cell_measurement_theta_max       27.44
 
_exptl_crystal_description        block
_exptl_crystal_colour             black
_exptl_crystal_density_meas       ?
_exptl_crystal_density_method     ?
_exptl_crystal_density_diffrn     1.626          
_exptl_crystal_F_000              980
_exptl_transmission_factor_min    0.825
_exptl_transmission_factor_max    0.896
_exptl_crystal_size_max           0.210
_exptl_crystal_size_mid           0.160
_exptl_crystal_size_min           0.110
_exptl_absorpt_coefficient_mu     2.547
_shelx_estimated_absorpt_T_min    0.617
_shelx_estimated_absorpt_T_max    0.767
_exptl_absorpt_correction_type    'empirical'
_exptl_absorpt_correction_T_min   ?
_exptl_absorpt_correction_T_max   ?
_exptl_absorpt_process_details    SADABS
_exptl_absorpt_special_details    ?
_diffrn_ambient_temperature       296(2)
_diffrn_radiation_wavelength      0.71073
_diffrn_radiation_type           'MoK\a'
_diffrn_radiation_source         'sealed tube'
_diffrn_radiation_monochromator  'graphite'
_diffrn_measurement_device_type  'CCD area detector'
_diffrn_measurement_method       'phi and omega scans'
_diffrn_detector_area_resol_mean  ?
_diffrn_reflns_number             10063
_diffrn_reflns_av_unetI/netI      0.0727
_diffrn_reflns_av_R_equivalents   0.0438
_diffrn_reflns_limit_h_min        -10
_diffrn_reflns_limit_h_max        10
_diffrn_reflns_limit_k_min        -16
_diffrn_reflns_limit_k_max        16
_diffrn_reflns_limit_l_min        -13
_diffrn_reflns_limit_l_max        19
_diffrn_reflns_theta_min          1.922
_diffrn_reflns_theta_max          24.993
_diffrn_reflns_theta_full         24.993
_diffrn_measured_fraction_theta_max   0.999
_diffrn_measured_fraction_theta_full  0.999
_diffrn_reflns_Laue_measured_fraction_max    0.999
_diffrn_reflns_Laue_measured_fraction_full   0.999
_diffrn_reflns_point_group_measured_fraction_max   0.982
_diffrn_reflns_point_group_measured_fraction_full  0.982
_reflns_number_total              6793
_reflns_number_gt                 6066
_reflns_threshold_expression      'I > 2\s(I)'
_reflns_Friedel_coverage          0.883
_reflns_Friedel_fraction_max      0.964
_reflns_Friedel_fraction_full     0.964
 
_reflns_special_details
;
 Reflections were merged by SHELXL according to the crystal
 class for the calculation of statistics and refinement.
 
 _reflns_Friedel_fraction is defined as the number of unique
 Friedel pairs measured divided by the number that would be
 possible theoretically, ignoring centric projections and
 systematic absences.
;
 
_computing_data_collection      'Bruker SMART'
_computing_cell_refinement      'Bruker SMART'
_computing_data_reduction       'Bruker SAINT'
_computing_structure_solution   'Bruker SHELXTL'
_computing_structure_refinement 'Bruker SHELXTL'
_computing_molecular_graphics   'Bruker SHELXTL'
_computing_publication_material 'Bruker SHELXTL'
_refine_special_details           ?
_refine_ls_structure_factor_coef  Fsqd
_refine_ls_matrix_type            full
_refine_ls_weighting_scheme       calc
_refine_ls_weighting_details
'w=1/[\s^2^(Fo^2^)+(0.0984P)^2^+1.3632P] where P=(Fo^2^+2Fc^2^)/3'
_atom_sites_solution_primary      ?
_atom_sites_solution_secondary    ?
_atom_sites_solution_hydrogens    geom
_refine_ls_hydrogen_treatment     constr
_refine_ls_extinction_method      none
_refine_ls_extinction_coef        .
_refine_ls_abs_structure_details
;
 Flack x determined using 2440 quotients [(I+)-(I-)]/[(I+)+(I-)]
 (Parsons, Flack and Wagner, Acta Cryst. B69 (2013) 249-259).
;
_refine_ls_abs_structure_Flack    0.01(2)
_chemical_absolute_configuration  ?
_refine_ls_number_reflns          6793
_refine_ls_number_parameters      379
_refine_ls_number_restraints      253
_refine_ls_R_factor_all           0.0642
_refine_ls_R_factor_gt            0.0576
_refine_ls_wR_factor_ref          0.1681
_refine_ls_wR_factor_gt           0.1613
_refine_ls_goodness_of_fit_ref    1.092
_refine_ls_restrained_S_all       1.105
_refine_ls_shift/su_max           0.000
_refine_ls_shift/su_mean          0.000
 
loop_
 _atom_site_label
 _atom_site_type_symbol
 _atom_site_fract_x
 _atom_site_fract_y
 _atom_site_fract_z
 _atom_site_U_iso_or_equiv
 _atom_site_adp_type
 _atom_site_occupancy
 _atom_site_site_symmetry_order  
 _atom_site_calc_flag
 _atom_site_refinement_flags_posn
 _atom_site_refinement_flags_adp
 _atom_site_refinement_flags_occupancy
 _atom_site_disorder_assembly
 _atom_site_disorder_group
Zn2 Zn 0.87957(14) 0.06282(10) 0.19918(8) 0.0421(3) Uani 1 1 d . U . . .
Zn1 Zn 0.59815(18) 0.06226(10) 0.71682(9) 0.0507(4) Uani 1 1 d . U . . .
Fe1 Fe 0.67176(16) 0.19968(10) 0.57456(9) 0.0318(3) Uani 1 1 d . U . . .
Fe2 Fe 1.02715(17) 0.22781(12) 0.10251(10) 0.0386(4) Uani 1 1 d . U . . .
S1 S 0.7931(3) 0.1851(2) 0.68748(19) 0.0472(7) Uani 1 1 d . U . . .
S2 S 0.4443(3) 0.1189(2) 0.61688(19) 0.0460(7) Uani 1 1 d . U . . .
S3 S 0.5501(4) 0.3276(2) 0.6358(2) 0.0518(8) Uani 1 1 d . U . . .
S4 S 0.9582(4) 0.2118(2) 0.24511(18) 0.0469(7) Uani 1 1 d . U . . .
S5 S 1.0091(4) 0.0785(2) 0.05474(19) 0.0520(8) Uani 1 1 d . U . . .
S6 S 1.2757(3) 0.1955(3) 0.1122(3) 0.0688(11) Uani 1 1 d . U . . .
Cl1 Cl 0.6918(6) -0.0777(3) 0.6731(3) 0.0786(12) Uani 1 1 d . U . . .
Cl2 Cl 0.4759(6) 0.0797(4) 0.8503(2) 0.0892(14) Uani 1 1 d . U . . .
Cl3 Cl 0.6225(3) 0.0510(3) 0.2039(2) 0.0625(9) Uani 1 1 d . U . . .
Cl4 Cl 0.9796(4) -0.0535(3) 0.2658(2) 0.0631(9) Uani 1 1 d . U . . .
C1 C 0.7487(14) 0.2763(8) 0.4564(7) 0.041(3) Uani 1 1 d . U . . .
C2 C 0.6541(14) 0.2001(9) 0.4443(6) 0.045(3) Uani 1 1 d . U . . .
C3 C 0.7255(13) 0.1153(8) 0.4660(7) 0.041(3) Uani 1 1 d . U . . .
C4 C 0.8638(14) 0.1408(8) 0.4939(7) 0.042(3) Uani 1 1 d . U . . .
C5 C 0.8779(13) 0.2422(8) 0.4903(7) 0.043(3) Uani 1 1 d . U . . .
C6 C 0.723(2) 0.3782(10) 0.4364(9) 0.063(4) Uani 1 1 d . U . . .
H6A H 0.8058 0.4156 0.4510 0.095 Uiso 1 1 calc R U . . .
H6B H 0.7218 0.3847 0.3771 0.095 Uiso 1 1 calc R U . . .
H6C H 0.6242 0.3989 0.4684 0.095 Uiso 1 1 calc R U . . .
C7 C 0.5062(19) 0.2043(14) 0.4058(10) 0.076(5) Uani 1 1 d . U . . .
H7A H 0.4630 0.1425 0.4046 0.114 Uiso 1 1 calc R U . . .
H7B H 0.4307 0.2446 0.4393 0.114 Uiso 1 1 calc R U . . .
H7C H 0.5318 0.2284 0.3493 0.114 Uiso 1 1 calc R U . . .
C8 C 0.673(2) 0.0191(10) 0.4526(9) 0.064(4) Uani 1 1 d . U . . .
H8A H 0.5746 0.0214 0.4334 0.096 Uiso 1 1 calc R U . . .
H8B H 0.7496 -0.0116 0.4108 0.096 Uiso 1 1 calc R U . . .
H8C H 0.6603 -0.0151 0.5047 0.096 Uiso 1 1 calc R U . . .
C9 C 0.9870(17) 0.0755(10) 0.5158(12) 0.069(4) Uani 1 1 d . U . . .
H9A H 1.0691 0.1114 0.5331 0.103 Uiso 1 1 calc R U . . .
H9B H 0.9406 0.0349 0.5612 0.103 Uiso 1 1 calc R U . . .
H9C H 1.0298 0.0385 0.4672 0.103 Uiso 1 1 calc R U . . .
C10 C 1.0113(18) 0.3006(11) 0.5101(10) 0.061(4) Uani 1 1 d . U . . .
H10A H 1.0835 0.2610 0.5323 0.092 Uiso 1 1 calc R U . . .
H10B H 1.0645 0.3305 0.4594 0.092 Uiso 1 1 calc R U . . .
H10C H 0.9710 0.3474 0.5512 0.092 Uiso 1 1 calc R U . . .
C11 C 0.991(2) 0.3801(11) 0.1055(10) 0.068(4) Uani 1 1 d . U . . .
C12 C 1.0986(18) 0.3532(12) 0.0309(11) 0.070(4) Uani 1 1 d . U . . .
C13 C 1.0283(18) 0.2889(12) -0.0175(9) 0.067(4) Uani 1 1 d . U . . .
C14 C 0.8685(15) 0.2743(10) 0.0258(8) 0.051(3) Uani 1 1 d . U . . .
C15 C 0.8494(16) 0.3278(9) 0.1006(8) 0.050(3) Uani 1 1 d . U . . .
C16 C 1.008(3) 0.4460(14) 0.1744(14) 0.105(7) Uani 1 1 d . U . . .
H16A H 0.9123 0.4476 0.2152 0.158 Uiso 1 1 calc R U . . .
H16B H 1.0921 0.4256 0.2014 0.158 Uiso 1 1 calc R U . . .
H16C H 1.0308 0.5076 0.1514 0.158 Uiso 1 1 calc R U . . .
C17 C 1.263(3) 0.3905(18) 0.0051(17) 0.119(8) Uani 1 1 d . U . . .
H17A H 1.2856 0.4330 0.0475 0.179 Uiso 1 1 calc R U . . .
H17B H 1.3361 0.3393 -0.0008 0.179 Uiso 1 1 calc R U . . .
H17C H 1.2722 0.4229 -0.0479 0.179 Uiso 1 1 calc R U . . .
C18 C 1.095(3) 0.2501(19) -0.1036(12) 0.110(7) Uani 1 1 d . U . . .
H18A H 1.0209 0.2078 -0.1209 0.166 Uiso 1 1 calc R U . . .
H18B H 1.1160 0.3006 -0.1435 0.166 Uiso 1 1 calc R U . . .
H18C H 1.1905 0.2172 -0.1013 0.166 Uiso 1 1 calc R U . . .
C19 C 0.742(2) 0.2181(15) -0.0016(14) 0.091(6) Uani 1 1 d . U . . .
H19A H 0.7826 0.1878 -0.0543 0.136 Uiso 1 1 calc R U . . .
H19B H 0.7048 0.1717 0.0405 0.136 Uiso 1 1 calc R U . . .
H19C H 0.6571 0.2587 -0.0085 0.136 Uiso 1 1 calc R U . . .
C20 C 0.697(2) 0.3385(13) 0.1646(11) 0.083(5) Uani 1 1 d . U . . .
H20A H 0.7141 0.3785 0.2100 0.124 Uiso 1 1 calc R U . . .
H20B H 0.6181 0.3658 0.1372 0.124 Uiso 1 1 calc R U . . .
H20C H 0.6621 0.2781 0.1867 0.124 Uiso 1 1 calc R U . . .
C21 C 0.656(2) 0.3627(13) 0.7140(12) 0.082(5) Uani 1 1 d . U . . .
H21A H 0.7466 0.3992 0.6877 0.099 Uiso 1 1 calc R U . . .
H21B H 0.5907 0.4026 0.7547 0.099 Uiso 1 1 calc R U . . .
C22 C 0.712(2) 0.2790(11) 0.7599(9) 0.065(4) Uani 1 1 d . U . . .
H22A H 0.6241 0.2546 0.8003 0.078 Uiso 1 1 calc R U . . .
H22B H 0.7909 0.2999 0.7912 0.078 Uiso 1 1 calc R U . . .
C23 C 0.370(2) 0.2857(17) 0.7009(16) 0.108(7) Uani 1 1 d . U . . .
H23A H 0.3892 0.2763 0.7579 0.130 Uiso 1 1 calc R U . . .
H23B H 0.2916 0.3345 0.7036 0.130 Uiso 1 1 calc R U . . .
C24 C 0.3081(17) 0.2036(11) 0.6749(11) 0.071(4) Uani 1 1 d . U . . .
H24A H 0.2330 0.2204 0.6397 0.085 Uiso 1 1 calc R U . . .
H24B H 0.2505 0.1725 0.7246 0.085 Uiso 1 1 calc R U . . .
C25 C 1.286(2) 0.2083(18) 0.2161(12) 0.099(6) Uani 1 1 d . U . . .
H25A H 1.3717 0.1699 0.2276 0.119 Uiso 1 1 calc R U . . .
H25B H 1.3129 0.2731 0.2251 0.119 Uiso 1 1 calc R U . . .
C26 C 1.142(2) 0.1842(12) 0.2805(10) 0.075(4) Uani 1 1 d . U . . .
H26A H 1.1458 0.2183 0.3323 0.091 Uiso 1 1 calc R U . . .
H26B H 1.1444 0.1178 0.2932 0.091 Uiso 1 1 calc R U . . .
C27 C 1.1994(19) 0.0249(12) 0.0513(11) 0.074(4) Uani 1 1 d . U . . .
H27A H 1.1837 -0.0390 0.0717 0.089 Uiso 1 1 calc R U . . .
H27B H 1.2526 0.0220 -0.0072 0.089 Uiso 1 1 calc R U . . .
C28 C 1.296(3) 0.0699(17) 0.0976(15) 0.106(6) Uani 1 1 d . U . . .
H28A H 1.4033 0.0572 0.0708 0.127 Uiso 1 1 calc R U . . .
H28B H 1.2799 0.0412 0.1531 0.127 Uiso 1 1 calc R U . . .
 
loop_
 _atom_site_aniso_label
 _atom_site_aniso_U_11
 _atom_site_aniso_U_22
 _atom_site_aniso_U_33
 _atom_site_aniso_U_23
 _atom_site_aniso_U_13
 _atom_site_aniso_U_12
Zn2 0.0311(6) 0.0438(7) 0.0500(7) 0.0067(6) -0.0038(5) -0.0004(6)
Zn1 0.0596(9) 0.0409(8) 0.0492(8) 0.0095(6) -0.0036(6) -0.0041(7)
Fe1 0.0313(7) 0.0300(8) 0.0331(7) 0.0000(6) -0.0036(5) -0.0003(6)
Fe2 0.0303(7) 0.0456(9) 0.0387(8) 0.0112(7) -0.0026(6) 0.0006(6)
S1 0.0413(14) 0.0557(18) 0.0469(15) 0.0074(14) -0.0140(12) -0.0071(14)
S2 0.0394(15) 0.0488(17) 0.0487(16) 0.0000(13) -0.0048(12) -0.0086(13)
S3 0.0561(18) 0.0401(17) 0.0554(18) -0.0069(13) -0.0005(14) 0.0106(14)
S4 0.0603(17) 0.0421(16) 0.0379(13) 0.0032(12) -0.0084(12) -0.0009(14)
S5 0.0533(17) 0.056(2) 0.0432(16) -0.0025(13) -0.0013(13) 0.0017(15)
S6 0.0287(14) 0.070(2) 0.108(3) 0.038(2) -0.0123(16) -0.0054(15)
Cl1 0.104(3) 0.0420(19) 0.089(3) 0.0082(18) -0.015(2) 0.015(2)
Cl2 0.115(3) 0.093(3) 0.049(2) 0.0137(19) 0.014(2) -0.027(3)
Cl3 0.0334(14) 0.071(2) 0.083(2) 0.0116(19) -0.0108(14) -0.0011(15)
Cl4 0.0497(18) 0.056(2) 0.082(2) 0.0225(17) -0.0075(16) 0.0075(15)
C1 0.049(6) 0.040(6) 0.030(5) 0.007(4) 0.002(4) 0.000(5)
C2 0.048(6) 0.056(7) 0.028(5) 0.000(5) 0.001(4) 0.006(6)
C3 0.044(6) 0.039(6) 0.034(5) -0.014(4) 0.007(4) -0.005(5)
C4 0.048(6) 0.037(6) 0.037(5) 0.001(4) 0.005(5) 0.002(5)
C5 0.039(5) 0.038(6) 0.046(6) 0.012(5) 0.006(5) -0.006(5)
C6 0.081(10) 0.049(8) 0.054(7) 0.016(6) 0.000(7) 0.011(7)
C7 0.074(9) 0.101(12) 0.061(8) 0.001(8) -0.033(7) -0.002(9)
C8 0.090(10) 0.047(7) 0.047(7) -0.018(6) 0.011(7) -0.021(7)
C9 0.049(7) 0.042(7) 0.107(11) -0.001(7) 0.005(7) 0.019(6)
C10 0.054(7) 0.053(8) 0.075(9) 0.002(7) -0.007(6) -0.016(6)
C11 0.079(9) 0.054(8) 0.075(8) 0.020(6) -0.025(7) 0.006(7)
C12 0.055(7) 0.067(8) 0.089(9) 0.034(7) -0.018(7) -0.005(7)
C13 0.064(8) 0.081(9) 0.050(7) 0.031(6) 0.004(6) 0.021(7)
C14 0.052(6) 0.066(7) 0.037(5) 0.011(5) -0.012(5) 0.012(6)
C15 0.056(7) 0.050(7) 0.043(6) 0.013(5) -0.008(5) 0.013(6)
C16 0.151(17) 0.057(10) 0.116(14) 0.009(10) -0.047(13) -0.013(11)
C17 0.077(12) 0.135(17) 0.147(16) 0.080(14) -0.024(11) -0.029(12)
C18 0.117(14) 0.136(17) 0.068(10) 0.021(11) 0.012(10) 0.038(13)
C19 0.073(10) 0.097(13) 0.114(13) 0.014(11) -0.048(10) 0.006(9)
C20 0.063(9) 0.089(12) 0.087(11) 0.011(9) 0.011(8) 0.040(9)
C21 0.092(10) 0.077(9) 0.078(9) -0.008(8) -0.016(8) -0.012(8)
C22 0.084(9) 0.066(8) 0.045(6) 0.000(6) -0.016(6) -0.020(7)
C23 0.079(10) 0.099(11) 0.134(12) -0.036(10) 0.015(9) 0.003(9)
C24 0.052(7) 0.065(8) 0.088(8) 0.002(7) 0.006(6) 0.007(7)
C25 0.092(10) 0.119(12) 0.097(10) -0.026(9) -0.043(9) 0.018(9)
C26 0.094(9) 0.076(9) 0.069(7) 0.033(7) -0.049(7) -0.026(8)
C27 0.063(8) 0.070(8) 0.078(8) 0.010(7) 0.018(7) 0.010(7)
C28 0.097(10) 0.118(12) 0.112(11) -0.043(10) -0.044(9) 0.037(10)
 
_geom_special_details
;
 All esds (except the esd in the dihedral angle between two l.s. planes)
 are estimated using the full covariance matrix.  The cell esds are taken
 into account individually in the estimation of esds in distances, angles
 and torsion angles; correlations between esds in cell parameters are only
 used when they are defined by crystal symmetry.  An approximate (isotropic)
 treatment of cell esds is used for estimating esds involving l.s. planes.
;
 
loop_
 _geom_bond_atom_site_label_1
 _geom_bond_atom_site_label_2
 _geom_bond_distance
 _geom_bond_site_symmetry_2
 _geom_bond_publ_flag
Zn2 Cl3 2.226(3) . ?
Zn2 Cl4 2.236(4) . ?
Zn2 S4 2.390(4) . ?
Zn2 S5 2.400(3) . ?
Zn2 Fe2 2.978(2) . ?
Zn1 Cl1 2.222(4) . ?
Zn1 Cl2 2.228(4) . ?
Zn1 S2 2.411(3) . ?
Zn1 S1 2.422(3) . ?
Zn1 Fe1 2.993(2) . ?
Fe1 C4 2.092(11) . ?
Fe1 C3 2.103(10) . ?
Fe1 C5 2.126(11) . ?
Fe1 C2 2.130(10) . ?
Fe1 C1 2.188(10) . ?
Fe1 S3 2.244(3) . ?
Fe1 S1 2.272(3) . ?
Fe1 S2 2.280(3) . ?
Fe2 C15 2.106(12) . ?
Fe2 C13 2.117(13) . ?
Fe2 C14 2.118(12) . ?
Fe2 C12 2.157(15) . ?
Fe2 C11 2.194(15) . ?
Fe2 S6 2.240(3) . ?
Fe2 S4 2.275(3) . ?
Fe2 S5 2.280(4) . ?
S1 C22 1.831(16) . ?
S2 C24 1.823(15) . ?
S3 C21 1.764(18) . ?
S3 C23 1.82(2) . ?
S4 C26 1.837(15) . ?
S5 C27 1.812(16) . ?
S6 C25 1.701(19) . ?
S6 C28 1.81(2) . ?
C1 C2 1.397(18) . ?
C1 C5 1.420(17) . ?
C1 C6 1.515(18) . ?
C2 C3 1.431(18) . ?
C2 C7 1.526(18) . ?
C3 C4 1.405(17) . ?
C3 C8 1.475(17) . ?
C4 C5 1.453(17) . ?
C4 C9 1.510(18) . ?
C5 C10 1.507(19) . ?
C11 C12 1.43(2) . ?
C11 C15 1.45(2) . ?
C11 C16 1.48(3) . ?
C12 C13 1.41(3) . ?
C12 C17 1.51(3) . ?
C13 C14 1.45(2) . ?
C13 C18 1.51(3) . ?
C14 C15 1.409(19) . ?
C14 C19 1.49(2) . ?
C15 C20 1.530(19) . ?
C21 C22 1.53(2) . ?
C23 C24 1.39(3) . ?
C25 C26 1.51(3) . ?
C27 C28 1.38(3) . ?
 
loop_
 _geom_angle_atom_site_label_1
 _geom_angle_atom_site_label_2
 _geom_angle_atom_site_label_3
 _geom_angle
 _geom_angle_site_symmetry_1
 _geom_angle_site_symmetry_3
 _geom_angle_publ_flag
Cl3 Zn2 Cl4 113.76(15) . . ?
Cl3 Zn2 S4 113.48(14) . . ?
Cl4 Zn2 S4 110.68(15) . . ?
Cl3 Zn2 S5 109.19(14) . . ?
Cl4 Zn2 S5 112.30(14) . . ?
S4 Zn2 S5 96.15(12) . . ?
Cl3 Zn2 Fe2 114.21(11) . . ?
Cl4 Zn2 Fe2 132.01(11) . . ?
S4 Zn2 Fe2 48.63(8) . . ?
S5 Zn2 Fe2 48.72(9) . . ?
Cl1 Zn1 Cl2 119.19(19) . . ?
Cl1 Zn1 S2 107.78(16) . . ?
Cl2 Zn1 S2 112.44(18) . . ?
Cl1 Zn1 S1 112.75(16) . . ?
Cl2 Zn1 S1 107.39(16) . . ?
S2 Zn1 S1 94.61(11) . . ?
Cl1 Zn1 Fe1 109.41(13) . . ?
Cl2 Zn1 Fe1 131.40(15) . . ?
S2 Zn1 Fe1 48.44(8) . . ?
S1 Zn1 Fe1 48.21(8) . . ?
C4 Fe1 C3 39.1(5) . . ?
C4 Fe1 C5 40.3(5) . . ?
C3 Fe1 C5 66.5(5) . . ?
C4 Fe1 C2 65.4(5) . . ?
C3 Fe1 C2 39.5(5) . . ?
C5 Fe1 C2 64.9(5) . . ?
C4 Fe1 C1 65.2(5) . . ?
C3 Fe1 C1 65.0(5) . . ?
C5 Fe1 C1 38.4(5) . . ?
C2 Fe1 C1 37.7(5) . . ?
C4 Fe1 S3 148.9(3) . . ?
C3 Fe1 S3 147.7(4) . . ?
C5 Fe1 S3 108.7(3) . . ?
C2 Fe1 S3 108.5(4) . . ?
C1 Fe1 S3 91.1(3) . . ?
C4 Fe1 S1 91.5(4) . . ?
C3 Fe1 S1 123.2(4) . . ?
C5 Fe1 S1 94.4(3) . . ?
C2 Fe1 S1 156.3(3) . . ?
C1 Fe1 S1 128.9(3) . . ?
S3 Fe1 S1 88.46(13) . . ?
C4 Fe1 S2 122.0(4) . . ?
C3 Fe1 S2 90.4(3) . . ?
C5 Fe1 S2 156.4(4) . . ?
C2 Fe1 S2 94.6(4) . . ?
C1 Fe1 S2 128.4(3) . . ?
S3 Fe1 S2 88.16(13) . . ?
S1 Fe1 S2 102.61(12) . . ?
C4 Fe1 Zn1 104.2(3) . . ?
C3 Fe1 Zn1 104.2(3) . . ?
C5 Fe1 Zn1 135.4(3) . . ?
C2 Fe1 Zn1 135.3(4) . . ?
C1 Fe1 Zn1 168.5(3) . . ?
S3 Fe1 Zn1 100.34(10) . . ?
S1 Fe1 Zn1 52.64(9) . . ?
S2 Fe1 Zn1 52.33(9) . . ?
C15 Fe2 C13 65.7(5) . . ?
C15 Fe2 C14 39.0(5) . . ?
C13 Fe2 C14 40.0(6) . . ?
C15 Fe2 C12 64.5(6) . . ?
C13 Fe2 C12 38.6(7) . . ?
C14 Fe2 C12 65.3(6) . . ?
C15 Fe2 C11 39.4(6) . . ?
C13 Fe2 C11 65.8(6) . . ?
C14 Fe2 C11 66.3(6) . . ?
C12 Fe2 C11 38.4(7) . . ?
C15 Fe2 S6 149.1(4) . . ?
C13 Fe2 S6 107.8(4) . . ?
C14 Fe2 S6 147.5(4) . . ?
C12 Fe2 S6 91.2(4) . . ?
C11 Fe2 S6 109.7(5) . . ?
C15 Fe2 S4 91.4(3) . . ?
C13 Fe2 S4 156.7(4) . . ?
C14 Fe2 S4 122.7(4) . . ?
C12 Fe2 S4 128.3(5) . . ?
C11 Fe2 S4 93.9(4) . . ?
S6 Fe2 S4 89.25(15) . . ?
C15 Fe2 S5 122.2(4) . . ?
C13 Fe2 S5 93.8(5) . . ?
C14 Fe2 S5 90.2(4) . . ?
C12 Fe2 S5 128.7(5) . . ?
C11 Fe2 S5 156.1(4) . . ?
S6 Fe2 S5 87.60(16) . . ?
S4 Fe2 S5 102.97(13) . . ?
C15 Fe2 Zn2 107.3(4) . . ?
C13 Fe2 Zn2 137.0(5) . . ?
C14 Fe2 Zn2 106.8(4) . . ?
C12 Fe2 Zn2 171.4(4) . . ?
C11 Fe2 Zn2 136.5(5) . . ?
S6 Fe2 Zn2 97.38(11) . . ?
S4 Fe2 Zn2 52.06(9) . . ?
S5 Fe2 Zn2 52.27(9) . . ?
C22 S1 Fe1 105.1(5) . . ?
C22 S1 Zn1 103.4(5) . . ?
Fe1 S1 Zn1 79.16(10) . . ?
C24 S2 Fe1 105.2(5) . . ?
C24 S2 Zn1 105.5(6) . . ?
Fe1 S2 Zn1 79.23(11) . . ?
C21 S3 C23 100.9(10) . . ?
C21 S3 Fe1 106.2(7) . . ?
C23 S3 Fe1 105.8(7) . . ?
C26 S4 Fe2 104.6(6) . . ?
C26 S4 Zn2 102.7(6) . . ?
Fe2 S4 Zn2 79.32(11) . . ?
C27 S5 Fe2 106.6(6) . . ?
C27 S5 Zn2 104.6(6) . . ?
Fe2 S5 Zn2 79.01(11) . . ?
C25 S6 C28 102.3(12) . . ?
C25 S6 Fe2 105.8(7) . . ?
C28 S6 Fe2 105.4(7) . . ?
C2 C1 C5 108.3(10) . . ?
C2 C1 C6 127.1(12) . . ?
C5 C1 C6 124.6(12) . . ?
C2 C1 Fe1 68.9(6) . . ?
C5 C1 Fe1 68.4(6) . . ?
C6 C1 Fe1 129.1(9) . . ?
C1 C2 C3 109.4(10) . . ?
C1 C2 C7 125.9(13) . . ?
C3 C2 C7 124.5(13) . . ?
C1 C2 Fe1 73.4(6) . . ?
C3 C2 Fe1 69.2(6) . . ?
C7 C2 Fe1 128.2(9) . . ?
C4 C3 C2 107.0(10) . . ?
C4 C3 C8 126.4(13) . . ?
C2 C3 C8 126.3(12) . . ?
C4 C3 Fe1 70.0(6) . . ?
C2 C3 Fe1 71.2(6) . . ?
C8 C3 Fe1 128.8(9) . . ?
C3 C4 C5 108.4(11) . . ?
C3 C4 C9 126.8(12) . . ?
C5 C4 C9 124.5(12) . . ?
C3 C4 Fe1 70.9(6) . . ?
C5 C4 Fe1 71.2(7) . . ?
C9 C4 Fe1 128.4(9) . . ?
C1 C5 C4 106.8(11) . . ?
C1 C5 C10 125.8(11) . . ?
C4 C5 C10 127.2(12) . . ?
C1 C5 Fe1 73.2(6) . . ?
C4 C5 Fe1 68.6(6) . . ?
C10 C5 Fe1 127.7(9) . . ?
C12 C11 C15 104.2(14) . . ?
C12 C11 C16 131.2(17) . . ?
C15 C11 C16 124.6(16) . . ?
C12 C11 Fe2 69.4(9) . . ?
C15 C11 Fe2 67.0(8) . . ?
C16 C11 Fe2 127.7(11) . . ?
C13 C12 C11 110.8(13) . . ?
C13 C12 C17 124.1(19) . . ?
C11 C12 C17 125.0(19) . . ?
C13 C12 Fe2 69.2(8) . . ?
C11 C12 Fe2 72.2(9) . . ?
C17 C12 Fe2 127.2(12) . . ?
C12 C13 C14 107.5(13) . . ?
C12 C13 C18 127.9(17) . . ?
C14 C13 C18 124.2(18) . . ?
C12 C13 Fe2 72.2(9) . . ?
C14 C13 Fe2 70.0(7) . . ?
C18 C13 Fe2 128.7(13) . . ?
C15 C14 C13 106.6(13) . . ?
C15 C14 C19 124.5(14) . . ?
C13 C14 C19 128.8(15) . . ?
C15 C14 Fe2 70.1(7) . . ?
C13 C14 Fe2 70.0(7) . . ?
C19 C14 Fe2 126.7(11) . . ?
C14 C15 C11 110.9(12) . . ?
C14 C15 C20 125.5(14) . . ?
C11 C15 C20 123.4(14) . . ?
C14 C15 Fe2 71.0(7) . . ?
C11 C15 Fe2 73.6(8) . . ?
C20 C15 Fe2 127.2(9) . . ?
C22 C21 S3 112.0(12) . . ?
C21 C22 S1 112.5(11) . . ?
C24 C23 S3 116.4(14) . . ?
C23 C24 S2 117.6(12) . . ?
C26 C25 S6 117.8(13) . . ?
C25 C26 S4 113.3(11) . . ?
C28 C27 S5 115.4(14) . . ?
C27 C28 S6 118.5(15) . . ?
 
_refine_diff_density_max    0.985
_refine_diff_density_min   -0.700
_refine_diff_density_rms    0.103

_shelx_res_file
;

    2.res created by SHELXL-2014/7


TITL 2 in P2(1)
CELL 0.71073   8.6826  14.2671  16.0955  90.000  79.403  90.000
ZERR   4.00   0.0032   0.0055   0.0061   0.000   0.007   0.000
LATT -1
SYMM -X, 0.5+Y, -Z
SFAC C H S CL FE ZN
UNIT 56 92 12 8 4 4
TEMP 23.000

L.S. 10
BOND
FMAP 2
PLAN 10
OMIT 0 50
ACTA
SIZE 0.21 0.16 0.11
ISOR 0.01

WGHT    0.098400    1.363200
FVAR       0.11162
ZN2   6    0.879568    0.062819    0.199183    11.00000    0.03110    0.04380 =
         0.04999    0.00670   -0.00381   -0.00041
ZN1   6    0.598148    0.062264    0.716818    11.00000    0.05964    0.04086 =
         0.04920    0.00952   -0.00357   -0.00409
FE1   5    0.671759    0.199676    0.574558    11.00000    0.03128    0.03004 =
         0.03308   -0.00003   -0.00362   -0.00030
FE2   5    1.027149    0.227813    0.102505    11.00000    0.03027    0.04556 =
         0.03866    0.01123   -0.00256    0.00057
S1    3    0.793118    0.185094    0.687480    11.00000    0.04134    0.05573 =
         0.04692    0.00745   -0.01403   -0.00713
S2    3    0.444317    0.118914    0.616881    11.00000    0.03939    0.04878 =
         0.04868   -0.00002   -0.00479   -0.00859
S3    3    0.550100    0.327585    0.635820    11.00000    0.05607    0.04012 =
         0.05538   -0.00693   -0.00053    0.01062
S4    3    0.958219    0.211753    0.245109    11.00000    0.06025    0.04215 =
         0.03794    0.00321   -0.00843   -0.00089
S5    3    1.009148    0.078492    0.054740    11.00000    0.05333    0.05649 =
         0.04319   -0.00249   -0.00128    0.00169
S6    3    1.275710    0.195520    0.112235    11.00000    0.02867    0.07014 =
         0.10752    0.03846   -0.01231   -0.00541
CL1   4    0.691837   -0.077740    0.673085    11.00000    0.10394    0.04198 =
         0.08893    0.00824   -0.01517    0.01477
CL2   4    0.475945    0.079721    0.850292    11.00000    0.11496    0.09264 =
         0.04919    0.01366    0.01352   -0.02655
CL3   4    0.622471    0.051008    0.203916    11.00000    0.03336    0.07103 =
         0.08309    0.01159   -0.01084   -0.00111
CL4   4    0.979621   -0.053495    0.265798    11.00000    0.04974    0.05572 =
         0.08219    0.02253   -0.00751    0.00752
C1    1    0.748683    0.276260    0.456410    11.00000    0.04884    0.03981 =
         0.02994    0.00704    0.00166   -0.00019
C2    1    0.654087    0.200110    0.444339    11.00000    0.04797    0.05614 =
         0.02833   -0.00028    0.00080    0.00588
C3    1    0.725515    0.115316    0.465967    11.00000    0.04449    0.03945 =
         0.03383   -0.01448    0.00669   -0.00531
C4    1    0.863770    0.140824    0.493871    11.00000    0.04824    0.03716 =
         0.03701    0.00055    0.00530    0.00225
C5    1    0.877946    0.242247    0.490251    11.00000    0.03905    0.03762 =
         0.04576    0.01163    0.00577   -0.00634
C6    1    0.722730    0.378200    0.436391    11.00000    0.08149    0.04883 =
         0.05441    0.01644    0.00031    0.01137
AFIX  33
H6A   2    0.805756    0.415577    0.450993    11.00000   -1.50000
H6B   2    0.721781    0.384739    0.377125    11.00000   -1.50000
H6C   2    0.624212    0.398860    0.468372    11.00000   -1.50000
AFIX   0
C7    1    0.506200    0.204280    0.405828    11.00000    0.07377    0.10077 =
         0.06133    0.00086   -0.03271   -0.00223
AFIX  33
H7A   2    0.463007    0.142460    0.404627    11.00000   -1.50000
H7B   2    0.430739    0.244619    0.439350    11.00000   -1.50000
H7C   2    0.531831    0.228384    0.349283    11.00000   -1.50000
AFIX   0
C8    1    0.672929    0.019116    0.452561    11.00000    0.08960    0.04688 =
         0.04719   -0.01812    0.01061   -0.02105
AFIX  33
H8A   2    0.574636    0.021370    0.433380    11.00000   -1.50000
H8B   2    0.749598   -0.011574    0.410828    11.00000   -1.50000
H8C   2    0.660321   -0.015068    0.504748    11.00000   -1.50000
AFIX   0
C9    1    0.987032    0.075452    0.515843    11.00000    0.04917    0.04228 =
         0.10747   -0.00091    0.00485    0.01893
AFIX  33
H9A   2    1.069121    0.111442    0.533099    11.00000   -1.50000
H9B   2    0.940553    0.034888    0.561163    11.00000   -1.50000
H9C   2    1.029798    0.038460    0.467239    11.00000   -1.50000
AFIX   0
C10   1    1.011346    0.300564    0.510089    11.00000    0.05354    0.05325 =
         0.07465    0.00205   -0.00721   -0.01559
AFIX  33
H10A  2    1.083471    0.260960    0.532301    11.00000   -1.50000
H10B  2    1.064492    0.330460    0.459418    11.00000   -1.50000
H10C  2    0.971040    0.347414    0.551182    11.00000   -1.50000
AFIX   0
C11   1    0.991134    0.380102    0.105515    11.00000    0.07863    0.05353 =
         0.07545    0.01990   -0.02541    0.00570
C12   1    1.098637    0.353184    0.030859    11.00000    0.05509    0.06693 =
         0.08854    0.03376   -0.01818   -0.00541
C13   1    1.028300    0.288876   -0.017508    11.00000    0.06378    0.08112 =
         0.04997    0.03094    0.00447    0.02065
C14   1    0.868507    0.274299    0.025848    11.00000    0.05160    0.06574 =
         0.03682    0.01069   -0.01221    0.01169
C15   1    0.849441    0.327811    0.100618    11.00000    0.05640    0.05033 =
         0.04338    0.01340   -0.00844    0.01335
C16   1    1.008093    0.446014    0.174423    11.00000    0.15086    0.05672 =
         0.11600    0.00878   -0.04692   -0.01306
AFIX  33
H16A  2    0.912313    0.447590    0.215169    11.00000   -1.50000
H16B  2    1.092107    0.425551    0.201357    11.00000   -1.50000
H16C  2    1.030843    0.507598    0.151381    11.00000   -1.50000
AFIX   0
C17   1    1.263081    0.390488    0.005073    11.00000    0.07712    0.13486 =
         0.14715    0.07997   -0.02386   -0.02919
AFIX  33
H17A  2    1.285585    0.433005    0.047502    11.00000   -1.50000
H17B  2    1.336101    0.339329   -0.000799    11.00000   -1.50000
H17C  2    1.272195    0.422867   -0.047892    11.00000   -1.50000
AFIX   0
C18   1    1.094946    0.250121   -0.103583    11.00000    0.11688    0.13575 =
         0.06761    0.02054    0.01153    0.03760
AFIX  33
H18A  2    1.020860    0.207812   -0.120885    11.00000   -1.50000
H18B  2    1.115981    0.300635   -0.143461    11.00000   -1.50000
H18C  2    1.190507    0.217197   -0.101308    11.00000   -1.50000
AFIX   0
C19   1    0.741986    0.218125   -0.001565    11.00000    0.07290    0.09683 =
         0.11392    0.01385   -0.04837    0.00581
AFIX  33
H19A  2    0.782560    0.187811   -0.054299    11.00000   -1.50000
H19B  2    0.704792    0.171651    0.040484    11.00000   -1.50000
H19C  2    0.657125    0.258737   -0.008535    11.00000   -1.50000
AFIX   0
C20   1    0.696723    0.338546    0.164576    11.00000    0.06321    0.08883 =
         0.08689    0.01101    0.01128    0.03968
AFIX  33
H20A  2    0.714122    0.378473    0.209965    11.00000   -1.50000
H20B  2    0.618113    0.365807    0.137216    11.00000   -1.50000
H20C  2    0.662080    0.278096    0.186691    11.00000   -1.50000
AFIX   0
C21   1    0.656402    0.362750    0.713959    11.00000    0.09167    0.07714 =
         0.07831   -0.00787   -0.01560   -0.01204
AFIX  23
H21A  2    0.746649    0.399197    0.687736    11.00000   -1.20000
H21B  2    0.590718    0.402603    0.754694    11.00000   -1.20000
AFIX   0
C22   1    0.711736    0.279034    0.759934    11.00000    0.08430    0.06649 =
         0.04515   -0.00008   -0.01567   -0.02035
AFIX  23
H22A  2    0.624084    0.254622    0.800308    11.00000   -1.20000
H22B  2    0.790915    0.299878    0.791167    11.00000   -1.20000
AFIX   0
C23   1    0.370071    0.285706    0.700949    11.00000    0.07896    0.09914 =
         0.13410   -0.03596    0.01516    0.00318
AFIX  23
H23A  2    0.389169    0.276318    0.757877    11.00000   -1.20000
H23B  2    0.291599    0.334548    0.703611    11.00000   -1.20000
AFIX   0
C24   1    0.308143    0.203588    0.674905    11.00000    0.05243    0.06457 =
         0.08794    0.00182    0.00647    0.00740
AFIX  23
H24A  2    0.233030    0.220446    0.639668    11.00000   -1.20000
H24B  2    0.250491    0.172482    0.724638    11.00000   -1.20000
AFIX   0
C25   1    1.285926    0.208332    0.216137    11.00000    0.09161    0.11887 =
         0.09709   -0.02636   -0.04283    0.01792
AFIX  23
H25A  2    1.371747    0.169865    0.227586    11.00000   -1.20000
H25B  2    1.312886    0.273053    0.225136    11.00000   -1.20000
AFIX   0
C26   1    1.142487    0.184179    0.280506    11.00000    0.09429    0.07563 =
         0.06924    0.03346   -0.04885   -0.02600
AFIX  23
H26A  2    1.145842    0.218304    0.332267    11.00000   -1.20000
H26B  2    1.144413    0.117775    0.293210    11.00000   -1.20000
AFIX   0
C27   1    1.199389    0.024874    0.051315    11.00000    0.06326    0.06977 =
         0.07823    0.01022    0.01763    0.00975
AFIX  23
H27A  2    1.183735   -0.039017    0.071728    11.00000   -1.20000
H27B  2    1.252567    0.021953   -0.007160    11.00000   -1.20000
AFIX   0
C28   1    1.295844    0.069887    0.097574    11.00000    0.09742    0.11764 =
         0.11186   -0.04340   -0.04392    0.03682
AFIX  23
H28A  2    1.403293    0.057247    0.070781    11.00000   -1.20000
H28B  2    1.279923    0.041179    0.153127    11.00000   -1.20000

AFIX   0
HKLF 4

REM  2 in P2(1)
REM R1 =  0.0576 for    6066 Fo > 4sig(Fo)  and  0.0642 for all    6793 data
REM    379 parameters refined using    253 restraints

END

WGHT      0.0986      1.3523

REM Highest difference peak  0.985,  deepest hole -0.700,  1-sigma level  0.103
Q1    1   1.2469  0.1416  0.2351  11.00000  0.05    0.99
Q2    1   1.3466  0.1188  0.0608  11.00000  0.05    0.92
Q3    1   0.3540  0.3140  0.6533  11.00000  0.05    0.85
Q4    1   0.5849  0.3040  0.7591  11.00000  0.05    0.67
Q5    1   0.9374  0.1688  0.0994  11.00000  0.05    0.55
Q6    1   0.9524  0.1202  0.2003  11.00000  0.05    0.49
Q7    1   0.7731  0.0591  0.1384  11.00000  0.05    0.48
Q8    1   0.9503  0.2817  0.0979  11.00000  0.05    0.47
Q9    1   0.9545 -0.0035  0.2073  11.00000  0.05    0.47
Q10   1   0.5450  0.0471  0.7770  11.00000  0.05    0.45
;
_shelx_res_checksum   35434

_shelx_hkl_file
;
   1   0   0   32.13    2.12
   3   0   0  303.73   19.84
   4   0   0    6.55    0.55
   5   0   0    0.81    0.22
  -6   0   0   10.92    0.73
   6   0   0   10.12    0.87
  -7   0   0   31.42    1.92
   7   0   0   31.26    2.27
  -8   0   0    6.77    0.53
   8   0   0    5.59    0.74
  -9   0   0    6.29    0.57
   9   0   0    7.02    0.85
  10   0   0    0.40    0.36
  11   0   0    0.00    0.42
  11  -1   0    2.42    0.62
  10  -1   0    1.98    0.51
   9  -1   0    2.08    0.50
   8  -1   0   12.33    1.09
   7  -1   0   18.15    1.39
  -7   1   0   17.54    1.13
   6  -1   0    3.97    0.49
  -6   1   0    4.58    0.36
   5  -1   0   75.81    5.06
  -5   1   0   75.74    4.40
   4  -1   0   24.56    1.74
  -4   1   0   25.85    1.51
   3  -1   0   61.48    4.02
  -3   1   0   60.02    3.51
  -2   1   0    9.28    0.56
   1  -1   0  251.89   16.49
   1   1   0  250.85   16.69
   1   1   0  260.06   14.62
  -2  -1   0    9.15    0.58
  -3  -1   0   60.82    3.53
   3   1   0   60.28    4.04
  -4  -1   0   25.09    1.54
   4   1   0   26.12    1.80
  -5  -1   0   76.45    4.48
   5   1   0   76.96    5.15
   6   1   0    4.93    0.54
   7   1   0   18.84    1.49
   8   1   0   12.55    1.12
   9   1   0    1.81    0.47
  10   1   0    2.31    0.59
  11   1   0    1.28    0.55
  10  -2   0    2.64    0.55
   9  -2   0    1.69    0.46
   8  -2   0   11.70    1.04
   7  -2   0    1.84    0.38
   6  -2   0    9.63    0.76
  -6   2   0    8.28    0.59
   5  -2   0    9.70    0.80
  -5   2   0   10.76    0.66
   4  -2   0   58.89    3.85
  -4   2   0   56.91    3.35
   3  -2   0   22.19    1.60
  -3   2   0   24.97    1.39
   2  -2   0   35.55    2.42
  -2   2   0   37.28    2.11
   1  -2   0   54.66    3.60
   0  -2   0  424.51   27.80
   1   2   0   50.37    3.45
   1   2   0   53.31    3.02
   2   2   0   34.24    2.28
   2   2   0   32.59    1.98
  -3  -2   0   20.88    1.37
   3   2   0   24.88    1.61
  -4  -2   0   57.32    3.36
   4   2   0   56.97    3.87
  -5  -2   0   10.11    0.70
   5   2   0   10.04    0.85
  -6  -2   0    9.17    0.69
   6   2   0    9.50    0.84
  -7  -2   0    1.64    0.29
   7   2   0    1.64    0.39
  -8  -2   0   12.13    0.87
   8   2   0   11.27    1.10
  -9  -2   0    1.20    0.31
   9   2   0    0.71    0.40
  10   2   0    2.33    0.60
  11   2   0    0.22    0.46
  10  -3   0    0.05    0.36
   9  -3   0    3.69    0.59
   8  -3   0   19.43    1.52
   7  -3   0   33.60    2.38
   6  -3   0   14.02    1.07
   5  -3   0   16.75    1.23
  -5   3   0   17.69    1.05
   4  -3   0    7.09    0.56
  -4   3   0    7.26    0.45
   3  -3   0  111.13    7.29
   2  -3   0   29.43    1.96
   1  -3   0   14.93    1.05
   0  -3   0   -0.50    0.08
   0   3   0   -0.54    0.06
   1   3   0   23.72    1.60
   1   3   0   22.25    1.37
   2   3   0   31.64    1.95
   2   3   0   34.16    2.26
  -3  -3   0  103.63    6.15
   3   3   0  108.89    7.05
  -4  -3   0    7.07    0.52
   4   3   0    6.80    0.63
  -5  -3   0   16.76    1.09
   5   3   0   16.26    1.30
  -6  -3   0   14.41    0.98
   6   3   0   14.19    1.19
  -7  -3   0   33.39    2.11
   7   3   0   34.99    2.52
  -8  -3   0   19.43    1.28
   8   3   0   18.48    1.56
  -9  -3   0    3.92    0.49
   9   3   0    3.27    0.65
 -10  -3   0    0.12    0.27
  10   3   0    1.04    0.50
  10  -4   0    0.44    0.39
   9  -4   0    0.65    0.37
   8  -4   0   18.29    1.44
   7  -4   0    6.13    0.62
   6  -4   0   23.83    1.70
   5  -4   0    7.73    0.63
   4  -4   0  101.16    6.66
   3  -4   0  119.54    7.84
   2  -4   0  139.63    9.15
   0  -4   0   30.93    2.06
   0   4   0   29.03    1.78
   1   4   0  118.48    7.05
   1   4   0  126.41    8.09
   2   4   0  116.30    7.05
   2   4   0  127.93    8.08
  -3  -4   0  105.14    6.28
   3   4   0  111.72    7.22
  -4  -4   0   94.78    5.55
   4   4   0   95.55    6.39
  -5  -4   0    7.12    0.57
   5   4   0    7.47    0.72
  -6  -4   0   22.81    1.52
   6   4   0   24.51    1.82
  -7  -4   0    5.83    0.61
   7   4   0    7.75    0.79
  -8  -4   0   18.24    1.24
   8   4   0   16.54    1.48
  -9  -4   0    0.56    0.31
   9   4   0    0.95    0.48
 -10  -4   0    0.46    0.33
  10   4   0    0.31    0.41
   9  -5   0    0.42    0.36
   8  -5   0   14.22    1.18
   7  -5   0   57.39    3.91
   6  -5   0   11.15    0.88
   5  -5   0   25.52    1.77
   4  -5   0   11.68    0.85
   3  -5   0   63.44    4.20
   2  -5   0   20.98    1.45
   1  -5   0    8.94    0.69
   0  -5   0    0.00    0.09
   0   5   0    0.00    0.06
   0   5   0   -0.12    0.17
   1   5   0   12.70    0.97
   1   5   0   12.38    0.80
   2   5   0   17.92    1.14
   2   5   0   18.55    1.35
   3   5   0   52.99    3.64
  -4  -5   0   11.96    0.79
   4   5   0   10.48    0.95
  -5  -5   0   23.08    1.54
   5   5   0   25.51    1.85
  -6  -5   0   11.44    0.91
   6   5   0   14.23    1.15
  -7  -5   0   59.17    3.45
   7   5   0   53.79    4.01
  -8  -5   0   13.87    1.05
   8   5   0   13.22    1.27
  -9  -5   0    0.92    0.34
   9   5   0    0.58    0.43
 -10  -5   0    1.32    0.40
  10   5   0    1.18    0.53
   8  -6   0   12.74    1.09
   7  -6   0    7.03    0.67
   6  -6   0    0.41    0.20
   5  -6   0    3.66    0.38
   4  -6   0   16.33    1.16
   3  -6   0   68.30    4.53
   2  -6   0   76.71    5.10
   1  -6   0   22.65    1.63
  -1   6   0   23.72    1.39
   0  -6   0  441.09   28.70
   0   6   0  464.92   28.81
   0   6   0  413.44   25.14
   1   6   0   24.86    1.81
   2   6   0   82.99    4.83
   2   6   0   82.42    5.58
   3   6   0   63.27    4.33
  -4  -6   0   14.75    0.94
   4   6   0   12.34    1.12
  -5  -6   0    2.89    0.37
   5   6   0    3.77    0.56
  -6  -6   0    0.61    0.27
   6   6   0    0.76    0.35
  -7  -6   0    6.63    0.64
   7   6   0    7.42    0.92
  -8  -6   0   12.08    0.97
   8   6   0   10.89    1.20
  -9  -6   0    0.15    0.32
   9   6   0    0.04    0.37
 -10  -6   0    1.88    0.47
  10   6   0    1.70    0.64
   8  -7   0    5.18    0.63
   7  -7   0    4.77    0.55
   6  -7   0    0.25    0.21
   5  -7   0   11.15    0.86
   4  -7   0    4.54    0.43
   3  -7   0  120.40    7.94
   2  -7   0   38.27    2.62
   1  -7   0   89.18    5.84
  -1   7   0   86.23    5.06
   0  -7   0   -0.15    0.10
   0   7   0   -0.13    0.08
   0   7   0    0.15    0.23
  -1  -7   0   94.61    6.35
   1   7   0   96.56    6.44
   2   7   0   40.67    3.00
   2   7   0   44.71    2.58
  -3  -7   0   94.19    5.51
   3   7   0   94.24    6.38
  -4  -7   0    4.64    0.46
   4   7   0    3.62    0.56
  -5  -7   0    9.78    0.77
   5   7   0    9.77    0.96
  -6  -7   0    0.27    0.23
   6   7   0    0.63    0.36
  -7  -7   0    5.90    0.65
   7   7   0    6.41    0.87
  -8  -7   0    4.51    0.58
   8   7   0    5.29    0.84
  -9  -7   0    0.05    0.35
   9   7   0    0.05    0.45
 -10  -7   0    5.16    0.68
  10   7   0    3.32    0.84
   7  -8   0    3.33    0.46
   6  -8   0    6.62    0.62
   5  -8   0    0.16    0.18
   4  -8   0   34.64    2.37
   3  -8   0   33.71    2.33
   2  -8   0   35.34    2.46
   1  -8   0   10.86    0.87
   0  -8   0  350.68   23.78
   0   8   0  375.82   20.82
   0   8   0  363.00   23.93
  -1  -8   0   12.54    0.92
   1   8   0   10.18    0.99
   2   8   0   48.70    3.46
   2   8   0   49.47    2.94
  -3  -8   0   26.02    1.61
   3   8   0   25.19    1.95
  -4  -8   0   27.76    1.68
   4   8   0   24.22    2.01
  -5  -8   0    0.03    0.21
   5   8   0    0.34    0.33
  -6  -8   0    5.61    0.58
   6   8   0    4.76    0.77
  -7  -8   0    3.24    0.48
   7   8   0    3.04    0.66
  -8  -8   0    3.97    0.60
   8   8   0    3.07    0.75
  -9  -8   0    1.69    0.43
   9   8   0    1.17    0.56
   7  -9   0    5.10    0.59
   6  -9   0    3.84    0.46
   5  -9   0    0.29    0.20
   4  -9   0    1.65    0.28
   3  -9   0   43.09    2.95
   2  -9   0    0.05    0.19
   1  -9   0   26.00    1.87
   0  -9   0    0.05    0.15
   0   9   0    0.17    0.11
   0   9   0    0.10    0.26
  -1  -9   0   29.25    1.99
   1   9   0   25.70    2.10
   2   9   0    0.44    0.29
  -3  -9   0   34.56    2.17
   3   9   0   36.08    2.62
  -4  -9   0    1.58    0.31
   4   9   0    1.75    0.44
  -5  -9   0    0.36    0.23
   5   9   0    0.02    0.33
  -6  -9   0    4.01    0.52
   6   9   0    3.58    0.69
  -7  -9   0    5.44    0.64
   7   9   0    3.74    0.74
  -8  -9   0    6.07    0.72
   8   9   0    4.19    0.87
  -9  -9   0    1.41    0.48
   9   9   0    0.58    0.56
   6 -10   0    7.11    0.67
   5 -10   0    5.37    0.53
   4 -10   0   28.86    2.03
   3 -10   0   12.96    1.03
   2 -10   0   10.38    0.91
   1 -10   0    4.38    0.54
   0 -10   0    0.37    0.21
   0  10   0    0.96    0.38
   0  10   0    0.79    0.17
  -1 -10   0    4.75    0.58
   1  10   0    6.05    0.79
  -2 -10   0   16.08    1.08
  -2 -10   0   16.96    1.27
   2  10   0   15.49    1.39
  -3 -10   0   11.19    0.81
   3  10   0   10.21    1.04
  -4 -10   0   23.90    1.46
   4  10   0   19.18    1.78
  -5 -10   0    4.85    0.55
   5  10   0    5.21    0.79
  -6 -10   0    6.98    0.70
   6  10   0    4.80    0.83
  -7 -10   0    1.19    0.38
   7  10   0    1.43    0.57
  -8 -10   0   10.97    1.00
   8  10   0    9.47    1.27
  -9 -10   0    0.19    0.41
   9  10   0   -0.18    0.45
   5 -11   0   -0.06    0.21
   4 -11   0   30.64    2.16
   3 -11   0   37.51    2.64
   2 -11   0    0.67    0.28
   1 -11   0    0.48    0.14
   0 -11   0    0.02    0.17
   0 -11   0   -0.08    0.13
   0  11   0    0.07    0.33
  -1 -11   0    0.34    0.17
  -1 -11   0    0.20    0.24
   1  11   0    0.45    0.41
  -2 -11   0    1.07    0.31
  -2 -11   0    0.78    0.23
   2  11   0    0.85    0.40
  -3 -11   0   30.29    1.92
   3  11   0   31.03    2.39
  -4 -11   0   25.29    1.64
   4  11   0   24.60    2.04
  -5 -11   0    0.15    0.26
   5  11   0    0.08    0.39
  -6 -11   0    5.44    0.66
   6  11   0    5.98    0.94
  -7 -11   0   12.11    0.99
   7  11   0    9.96    1.36
  -8 -11   0    0.84    0.46
   8  11   0    0.04    0.47
   5 -12   0    3.35    0.47
   4 -12   0    6.94    0.68
   3 -12   0   13.95    1.13
   2 -12   0   14.10    1.19
   1 -12   0    1.84    0.38
   0 -12   0   17.41    1.11
   0 -12   0   18.84    1.36
   0  12   0   13.51    1.51
  -1 -12   0    2.56    0.43
  -1 -12   0    2.92    0.34
   1  12   0    2.48    0.64
  -2 -12   0   23.50    1.76
  -2 -12   0   23.03    1.48
   2  12   0   21.82    1.90
  -3 -12   0   11.00    0.84
  -3 -12   0   11.02    1.00
   3  12   0   11.25    1.15
  -4 -12   0    6.05    0.62
   4  12   0    5.02    0.85
  -5 -12   0    2.31    0.42
   5  12   0    1.56    0.55
  -6 -12   0    1.33    0.40
   6  12   0    1.05    0.53
  -7 -12   0    2.30    0.48
   7  12   0    1.37    0.59
  -8 -12   0    4.12    0.70
   8  12   0    5.48    1.03
   4 -13   0    4.16    0.54
   3 -13   0    5.85    0.64
   2 -13   0    0.44    0.30
   1 -13   0    5.32    0.68
   0 -13   0    0.06    0.15
   0 -13   0    0.41    0.23
   0  13   0    0.32    0.46
  -1 -13   0    6.82    0.57
  -1 -13   0    7.11    0.71
   1  13   0    6.44    0.98
  -2 -13   0    0.35    0.24
  -2 -13   0    0.50    0.22
   2  13   0    0.73    0.42
  -3 -13   0    4.75    0.53
  -3 -13   0    6.02    0.75
   3  13   0    4.69    0.86
  -4 -13   0    2.86    0.42
  -4 -13   0    2.38    0.51
   4  13   0    3.03    0.69
  -5 -13   0    3.66    0.53
   5  13   0    3.79    0.76
  -6 -13   0    5.84    0.68
   6  13   0    5.36    0.96
  -7 -13   0    4.52    0.64
   7  13   0    3.01    0.78
   3 -14   0    7.10    0.75
   2 -14   0    7.05    0.84
   1 -14   0   15.54    1.31
   0 -14   0   32.02    2.30
   0  14   0   28.93    2.57
  -1 -14   0   20.92    1.37
  -1 -14   0   21.89    1.67
   1  14   0   19.36    1.90
  -2 -14   0   10.48    0.84
  -2 -14   0   11.04    1.01
   2  14   0   10.61    1.35
  -3 -14   0    6.63    0.61
  -3 -14   0    5.34    0.74
   3  14   0    5.35    0.91
  -4 -14   0   11.63    0.92
  -4 -14   0   11.77    1.08
   4  14   0    8.26    1.23
  -5 -14   0    3.61    0.53
   5  14   0    2.70    0.76
  -6 -14   0    0.98    0.36
   6  14   0    0.42    0.50
  -7 -14   0    0.42    0.43
   7  14   0    1.02    0.62
   2 -15   0    0.59    0.35
   1 -15   0    9.46    0.97
   0 -15   0    0.13    0.27
   0  15   0    0.31    0.50
  -1 -15   0   14.04    1.24
   1  15   0   14.62    1.55
  -2 -15   0    0.24    0.29
  -2 -15   0    0.90    0.28
   2  15   0    0.16    0.45
  -3 -15   0    7.25    0.67
  -3 -15   0    6.81    0.87
   3  15   0    5.73    1.05
  -4 -15   0    1.03    0.34
  -4 -15   0    0.92    0.43
   4  15   0    0.03    0.44
  -5 -15   0    0.40    0.32
  -5 -15   0    0.46    0.37
   5  15   0    0.06    0.41
  -6 -15   0   -0.38    0.39
  -6 -15   0    0.47    0.39
   6  15   0   -0.28    0.45
   2 -16   0    0.45    0.35
   1 -16   0    0.88    0.38
   0 -16   0   12.87    1.19
  -1 -16   0    1.80    0.44
   1  16   0    0.82    0.60
  -2 -16   0    0.50    0.26
  -2 -16   0    0.40    0.30
   2  16   0    0.31    0.46
  -3 -16   0    0.30    0.28
  -3 -16   0    0.26    0.35
   3  16   0    0.41    0.43
  -4 -16   0    2.41    0.55
  -4 -16   0    2.55    0.42
   4  16   0    0.99    0.54
  -5 -16   0   -0.01    0.34
  -5 -16   0    0.14    0.36
   5  16   0    0.39    0.53
   1 -17   0   -0.14    0.28
   0 -17   0    0.31    0.30
  -1 -17   0    0.49    0.35
  -2 -17   0    0.72    0.34
   2  17   0    0.31    0.50
  -3 -17   0    0.29    0.28
  -3 -17   0    0.56    0.40
   3  17   0    0.79    0.57
  -4 -17   0    0.68    0.40
  -4 -17   0    0.71    0.36
   4  17   0    1.14    0.60
   0 -18   0    0.90    0.41
  -1 -18   0    0.57    0.33
  -2 -18   0    3.52    0.65
   2  18  -1    0.31    0.59
  -2 -18   1    1.62    0.50
   1  18  -1    0.50    0.54
  -1 -18   1    0.58    0.39
   0 -18   1    1.91    0.52
   1 -18   1    1.32    0.48
   4  17  -1   -0.14    0.42
  -4 -17   1    0.12    0.40
  -4 -17   1   -0.05    0.31
   3  17  -1    0.21    0.51
  -3 -17   1   -0.20    0.28
  -3 -17   1    0.11    0.28
   2  17  -1    1.59    0.64
  -2 -17   1    1.19    0.44
   1  17  -1    1.74    0.70
  -1 -17   1    3.08    0.56
   0 -17   1    1.04    0.41
   1 -17   1    0.37    0.36
   2 -17   1    0.84    0.38
   5  16  -1    0.12    0.50
  -5 -16   1   -0.06    0.32
  -5 -16   1    0.30    0.42
   4  16  -1    0.46    0.52
  -4 -16   1    0.34    0.40
  -4 -16   1    0.75    0.32
   3  16  -1    1.45    0.63
  -3 -16   1    0.76    0.39
  -3 -16   1    0.97    0.33
   2  16  -1    3.62    0.92
  -2 -16   1    5.87    0.59
  -2 -16   1    4.53    0.70
   1  16  -1    1.00    0.58
  -1 -16   1    0.52    0.33
   0 -16   1    3.46    0.62
   1 -16   1    0.65    0.40
   2 -16   1    1.89    0.49
   3 -16   1    1.20    0.42
   6  15  -1    0.61    0.54
  -6 -15   1    0.06    0.35
  -6 -15   1    0.60    0.49
   5  15  -1    0.58    0.58
  -5 -15   1    1.46    0.53
  -5 -15   1    1.26    0.40
   4  15  -1    2.76    0.78
  -4 -15   1    2.98    0.46
  -4 -15   1    3.47    0.65
   3  15  -1    0.24    0.47
  -3 -15   1    0.74    0.30
  -3 -15   1    0.36    0.33
   2  15  -1    3.99    0.88
  -2 -15   1    4.39    0.50
  -2 -15   1    4.44    0.68
   1  15  -1    1.55    0.65
  -1 -15   1    1.62    0.44
   0 -15   1    7.30    0.88
   1 -15   1   10.52    1.05
   2 -15   1    5.10    0.73
   3 -15   1    7.70    0.89
   7  14  -1    0.01    0.48
  -7 -14   1    0.21    0.40
   6  14  -1    0.66    0.55
  -6 -14   1   -0.01    0.33
   5  14  -1    0.44    0.45
  -5 -14   1    0.88    0.41
  -5 -14   1    0.69    0.34
   4  14  -1    0.70    0.47
  -4 -14   1    1.80    0.47
  -4 -14   1    1.29    0.37
   3  14  -1    6.84    1.08
  -3 -14   1    7.10    0.87
  -3 -14   1    7.35    0.67
   2  14  -1   11.56    1.34
  -2 -14   1   12.08    1.12
  -2 -14   1   13.66    0.94
   1  14  -1    3.84    0.84
  -1 -14   1    4.14    0.45
  -1 -14   1    4.44    0.63
   0  14  -1    7.51    1.20
   0 -14   1    9.74    0.91
   1 -14   1    0.24    0.31
   2 -14   1   11.05    1.06
   3 -14   1    0.88    0.36
   4 -14   1    0.57    0.32
   7  13  -1    0.33    0.54
  -7 -13   1    0.88    0.40
   6  13  -1    0.59    0.47
  -6 -13   1    0.51    0.34
   5  13  -1    2.27    0.68
  -5 -13   1    1.24    0.36
   4  13  -1    1.27    0.52
  -4 -13   1    2.16    0.48
  -4 -13   1    1.34    0.32
   3  13  -1    4.86    0.84
  -3 -13   1    3.77    0.48
  -3 -13   1    4.51    0.64
   2  13  -1    2.18    0.60
  -2 -13   1    1.48    0.29
  -2 -13   1    1.59    0.39
   1  13  -1   13.29    1.40
  -1 -13   1   14.21    1.18
  -1 -13   1   13.78    0.96
   0  13  -1    1.71    0.63
   0 -13   1    1.77    0.26
   0 -13   1    2.01    0.40
   1 -13   1    7.40    0.78
   2 -13   1    1.53    0.40
   3 -13   1   10.30    0.95
   4 -13   1    3.75    0.54
   5 -13   1    9.37    0.85
   8  12  -1    1.08    0.66
  -8 -12   1    1.61    0.51
   7  12  -1    0.59    0.54
  -7 -12   1    0.66    0.40
   6  12  -1   12.01    1.29
  -6 -12   1    9.88    0.93
   5  12  -1    5.63    0.94
  -5 -12   1    7.34    0.72
   4  12  -1    0.58    0.42
  -4 -12   1    0.01    0.25
   3  12  -1   19.24    1.77
  -3 -12   1   21.29    1.61
  -3 -12   1   19.56    1.33
   2  12  -1    9.26    1.16
  -2 -12   1    9.32    0.84
  -2 -12   1    7.90    0.67
   1  12  -1    1.01    0.51
  -1 -12   1    1.19    0.24
  -1 -12   1    0.98    0.30
   0  12  -1   11.36    1.23
   0 -12   1   11.07    0.77
   0 -12   1   10.91    0.97
   1 -12   1   10.76    0.96
   2 -12   1    4.07    0.58
   3 -12   1    0.14    0.27
   4 -12   1    4.26    0.53
   5 -12   1   10.06    0.88
   8  11  -1    0.04    0.49
  -8 -11   1    0.30    0.39
   7  11  -1    1.93    0.67
  -7 -11   1    1.05    0.42
   6  11  -1    1.79    0.62
  -6 -11   1    1.31    0.37
   5  11  -1   22.11    1.90
  -5 -11   1   21.65    1.49
   4  11  -1    2.01    0.57
  -4 -11   1    1.47    0.31
   3  11  -1    9.26    1.02
  -3 -11   1    9.44    0.89
  -3 -11   1    9.72    0.75
   2  11  -1   14.51    1.40
  -2 -11   1   16.33    1.26
  -2 -11   1   15.17    1.04
   1  11  -1   42.73    3.32
  -1 -11   1   45.49    3.13
  -1 -11   1   44.96    2.68
   0  11  -1   15.76    1.53
   0 -11   1   16.21    1.06
   0 -11   1   17.47    1.31
   1 -11   1    4.50    0.59
   2 -11   1    2.25    0.44
   3 -11   1   15.79    1.26
   4 -11   1   26.34    1.91
   5 -11   1    2.51    0.40
   6 -11   1   10.23    0.88
   9  10  -1    0.95    0.63
  -9 -10   1    1.41    0.44
   8  10  -1   -0.11    0.50
  -8 -10   1   -0.27    0.36
   7  10  -1    1.67    0.60
  -7 -10   1    2.09    0.43
   6  10  -1   10.81    1.18
  -6 -10   1   10.72    0.88
   5  10  -1    2.21    0.57
  -5 -10   1    2.34    0.41
   4  10  -1   11.14    1.18
  -4 -10   1   12.34    0.90
   3  10  -1   12.66    1.18
  -3 -10   1   11.79    0.86
   2  10  -1    8.96    1.07
  -2 -10   1   13.10    0.99
  -2 -10   1   11.99    0.82
   1  10  -1   13.97    1.28
  -1 -10   1   13.17    0.92
  -1 -10   1   14.90    1.13
   0  10  -1   15.58    1.34
   0 -10   1   13.74    1.10
   0 -10   1   13.37    0.90
   1 -10   1    7.60    0.51
   1 -10   1    6.73    0.67
   2 -10   1    5.69    0.68
   3 -10   1    2.09    0.37
   4 -10   1    2.10    0.36
   5 -10   1   20.35    1.49
   6 -10   1    6.59    0.64
   7 -10   1    3.78    0.51
   9   9  -1    5.28    0.98
  -9  -9   1    7.67    0.80
   8   9  -1    1.48    0.58
  -8  -9   1    2.35    0.47
   7   9  -1    3.21    0.69
  -7  -9   1    2.28    0.46
   6   9  -1    0.03    0.39
  -6  -9   1    0.34    0.29
   5   9  -1   15.03    1.32
  -5  -9   1   12.88    1.00
   4   9  -1    0.38    0.33
  -4  -9   1    0.46    0.24
   3   9  -1    0.98    0.39
  -3  -9   1    1.93    0.30
   2   9  -1   13.14    1.22
  -2  -9   1   14.87    1.12
  -2  -9   1   13.86    0.94
   1   9  -1    7.03    0.81
  -1  -9   1    5.01    0.42
  -1  -9   1    4.72    0.51
   0   9  -1    1.20    0.39
   0  -9   1    0.63    0.22
   0  -9   1    0.59    0.14
   1  -9   1   22.42    1.67
   1  -9   1   23.31    1.38
   2  -9   1    8.52    0.79
   3  -9   1   31.53    2.22
   4  -9   1   17.79    1.32
   5  -9   1    6.74    0.62
   6  -9   1    0.34    0.23
   7  -9   1    9.33    0.83
  -9  -8   1    9.50    0.96
   8   8  -1    2.21    0.63
  -8  -8   1    2.04    0.48
   7   8  -1    5.84    0.90
  -7  -8   1    6.81    0.69
   6   8  -1    4.27    0.73
  -6  -8   1    4.74    0.55
   5   8  -1    0.82    0.39
  -5  -8   1    1.55    0.33
   4   8  -1   15.47    1.31
  -4  -8   1   13.76    1.01
   3   8  -1   32.60    2.38
  -3  -8   1   31.24    1.96
   2   8  -1   57.08    3.89
  -2  -8   1   53.96    3.27
   1   8  -1   32.00    2.36
  -1  -8   1   32.31    2.23
  -1  -8   1   31.18    1.92
   0   8  -1    4.91    0.69
   0  -8   1    5.76    0.52
   0  -8   1    4.77    0.39
   1  -8   1   22.26    1.32
   1  -8   1   21.84    1.60
   2  -8   1   63.65    3.67
   3  -8   1    2.98    0.39
   4  -8   1   21.29    1.52
   5  -8   1   17.64    1.29
   6  -8   1    4.35    0.48
   7  -8   1    2.91    0.44
   8  -8   1    2.82    0.46
  10   7  -1    0.75    0.60
 -10  -7   1    2.03    0.50
   9   7  -1   -0.38    0.43
  -9  -7   1    0.49    0.33
   8   7  -1    8.72    1.11
  -8  -7   1    8.36    0.78
   7   7  -1    1.64    0.52
  -7  -7   1    2.49    0.43
   6   7  -1    0.22    0.33
  -6  -7   1   -0.20    0.22
   5   7  -1   14.19    1.29
  -5  -7   1   15.23    1.05
   4   7  -1    5.86    0.73
  -4  -7   1    5.39    0.52
   3   7  -1    7.93    0.79
  -3  -7   1    7.48    0.58
   2   7  -1   78.09    5.10
  -2  -7   1   71.49    4.35
   1   7  -1   72.72    4.72
  -1  -7   1   68.45    4.00
  -1  -7   1   65.19    4.59
   0   7  -1   17.01    1.36
   0  -7   1   16.80    1.22
   0  -7   1   16.17    1.02
   1  -7   1  206.04   13.99
   1  -7   1  219.52   12.20
   2  -7   1   21.87    1.58
   3  -7   1   19.68    1.42
   4  -7   1   36.32    2.48
   5  -7   1   11.58    0.89
   6  -7   1    7.79    0.68
   7  -7   1   25.72    1.86
   8  -7   1    8.95    0.84
   9  -7   1    3.29    0.56
  10   6  -1    0.37    0.52
 -10  -6   1    0.19    0.33
   9   6  -1    2.08    0.58
  -9  -6   1    1.83    0.44
   8   6  -1   13.97    1.35
  -8  -6   1   14.11    1.09
   7   6  -1   18.89    1.66
  -7  -6   1   20.61    1.38
   6   6  -1   20.13    1.54
  -6  -6   1   16.60    1.23
   5   6  -1   15.20    1.31
  -5  -6   1   15.50    1.06
   4   6  -1   19.31    1.49
  -4  -6   1   18.12    1.21
   3   6  -1    4.47    0.55
  -3  -6   1    3.90    0.37
   2   6  -1    3.35    0.49
  -2  -6   1    4.25    0.34
   1   6  -1   42.66    2.96
  -1  -6   1   41.60    2.49
  -1  -6   1   42.37    2.87
   0   6  -1   61.06    4.17
   0  -6   1   58.18    3.51
   0  -6   1   62.52    4.06
   1  -6   1   13.62    0.85
   1  -6   1   14.98    1.05
   2  -6   1  148.41    9.78
   3  -6   1   15.62    1.13
   4  -6   1   40.66    2.75
   5  -6   1    2.41    0.31
   6  -6   1   17.98    1.32
   7  -6   1    0.34    0.25
   8  -6   1    3.05    0.49
   9  -6   1    4.79    0.67
  10   5  -1    4.16    0.84
 -10  -5   1    3.86    0.55
   9   5  -1    3.59    0.71
  -9  -5   1    4.21    0.55
   8   5  -1    0.14    0.34
  -8  -5   1    0.22    0.25
   7   5  -1    3.03    0.57
  -7  -5   1    2.39    0.38
   6   5  -1    4.49    0.64
  -6  -5   1    4.44    0.48
   5   5  -1   29.35    2.24
  -5  -5   1   31.23    1.90
   4   5  -1    4.60    0.56
  -4  -5   1    3.58    0.38
   3   5  -1   11.81    0.93
  -3  -5   1   10.23    0.73
   2   5  -1   64.81    4.29
  -2  -5   1   61.47    3.69
   1   5  -1  174.92   11.26
  -1  -5   1  166.09    9.79
   0   5  -1  112.36    7.37
   0  -5   1  110.77    7.27
   0  -5   1  107.82    6.34
   1  -5   1   20.09    1.54
   1  -5   1   23.57    1.30
   2  -5   1   25.16    1.74
   3  -5   1    5.66    0.47
   4  -5   1   52.24    3.49
   5  -5   1    0.74    0.19
   6  -5   1   12.98    1.00
   7  -5   1   16.82    1.29
   8  -5   1    5.91    0.69
   9  -5   1    6.15    0.77
  10  -5   1    0.43    0.38
  10   4  -1    0.08    0.45
 -10  -4   1   -0.26    0.27
   9   4  -1    1.28    0.48
  -9  -4   1    1.44    0.36
   8   4  -1    4.14    0.67
  -8  -4   1    4.35    0.52
   7   4  -1    6.75    0.82
  -7  -4   1    5.47    0.54
   6   4  -1   63.54    4.18
  -6  -4   1   56.42    3.56
   5   4  -1   18.51    1.45
  -5  -4   1   18.47    1.21
   4   4  -1   59.05    4.02
  -4  -4   1   58.02    3.46
   3   4  -1   18.29    1.28
  -3  -4   1   15.30    1.04
   2   4  -1   72.10    4.66
  -2  -4   1   66.66    4.03
   1   4  -1  113.13    7.46
  -1  -4   1  111.99    6.48
   0   4  -1   76.09    4.99
   0  -4   1   72.11    4.90
   0  -4   1   73.85    4.27
   1  -4   1   65.94    4.39
   2  -4   1   11.80    0.85
   3  -4   1   15.14    1.06
   4  -4   1   11.52    0.84
   5  -4   1   73.69    4.90
   6  -4   1    0.37    0.19
   7  -4   1    7.34    0.69
   8  -4   1    6.64    0.71
   9  -4   1    8.55    0.89
  10  -4   1    1.57    0.48
  10   3  -1    4.49    0.80
 -10  -3   1    4.57    0.54
   9   3  -1   11.23    1.18
  -9  -3   1   11.71    0.90
   8   3  -1    1.97    0.51
  -8  -3   1    2.26    0.37
   7   3  -1    0.55    0.34
  -7  -3   1    0.11    0.21
   6   3  -1    6.70    0.76
  -6  -3   1    6.24    0.55
   5   3  -1   52.16    3.59
  -5  -3   1   51.61    3.09
   4   3  -1   15.40    1.18
  -4  -3   1   15.01    0.98
   3   3  -1    7.92    0.74
  -3  -3   1   10.31    0.63
   2   3  -1  169.67   10.95
  -2  -3   1  162.91    9.56
   1   3  -1   76.05    5.06
  -1  -3   1   76.01    4.39
   0   3  -1    0.06    0.15
   0  -3   1   -0.03    0.07
   0  -3   1    0.01    0.05
   1  -3   1    1.43    0.21
   2  -3   1  217.24   14.20
   3  -3   1   17.47    1.20
   4  -3   1  140.04    9.19
   5  -3   1   41.15    2.79
   6  -3   1    3.98    0.43
   7  -3   1   13.91    1.11
   8  -3   1    3.30    0.50
   9  -3   1    2.53    0.51
  10  -3   1    0.89    0.38
  11  -3   1    0.57    0.47
  10   2  -1    0.90    0.51
 -10  -2   1    1.32    0.35
   9   2  -1    3.25    0.60
  -9  -2   1    3.04    0.43
   8   2  -1   12.30    1.16
  -8  -2   1   12.75    0.91
   7   2  -1    7.10    0.78
  -7  -2   1    7.03    0.58
   6   2  -1   31.09    2.20
  -6  -2   1   29.29    1.85
   5   2  -1    3.82    0.49
  -5  -2   1    3.50    0.34
   4   2  -1   29.17    2.24
  -4  -2   1   34.89    1.94
   3   2  -1   25.82    1.74
  -3  -2   1   23.63    1.48
   2   2  -1   39.77    2.96
  -2  -2   1   47.44    2.58
   1   2  -1  139.16    8.88
  -1  -2   1  131.47    7.76
   0   2  -1   13.30    0.96
   0  -2   1   12.92    0.77
   0  -2   1   13.32    0.90
   1  -2   1    1.44    0.17
   2  -2   1   17.32    1.18
  -3   2  -1   49.05    2.90
   3  -2   1   51.67    3.34
  -4   2  -1   16.48    0.98
   4  -2   1   15.87    1.14
  -5   2  -1    4.72    0.36
   5  -2   1    5.56    0.48
  -6   2  -1   24.83    1.49
   6  -2   1   23.45    1.73
   7  -2   1    1.15    0.30
   8  -2   1    0.92    0.32
   9  -2   1   17.04    1.41
  10  -2   1    1.41    0.45
  11  -2   1    1.91    0.60
  10   1  -1    2.12    0.58
   9   1  -1    7.22    0.91
   8   1  -1   11.43    1.05
   7   1  -1    1.03    0.33
   6   1  -1    0.40    0.26
  -6  -1   1    0.60    0.18
   5   1  -1   26.62    1.68
  -5  -1   1   20.03    1.40
   4   1  -1   35.87    2.47
  -4  -1   1   35.85    2.14
   3   1  -1   25.03    1.77
  -3  -1   1   26.14    1.53
   2   1  -1   32.24    2.13
  -2  -1   1   30.52    1.84
  -1  -1   1   71.50    4.11
   0   1  -1    9.94    0.74
   1  -1   1  783.98   51.17
   2  -1   1    2.53    0.19
   2  -1   1    2.27    0.22
  -3   1  -1   14.40    0.97
   3  -1   1   18.09    1.13
  -4   1  -1   53.94    3.18
   4  -1   1   55.52    3.66
  -5   1  -1    7.05    0.49
   5  -1   1    7.09    0.60
  -6   1  -1   11.25    0.75
   6  -1   1   11.28    0.91
  -7   1  -1   29.48    1.80
   7  -1   1   29.60    2.13
   8  -1   1   31.64    2.32
   9  -1   1    0.96    0.37
  10  -1   1    1.15    0.44
  11  -1   1    0.52    0.46
  10   0  -1    0.13    0.38
   9   0  -1   19.00    1.60
  -9   0   1   19.17    1.26
   8   0  -1   19.55    1.60
  -8   0   1   20.62    1.31
   7   0  -1   12.29    1.06
   6   0  -1    2.73    0.42
   5   0  -1   21.23    1.54
   4   0  -1    5.85    0.51
   3   0  -1   55.85    3.72
   2   0  -1   19.23    1.32
   1   0  -1  561.65   36.70
   1   0   1  153.04   10.00
   2   0   1  238.42   15.55
   2   0   1  238.04   13.64
   3   0   1   61.58    4.12
   3   0   1   62.58    3.61
  -4   0  -1   42.21    2.50
   4   0   1   42.61    2.87
  -5   0  -1   -0.01    0.10
   5   0   1   -0.06    0.14
  -6   0  -1    9.87    0.64
   6   0   1    8.15    0.78
  -7   0  -1    0.01    0.15
   7   0   1    0.00    0.22
  -8   0  -1    6.80    0.58
   8   0   1    6.01    0.76
  -9   0  -1    0.02    0.20
   9   0   1    0.44    0.32
  10   0   1    0.82    0.45
  11   0   1    0.94    0.50
  10  -1  -1    1.77    0.54
   9  -1  -1    8.18    0.90
   8  -1  -1   10.59    0.97
   7  -1  -1    2.46    0.42
  -7   1   1    1.75    0.26
   6  -1  -1    0.47    0.24
  -6   1   1    0.59    0.16
   5  -1  -1   20.63    1.62
  -5   1   1   24.87    1.39
   4  -1  -1   36.90    2.45
  -4   1   1   35.25    2.12
   3  -1  -1   26.91    1.73
  -3   1   1   24.09    1.49
   2  -1  -1   34.07    2.13
  -2   1   1   29.92    1.85
   1  -1  -1   81.72    5.34
  -1   1   1   81.76    4.68
   1   1   1  964.10   64.11
   1   1   1 1000.00   56.22
   2   1   1    2.86    0.24
   3   1   1   14.76    1.05
   3   1   1   14.47    0.92
  -4  -1  -1   54.23    3.24
   4   1   1   56.10    3.72
   5   1   1    6.95    0.63
   6   1   1   10.24    0.87
   7   1   1   27.45    2.03
   8   1   1   28.32    2.14
   9   1   1    0.58    0.37
  10   1   1    0.15    0.40
  11   1   1    0.82    0.50
  10  -2  -1    1.08    0.46
   9  -2  -1    3.53    0.61
   8  -2  -1   12.81    1.11
   7  -2  -1    7.14    0.68
   6  -2  -1   29.97    2.14
  -6   2   1   30.63    1.82
   5  -2  -1    3.14    0.38
  -5   2   1    3.41    0.28
   4  -2  -1   34.62    2.21
  -4   2   1   30.69    1.91
   3  -2  -1   23.72    1.68
  -3   2   1   26.02    1.46
   2  -2  -1   49.48    3.08
  -2   2   1   43.46    2.69
   1  -2  -1  146.35    9.97
  -1   2   1  159.28    8.75
   0   2   1   13.65    0.93
   1   2   1    2.39    0.23
   2   2   1   13.92    0.90
   2   2   1   15.16    1.04
   3   2   1   49.47    3.01
   3   2   1   53.17    3.45
   4   2   1   18.37    1.34
  -5  -2  -1    6.20    0.45
   5   2   1    4.75    0.53
  -6  -2  -1   23.37    1.53
   6   2   1   25.68    1.82
  -7  -2  -1    1.67    0.30
   7   2   1    2.28    0.43
  -8  -2  -1    0.59    0.24
   8   2   1    0.98    0.39
  -9  -2  -1   16.39    1.17
   9   2   1   16.04    1.42
  10   2   1    1.86    0.54
  11   2   1    1.38    0.57
   9  -3  -1   11.96    1.11
   8  -3  -1    1.95    0.42
   7  -3  -1    0.52    0.26
   6  -3  -1    7.37    0.66
   5  -3  -1   55.22    3.76
  -5   3   1   56.81    3.26
   4  -3  -1   17.97    1.24
  -4   3   1   17.62    1.06
   3  -3  -1   10.15    0.68
  -3   3   1    9.02    0.58
  -2   3   1   95.49    5.49
   1  -3  -1   62.99    4.49
  -1   3   1   73.46    3.92
   0   3   1   -0.07    0.09
   1   3   1    2.82    0.28
   1   3   1    2.53    0.23
   2   3   1  191.17   11.18
   2   3   1  197.80   12.76
   3   3   1   16.75    1.11
   3   3   1   18.87    1.30
   4   3   1  129.69    8.80
   4   3   1  135.69    7.70
  -5  -3  -1   44.70    2.86
   5   3   1   51.67    3.33
  -6  -3  -1    4.74    0.44
   6   3   1    4.16    0.58
  -7  -3  -1   14.40    1.00
   7   3   1   13.38    1.19
  -8  -3  -1    3.57    0.46
   8   3   1    3.73    0.61
  -9  -3  -1    2.94    0.44
   9   3   1    2.88    0.57
 -10  -3  -1    0.66    0.31
  10   3   1    0.72    0.48
 -11  -3  -1    0.42    0.31
  11   3   1    0.58    0.47
   9  -4  -1    1.42    0.42
   8  -4  -1    4.24    0.58
   7  -4  -1    5.89    0.61
   6  -4  -1   57.31    3.87
   5  -4  -1   18.88    1.34
   4  -4  -1   58.47    3.88
   3  -4  -1   17.02    1.16
   2  -4  -1   83.24    5.47
   0  -4  -1   71.85    4.56
   0   4   1   66.13    3.99
   1   4   1   94.50    6.26
   2   4   1    8.13    0.56
   3   4   1   13.98    1.06
   3   4   1   13.65    0.91
   4   4   1    9.63    0.71
   4   4   1    9.94    0.84
  -5  -4  -1   70.57    4.24
   5   4   1   72.82    4.90
  -6  -4  -1    0.08    0.18
   6   4   1    0.34    0.26
  -7  -4  -1    7.71    0.68
   7   4   1    8.08    0.84
  -8  -4  -1    5.47    0.60
   8   4   1    6.08    0.80
  -9  -4  -1    8.41    0.73
   9   4   1    7.74    0.99
 -10  -4  -1    2.03    0.41
  10   4   1    1.80    0.56
   8  -5  -1    0.12    0.28
   7  -5  -1    1.76    0.33
   6  -5  -1    4.21    0.46
   5  -5  -1   33.47    2.28
   4  -5  -1    3.99    0.35
   3  -5  -1   11.67    0.83
   2  -5  -1   77.84    5.13
   0  -5  -1  112.31    7.07
   0   5   1  102.59    6.18
   1   5   1   19.44    1.17
   1   5   1   18.65    1.38
   2   5   1   22.42    1.48
   2   5   1   26.37    1.74
   3   5   1    5.50    0.53
   3   5   1    5.13    0.44
   4   5   1   48.91    3.33
   4   5   1   46.83    2.88
  -5  -5  -1    0.13    0.18
   5   5   1    0.33    0.25
  -6  -5  -1   12.21    0.93
   6   5   1   13.65    1.14
  -7  -5  -1   16.49    1.14
   7   5   1   14.93    1.35
  -8  -5  -1    6.27    0.65
   8   5   1    5.01    0.78
  -9  -5  -1    5.76    0.64
   9   5   1    5.69    0.86
 -10  -5  -1    0.02    0.31
  10   5   1   -0.25    0.37
   8  -6  -1   13.53    1.14
   7  -6  -1   20.50    1.53
   6  -6  -1   18.86    1.37
   5  -6  -1   16.36    1.18
   4  -6  -1   21.56    1.49
   3  -6  -1    4.89    0.40
   2  -6  -1    4.86    0.42
   1  -6  -1   35.49    2.52
  -1   6   1   38.82    2.18
   0  -6  -1   59.23    3.77
   0   6   1   53.43    3.27
   1   6   1   13.59    0.93
   1   6   1   15.36    1.11
   2   6   1  179.19   10.32
   2   6   1  178.43   11.81
   3   6   1   10.78    0.76
   3   6   1   11.12    0.92
   4   6   1   35.81    2.54
   4   6   1   35.04    2.19
  -5  -6  -1    1.80    0.32
   5   6   1    1.23    0.37
  -6  -6  -1   16.63    1.15
   6   6   1   15.70    1.37
  -7  -6  -1    0.23    0.25
   7   6   1    0.56    0.34
  -8  -6  -1    3.36    0.52
   8   6   1    3.41    0.67
  -9  -6  -1    4.13    0.58
   9   6   1    4.71    0.80
 -10  -6  -1    0.55    0.37
  10   6   1    0.18    0.47
   7  -7  -1    2.56    0.41
   6  -7  -1   -0.04    0.18
   5  -7  -1   17.03    1.23
   4  -7  -1    6.08    0.51
   3  -7  -1    9.41    0.71
   2  -7  -1   75.23    5.01
   1  -7  -1   54.92    3.88
  -1   7   1   60.53    3.36
   0  -7  -1   17.61    1.15
   0   7   1   14.03    0.96
   1   7   1  228.07   15.04
   2   7   1   29.51    1.78
   2   7   1   28.21    2.09
   3   7   1   13.35    1.05
   3   7   1   11.66    0.86
   4   7   1   32.04    2.35
  -5  -7  -1   10.64    0.76
   5   7   1    8.07    0.89
  -6  -7  -1    6.90    0.68
   6   7   1    8.17    0.85
  -7  -7  -1   26.00    1.68
   7   7   1   22.85    1.97
  -8  -7  -1    9.58    0.87
   8   7   1    9.18    1.14
  -9  -7  -1    2.85    0.53
   9   7   1    3.93    0.75
 -10  -7  -1    1.11    0.41
  10   7   1    0.48    0.49
   6  -8  -1    4.80    0.49
   5  -8  -1    1.43    0.26
   4  -8  -1   16.78    1.20
   3  -8  -1   40.62    2.75
   2  -8  -1   51.49    3.49
   1  -8  -1   26.62    1.96
  -1   8   1   29.23    1.67
   0  -8  -1    5.01    0.44
   0   8   1    3.28    0.33
  -1  -8  -1   20.12    1.56
   1   8   1   24.19    1.69
   2   8   1   66.08    3.87
   2   8   1   64.58    4.49
   3   8   1    1.91    0.29
   3   8   1    2.33    0.45
   4   8   1   18.65    1.22
   4   8   1   16.77    1.44
  -5  -8  -1   14.38    1.06
   5   8   1   15.60    1.32
  -6  -8  -1    3.62    0.47
   6   8   1    3.53    0.62
  -7  -8  -1    2.36    0.45
   7   8   1    3.00    0.61
  -8  -8  -1    2.84    0.52
   8   8   1    2.10    0.60
  -9  -8  -1    4.22    0.64
   9   8   1    2.70    0.72
 -10  -8  -1    1.19    0.49
  10   8   1    0.33    0.55
   6  -9  -1    0.61    0.24
   5  -9  -1   16.28    1.19
   4  -9  -1    0.46    0.19
   3  -9  -1    2.06    0.31
   2  -9  -1   11.25    0.92
   1  -9  -1    3.73    0.50
  -1   9   1    6.10    0.39
   0  -9  -1    0.61    0.20
   0   9   1    0.63    0.15
  -1  -9  -1   23.83    1.80
   1   9   1   27.34    1.94
   2   9   1   18.45    1.53
   2   9   1   20.25    1.26
   3   9   1   23.81    1.52
   3   9   1   23.05    1.82
   4   9   1   15.83    1.37
  -5  -9  -1    6.41    0.65
   5   9   1    6.46    0.85
  -6  -9  -1    0.08    0.26
   6   9   1    0.05    0.31
  -7  -9  -1    8.15    0.77
   7   9   1    7.30    1.02
  -8  -9  -1    1.17    0.42
   8   9   1    1.13    0.55
  -9  -9  -1    1.00    0.48
   9   9   1    0.79    0.57
   5 -10  -1    3.18    0.39
   4 -10  -1   14.86    1.11
   3 -10  -1   14.78    1.12
   2 -10  -1    9.36    0.82
   1 -10  -1   11.39    0.93
   0 -10  -1   13.59    1.13
   0  10   1   15.55    0.96
  -1 -10  -1    6.98    0.65
   1  10   1    6.91    0.77
   2  10   1   12.50    1.14
   2  10   1   12.91    0.90
   3  10   1    2.26    0.33
   3  10   1    1.36    0.44
  -4 -10  -1    1.37    0.30
   4  10   1    1.37    0.43
  -5 -10  -1   16.94    1.22
   5  10   1   17.58    1.54
  -6 -10  -1    5.30    0.61
   6  10   1    5.71    0.87
  -7 -10  -1    2.90    0.51
   7  10   1    2.95    0.68
  -8 -10  -1    2.14    0.53
   8  10   1    1.94    0.61
  -9 -10  -1    7.13    0.83
   9  10   1    4.20    0.89
   4 -11  -1    2.24    0.34
   3 -11  -1   12.17    0.98
   2 -11  -1   11.34    0.98
   1 -11  -1   32.28    2.31
   0 -11  -1   15.00    1.16
   0  11   1   14.23    0.96
  -1 -11  -1    3.63    0.48
   1  11   1    2.89    0.35
   1  11   1    2.98    0.60
  -2 -11  -1    5.00    0.61
   2  11   1    5.09    0.75
   2  11   1    5.21    0.49
   3  11   1   13.92    1.30
  -4 -11  -1   20.47    1.38
   4  11   1   19.54    1.69
  -5 -11  -1    2.25    0.41
   5  11   1    2.98    0.61
  -6 -11  -1    8.77    0.85
   6  11   1    7.54    1.07
  -7 -11  -1    0.28    0.32
   7  11   1   -0.06    0.38
  -8 -11  -1    2.57    0.54
   8  11   1    1.38    0.62
  -9 -11  -1    5.61    0.83
   4 -12  -1    0.41    0.25
   3 -12  -1   25.59    1.86
   2 -12  -1    6.80    0.76
   1 -12  -1    1.20    0.32
   0 -12  -1   11.69    0.99
  -1 -12  -1   11.06    0.94
   1  12   1    9.73    1.11
  -2 -12  -1    9.54    0.91
   2  12   1   10.33    0.80
   2  12   1   10.79    1.11
  -3 -12  -1    0.35    0.21
   3  12   1    0.47    0.35
  -4 -12  -1    4.27    0.53
   4  12   1    4.01    0.72
  -5 -12  -1    8.15    0.74
   5  12   1    7.93    1.09
  -6 -12  -1   -0.04    0.33
   6  12   1    0.50    0.42
  -7 -12  -1    1.30    0.45
   7  12   1    1.15    0.56
  -8 -12  -1    3.79    0.66
   8  12   1    1.76    0.72
   3 -13  -1    5.42    0.63
   2 -13  -1    1.68    0.39
   1 -13  -1    8.31    0.79
   0 -13  -1    1.58    0.35
  -1 -13  -1    9.38    0.90
   1  13   1   10.97    1.17
  -2 -13  -1    2.50    0.35
  -2 -13  -1    2.82    0.46
   2  13   1    1.39    0.50
  -3 -13  -1    9.50    0.77
  -3 -13  -1    8.28    0.88
   3  13   1    8.91    1.12
  -4 -13  -1    2.71    0.43
   4  13   1    3.81    0.74
  -5 -13  -1    8.03    0.76
   5  13   1    5.84    0.96
  -6 -13  -1    0.68    0.39
   6  13   1    0.49    0.49
  -7 -13  -1   -0.11    0.37
   7  13   1    0.43    0.46
   2 -14  -1    9.65    0.92
   1 -14  -1    2.11    0.45
   0 -14  -1    8.66    0.84
  -1 -14  -1    0.50    0.31
  -1 -14  -1    0.39    0.22
   1  14   1    0.45    0.48
  -2 -14  -1   21.70    1.73
  -2 -14  -1   21.69    1.46
   2  14   1   22.53    1.96
  -3 -14  -1    0.85    0.29
  -3 -14  -1    1.29    0.39
   3  14   1    1.27    0.50
  -4 -14  -1    0.42    0.34
  -4 -14  -1    0.55    0.33
   4  14   1    0.55    0.46
  -5 -14  -1    1.76    0.43
   5  14   1    1.19    0.54
  -6 -14  -1    1.81    0.45
   6  14   1    1.35    0.64
  -7 -14  -1    0.47    0.43
   7  14   1    0.05    0.43
   2 -15  -1    3.27    0.55
   1 -15  -1    1.31    0.41
   0 -15  -1    5.77    0.74
  -1 -15  -1   14.93    1.07
  -1 -15  -1   13.98    1.21
   1  15   1   12.66    1.60
  -2 -15  -1    9.03    0.72
  -2 -15  -1    7.29    0.82
   2  15   1    6.86    1.09
  -3 -15  -1    6.87    0.86
  -3 -15  -1    7.00    0.67
   3  15   1    5.37    0.96
  -4 -15  -1    0.75    0.34
  -4 -15  -1    1.43    0.45
   4  15   1    1.10    0.57
  -5 -15  -1    4.21    0.59
  -5 -15  -1    3.94    0.71
   5  15   1    2.45    0.69
  -6 -15  -1    0.46    0.40
   6  15   1   -0.14    0.40
   1 -16  -1    0.35    0.32
   0 -16  -1    2.14    0.48
  -1 -16  -1    0.24    0.28
  -2 -16  -1    1.85    0.45
  -2 -16  -1    2.58    0.40
   2  16   1    2.45    0.73
  -3 -16  -1    1.17    0.43
  -3 -16  -1    1.47    0.36
   3  16   1    1.57    0.62
  -4 -16  -1    1.60    0.49
  -4 -16  -1    2.17    0.43
   4  16   1    1.51    0.59
  -5 -16  -1    0.67    0.41
  -5 -16  -1    0.78    0.39
   5  16   1    1.06    0.55
   0 -17  -1    0.19    0.31
  -1 -17  -1    1.42    0.42
  -2 -17  -1    1.18    0.43
  -3 -17  -1    0.08    0.32
  -3 -17  -1    0.90    0.33
   3  17   1   -0.08    0.36
  -4 -17  -1    0.35    0.32
  -4 -17  -1    0.39    0.36
   4  17   1   -0.04    0.39
  -1 -18  -1    2.64    0.53
  -2 -18  -1    0.29    0.35
  -2 -18   2    1.86    0.50
  -1 -18   2    0.99    0.45
   0 -18   2    2.37    0.60
   1 -18   2    0.83    0.41
   2 -18   2    0.43    0.39
  -4 -17   2    0.86    0.34
  -4 -17   2    0.74    0.43
   3  17  -2    2.57    0.84
  -3 -17   2    3.57    0.48
  -3 -17   2    1.84    0.56
   2  17  -2    1.63    0.72
  -2 -17   2    3.12    0.59
   1  17  -2    0.06    0.52
  -1 -17   2    1.34    0.44
   0 -17   2   -0.12    0.28
   1 -17   2    2.98    0.62
   2 -17   2    0.42    0.36
   3 -17   2   -0.46    0.33
   5  16  -2   -0.08    0.57
  -5 -16   2    1.14    0.52
  -5 -16   2    0.42    0.35
   4  16  -2    0.57    0.59
  -4 -16   2    1.04    0.51
  -4 -16   2    1.37    0.37
   3  16  -2    0.75    0.52
  -3 -16   2    0.30    0.28
  -3 -16   2    0.19    0.37
   2  16  -2    1.42    0.64
  -2 -16   2    1.49    0.47
   1  16  -2    2.32    0.78
  -1 -16   2    2.65    0.55
   0 -16   2    4.44    0.71
   1 -16   2    1.40    0.47
   2 -16   2    1.55    0.47
   3 -16   2    3.38    0.60
   4 -16   2    3.77    0.67
   6  15  -2   -0.06    0.48
  -6 -15   2    0.02    0.40
  -6 -15   2   -0.30    0.35
   5  15  -2    3.38    0.89
  -5 -15   2    3.26    0.70
  -5 -15   2    3.27    0.53
   4  15  -2    0.76    0.51
  -4 -15   2   -0.05    0.28
  -4 -15   2    0.05    0.36
   3  15  -2    1.00    0.55
  -3 -15   2    1.87    0.48
  -3 -15   2    2.17    0.39
   2  15  -2    3.94    0.92
  -2 -15   2    4.12    0.65
  -2 -15   2    4.68    0.52
   1  15  -2   10.97    1.56
  -1 -15   2   13.77    1.17
   0 -15   2   13.28    1.22
   1 -15   2    1.87    0.50
   2 -15   2    2.47    0.54
   3 -15   2    2.14    0.49
   4 -15   2    7.82    0.85
   6  14  -2    3.56    0.89
  -6 -14   2    3.19    0.55
  -6 -14   2    3.59    0.73
   5  14  -2    1.90    0.71
  -5 -14   2    2.27    0.60
  -5 -14   2    2.16    0.45
   4  14  -2    0.99    0.50
  -4 -14   2    0.30    0.36
  -4 -14   2    0.05    0.25
   3  14  -2    0.65    0.55
  -3 -14   2    0.12    0.26
  -3 -14   2    0.96    0.39
   2  14  -2    0.21    0.43
  -2 -14   2    0.56    0.26
  -2 -14   2    0.31    0.29
   1  14  -2    5.47    1.02
  -1 -14   2    6.30    0.75
  -1 -14   2    5.78    0.54
   0  14  -2    5.88    1.12
   0 -14   2    7.32    0.77
   1 -14   2    4.65    0.71
   2 -14   2    0.70    0.37
   3 -14   2    4.06    0.61
   4 -14   2   11.21    1.04
   5 -14   2    4.21    0.58
   7  13  -2    3.23    0.88
  -7 -13   2    3.40    0.60
   6  13  -2    0.51    0.52
  -6 -13   2    0.56    0.36
   5  13  -2    2.50    0.75
  -5 -13   2    3.12    0.65
  -5 -13   2    3.17    0.50
   4  13  -2    1.84    0.62
  -4 -13   2    2.15    0.51
  -4 -13   2    1.42    0.34
   3  13  -2    1.03    0.57
  -3 -13   2    2.36    0.48
  -3 -13   2    1.14    0.31
   2  13  -2    8.50    1.21
  -2 -13   2    8.34    0.69
  -2 -13   2    9.30    0.87
   1  13  -2    4.68    0.90
  -1 -13   2    5.19    0.64
  -1 -13   2    4.19    0.44
   0  13  -2    5.34    1.00
   0 -13   2    7.89    0.74
   0 -13   2    6.54    0.54
   1 -13   2   24.60    1.91
   2 -13   2    1.20    0.37
   3 -13   2   27.73    2.09
   4 -13   2    9.74    0.93
   5 -13   2    0.93    0.35
   6 -13   2    0.08    0.27
   8  12  -2   -0.12    0.54
  -8 -12   2    0.36    0.42
   7  12  -2    1.85    0.68
  -7 -12   2    2.67    0.53
   6  12  -2   11.92    1.45
  -6 -12   2    9.37    0.90
   5  12  -2    1.05    0.52
  -5 -12   2    2.53    0.41
   4  12  -2   30.65    2.58
  -4 -12   2   30.77    2.03
  -4 -12   2   34.19    2.42
   3  12  -2    0.99    0.53
  -3 -12   2    1.46    0.31
  -3 -12   2    1.75    0.43
   2  12  -2    6.58    1.03
  -2 -12   2    8.54    0.81
  -2 -12   2    8.37    0.65
   1  12  -2    5.85    0.97
  -1 -12   2    6.25    0.65
  -1 -12   2    5.64    0.50
   0  12  -2    9.84    1.27
   0 -12   2    9.16    0.67
   0 -12   2    9.87    0.87
   1 -12   2   20.47    1.61
   2 -12   2    1.77    0.44
   3 -12   2    5.05    0.64
   4 -12   2    7.68    0.78
   5 -12   2   16.70    1.31
   6 -12   2    3.05    0.48
   8  11  -2    2.24    0.77
  -8 -11   2    2.74    0.53
   7  11  -2    6.43    1.06
  -7 -11   2    6.99    0.79
   6  11  -2    1.22    0.56
  -6 -11   2    1.62    0.41
   5  11  -2   13.79    1.40
  -5 -11   2   12.84    1.02
   4  11  -2    2.19    0.57
  -4 -11   2    2.30    0.37
   3  11  -2   22.27    2.07
  -3 -11   2   26.70    1.94
  -3 -11   2   26.41    1.64
   2  11  -2   36.41    2.81
  -2 -11   2   36.35    2.62
  -2 -11   2   36.62    2.24
   1  11  -2    3.29    0.69
  -1 -11   2    3.88    0.52
  -1 -11   2    3.19    0.35
   0  11  -2    6.47    1.00
   0 -11   2    5.82    0.61
   0 -11   2    5.89    0.47
   1 -11   2   26.42    1.97
   2 -11   2    4.16    0.59
   3 -11   2    5.08    0.62
   4 -11   2    5.58    0.65
   5 -11   2    1.81    0.37
   6 -11   2    9.32    0.84
   7 -11   2    1.20    0.35
   9  10  -2    0.69    0.58
  -9 -10   2    1.09    0.43
   8  10  -2    3.79    0.87
  -8 -10   2    4.71    0.61
   7  10  -2    2.04    0.64
  -7 -10   2    1.99    0.43
   6  10  -2   -0.18    0.41
  -6 -10   2    0.22    0.30
   5  10  -2    2.52    0.62
  -5 -10   2    2.37    0.38
   4  10  -2   25.62    1.98
  -4 -10   2   21.77    1.51
   3  10  -2   19.77    1.76
  -3 -10   2   22.33    1.64
  -3 -10   2   21.41    1.38
   2  10  -2    0.82    0.43
  -2 -10   2    0.64    0.20
  -2 -10   2    1.04    0.30
   1  10  -2    1.46    0.47
  -1 -10   2    1.12    0.21
  -1 -10   2    1.14    0.31
   0  10  -2   37.51    3.11
   0 -10   2   42.94    2.92
   0 -10   2   43.00    2.48
   1 -10   2   15.65    0.95
   1 -10   2   14.64    1.22
   2 -10   2    4.78    0.64
   3 -10   2   36.43    2.59
   4 -10   2    8.40    0.77
   5 -10   2    0.14    0.24
   6 -10   2   11.49    0.96
   7 -10   2    9.91    0.88
   8 -10   2   -0.01    0.28
   9   9  -2    0.02    0.44
  -9  -9   2    0.53    0.37
   8   9  -2    1.47    0.60
  -8  -9   2    2.12    0.45
   7   9  -2    4.25    0.80
  -7  -9   2    3.71    0.52
   6   9  -2    0.36    0.42
  -6  -9   2    0.53    0.31
   5   9  -2    5.65    0.88
  -5  -9   2    7.86    0.67
   4   9  -2   13.36    1.22
  -4  -9   2   12.12    0.90
   3   9  -2   13.74    1.23
  -3  -9   2   12.12    0.89
   2   9  -2   39.15    2.90
  -2  -9   2   40.06    2.75
  -2  -9   2   38.28    2.36
   1   9  -2   22.54    1.91
  -1  -9   2   24.93    1.77
  -1  -9   2   24.24    1.49
   0   9  -2   11.73    1.13
   0  -9   2   11.11    0.72
   0  -9   2    9.83    0.87
   1  -9   2   28.81    2.05
   1  -9   2   28.07    1.69
   2  -9   2   18.87    1.47
   3  -9   2   13.38    1.08
   4  -9   2   32.97    2.31
   5  -9   2    7.23    0.65
   6  -9   2    4.28    0.50
   7  -9   2   11.50    0.97
   8  -9   2    6.72    0.74
   9   8  -2    1.61    0.60
  -9  -8   2    2.39    0.50
   8   8  -2    3.24    0.77
  -8  -8   2    4.53    0.61
   7   8  -2    4.81    0.85
  -7  -8   2    5.37    0.63
   6   8  -2   16.86    1.53
  -6  -8   2   17.18    1.22
   5   8  -2    1.68    0.48
  -5  -8   2    1.23    0.32
   4   8  -2   25.57    2.01
  -4  -8   2   25.02    1.61
   3   8  -2   11.19    1.04
  -3  -8   2   10.68    0.77
   2   8  -2    0.72    0.31
  -2  -8   2    0.53    0.18
  -2  -8   2    0.51    0.21
   1   8  -2   54.94    3.74
  -1  -8   2   51.59    3.58
  -1  -8   2   51.62    3.10
   0   8  -2  123.42    8.45
   0  -8   2  124.04    8.26
   0  -8   2  125.80    7.19
   1  -8   2   42.05    2.43
   1  -8   2   40.84    2.88
   2  -8   2   11.41    0.96
   3  -8   2   55.18    3.76
   4  -8   2   18.38    1.36
   5  -8   2    6.66    0.61
   6  -8   2    3.49    0.44
   7  -8   2    0.28    0.25
   8  -8   2   10.67    0.95
   9  -8   2    0.79    0.38
   9   7  -2   -0.14    0.39
  -9  -7   2    0.65    0.36
   8   7  -2    0.91    0.45
  -8  -7   2    1.11    0.38
   7   7  -2   19.69    1.75
  -7  -7   2   21.24    1.42
   6   7  -2   -0.35    0.29
  -6  -7   2   -0.11    0.23
   5   7  -2    2.97    0.56
  -5  -7   2    2.58    0.37
   4   7  -2    0.57    0.33
  -4  -7   2    0.64    0.21
   3   7  -2    1.63    0.40
  -3  -7   2    2.58    0.30
   2   7  -2   43.37    3.00
  -2  -7   2   40.83    2.50
   1   7  -2   43.47    3.08
  -1  -7   2   41.87    2.94
  -1  -7   2   43.66    2.55
   0   7  -2  194.01   13.13
   0  -7   2  201.96   11.33
   0  -7   2  195.30   12.97
   1  -7   2   93.26    6.17
   1  -7   2   91.72    5.32
   2  -7   2   11.50    0.92
   3  -7   2  229.45   15.07
   4  -7   2   25.11    1.77
   5  -7   2    4.59    0.48
   6  -7   2    5.87    0.55
   7  -7   2    7.54    0.71
   8  -7   2    7.63    0.76
   9  -7   2    3.36    0.56
  10   6  -2    1.33    0.62
 -10  -6   2    1.58    0.41
   9   6  -2    2.50    0.68
  -9  -6   2    2.40    0.46
   8   6  -2    0.93    0.46
  -8  -6   2    0.43    0.31
   7   6  -2    7.23    0.95
  -7  -6   2    8.53    0.73
   6   6  -2   18.40    1.59
  -6  -6   2   18.74    1.27
   5   6  -2   17.47    1.45
  -5  -6   2   17.04    1.16
   4   6  -2   64.09    4.52
  -4  -6   2   66.05    3.86
   3   6  -2    0.14    0.22
  -3  -6   2    0.44    0.16
   2   6  -2    2.65    0.43
  -2  -6   2    1.95    0.25
   1   6  -2   18.59    1.48
  -1  -6   2   18.70    1.38
  -1  -6   2   20.06    1.18
   0   6  -2   48.31    3.35
   0  -6   2   47.98    2.76
   0  -6   2   45.67    3.19
   1  -6   2   29.33    1.77
   1  -6   2   31.95    2.13
   2  -6   2   12.05    0.93
   3  -6   2   81.63    5.43
   4  -6   2   48.57    3.28
   5  -6   2   24.92    1.75
   6  -6   2    8.53    0.73
   7  -6   2   15.62    1.21
   8  -6   2   14.67    1.20
   9  -6   2    0.19    0.32
  10  -6   2    1.79    0.50
  10   5  -2    1.40    0.56
 -10  -5   2    1.27    0.39
   9   5  -2    2.00    0.61
  -9  -5   2    1.48    0.39
   8   5  -2    3.09    0.64
  -8  -5   2    3.80    0.49
   7   5  -2   14.44    1.30
  -7  -5   2   14.37    1.04
   6   5  -2    0.87    0.37
  -6  -5   2    1.08    0.28
   5   5  -2   29.25    2.17
  -5  -5   2   28.45    1.80
   4   5  -2   34.12    2.52
  -4  -5   2   35.53    2.13
   3   5  -2   45.55    2.97
  -3  -5   2   39.23    2.50
   2   5  -2  100.04    6.57
  -2  -5   2   95.94    5.68
   1   5  -2   75.67    4.70
  -1  -5   2   68.11    4.00
  -1  -5   2   63.93    4.58
   0   5  -2   12.16    1.01
   0  -5   2   11.58    0.73
   0  -5   2   11.81    0.88
   1  -5   2  129.48    8.86
   1  -5   2  138.62    7.69
   2  -5   2    4.89    0.45
   3  -5   2  139.08    9.15
   4  -5   2   18.31    1.30
   5  -5   2   10.17    0.79
   6  -5   2   18.32    1.34
   7  -5   2    7.39    0.67
   8  -5   2   17.91    1.41
   9  -5   2    0.03    0.31
  10  -5   2    1.21    0.45
  10   4  -2    0.42    0.44
 -10  -4   2    0.57    0.33
   9   4  -2    4.36    0.79
  -9  -4   2    5.25    0.57
   8   4  -2   16.51    1.51
  -8  -4   2   17.60    1.21
   7   4  -2    7.67    0.87
  -7  -4   2    5.41    0.54
   6   4  -2   25.52    1.97
  -6  -4   2   25.87    1.63
   5   4  -2    1.27    0.37
  -5  -4   2    0.75    0.23
   4   4  -2  187.39   12.37
  -4  -4   2  186.12   10.78
   3   4  -2   26.41    2.06
  -3  -4   2   31.13    1.77
   2   4  -2    5.43    0.53
  -2  -4   2    5.46    0.41
   1   4  -2  166.12   10.95
  -1  -4   2  165.40    9.53
   0   4  -2    9.33    0.83
   0  -4   2    9.47    0.72
   0  -4   2    9.82    0.60
   1  -4   2  229.24   16.91
   1  -4   2  286.45   14.78
   2  -4   2   46.89    3.14
   3  -4   2  117.92    7.76
   4  -4   2   98.95    6.53
   5  -4   2   37.66    2.56
   6  -4   2    1.41    0.28
   7  -4   2   10.52    0.87
   8  -4   2    5.37    0.65
   9  -4   2    4.80    0.66
  10  -4   2    0.25    0.38
  10   3  -2   -0.19    0.42
 -10  -3   2    0.26    0.28
   9   3  -2    1.19    0.46
  -9  -3   2    1.12    0.30
   8   3  -2   10.24    1.02
  -8  -3   2    8.70    0.75
   7   3  -2   30.58    2.33
  -7  -3   2   31.77    1.96
   6   3  -2    1.00    0.35
  -6  -3   2    0.72    0.23
   5   3  -2   67.43    4.64
  -5  -3   2   68.25    4.00
   4   3  -2   42.32    3.02
  -4  -3   2   44.31    2.59
   3   3  -2  170.90   11.44
  -3  -3   2  175.72    9.98
   2   3  -2  134.38    8.57
  -2  -3   2  124.66    7.45
   1   3  -2  130.04    9.07
  -1  -3   2  144.37    7.90
   0   3  -2    3.66    0.44
   0  -3   2    3.24    0.23
   0  -3   2    3.59    0.31
   1  -3   2  111.57    7.35
   2  -3   2    1.06    0.17
   3  -3   2    6.89    0.53
   4  -3   2   91.02    6.01
   5  -3   2   20.31    1.44
   6  -3   2   41.28    2.83
   7  -3   2   19.14    1.44
   8  -3   2    3.97    0.54
   9  -3   2    0.11    0.32
  10  -3   2    0.25    0.37
  11  -3   2   -0.19    0.41
  10   2  -2    1.50    0.55
 -10  -2   2    0.91    0.29
   9   2  -2    7.01    0.92
  -9  -2   2    6.90    0.63
   8   2  -2   28.11    2.25
  -8  -2   2   30.85    1.87
   7   2  -2    7.78    0.81
  -7  -2   2    8.50    0.65
   6   2  -2    4.33    0.58
  -6  -2   2    4.88    0.42
   5   2  -2   14.80    1.21
  -5  -2   2   15.69    1.00
   4   2  -2   46.84    3.10
  -4  -2   2   43.34    2.66
   3   2  -2   51.08    3.67
  -3  -2   2   57.47    3.19
   2   2  -2   25.04    1.63
  -2  -2   2   21.76    1.38
   1   2  -2    4.85    0.46
  -1  -2   2    5.23    0.34
   0   2  -2  164.71   11.09
   0  -2   2  178.36   11.03
   0  -2   2  162.91    9.65
   1  -2   2    3.55    0.30
   2  -2   2   43.80    2.91
   3  -2   2   80.62    5.34
   3  -2   2   81.63    4.67
  -4   2  -2  103.13    6.11
   4  -2   2  109.36    7.00
  -5   2  -2   42.61    2.51
   5  -2   2   42.84    2.90
   6  -2   2   42.91    2.94
   7  -2   2   19.15    1.46
   8  -2   2    9.43    0.89
   9  -2   2    1.28    0.38
  10  -2   2   -0.01    0.35
  11  -2   2    5.26    0.84
  10   1  -2    0.12    0.42
   9   1  -2    2.11    0.53
   8   1  -2    4.93    0.71
  -8  -1   2    5.67    0.54
   7   1  -2   23.37    1.81
  -7  -1   2   24.43    1.51
   6   1  -2   10.38    0.85
  -6  -1   2    8.42    0.66
   5   1  -2    6.22    0.59
  -5  -1   2    5.83    0.47
   4   1  -2   14.05    1.11
  -4  -1   2   15.30    0.94
   3   1  -2   29.67    2.08
  -3  -1   2   30.63    1.79
   2   1  -2   21.99    1.51
  -2  -1   2   21.21    1.29
  -1  -1   2   59.29    3.42
   0   1  -2  542.79   35.00
   0  -1   2  525.69   30.58
   1  -1   2   59.18    3.73
   1  -1   2   53.80    3.25
   2  -1   2   52.35    3.50
   2  -1   2   53.78    3.07
   3  -1   2  368.51   20.52
   3  -1   2  348.72   23.40
   4  -1   2   31.74    2.13
   4  -1   2   30.83    1.86
  -5   1  -2   38.79    2.32
   5  -1   2   39.63    2.68
  -6   1  -2   28.94    1.81
   6  -1   2   31.44    2.13
  -7   1  -2    4.81    0.43
   7  -1   2    6.38    0.63
   8  -1   2    6.28    0.74
   9  -1   2    5.06    0.68
  10  -1   2    1.84    0.53
  11  -1   2    4.63    0.79
  10   0  -2    2.61    0.57
   9   0  -2    4.89    0.71
  -9   0   2    5.35    0.51
   8   0  -2    6.23    0.75
   7   0  -2    2.98    0.47
   6   0  -2   30.68    2.20
   5   0  -2   17.33    1.29
   4   0  -2  106.76    7.07
   3   0  -2   15.95    1.14
   2   0  -2    4.40    0.38
  -2   0   2    4.39    0.31
   1   0  -2    1.11    0.14
  -1   0   2    1.20    0.11
   0   0   2   32.08    1.90
   0   0   2   33.26    2.16
   1   0   2  180.40   11.58
   1   0   2  173.94   10.13
   2   0   2   27.32    1.78
   2   0   2   25.73    1.56
   3   0   2   77.22    4.41
   3   0   2   74.95    5.02
   4   0   2   19.55    1.36
   4   0   2   18.99    1.19
  -5   0  -2  126.74    7.38
   5   0   2  128.56    8.44
  -6   0  -2    2.34    0.27
   6   0   2    2.13    0.36
  -7   0  -2    0.88    0.20
   7   0   2    0.96    0.31
   8   0   2   24.17    1.85
   9   0   2    0.15    0.33
  10   0   2    0.12    0.33
  11   0   2    0.61    0.49
  10  -1  -2    0.27    0.39
   9  -1  -2    2.21    0.51
   8  -1  -2    4.60    0.61
   7  -1  -2   22.54    1.81
  -7   1   2   25.97    1.52
   6  -1  -2    8.43    0.79
  -6   1   2    9.87    0.64
   5  -1  -2    5.69    0.53
  -5   1   2    5.65    0.42
   4  -1  -2   15.18    1.08
  -4   1   2   14.44    0.91
   3  -1  -2   30.80    2.08
   2  -1  -2   21.10    1.43
   1  -1  -2   64.80    4.24
   0   1   2  649.53   35.34
   0   1   2  580.91   40.58
   1   1   2   50.88    2.96
   2   1   2   56.21    3.36
   2   1   2   59.42    3.83
   3   1   2  364.32   24.06
   3   1   2  372.56   21.11
   4   1   2   30.17    1.84
   4   1   2   30.71    2.11
   5   1   2   38.64    2.67
   6   1   2   29.74    2.13
   7   1   2    4.52    0.59
   8   1   2    5.35    0.70
  -9  -1  -2    6.11    0.63
   9   1   2    5.89    0.80
  10   1   2    2.17    0.57
  11   1   2    4.10    0.80
   9  -2  -2    8.25    0.90
   8  -2  -2   31.03    2.28
   7  -2  -2    8.32    0.77
   6  -2  -2    4.33    0.51
  -6   2   2    5.81    0.41
   5  -2  -2   16.36    1.20
  -5   2   2   16.25    1.00
   4  -2  -2   46.65    3.25
  -4   2   2   50.50    2.83
   3  -2  -2   54.64    3.63
  -3   2   2   55.13    3.18
   2  -2  -2   21.31    1.58
  -2   2   2   26.58    1.40
   1  -2  -2    6.26    0.39
  -1   2   2    4.58    0.37
   0   2   2  175.24   11.43
   1   2   2    2.59    0.21
   2   2   2   43.82    2.97
   2   2   2   45.02    2.61
   3   2   2   86.42    5.16
   3   2   2   91.27    5.89
   4   2   2  106.66    7.23
   4   2   2  111.44    6.34
   5   2   2   42.28    2.64
   5   2   2   45.52    3.03
  -6  -2  -2   44.17    2.77
   6   2   2   48.08    3.22
  -7  -2  -2   20.45    1.31
   7   2   2   19.24    1.54
  -8  -2  -2   10.16    0.77
   8   2   2    9.38    0.96
   9   2   2    2.08    0.52
  10   2   2   -0.02    0.35
  11   2   2    4.45    0.81
   9  -3  -2    1.12    0.40
   8  -3  -2    9.12    0.87
   7  -3  -2   31.35    2.24
   6  -3  -2    0.62    0.23
   5  -3  -2   65.55    4.80
  -5   3   2   78.34    4.18
   4  -3  -2   43.24    2.99
  -4   3   2   46.28    2.61
   3  -3  -2  180.02   12.10
  -3   3   2  190.42   10.61
   2  -3  -2  138.41    8.14
  -2   3   2  110.35    7.16
   1  -3  -2  140.43    9.03
  -1   3   2  136.37    7.93
   0   3   2    3.56    0.30
   1   3   2  197.75   11.35
   2   3   2    1.38    0.21
   3   3   2    6.88    0.56
   3   3   2    6.19    0.48
   4   3   2   88.19    5.25
   4   3   2   91.23    6.00
   5   3   2   19.48    1.49
   5   3   2   20.45    1.31
  -6  -3  -2   42.43    2.64
   6   3   2   44.76    3.07
  -7  -3  -2   18.85    1.21
   7   3   2   16.69    1.43
  -8  -3  -2    3.59    0.44
   8   3   2    3.33    0.59
  -9  -3  -2    0.14    0.25
   9   3   2    0.29    0.35
 -10  -3  -2    0.81    0.32
  10   3   2    0.34    0.44
 -11  -3  -2    0.71    0.32
  11   3   2    0.32    0.48
   8  -4  -2   17.89    1.42
   7  -4  -2    5.29    0.58
   6  -4  -2   27.26    1.93
   5  -4  -2    0.69    0.19
   4  -4  -2  191.52   12.93
  -4   4   2  203.87   11.34
   2  -4  -2    5.81    0.43
  -2   4   2    6.21    0.39
   1  -4  -2  129.95    9.72
  -1   4   2  167.09    8.52
   0   4   2    8.78    0.67
   1   4   2  313.58   17.97
   2   4   2   39.46    2.45
   2   4   2   43.48    2.82
   3   4   2  107.91    7.18
   3   4   2  108.40    6.29
   4   4   2   90.91    5.54
   4   4   2   98.62    6.35
   5   4   2   35.14    2.51
   5   4   2   35.28    2.19
  -6  -4  -2    1.56    0.28
   6   4   2    1.35    0.36
  -7  -4  -2   10.67    0.79
   7   4   2    8.93    0.93
  -8  -4  -2    6.30    0.63
   8   4   2    6.08    0.82
  -9  -4  -2    5.20    0.58
   9   4   2    3.19    0.64
 -10  -4  -2    0.55    0.31
  10   4   2    0.86    0.46
   7  -5  -2   14.51    1.14
   6  -5  -2    1.08    0.26
   5  -5  -2   31.91    2.18
   4  -5  -2   39.33    2.63
   3  -5  -2   45.90    3.04
   2  -5  -2  114.55    6.89
  -2   5   2   95.87    6.03
   1  -5  -2   41.75    2.79
   0  -5  -2   11.56    0.84
   0   5   2   11.92    0.89
   1   5   2  133.00    7.67
   2   5   2    6.18    0.55
   3   5   2  127.94    8.37
   3   5   2  124.18    7.32
   4   5   2   16.58    1.25
   4   5   2   15.36    1.07
   5   5   2    9.83    0.91
   5   5   2   10.81    0.80
  -6  -5  -2   18.15    1.27
   6   5   2   19.15    1.50
  -7  -5  -2    6.94    0.63
   7   5   2    6.03    0.80
  -8  -5  -2   16.84    1.25
   8   5   2   17.48    1.51
  -9  -5  -2    0.12    0.27
   9   5   2    0.19    0.35
 -10  -5  -2    1.15    0.39
  10   5   2    0.48    0.49
   7  -6  -2    8.03    0.73
   6  -6  -2   19.75    1.43
   5  -6  -2   20.37    1.43
   4  -6  -2   76.24    5.03
   3  -6  -2    0.70    0.14
   2  -6  -2    2.33    0.25
  -2   6   2    2.44    0.19
   1  -6  -2   13.42    1.12
  -1   6   2   18.43    0.98
   0  -6  -2   44.80    2.96
   0   6   2   45.67    3.03
   0   6   2   41.93    2.58
   1   6   2   29.25    1.76
   2   6   2   20.35    1.26
   2   6   2   19.56    1.46
   3   6   2   62.97    3.73
   4   6   2   46.93    2.85
   4   6   2   47.13    3.29
   5   6   2   20.93    1.67
   5   6   2   21.85    1.43
  -6  -6  -2    8.67    0.73
   6   6   2    8.21    0.86
  -7  -6  -2   16.20    1.19
   7   6   2   16.20    1.41
  -8  -6  -2   16.67    1.18
   8   6   2   13.14    1.33
  -9  -6  -2    0.30    0.32
   9   6   2    0.39    0.45
 -10  -6  -2    1.43    0.42
  10   6   2    1.33    0.57
   6  -7  -2   -0.14    0.17
   5  -7  -2    4.33    0.43
   4  -7  -2    0.55    0.16
   3  -7  -2    3.24    0.31
   2  -7  -2   45.00    3.02
   1  -7  -2   28.84    2.33
  -1   7   2   40.08    2.05
   0  -7  -2  189.23   12.09
   0   7   2  169.45   10.58
   0   7   2  194.52   12.19
   1   7   2   89.04    5.19
   2   7   2   22.69    1.63
   2   7   2   21.27    1.38
   3   7   2  186.27   11.04
   3   7   2  195.82   12.65
   4   7   2   18.15    1.43
   4   7   2   17.91    1.21
   5   7   2    2.72    0.40
   5   7   2    3.87    0.58
  -6  -7  -2    6.29    0.59
   6   7   2    5.08    0.73
  -7  -7  -2    7.25    0.73
   7   7   2    6.63    0.88
  -8  -7  -2    8.15    0.83
   8   7   2    7.16    0.99
  -9  -7  -2    3.71    0.59
   9   7   2    4.39    0.82
 -10  -7  -2    2.07    0.49
  10   7   2    1.30    0.57
   5  -8  -2    1.80    0.28
   4  -8  -2   30.46    2.08
   3  -8  -2   13.97    1.01
   2  -8  -2    0.68    0.19
   1  -8  -2   35.79    2.48
  -1   8   2   36.75    2.62
   0  -8  -2  116.98    7.95
   0   8   2  130.47    8.09
   0   8   2  114.72    6.95
   2   8   2   18.76    1.24
   2   8   2   20.10    1.50
   3   8   2   47.78    2.84
   3   8   2   45.96    3.30
   4   8   2   12.52    0.92
   4   8   2   12.10    1.09
   5   8   2    6.08    0.62
   5   8   2    5.03    0.71
  -6  -8  -2    3.38    0.46
   6   8   2    3.03    0.58
  -7  -8  -2    0.60    0.30
   7   8   2    0.31    0.39
  -8  -8  -2   12.24    1.03
   8   8   2   10.67    1.31
  -9  -8  -2    1.24    0.41
   9   8   2    0.79    0.53
 -10  -8  -2    0.90    0.46
  10   8   2    0.52    0.57
   5  -9  -2    8.77    0.71
   4  -9  -2   16.08    1.16
   3  -9  -2   16.58    1.20
   2  -9  -2   38.12    2.62
   1  -9  -2   15.85    1.32
  -1   9   2   20.32    1.14
   0  -9  -2    9.81    0.86
   0   9   2   11.44    0.74
   0   9   2   12.73    1.04
  -1  -9  -2   25.10    1.80
   2   9   2   31.36    2.24
   2   9   2   29.61    1.88
   3   9   2   13.42    1.14
   3   9   2   13.09    0.93
   4   9   2   25.54    1.66
   4   9   2   24.84    1.96
   5   9   2    4.41    0.52
   5   9   2    4.39    0.67
  -6  -9  -2    4.43    0.54
   6   9   2    4.16    0.70
  -7  -9  -2    9.14    0.84
   7   9   2    9.05    1.12
  -8  -9  -2    5.72    0.71
   8   9   2    6.25    0.96
  -9  -9  -2    1.41    0.50
   9   9   2    1.24    0.60
   4 -10  -2   27.47    1.91
   3 -10  -2   26.74    1.87
   2 -10  -2    1.27    0.28
   1 -10  -2    0.65    0.23
   0 -10  -2   39.76    2.59
   0  10   2   34.27    2.22
   0  10   2   37.37    2.75
  -1 -10  -2   14.14    1.11
   2  10   2    6.62    0.57
   2  10   2    7.03    0.76
   3  10   2   34.30    2.12
   3  10   2   33.13    2.51
   4  10   2    7.34    0.91
   4  10   2    7.91    0.70
   5  10   2   -0.12    0.25
  -6 -10  -2    9.62    0.86
   6  10   2    8.86    1.10
  -7 -10  -2    8.96    0.83
   7  10   2    7.44    1.04
  -8 -10  -2   -0.29    0.32
   8  10   2    0.30    0.43
  -9 -10  -2    0.52    0.44
   9  10   2   -0.21    0.41
   3 -11  -2   32.99    2.29
   2 -11  -2   29.48    2.12
   1 -11  -2    1.99    0.35
   0 -11  -2    6.07    0.57
   0  11   2    5.00    0.45
  -1 -11  -2   24.84    1.83
  -2 -11  -2    6.28    0.63
   2  11   2    6.67    0.85
   2  11   2    5.95    0.54
   3  11   2    3.22    0.40
   3  11   2    3.38    0.60
   4  11   2    4.31    0.69
   4  11   2    3.49    0.47
  -5 -11  -2    2.29    0.42
   5  11   2    1.25    0.45
  -6 -11  -2    7.88    0.82
   6  11   2    7.64    1.04
  -7 -11  -2    1.39    0.44
   7  11   2    0.93    0.53
  -8 -11  -2    2.69    0.55
   8  11   2    2.15    0.65
  -9 -11  -2    1.58    0.53
   9  11   2    0.35    0.50
   3 -12  -2    2.18    0.36
   2 -12  -2    6.23    0.65
   1 -12  -2    4.56    0.57
   0 -12  -2    8.59    0.77
  -1 -12  -2   18.44    1.54
   1  12   2   22.40    1.34
  -2 -12  -2    3.72    0.52
   2  12   2    3.68    0.43
   2  12   2    3.23    0.61
   3  12   2    5.70    0.84
   3  12   2    6.37    0.60
   4  12   2    4.70    0.77
  -5 -12  -2   14.16    1.07
   5  12   2   13.24    1.33
  -6 -12  -2    3.23    0.55
   6  12   2    2.34    0.65
  -7 -12  -2    5.24    0.70
   7  12   2    2.64    0.71
  -8 -12  -2    1.88    0.56
   8  12   2    0.72    0.52
   2 -13  -2    5.86    0.64
   1 -13  -2    3.15    0.48
   0 -13  -2    6.33    0.65
  -1 -13  -2   24.17    1.80
   1  13   2   23.21    1.53
  -2 -13  -2    1.43    0.38
   2  13   2    1.57    0.51
  -3 -13  -2   28.38    2.14
  -4 -13  -2    8.92    0.78
   4  13   2    7.65    1.07
  -5 -13  -2    0.88    0.36
   5  13   2    0.17    0.37
  -6 -13  -2    0.13    0.33
   6  13   2   -0.12    0.34
  -7 -13  -2    2.10    0.53
   7  13   2    1.23    0.55
  -8 -13  -2    4.17    0.67
   8  13   2    2.56    0.77
   1 -14  -2    3.92    0.57
   0 -14  -2    5.61    0.69
  -1 -14  -2    5.05    0.66
  -2 -14  -2    0.94    0.35
   2  14   2    1.94    0.58
  -3 -14  -2    4.21    0.63
  -3 -14  -2    3.77    0.48
   3  14   2    3.01    0.71
  -4 -14  -2   10.30    0.88
  -4 -14  -2    9.62    0.98
   4  14   2    9.63    1.25
  -5 -14  -2    4.83    0.62
   5  14   2    2.16    0.65
  -6 -14  -2    3.97    0.62
   6  14   2    1.97    0.63
  -7 -14  -2    1.42    0.50
   7  14   2    0.86    0.55
   1 -15  -2   10.73    1.01
   0 -15  -2    9.63    0.92
  -1 -15  -2    1.35    0.39
  -2 -15  -2    2.57    0.41
  -2 -15  -2    2.43    0.48
   2  15   2    1.87    0.58
  -3 -15  -2    3.54    0.50
  -3 -15  -2    3.43    0.59
   3  15   2    3.74    0.78
  -4 -15  -2    6.07    0.70
  -4 -15  -2    6.32    0.81
  -5 -15  -2    1.95    0.46
   5  15   2    1.23    0.59
  -6 -15  -2    0.92    0.43
   6  15   2    0.56    0.54
   0 -16  -2    2.58    0.49
  -1 -16  -2    1.87    0.43
  -2 -16  -2    2.22    0.50
  -2 -16  -2    2.15    0.39
  -3 -16  -2    4.63    0.71
  -3 -16  -2    5.66    0.62
   3  16   2    3.36    0.81
  -4 -16  -2    3.82    0.55
  -4 -16  -2    2.90    0.57
   4  16   2    1.69    0.60
  -5 -16  -2    2.67    0.49
  -5 -16  -2    1.78    0.55
   5  16   2    2.10    0.68
  -1 -17  -2    4.07    0.64
  -2 -17  -2    0.47    0.32
  -3 -17  -2    0.15    0.28
  -3 -17  -2    0.24    0.29
  -4 -17  -2    2.19    0.47
  -4 -17  -2    1.41    0.47
   4  17   2    1.40    0.61
  -2 -18  -2    1.34    0.44
  -1 -18   3    3.67    0.70
   0 -18   3    0.06    0.37
   1 -18   3   -0.01    0.36
   2 -18   3    1.23    0.48
   3  17  -3    0.75    0.61
  -3 -17   3    1.32    0.47
  -3 -17   3    1.57    0.36
   2  17  -3    0.16    0.55
  -2 -17   3    0.48    0.36
   1  17  -3    1.73    0.71
  -1 -17   3    1.60    0.51
   0 -17   3    1.67    0.52
   1 -17   3    0.26    0.35
   2 -17   3    0.31    0.35
   3 -17   3    2.08    0.54
   4 -17   3    0.46    0.42
  -5 -16   3    0.50    0.49
  -5 -16   3    0.26    0.35
   4  16  -3    2.48    0.84
  -4 -16   3    4.01    0.74
  -4 -16   3    3.76    0.52
   3  16  -3    0.09    0.44
  -3 -16   3    0.71    0.29
  -3 -16   3    0.75    0.44
   2  16  -3    0.44    0.56
  -2 -16   3    0.62    0.36
   1  16  -3    3.78    0.96
  -1 -16   3    3.43    0.60
   0 -16   3    0.26    0.33
   1 -16   3    2.58    0.60
   2 -16   3    4.56    0.71
   3 -16   3    1.90    0.50
   4 -16   3   -0.04    0.36
  -6 -15   3    0.77    0.40
  -6 -15   3    0.98    0.57
   5  15  -3    2.13    0.75
  -5 -15   3    1.36    0.52
  -5 -15   3    2.66    0.47
   4  15  -3    1.25    0.60
  -4 -15   3    0.60    0.42
  -4 -15   3    0.46    0.30
   3  15  -3    1.68    0.70
  -3 -15   3    2.21    0.39
  -3 -15   3    1.59    0.49
   2  15  -3    4.70    0.98
  -2 -15   3    5.95    0.79
  -2 -15   3    6.57    0.61
   1  15  -3    2.47    0.74
  -1 -15   3    2.87    0.53
   0 -15   3    3.56    0.60
   1 -15   3    1.73    0.49
   2 -15   3    0.72    0.37
   3 -15   3    1.87    0.50
   4 -15   3    1.76    0.49
   5 -15   3    0.16    0.33
  -6 -14   3    3.36    0.72
  -6 -14   3    2.82    0.49
   5  14  -3    0.05    0.47
  -5 -14   3    0.76    0.44
  -5 -14   3    0.22    0.32
   4  14  -3    3.52    0.88
  -4 -14   3    4.83    0.74
  -4 -14   3    5.10    0.57
   3  14  -3    5.70    1.02
  -3 -14   3    7.01    0.87
  -3 -14   3    5.57    0.59
   2  14  -3    2.05    0.65
  -2 -14   3    2.18    0.48
  -2 -14   3    2.00    0.34
   1  14  -3    0.13    0.42
  -1 -14   3   -0.09    0.19
  -1 -14   3   -0.03    0.27
   0 -14   3    1.68    0.43
   1 -14   3    5.68    0.79
   2 -14   3    9.50    1.00
   3 -14   3    2.77    0.56
   4 -14   3    3.09    0.57
   5 -14   3   10.11    0.97
   6 -14   3    2.60    0.50
   7  13  -3    1.38    0.76
  -7 -13   3    1.48    0.45
   6  13  -3    0.73    0.57
  -6 -13   3    1.40    0.54
  -6 -13   3    1.37    0.42
   5  13  -3    6.07    1.06
  -5 -13   3    5.47    0.83
  -5 -13   3    4.40    0.57
   4  13  -3    2.66    0.74
  -4 -13   3    2.94    0.59
  -4 -13   3    1.46    0.35
   3  13  -3    9.64    1.31
  -3 -13   3   10.34    0.98
  -3 -13   3    9.32    0.78
   2  13  -3    0.24    0.42
  -2 -13   3    0.52    0.30
  -2 -13   3    0.17    0.21
   1  13  -3    5.42    1.03
  -1 -13   3    5.54    0.71
  -1 -13   3    6.25    0.52
   0  13  -3    8.87    1.29
   0 -13   3   10.14    0.93
   1 -13   3    0.71    0.36
   2 -13   3   22.05    1.78
   3 -13   3    6.56    0.81
   4 -13   3    0.65    0.34
   5 -13   3    4.58    0.62
   6 -13   3    6.38    0.69
   7  12  -3    0.48    0.59
  -7 -12   3    0.46    0.33
   6  12  -3    1.38    0.63
  -6 -12   3    2.00    0.45
   5  12  -3    4.95    0.94
  -5 -12   3    3.72    0.52
  -5 -12   3    3.07    0.64
   4  12  -3    4.69    0.87
  -4 -12   3    4.19    0.68
  -4 -12   3    4.60    0.54
   3  12  -3    5.97    0.98
  -3 -12   3    6.03    0.61
  -3 -12   3    7.15    0.77
   2  12  -3    8.32    1.26
  -2 -12   3   11.68    0.84
  -2 -12   3   13.46    1.08
   1  12  -3   16.19    1.54
  -1 -12   3   15.24    1.02
  -1 -12   3   14.88    1.26
   0  12  -3    7.70    1.16
   0 -12   3    8.70    0.62
   0 -12   3    8.42    0.83
   1 -12   3    9.33    0.90
   2 -12   3    9.62    0.94
   3 -12   3    2.08    0.45
   4 -12   3    8.53    0.86
   5 -12   3    2.21    0.44
   6 -12   3    2.45    0.44
   7 -12   3    1.51    0.40
   8  11  -3    1.19    0.64
  -8 -11   3    2.33    0.53
   7  11  -3    0.93    0.65
  -7 -11   3    1.57    0.46
   6  11  -3    6.07    1.00
  -6 -11   3    4.84    0.61
   5  11  -3   10.60    1.34
  -5 -11   3   11.87    0.93
   4  11  -3    3.17    0.69
  -4 -11   3    2.76    0.42
  -4 -11   3    3.23    0.57
   3  11  -3   15.30    1.50
  -3 -11   3   16.26    1.32
  -3 -11   3   16.12    1.10
   2  11  -3    3.38    0.71
  -2 -11   3    3.26    0.50
  -2 -11   3    3.11    0.37
   1  11  -3    4.54    0.87
  -1 -11   3    6.03    0.50
  -1 -11   3    6.25    0.64
   0  11  -3   11.92    1.40
   0 -11   3    9.06    0.86
   0 -11   3    9.87    0.68
   1 -11   3    1.85    0.41
   2 -11   3   25.72    1.98
   3 -11   3    5.24    0.67
   4 -11   3    3.90    0.54
   5 -11   3    2.61    0.44
   6 -11   3    0.34    0.29
   7 -11   3    1.86    0.42
   8 -11   3    3.26    0.54
   8  10  -3    0.69    0.55
  -8 -10   3    2.26    0.51
   7  10  -3    3.69    0.82
  -7 -10   3    1.94    0.42
   6  10  -3    6.45    0.99
  -6 -10   3    5.02    0.62
   5  10  -3    3.57    0.73
  -5 -10   3    3.65    0.46
   4  10  -3    0.64    0.42
  -4 -10   3    0.10    0.24
   3  10  -3    7.10    0.98
  -3 -10   3    7.29    0.75
  -3 -10   3    7.70    0.63
   2  10  -3   11.13    1.22
  -2 -10   3   12.84    1.07
  -2 -10   3   13.45    0.89
   1  10  -3   16.68    1.63
  -1 -10   3   18.90    1.20
  -1 -10   3   19.93    1.46
   0  10  -3    3.95    0.76
   0 -10   3    4.27    0.37
   0 -10   3    4.74    0.56
   1 -10   3   10.31    0.93
   1 -10   3   10.73    0.68
   2 -10   3    7.81    0.79
   3 -10   3    9.91    0.89
   4 -10   3   15.71    1.26
   5 -10   3   30.69    2.20
   6 -10   3   14.60    1.16
   7 -10   3    1.70    0.38
   8 -10   3    2.72    0.49
   9   9  -3    2.57    0.73
  -9  -9   3    3.44    0.59
   8   9  -3    3.07    0.73
  -8  -9   3    3.05    0.54
   7   9  -3    0.50    0.51
  -7  -9   3    0.40    0.30
   6   9  -3    6.17    0.94
  -6  -9   3    6.76    0.68
   5   9  -3   13.56    1.29
  -5  -9   3   11.96    0.92
   4   9  -3    5.08    0.78
  -4  -9   3    4.49    0.50
   3   9  -3    4.23    0.70
  -3  -9   3    4.64    0.58
  -3  -9   3    4.12    0.43
   2   9  -3   11.80    1.18
  -2  -9   3   12.27    1.02
  -2  -9   3   12.98    0.87
   1   9  -3   40.90    3.13
  -1  -9   3   42.32    2.51
  -1  -9   3   42.43    2.93
   0   9  -3    8.68    1.04
   0  -9   3    7.71    0.71
   0  -9   3    7.73    0.55
   1  -9   3   39.03    2.35
   1  -9   3   41.89    2.83
   2  -9   3    2.43    0.44
   3  -9   3    6.13    0.65
   4  -9   3   24.00    1.76
   5  -9   3    0.35    0.25
   6  -9   3   18.71    1.41
   7  -9   3    2.79    0.44
   8  -9   3    6.85    0.74
   9  -9   3    2.88    0.54
   9   8  -3    0.87    0.56
  -9  -8   3    2.44    0.47
   8   8  -3    3.93    0.81
  -8  -8   3    6.32    0.67
   7   8  -3    5.58    0.88
  -7  -8   3    5.15    0.59
   6   8  -3   11.19    1.17
  -6  -8   3   10.91    0.86
   5   8  -3   17.41    1.47
  -5  -8   3   14.97    1.11
   4   8  -3   42.09    3.12
  -4  -8   3   42.27    2.58
   3   8  -3    1.35    0.41
  -3  -8   3    0.95    0.23
   2   8  -3    3.60    0.57
  -2  -8   3    2.28    0.29
  -2  -8   3    2.24    0.37
   1   8  -3   12.62    1.24
  -1  -8   3   14.28    1.11
  -1  -8   3   15.16    0.93
   0   8  -3    3.41    0.61
   0  -8   3    3.03    0.27
   0  -8   3    3.03    0.40
   1  -8   3   44.11    2.89
   1  -8   3   39.45    2.41
   2  -8   3    1.11    0.11
   2  -8   3    1.08    0.30
   3  -8   3    8.99    0.78
   4  -8   3   32.24    2.27
   5  -8   3   14.09    1.10
   6  -8   3   16.66    1.27
   7  -8   3   10.23    0.89
   8  -8   3    2.15    0.45
   9  -8   3    2.36    0.48
  10  -8   3    3.08    0.65
   9   7  -3    2.48    0.71
  -9  -7   3    4.13    0.57
   8   7  -3    1.53    0.55
  -8  -7   3    2.21    0.44
   7   7  -3    6.10    0.89
  -7  -7   3    6.10    0.63
   6   7  -3    5.30    0.79
  -6  -7   3    4.56    0.51
   5   7  -3   64.35    4.67
  -5  -7   3   67.40    3.95
   4   7  -3    5.09    0.71
  -4  -7   3    4.73    0.48
   3   7  -3   18.52    1.48
  -3  -7   3   16.75    1.13
   2   7  -3   12.06    1.08
  -2  -7   3   11.45    0.79
  -2  -7   3   12.26    0.95
   1   7  -3    0.88    0.33
  -1  -7   3    1.47    0.26
  -1  -7   3    1.55    0.20
   0   7  -3    5.28    0.69
   0  -7   3    3.95    0.41
   0  -7   3    3.45    0.30
   1  -7   3   19.67    1.18
   1  -7   3   20.73    1.49
   2  -7   3   90.10    4.67
   2  -7   3   70.62    5.46
   3  -7   3   11.60    0.94
   4  -7   3   36.65    2.54
   5  -7   3    2.86    0.38
   6  -7   3   10.22    0.85
   7  -7   3    0.24    0.25
   8  -7   3    0.97    0.33
   9  -7   3    0.50    0.34
  10  -7   3    1.85    0.50
  10   6  -3    1.69    0.61
 -10  -6   3    3.64    0.54
   9   6  -3    0.99    0.55
  -9  -6   3    1.01    0.35
   8   6  -3    0.30    0.38
  -8  -6   3    0.95    0.30
   7   6  -3    2.45    0.58
  -7  -6   3    2.93    0.44
   6   6  -3    8.44    1.07
  -6  -6   3   10.93    0.80
   5   6  -3    8.75    0.97
  -5  -6   3   11.05    0.77
   4   6  -3   40.11    3.01
  -4  -6   3   42.98    2.53
   3   6  -3   36.67    2.48
  -3  -6   3   31.36    2.03
   2   6  -3   12.56    0.99
  -2  -6   3    9.58    0.70
   1   6  -3   40.53    2.59
  -1  -6   3   32.90    2.42
  -1  -6   3   34.30    2.09
   0   6  -3   35.04    2.47
   0  -6   3   31.89    1.95
   0  -6   3   33.75    2.30
   1  -6   3   46.65    2.78
   1  -6   3   50.27    3.30
   2  -6   3   76.47    5.13
   3  -6   3   33.87    2.35
   4  -6   3   19.01    1.38
   5  -6   3    2.98    0.37
   6  -6   3    2.11    0.35
   7  -6   3   12.45    1.02
   8  -6   3    5.08    0.62
   9  -6   3    9.86    0.96
  10  -6   3    1.42    0.47
  10   5  -3    0.18    0.47
 -10  -5   3    0.32    0.33
   9   5  -3    0.44    0.46
  -9  -5   3    0.29    0.29
   8   5  -3    2.69    0.64
  -8  -5   3    2.13    0.37
   7   5  -3    5.43    0.82
  -7  -5   3    6.14    0.59
   6   5  -3    2.07    0.48
  -6  -5   3    1.52    0.32
   5   5  -3   54.13    3.87
  -5  -5   3   55.50    3.29
   4   5  -3   20.64    1.58
  -4  -5   3   19.54    1.28
   3   5  -3   53.18    3.70
  -3  -5   3   53.18    3.15
   2   5  -3   56.89    3.83
  -2  -5   3   54.13    3.25
   1   5  -3   16.24    1.44
  -1  -5   3   19.43    1.16
  -1  -5   3   20.82    1.37
   0   5  -3   28.37    2.14
   0  -5   3   30.46    2.01
   0  -5   3   28.60    1.71
   1  -5   3    1.45    0.12
   1  -5   3    1.54    0.26
   2  -5   3   50.42    2.89
   2  -5   3   50.03    3.40
   3  -5   3   35.13    2.41
   4  -5   3   50.43    3.40
   5  -5   3   12.74    0.97
   6  -5   3    9.55    0.79
   7  -5   3    4.96    0.55
   8  -5   3    6.13    0.64
   9  -5   3    1.87    0.45
  10  -5   3   -0.21    0.36
  10   4  -3    3.40    0.72
 -10  -4   3    3.53    0.51
   9   4  -3    0.64    0.46
  -9  -4   3    0.75    0.32
   8   4  -3   15.59    1.43
  -8  -4   3   16.74    1.15
   7   4  -3    8.70    0.91
  -7  -4   3    7.53    0.67
   6   4  -3   14.19    1.22
  -6  -4   3   13.66    0.97
   5   4  -3    3.97    0.61
  -5  -4   3    5.80    0.47
   4   4  -3   13.65    1.17
  -4  -4   3   15.09    0.96
   3   4  -3    6.66    0.66
  -3  -4   3    6.78    0.51
   2   4  -3  121.22    7.82
  -2  -4   3  113.60    6.77
   1   4  -3   65.86    4.16
  -1  -4   3   59.47    4.05
  -1  -4   3   58.21    3.53
   0   4  -3   60.26    4.02
   0  -4   3   55.19    3.37
   0  -4   3   60.44    3.89
   1  -4   3   10.02    0.56
   1  -4   3    7.76    0.72
   2  -4   3    1.19    0.22
   3  -4   3   45.62    3.07
   4  -4   3   38.92    2.64
   5  -4   3   43.85    2.97
   6  -4   3    4.44    0.49
   7  -4   3   28.32    2.03
   8  -4   3    2.11    0.39
   9  -4   3    4.51    0.66
  10  -4   3    0.15    0.38
  11  -4   3   -0.06    0.39
  10   3  -3    0.16    0.44
 -10  -3   3    0.23    0.29
   9   3  -3    2.84    0.62
  -9  -3   3    2.31    0.39
   8   3  -3    8.08    0.95
  -8  -3   3    6.62    0.63
   7   3  -3    0.28    0.32
  -7  -3   3    0.53    0.21
   6   3  -3    8.19    0.79
  -6  -3   3    7.09    0.59
   5   3  -3    5.35    0.66
  -5  -3   3    5.33    0.47
   4   3  -3   29.67    2.27
  -4  -3   3   33.58    1.93
   3   3  -3   82.32    5.48
  -3  -3   3   80.52    4.73
   2   3  -3   62.84    4.34
  -2  -3   3   65.64    3.74
   1   3  -3   95.90    6.36
  -1  -3   3   93.80    6.29
  -1  -3   3   96.55    5.50
   0   3  -3   27.79    1.99
   0  -3   3   29.75    1.88
   0  -3   3   25.87    1.61
   1  -3   3   69.30    5.18
   1  -3   3   86.07    4.49
   2  -3   3   33.44    2.00
   2  -3   3   36.25    2.35
   3  -3   3   58.97    3.39
   3  -3   3   58.58    3.91
   4  -3   3   16.37    1.12
   4  -3   3   14.96    0.94
   5  -3   3   11.45    0.87
   6  -3   3    5.95    0.55
   7  -3   3    4.11    0.50
   8  -3   3    6.20    0.68
   9  -3   3    3.29    0.54
  10  -3   3    2.57    0.56
  11  -3   3    0.45    0.40
  10   2  -3    1.06    0.50
 -10  -2   3    1.30    0.33
   9   2  -3    0.52    0.43
  -9  -2   3    1.46    0.32
   8   2  -3    7.46    0.83
  -8  -2   3    7.38    0.63
   7   2  -3    3.40    0.58
  -7  -2   3    3.81    0.41
   6   2  -3    2.42    0.45
  -6  -2   3    3.23    0.34
   5   2  -3    6.40    0.64
  -5  -2   3    6.29    0.51
   4   2  -3   96.22    6.32
  -4  -2   3   92.40    5.47
   3   2  -3   23.67    1.77
  -3  -2   3   25.70    1.50
   2   2  -3   61.94    4.17
  -2  -2   3   62.21    3.60
   1   2  -3   24.19    1.95
  -1  -2   3   29.58    1.66
  -1  -2   3   30.52    1.92
   0   2  -3   71.42    4.90
   0  -2   3   72.50    4.20
   0  -2   3   74.85    4.82
   1  -2   3   12.54    0.88
   1  -2   3   12.16    0.75
   2  -2   3  109.19    6.25
   2  -2   3  108.92    7.16
   3  -2   3  101.14    6.59
   3  -2   3   99.19    5.76
   4  -2   3   83.61    4.78
   4  -2   3   81.57    5.47
   5  -2   3  109.72    7.25
   6  -2   3    4.05    0.44
   7  -2   3   24.88    1.82
   8  -2   3    5.71    0.64
   9  -2   3    2.74    0.51
  10  -2   3    0.22    0.38
  11  -2   3    0.97    0.51
  10   1  -3    0.39    0.42
   9   1  -3   11.33    1.13
   8   1  -3    8.25    0.85
  -8  -1   3    7.00    0.61
   7   1  -3    8.67    0.83
  -7  -1   3    8.41    0.64
   6   1  -3    2.57    0.43
  -6  -1   3    2.05    0.28
   5   1  -3  103.09    6.68
  -5  -1   3   96.66    5.79
   4   1  -3    4.02    0.45
  -4  -1   3    4.86    0.36
   3   1  -3   11.37    0.83
  -3  -1   3    9.80    0.66
   2   1  -3   63.00    3.84
  -2  -1   3   52.07    3.31
   1   1  -3   21.58    1.42
  -1  -1   3   19.40    1.20
   0  -1   3   38.08    2.21
   1  -1   3  106.60    5.93
   1  -1   3  100.14    6.78
   2  -1   3   15.93    0.97
   2  -1   3   16.60    1.12
   3  -1   3   62.10    4.16
   3  -1   3   63.72    3.65
   4  -1   3  104.64    6.06
   4  -1   3  104.98    6.91
   5  -1   3    0.28    0.16
   5  -1   3    0.27    0.13
  -6   1  -3   22.58    1.38
   6  -1   3   22.18    1.62
  -7   1  -3    1.54    0.26
   7  -1   3    2.00    0.38
   8  -1   3    8.26    0.81
   9  -1   3    2.32    0.47
  10  -1   3    4.06    0.69
  11  -1   3    0.54    0.43
  10   0  -3    2.82    0.68
   9   0  -3    9.47    1.00
   8   0  -3    5.71    0.74
   7   0  -3    8.47    0.82
   6   0  -3    0.27    0.24
   5   0  -3   36.55    2.58
  -5   0   3   37.37    2.21
   4   0  -3  164.92   10.98
  -4   0   3  168.43    9.59
   3   0  -3    3.04    0.32
  -3   0   3    3.09    0.25
   2   0  -3    6.71    0.51
  -2   0   3    6.11    0.41
   1   0  -3   51.78    3.59
  -1   0   3   56.56    3.13
   0   0   3    6.49    0.42
   0   0   3    6.34    0.46
   1   0   3   86.56    4.97
   2   0   3   74.62    5.00
   2   0   3   77.39    4.39
   3   0   3   16.70    1.18
   3   0   3   17.07    1.04
   4   0   3   83.91    4.82
   4   0   3   81.55    5.48
   5   0   3   21.68    1.56
   5   0   3   22.04    1.37
   6   0   3   10.64    0.88
  -7   0  -3   23.43    1.49
   7   0   3   24.24    1.78
   8   0   3   24.78    1.87
   9   0   3    5.25    0.71
  10   0   3    3.00    0.58
  11   0   3    1.23    0.51
   9  -1  -3    9.95    1.01
   8  -1  -3    7.24    0.81
  -8   1   3    8.30    0.65
   7  -1  -3    8.18    0.82
  -7   1   3    9.53    0.65
   6  -1  -3    2.19    0.38
   5  -1  -3   97.95    6.52
   4  -1  -3    5.34    0.48
   3  -1  -3   10.49    0.78
   2  -1  -3   58.91    3.89
   1  -1  -3   20.23    1.40
  -1   1   3   21.97    1.25
   0   1   3   48.26    2.75
   0   1   3   46.43    3.10
   1   1   3   88.53    5.09
   2   1   3   10.78    0.71
   2   1   3   11.61    0.79
   3   1   3   65.04    3.84
   3   1   3   66.35    4.36
   4   1   3  107.83    6.23
   4   1   3  106.57    7.09
   5   1   3    0.06    0.15
   5   1   3    0.14    0.13
   6   1   3   22.59    1.63
   6   1   3   21.34    1.41
   7   1   3    1.54    0.35
   8   1   3    7.82    0.80
  -9  -1  -3    2.66    0.39
   9   1   3    3.36    0.61
  10   1   3    5.45    0.81
  11   1   3   -0.11    0.39
   8  -2  -3    7.30    0.77
   7  -2  -3    3.91    0.52
   6  -2  -3    3.31    0.44
  -6   2   3    3.42    0.31
   5  -2  -3    5.26    0.55
  -5   2   3    7.45    0.47
   4  -2  -3   92.77    6.42
  -4   2   3  101.79    5.62
   3  -2  -3   27.33    1.84
  -3   2   3   27.25    1.61
   2  -2  -3   64.69    4.25
   0   2   3   73.47    4.37
   0   2   3   77.97    4.96
   1   2   3   18.36    1.11
   2   2   3  102.59    6.80
   2   2   3  104.22    5.98
   3   2   3   93.65    5.44
   4   2   3   87.60    5.77
   4   2   3   85.44    5.06
   5   2   3  120.52    7.88
   5   2   3  116.63    6.91
   6   2   3    4.22    0.52
   6   2   3    3.10    0.39
  -7  -2  -3   27.84    1.74
   7   2   3   26.72    2.02
  -8  -2  -3    6.00    0.60
   8   2   3    5.41    0.73
   9   2   3    1.75    0.46
  10   2   3    0.21    0.35
  11   2   3    0.56    0.44
   8  -3  -3    7.52    0.79
   7  -3  -3   -0.06    0.21
   6  -3  -3    6.51    0.60
   5  -3  -3    5.57    0.55
  -5   3   3    7.00    0.45
   4  -3  -3   34.48    2.28
  -4   3   3   32.91    1.99
   3  -3  -3   82.52    5.55
  -3   3   3   86.40    4.88
   2  -3  -3   74.03    4.41
  -2   3   3   60.03    3.90
   1  -3  -3  122.34    7.97
   0   3   3   28.60    1.69
   0   3   3   28.61    1.91
   1   3   3   83.56    4.68
   1   3   3   78.05    5.32
   2   3   3   34.49    2.12
   2   3   3   36.56    2.41
   3   3   3   62.90    4.10
   3   3   3   59.35    3.60
   4   3   3   16.54    1.20
   4   3   3   15.26    1.05
   5   3   3   11.07    0.81
   5   3   3   10.82    0.91
   6   3   3    9.32    0.72
   6   3   3    8.23    0.80
  -7  -3  -3    5.93    0.56
   7   3   3    3.68    0.59
  -8  -3  -3    6.15    0.59
   8   3   3    5.38    0.74
  -9  -3  -3    4.15    0.51
   9   3   3    3.23    0.61
 -10  -3  -3    3.47    0.49
  10   3   3    2.63    0.61
  11   3   3    0.31    0.42
   7  -4  -3    8.19    0.75
   6  -4  -3   13.94    1.07
   5  -4  -3    5.79    0.51
   4  -4  -3   15.11    1.05
  -4   4   3   14.50    0.92
   3  -4  -3    6.83    0.49
  -3   4   3    6.48    0.46
   2  -4  -3  131.67    8.88
  -2   4   3  140.85    7.83
   1  -4  -3   49.27    3.76
  -1   4   3   65.75    3.32
   0   4   3   60.84    4.03
   1   4   3    8.44    0.65
   1   4   3    8.69    0.57
   2   4   3    1.18    0.21
   2   4   3    1.19    0.19
   3   4   3   45.06    2.70
   4   4   3   34.23    2.40
   4   4   3   34.10    2.10
   5   4   3   44.17    2.75
   5   4   3   45.95    3.14
   6   4   3    4.86    0.59
   6   4   3    3.78    0.46
  -7  -4  -3   30.93    1.88
   7   4   3   26.86    2.17
  -8  -4  -3    1.90    0.37
   8   4   3    2.45    0.53
  -9  -4  -3    5.53    0.62
   9   4   3    4.03    0.72
 -10  -4  -3    0.35    0.30
  10   4   3    0.52    0.43
  11   4   3    0.24    0.42
   6  -5  -3    1.94    0.31
   5  -5  -3   61.51    4.11
   4  -5  -3   22.48    1.52
  -4   5   3   21.97    1.36
   3  -5  -3   58.11    3.88
  -3   5   3   59.70    3.43
   2  -5  -3   57.87    4.04
  -2   5   3   65.68    3.57
   1  -5  -3   17.20    1.17
  -1   5   3   16.79    1.03
   0   5   3   29.71    2.04
   1   5   3    2.49    0.31
   1   5   3    2.62    0.25
   2   5   3   65.28    4.08
   2   5   3   74.16    4.67
   3   5   3   29.98    2.10
   3   5   3   29.48    1.83
   4   5   3   41.40    2.57
   4   5   3   43.11    2.95
   5   5   3   13.25    0.97
   5   5   3   13.75    1.12
   6   5   3    6.63    0.73
   6   5   3    6.96    0.65
  -7  -5  -3    5.32    0.60
   7   5   3    5.56    0.73
  -8  -5  -3    6.22    0.64
   8   5   3    4.90    0.75
  -9  -5  -3    2.20    0.43
   9   5   3    1.69    0.51
 -10  -5  -3   -0.03    0.31
  10   5   3   -0.08    0.41
   6  -6  -3   12.31    0.96
   5  -6  -3   10.48    0.80
   4  -6  -3   43.31    2.89
   3  -6  -3   40.21    2.67
   2  -6  -3   13.01    0.93
  -2   6   3   13.81    0.82
   1  -6  -3   26.53    1.80
   0  -6  -3   32.38    2.24
   0   6   3   34.08    2.30
   1   6   3   46.18    3.23
   1   6   3   49.00    2.82
   2   6   3  106.49    6.97
   2   6   3  102.96    6.09
   3   6   3   30.83    1.88
   3   6   3   29.65    2.15
   4   6   3   16.43    1.31
   4   6   3   17.10    1.15
   5   6   3    3.40    0.51
   5   6   3    3.30    0.42
   6   6   3    2.23    0.39
   6   6   3    2.78    0.49
  -7  -6  -3   11.00    0.91
   7   6   3   10.65    1.05
  -8  -6  -3    5.47    0.66
   8   6   3    4.34    0.74
  -9  -6  -3   10.59    0.92
   9   6   3   10.66    1.14
 -10  -6  -3    1.69    0.46
  10   6   3    1.61    0.57
   5  -7  -3   66.77    4.44
   4  -7  -3    6.04    0.49
   3  -7  -3   20.22    1.38
   2  -7  -3   14.19    0.95
  -2   7   3   12.44    0.82
   1  -7  -3    1.06    0.19
  -1   7   3    0.89    0.14
   0  -7  -3    3.89    0.37
   0   7   3    4.18    0.46
   0   7   3    3.74    0.33
   1   7   3   21.56    1.55
   1   7   3   20.88    1.32
   2   7   3   93.21    6.03
   2   7   3   86.54    5.25
   3   7   3   10.09    0.88
   3   7   3   10.58    0.76
   4   7   3   29.70    1.91
   4   7   3   30.91    2.22
   5   7   3    3.67    0.47
   5   7   3    4.12    0.59
   6   7   3    9.00    0.92
   6   7   3    9.42    0.80
  -7  -7  -3   -0.02    0.26
   7   7   3   -0.06    0.29
  -8  -7  -3    0.82    0.40
   8   7   3    0.73    0.44
  -9  -7  -3    0.06    0.35
   9   7   3    0.34    0.42
 -10  -7  -3    1.52    0.46
  10   7   3    0.62    0.51
   4  -8  -3   52.26    3.48
   3  -8  -3    1.57    0.22
   2  -8  -3    3.07    0.36
  -2   8   3    3.96    0.31
   1  -8  -3   10.44    0.86
  -1   8   3   12.78    0.76
   0  -8  -3    3.09    0.35
   0   8   3    3.92    0.51
   0   8   3    3.29    0.31
   1   8   3   39.92    2.45
   1   8   3   41.84    2.86
   2   8   3    1.08    0.28
   2   8   3    1.05    0.22
   3   8   3    7.18    0.71
   3   8   3    7.40    0.60
   4   8   3   26.87    1.68
   4   8   3   24.37    1.93
   5   8   3    9.35    0.94
   5   8   3   10.36    0.84
   6   8   3   14.05    1.07
   6   8   3   13.57    1.25
  -7  -8  -3    9.46    0.85
   7   8   3    9.70    1.03
  -8  -8  -3    1.57    0.43
   8   8   3    1.57    0.51
  -9  -8  -3    3.17    0.57
   9   8   3    2.17    0.68
 -10  -8  -3    3.28    0.63
  10   8   3    3.81    0.86
   4  -9  -3    5.03    0.45
   3  -9  -3    5.70    0.49
   2  -9  -3   13.26    0.99
   1  -9  -3   29.50    2.36
  -1   9   3   39.46    2.07
   0  -9  -3    7.06    0.65
   0   9   3    7.85    0.56
   0   9   3    9.02    0.80
   1   9   3   40.18    2.88
   2   9   3    2.32    0.31
   2   9   3    2.84    0.45
   3   9   3    6.85    0.69
   3   9   3    5.32    0.52
   4   9   3   18.50    1.28
   4   9   3   18.61    1.52
   5   9   3    0.62    0.27
   5   9   3    0.02    0.26
   6   9   3   15.06    1.36
  -7  -9  -3    2.81    0.50
   7   9   3    3.34    0.66
  -8  -9  -3    6.61    0.78
   8   9   3    5.31    0.88
  -9  -9  -3    2.51    0.56
   9   9   3    2.75    0.71
   3 -10  -3    8.35    0.67
   2 -10  -3   13.36    1.02
   1 -10  -3   14.76    1.12
   0 -10  -3    4.81    0.48
   0  10   3    5.25    0.70
   0  10   3    4.16    0.39
  -1 -10  -3    9.13    0.77
   2  10   3   10.31    0.75
   2  10   3    9.77    0.94
   3  10   3   10.85    1.03
   3  10   3   11.86    0.86
   4  10   3   10.21    0.99
   4  10   3   10.37    0.84
   5  10   3   24.44    2.05
   5  10   3   27.92    1.78
   6  10   3   13.08    1.26
  -7 -10  -3    1.37    0.44
   7  10   3    1.35    0.53
  -8 -10  -3    2.12    0.52
   8  10   3    1.02    0.51
  -9 -10  -3    2.43    0.55
   9  10   3    1.55    0.67
   2 -11  -3    3.13    0.42
   1 -11  -3    5.12    0.52
   0 -11  -3    7.09    0.71
   0  11   3    9.50    0.63
  -1 -11  -3    1.86    0.35
   2  11   3   35.40    2.20
   2  11   3   35.45    2.63
   3  11   3    6.32    0.82
   3  11   3    6.49    0.58
   4  11   3    3.27    0.60
   4  11   3    3.58    0.47
   5  11   3    1.67    0.37
   5  11   3    1.54    0.49
  -6 -11  -3   -0.04    0.32
   6  11   3    0.24    0.34
  -7 -11  -3    2.43    0.52
   7  11   3    1.59    0.53
  -8 -11  -3    4.40    0.65
   8  11   3    1.54    0.65
  -9 -11  -3    0.78    0.45
   9  11   3    0.79    0.55
   2 -12  -3   11.94    0.97
   1 -12  -3   11.82    0.98
   0 -12  -3    7.13    0.68
  -1 -12  -3    9.22    0.83
  -2 -12  -3   11.50    1.00
   2  12   3   11.50    0.86
   3  12   3    2.65    0.55
   3  12   3    2.33    0.39
   4  12   3    5.87    0.84
   4  12   3    6.37    0.67
   5  12   3    1.04    0.32
   5  12   3    1.12    0.47
  -6 -12  -3    2.27    0.46
   6  12   3    1.84    0.55
  -7 -12  -3    1.00    0.42
   7  12   3    1.42    0.53
  -8 -12  -3    0.09    0.43
   8  12   3    0.44    0.46
   1 -13  -3    5.24    0.58
   0 -13  -3    6.88    0.67
  -1 -13  -3    0.82    0.29
   1  13   3    0.62    0.22
  -2 -13  -3   26.31    2.08
   2  13   3   30.30    1.84
   3  13   3    8.53    1.06
   3  13   3    8.01    0.73
   4  13   3    0.55    0.38
   4  13   3    0.53    0.29
  -5 -13  -3    2.82    0.48
   5  13   3    3.35    0.71
  -6 -13  -3    5.88    0.71
   6  13   3    3.91    0.81
  -7 -13  -3    0.10    0.40
   7  13   3    0.61    0.51
  -8 -13  -3    0.76    0.50
   8  13   3    0.48    0.49
   0 -14  -3    0.89    0.30
  -1 -14  -3    6.16    0.67
   1  14   3    5.87    0.58
  -2 -14  -3   11.88    1.07
  -3 -14  -3    3.42    0.56
   3  14   3    2.79    0.67
   3  14   3    3.89    0.49
   4  14   3    2.35    0.43
   4  14   3    2.82    0.65
  -5 -14  -3    8.30    0.80
   5  14   3    7.59    1.11
  -6 -14  -3    3.17    0.58
   6  14   3    0.84    0.56
  -7 -14  -3    1.43    0.47
   7  14   3    0.95    0.54
   0 -15  -3    2.36    0.45
  -1 -15  -3    1.37    0.37
   1  15   3    1.55    0.36
  -2 -15  -3    0.75    0.34
  -3 -15  -3    2.41    0.49
   3  15   3    2.47    0.43
   3  15   3    1.94    0.58
  -4 -15  -3    1.66    0.38
  -4 -15  -3    1.56    0.45
   4  15   3    1.57    0.58
  -5 -15  -3   -0.05    0.33
   5  15   3    0.34    0.41
  -6 -15  -3    2.85    0.60
   6  15   3    2.31    0.70
  -1 -16  -3    1.83    0.42
  -2 -16  -3    4.25    0.63
  -3 -16  -3    2.35    0.51
  -3 -16  -3    1.47    0.40
  -4 -16  -3    0.27    0.31
  -4 -16  -3   -0.09    0.30
   4  16   3   -0.03    0.40
  -5 -16  -3    5.46    0.69
  -5 -16  -3    5.33    0.81
   5  16   3    4.35    0.86
  -2 -17  -3    0.16    0.29
  -3 -17  -3    3.44    0.53
  -4 -17  -3    0.75    0.37
  -4 -17  -3    0.91    0.38
   0 -18   4   -0.28    0.38
   1 -18   4    4.29    0.79
   2 -18   4   -0.11    0.38
   3  17  -4    2.51    0.85
  -3 -17   4    3.23    0.67
   2  17  -4    0.92    0.61
  -2 -17   4    0.87    0.44
  -1 -17   4    1.50    0.51
   0 -17   4    2.85    0.62
   1 -17   4    0.88    0.44
   2 -17   4    2.41    0.60
   3 -17   4    1.49    0.52
   4 -17   4    3.49    0.67
   4  16  -4    2.56    0.85
  -4 -16   4    3.17    0.70
  -4 -16   4    3.05    0.48
   3  16  -4    0.93    0.60
  -3 -16   4    1.62    0.52
  -3 -16   4    1.49    0.35
   2  16  -4    3.58    0.94
  -2 -16   4    4.37    0.70
   1  16  -4    1.88    0.78
  -1 -16   4    3.10    0.59
   0 -16   4    0.48    0.36
   1 -16   4   11.15    1.19
   2 -16   4    0.41    0.42
   3 -16   4    0.36    0.41
   4 -16   4    4.13    0.71
   5 -16   4    0.93    0.44
   5  15  -4    1.86    0.72
  -5 -15   4    3.30    0.72
  -5 -15   4    1.98    0.41
   4  15  -4    0.05    0.54
  -4 -15   4    0.51    0.28
  -4 -15   4    0.55    0.40
   3  15  -4    2.61    0.82
  -3 -15   4    1.92    0.49
  -3 -15   4    2.32    0.39
   2  15  -4    0.87    0.59
  -2 -15   4    2.59    0.38
  -2 -15   4    3.14    0.56
   1  15  -4   -0.03    0.51
  -1 -15   4    0.48    0.33
   0 -15   4    9.32    0.97
   1 -15   4    1.54    0.48
   2 -15   4    0.98    0.42
   3 -15   4    0.73    0.37
   4 -15   4    1.61    0.47
   5 -15   4    0.99    0.43
   6 -15   4    1.87    0.50
   6  14  -4    0.66    0.68
  -6 -14   4    1.21    0.57
  -6 -14   4    1.19    0.41
   5  14  -4    1.35    0.65
  -5 -14   4    1.40    0.52
  -5 -14   4    0.87    0.36
   4  14  -4    2.36    0.78
  -4 -14   4    4.38    0.54
  -4 -14   4    6.02    0.81
   3  14  -4    3.04    0.83
  -3 -14   4    2.53    0.41
  -3 -14   4    3.22    0.58
   2  14  -4    5.34    1.02
  -2 -14   4    4.54    0.51
  -2 -14   4    4.93    0.69
   1  14  -4    3.32    0.84
  -1 -14   4    3.58    0.58
  -1 -14   4    2.88    0.37
   0 -14   4    6.63    0.82
   1 -14   4    0.58    0.36
   2 -14   4    1.12    0.45
   3 -14   4    3.26    0.61
   4 -14   4    1.13    0.43
   5 -14   4    0.09    0.32
   6 -14   4   -0.16    0.31
   7 -14   4    2.66    0.53
   7  13  -4    0.71    0.61
  -7 -13   4    0.58    0.35
  -7 -13   4    0.72    0.50
   6  13  -4    1.52    0.65
  -6 -13   4    1.35    0.52
  -6 -13   4    1.59    0.42
   5  13  -4    2.49    0.82
  -5 -13   4    2.63    0.45
  -5 -13   4    3.39    0.69
   4  13  -4    6.26    1.10
  -4 -13   4    5.91    0.64
  -4 -13   4    7.92    0.94
   3  13  -4    5.68    1.03
  -3 -13   4    6.62    0.83
  -3 -13   4    6.90    0.63
   2  13  -4    6.20    1.15
  -2 -13   4    8.36    0.67
  -2 -13   4    8.62    0.85
   1  13  -4    4.79    0.98
  -1 -13   4    5.14    0.48
  -1 -13   4    4.68    0.64
   0 -13   4    7.85    0.84
   1 -13   4    7.74    0.94
   2 -13   4    1.36    0.45
   3 -13   4    5.87    0.77
   4 -13   4   10.59    1.04
   5 -13   4   11.19    1.02
   6 -13   4    2.88    0.53
   7 -13   4    1.46    0.42
   7  12  -4    2.31    0.79
  -7 -12   4    2.88    0.54
   6  12  -4    4.09    0.94
  -6 -12   4    4.35    0.75
  -6 -12   4    4.00    0.57
   5  12  -4    2.46    0.74
  -5 -12   4    3.08    0.45
  -5 -12   4    3.10    0.62
   4  12  -4    2.12    0.66
  -4 -12   4    2.67    0.56
  -4 -12   4    2.84    0.42
   3  12  -4   11.91    1.31
  -3 -12   4   11.91    0.88
  -3 -12   4   11.15    1.06
   2  12  -4    6.65    1.05
  -2 -12   4    7.12    0.61
  -2 -12   4    7.87    0.80
   1  12  -4    1.37    0.61
  -1 -12   4    0.49    0.28
  -1 -12   4    1.13    0.23
   0  12  -4    1.41    0.63
   0 -12   4    3.08    0.31
   0 -12   4    3.26    0.50
   1 -12   4   16.68    1.39
   2 -12   4    0.53    0.32
   3 -12   4   17.31    1.43
   4 -12   4   15.63    1.31
   5 -12   4    0.77    0.35
   6 -12   4    1.77    0.44
   7 -12   4    3.05    0.53
   8 -12   4    0.80    0.34
   8  11  -4   -0.28    0.57
  -8 -11   4   -0.34    0.36
   7  11  -4    1.76    0.73
  -7 -11   4    2.31    0.45
   6  11  -4    5.46    1.00
  -6 -11   4    4.89    0.58
   5  11  -4    3.46    0.82
  -5 -11   4    5.52    0.74
  -5 -11   4    4.54    0.56
   4  11  -4   34.42    2.63
  -4 -11   4   32.04    2.37
  -4 -11   4   29.63    1.99
   3  11  -4    5.86    0.94
  -3 -11   4    5.60    0.71
  -3 -11   4    5.11    0.54
   2  11  -4    0.54    0.44
  -2 -11   4    0.37    0.30
  -2 -11   4    0.74    0.23
   1  11  -4    7.48    1.09
  -1 -11   4    7.43    0.75
  -1 -11   4    8.13    0.60
   0  11  -4   12.38    1.43
   0 -11   4   13.49    1.12
   0 -11   4   13.64    0.88
   1 -11   4    0.32    0.29
   2 -11   4    1.78    0.43
   3 -11   4    3.82    0.59
   4 -11   4   18.75    1.50
   5 -11   4   12.99    1.11
   6 -11   4    3.15    0.49
   7 -11   4    3.33    0.53
   8 -11   4    5.71    0.73
   8  10  -4   -0.02    0.50
  -8 -10   4   -0.28    0.32
   7  10  -4    0.00    0.45
  -7 -10   4   -0.07    0.28
   6  10  -4    2.17    0.65
  -6 -10   4    1.14    0.35
   5  10  -4   12.25    1.31
  -5 -10   4   11.11    0.88
   4  10  -4    4.54    0.79
  -4 -10   4    4.22    0.49
  -4 -10   4    4.48    0.63
   3  10  -4    9.01    1.20
  -3 -10   4   10.53    0.95
  -3 -10   4   11.05    0.79
   2  10  -4   20.90    1.76
  -2 -10   4   18.67    1.26
  -2 -10   4   20.30    1.53
   1  10  -4    1.67    0.55
  -1 -10   4    2.04    0.38
  -1 -10   4    2.41    0.29
   0  10  -4   35.54    2.86
   0 -10   4   36.34    2.57
   0 -10   4   36.42    2.16
   1 -10   4   35.44    2.21
   1 -10   4   41.63    2.73
   2 -10   4    3.21    0.53
   3 -10   4    6.73    0.71
   4 -10   4   10.90    0.96
   5 -10   4   14.18    1.17
   6 -10   4    1.54    0.36
   7 -10   4   18.10    1.43
   8 -10   4    1.23    0.39
   9 -10   4    1.55    0.43
   9   9  -4    1.11    0.61
  -9  -9   4    1.23    0.45
   8   9  -4    1.91    0.69
  -8  -9   4    3.14    0.50
   7   9  -4    2.25    0.67
  -7  -9   4    3.40    0.51
   6   9  -4    4.28    0.83
  -6  -9   4    5.62    0.59
   5   9  -4   10.90    1.20
  -5  -9   4   10.59    0.85
   4   9  -4    7.15    0.94
  -4  -9   4    5.69    0.57
   3   9  -4   16.84    1.57
  -3  -9   4   18.16    1.19
  -3  -9   4   18.46    1.43
   2   9  -4    7.06    0.91
  -2  -9   4    6.23    0.62
  -2  -9   4    5.28    0.49
   1   9  -4    3.21    0.66
  -1  -9   4    2.95    0.43
  -1  -9   4    2.82    0.30
   0  -9   4   55.78    3.69
   0  -9   4   51.90    3.14
   1  -9   4    5.43    0.60
   1  -9   4    5.87    0.39
   2  -9   4    5.86    0.70
   3  -9   4   28.96    2.11
   4  -9   4   44.16    3.08
   5  -9   4   12.05    1.00
   6  -9   4   16.38    1.29
   7  -9   4    7.24    0.71
   8  -9   4    2.31    0.45
   9  -9   4    0.43    0.35
   9   8  -4    0.64    0.60
  -9  -8   4    0.71    0.41
   8   8  -4    0.95    0.62
  -8  -8   4    1.68    0.40
   7   8  -4    6.27    0.95
  -7  -8   4    5.47    0.61
   6   8  -4    1.08    0.48
  -6  -8   4    0.98    0.29
   5   8  -4   23.21    1.90
  -5  -8   4   21.09    1.44
   4   8  -4   20.08    1.65
  -4  -8   4   17.97    1.25
   3   8  -4   40.63    2.83
  -3  -8   4   34.59    2.26
  -3  -8   4   37.80    2.64
   2   8  -4   52.52    3.95
  -2  -8   4   54.69    3.80
  -2  -8   4   58.09    3.29
   1   8  -4   44.67    3.07
  -1  -8   4   40.03    2.43
  -1  -8   4   39.34    2.83
   0   8  -4   29.38    2.25
   0  -8   4   27.84    2.00
   0  -8   4   27.96    1.68
   1  -8   4   26.45    1.83
   1  -8   4   23.76    1.46
   2  -8   4   31.09    1.74
   2  -8   4   27.69    2.15
   3  -8   4    3.38    0.47
   4  -8   4    8.27    0.75
   5  -8   4   37.87    2.65
   6  -8   4    0.61    0.28
   7  -8   4   23.52    1.75
   8  -8   4    1.02    0.35
   9  -8   4    1.01    0.36
  10  -8   4    0.46    0.37
   9   7  -4    2.88    0.72
  -9  -7   4    3.78    0.55
   8   7  -4    1.24    0.54
  -8  -7   4    2.67    0.46
   7   7  -4    5.56    0.88
  -7  -7   4    7.23    0.69
   6   7  -4   39.63    3.01
  -6  -7   4   39.21    2.44
   5   7  -4   32.03    2.60
  -5  -7   4   35.66    2.14
   4   7  -4   52.84    3.83
  -4  -7   4   53.58    3.20
   3   7  -4   66.73    4.47
  -3  -7   4   60.65    3.74
   2   7  -4   29.49    2.30
  -2  -7   4   30.22    2.16
  -2  -7   4   31.28    1.86
   1   7  -4   27.95    2.19
  -1  -7   4   29.38    1.73
  -1  -7   4   28.40    2.03
   0   7  -4   38.39    2.88
   0  -7   4   39.94    2.69
   0  -7   4   38.32    2.28
   1  -7   4    2.33    0.19
   1  -7   4    2.54    0.38
   2  -7   4   13.36    1.14
   2  -7   4   15.25    0.87
   3  -7   4    8.24    0.75
   4  -7   4   20.71    1.52
   5  -7   4    4.73    0.50
   6  -7   4    0.47    0.26
   7  -7   4   11.70    0.99
   8  -7   4   17.11    1.36
   9  -7   4    1.60    0.41
  10  -7   4    1.33    0.47
   9   6  -4    2.33    0.70
  -9  -6   4    3.36    0.51
   8   6  -4    1.99    0.56
  -8  -6   4    1.05    0.33
   7   6  -4   11.17    1.18
  -7  -6   4   12.13    0.90
   6   6  -4    6.32    0.88
  -6  -6   4    6.13    0.56
   5   6  -4    1.23    0.43
  -5  -6   4    0.65    0.23
   4   6  -4   42.09    3.22
  -4  -6   4   46.50    2.70
   3   6  -4   18.97    1.57
  -3  -6   4   19.52    1.24
   2   6  -4   23.10    1.86
  -2  -6   4   24.41    1.75
  -2  -6   4   25.33    1.51
   1   6  -4    7.41    0.77
  -1  -6   4    7.83    0.63
  -1  -6   4    6.87    0.50
   0   6  -4   17.12    1.32
   0  -6   4   14.13    1.10
   0  -6   4   14.79    0.91
   1  -6   4  116.30    7.92
   1  -6   4  121.56    6.83
   2  -6   4    6.11    0.58
   2  -6   4    6.20    0.40
   3  -6   4  124.55    8.26
   4  -6   4   31.95    2.23
   5  -6   4    4.32    0.46
   6  -6   4   25.44    1.83
   7  -6   4    9.31    0.81
   8  -6   4    6.23    0.66
   9  -6   4    2.83    0.51
  10  -6   4    0.66    0.42
  10   5  -4    1.02    0.57
 -10  -5   4   -0.29    0.29
   9   5  -4    1.49    0.53
  -9  -5   4    1.28    0.37
   8   5  -4    2.98    0.64
  -8  -5   4    3.57    0.48
   7   5  -4    4.84    0.77
  -7  -5   4    5.09    0.55
   6   5  -4   11.60    1.12
  -6  -5   4   11.90    0.87
   5   5  -4    1.31    0.41
  -5  -5   4    0.83    0.23
   4   5  -4   62.48    4.43
  -4  -5   4   64.69    3.77
   3   5  -4   39.89    2.94
  -3  -5   4   42.20    2.47
   2   5  -4    4.80    0.62
  -2  -5   4    4.76    0.47
  -2  -5   4    5.71    0.41
   1   5  -4   45.00    3.17
  -1  -5   4   44.60    2.63
  -1  -5   4   44.95    3.04
   0   5  -4   36.36    2.63
   0  -5   4   38.19    2.47
   0  -5   4   34.15    2.10
   1  -5   4   37.00    2.11
   1  -5   4   35.61    2.52
   2  -5   4   23.23    1.67
   2  -5   4   23.53    1.38
   3  -5   4   39.46    2.70
   4  -5   4  134.30    8.87
   5  -5   4   34.17    2.36
   6  -5   4    7.06    0.64
   7  -5   4    0.42    0.24
   8  -5   4   16.72    1.33
   9  -5   4    0.62    0.35
  10  -5   4    0.86    0.38
  10   4  -4    4.14    0.80
 -10  -4   4    3.69    0.52
   9   4  -4    1.21    0.53
  -9  -4   4    1.40    0.36
   8   4  -4    0.85    0.44
  -8  -4   4    0.71    0.31
   7   4  -4    0.79    0.39
  -7  -4   4    0.68    0.28
   6   4  -4   11.26    1.01
  -6  -4   4    9.46    0.76
   5   4  -4    5.79    0.73
  -5  -4   4    6.13    0.51
   4   4  -4    4.46    0.61
  -4  -4   4    4.67    0.43
   3   4  -4  160.32   10.67
  -3  -4   4  160.58    9.26
   2   4  -4   74.27    5.08
  -2  -4   4   75.22    4.35
   1   4  -4   99.08    6.09
  -1  -4   4   87.67    5.96
  -1  -4   4   85.16    5.19
   0  -4   4   35.64    2.33
   0  -4   4   33.07    2.00
   1  -4   4   26.43    2.14
   1  -4   4   34.50    1.81
   2  -4   4    8.43    0.52
   3  -4   4   23.84    1.37
   3  -4   4   22.50    1.62
   4  -4   4   20.45    1.23
   4  -4   4   21.43    1.48
   5  -4   4   20.71    1.48
   6  -4   4   13.05    1.02
   7  -4   4   11.80    0.97
   8  -4   4    6.33    0.66
   9  -4   4    1.02    0.36
  10  -4   4    0.01    0.35
  11  -4   4    0.29    0.37
  10   3  -4    0.93    0.51
 -10  -3   4    0.69    0.30
   9   3  -4    3.48    0.70
  -9  -3   4    3.23    0.44
   8   3  -4   11.09    1.14
  -8  -3   4   12.78    0.90
   7   3  -4   11.69    1.16
  -7  -3   4   13.59    0.93
   6   3  -4    3.57    0.56
  -6  -3   4    3.62    0.41
   5   3  -4   12.05    1.07
  -5  -3   4   11.98    0.83
   4   3  -4   26.09    1.96
  -4  -3   4   26.97    1.63
   3   3  -4   55.30    3.66
  -3  -3   4   51.24    3.11
   2   3  -4   70.74    4.85
  -2  -3   4   72.82    4.17
   1   3  -4   10.76    0.93
  -1  -3   4   12.17    0.72
  -1  -3   4   11.72    0.85
   0  -3   4   80.59    4.82
   0  -3   4   87.42    5.55
   1  -3   4   66.70    3.79
   1  -3   4   64.42    4.38
   2  -3   4   76.86    5.40
   2  -3   4   85.69    4.69
   3  -3   4   49.25    3.34
   3  -3   4   50.46    2.89
   4  -3   4  247.42   16.00
   4  -3   4  241.18   14.00
   5  -3   4   76.31    4.50
   5  -3   4   78.85    5.17
   6  -3   4   22.09    1.59
   7  -3   4    0.50    0.23
   8  -3   4   -0.04    0.25
   9  -3   4    3.53    0.58
  10  -3   4    0.06    0.35
  11  -3   4    1.18    0.51
  10   2  -4    0.26    0.43
   9   2  -4    0.51    0.37
  -9  -2   4    0.87    0.30
   8   2  -4    3.58    0.61
  -8  -2   4    3.45    0.42
   7   2  -4    4.84    0.66
  -7  -2   4    5.26    0.49
   6   2  -4    3.55    0.57
  -6  -2   4    4.67    0.43
   5   2  -4   12.42    1.06
  -5  -2   4   12.38    0.83
   4   2  -4   88.10    5.84
  -4  -2   4   85.31    5.04
   3   2  -4  113.48    7.43
  -3  -2   4  109.56    6.44
   2   2  -4   22.91    1.60
  -2  -2   4   21.68    1.33
  -1  -2   4  105.28    6.05
   0  -2   4   56.66    3.61
   0  -2   4   52.18    3.14
   1  -2   4  115.19    6.72
   1  -2   4  118.48    7.69
   2  -2   4  157.53    9.46
   2  -2   4  173.00   10.83
   3  -2   4   71.58    4.84
   3  -2   4   74.56    4.23
   4  -2   4    2.78    0.25
   4  -2   4    2.23    0.29
   5  -2   4   82.51    4.78
   5  -2   4   81.92    5.47
   6  -2   4   20.96    1.53
   7  -2   4   21.09    1.57
   8  -2   4    2.88    0.47
   9  -2   4    2.06    0.45
  11  -2   4    4.38    0.73
   9   1  -4    4.25    0.72
  -9  -1   4    5.17    0.51
   8   1  -4    1.68    0.46
   7   1  -4    0.25    0.28
  -7  -1   4    0.57    0.21
   6   1  -4   22.27    1.77
  -6  -1   4   24.93    1.49
   5   1  -4   20.49    1.60
  -5  -1   4   22.24    1.34
   4   1  -4   77.64    5.14
  -4  -1   4   75.13    4.44
   3   1  -4  165.51   10.80
  -3  -1   4  161.93    9.41
   2   1  -4   30.81    2.23
  -2  -1   4   33.89    1.91
   1   1  -4  202.10   13.44
  -1  -1   4  196.53   13.38
  -1  -1   4  215.87   11.74
   0  -1   4   35.02    2.05
   1  -1   4   30.05    1.67
   1  -1   4   26.37    1.90
   2  -1   4   76.76    4.80
   2  -1   4   68.69    4.19
   3  -1   4   35.02    2.02
   3  -1   4   33.28    2.30
   4  -1   4  142.84    9.74
   4  -1   4  153.63    8.55
   5  -1   4   40.26    2.31
   5  -1   4   36.96    2.63
   6  -1   4   26.41    1.89
   6  -1   4   26.62    1.64
   7  -1   4    2.82    0.42
   8  -1   4   31.27    2.28
   9  -1   4    0.55    0.34
  10  -1   4    1.75    0.47
  11  -1   4    1.36    0.51
   9   0  -4    0.78    0.40
   8   0  -4   16.86    1.41
   7   0  -4   14.41    1.20
   6   0  -4    1.19    0.32
  -6   0   4    1.79    0.25
   5   0  -4   26.22    1.94
  -5   0   4   27.67    1.64
   4   0  -4   84.55    5.55
  -4   0   4   81.45    4.81
   3   0  -4   98.63    6.30
  -3   0   4   91.57    5.48
   2   0  -4    1.54    0.22
  -2   0   4    1.27    0.15
   1   0  -4  631.58   41.64
  -1   0   4  622.41   41.71
  -1   0   4  662.77   36.69
   0   0   4   20.42    1.21
   0   0   4   19.59    1.35
   1   0   4   28.90    1.70
   2   0   4   11.65    0.81
   2   0   4   11.30    0.72
   3   0   4    8.20    0.63
   3   0   4    8.76    0.57
   4   0   4    7.89    0.55
   4   0   4    7.34    0.60
   5   0   4    2.13    0.32
   5   0   4    2.63    0.30
   6   0   4    5.98    0.58
  -7   0  -4    9.69    0.69
   7   0   4    8.98    0.83
   8   0   4    3.12    0.50
   9   0   4    3.68    0.61
  10   0   4    1.24    0.45
  11   0   4    9.98    1.19
   8  -1  -4    2.40    0.48
  -8   1   4    2.12    0.31
   7  -1  -4    0.70    0.29
   6  -1  -4   23.39    1.72
   5  -1  -4   21.54    1.57
   4  -1  -4   76.41    5.10
   3  -1  -4  177.99   11.39
  -3   1   4  169.33    9.97
   2  -1  -4   36.66    2.34
  -2   1   4   33.06    2.04
   1  -1  -4  198.94   12.51
  -1   1   4  167.39   10.98
  -1   1   4  207.19   12.48
   0   1   4   43.73    2.91
   0   1   4   45.02    2.59
   1   1   4   27.14    1.60
   2   1   4   74.55    4.95
   2   1   4   75.76    4.36
   3   1   4   32.55    2.25
   3   1   4   34.26    2.00
   4   1   4  140.45    9.27
   4   1   4  140.95    8.14
   5   1   4   37.41    2.23
   5   1   4   36.03    2.54
   6   1   4   25.77    1.92
   6   1   4   27.68    1.69
   7   1   4    2.76    0.46
   8   1   4   32.32    2.37
  -9  -1  -4    0.58    0.26
   9   1   4    0.93    0.37
  10   1   4    2.85    0.59
  11   1   4    1.27    0.52
   8  -2  -4    4.72    0.69
   7  -2  -4    5.02    0.60
   6  -2  -4    5.00    0.51
  -6   2   4    3.67    0.35
   5  -2  -4   11.57    0.95
  -5   2   4   12.99    0.80
   4  -2  -4   88.16    5.84
   3  -2  -4  117.17    7.70
   2  -2  -4   23.93    1.60
  -1   2   4  100.30    5.80
   0   2   4   48.37    3.34
   0   2   4   53.97    2.97
   1   2   4  119.28    7.22
   1   2   4  131.80    8.22
   2   2   4  156.66    9.45
   2   2   4  171.61   10.76
   3   2   4   69.86    4.65
   4   2   4    2.42    0.30
   4   2   4    2.12    0.31
   5   2   4   82.38    5.61
   5   2   4   85.21    4.94
   6   2   4   21.49    1.57
   6   2   4   20.07    1.36
   7   2   4   19.64    1.31
   7   2   4   18.93    1.50
   8   2   4    3.16    0.55
  10   2   4   -0.11    0.33
  11   2   4    3.51    0.71
   7  -3  -4   13.29    1.09
   6  -3  -4    3.29    0.45
  -6   3   4    4.42    0.36
   5  -3  -4   11.23    0.87
  -5   3   4   11.35    0.74
   4  -3  -4   26.59    1.86
  -4   3   4   27.87    1.63
   3  -3  -4   57.23    3.71
  -3   3   4   55.03    3.29
   2  -3  -4   83.13    5.44
   0   3   4   72.25    4.90
   0   3   4   77.45    4.33
   1   3   4   84.17    5.30
   1   3   4   76.57    4.66
   2   3   4   79.88    4.68
   2   3   4   80.90    5.35
   3   3   4   46.94    3.08
   3   3   4   44.14    2.71
   4   3   4  244.26   16.15
   4   3   4  247.73   14.18
   5   3   4   77.62    5.20
   5   3   4   76.42    4.56
   6   3   4   24.02    1.56
   6   3   4   23.53    1.77
   7   3   4    0.61    0.30
   7   3   4    0.95    0.28
  -8  -3  -4    0.44    0.27
   8   3   4    0.51    0.30
  -9  -3  -4    3.32    0.47
   9   3   4    2.33    0.56
 -10  -3  -4    0.69    0.31
  10   3   4   -0.02    0.38
  11   3   4    1.41    0.51
   6  -4  -4    9.98    0.82
   5  -4  -4    5.84    0.53
  -5   4   4    6.53    0.46
   4  -4  -4    4.97    0.40
  -4   4   4    4.13    0.36
   3  -4  -4  172.75   11.44
  -3   4   4  177.51   10.09
   2  -4  -4   80.82    5.12
  -2   4   4   75.73    4.55
   1  -4  -4   90.78    5.92
   0   4   4   28.63    1.71
   0   4   4   28.80    1.93
   1   4   4   35.02    2.13
   1   4   4   36.88    2.42
   2   4   4    6.30    0.47
   3   4   4   19.40    1.24
   3   4   4   19.48    1.41
   4   4   4   20.69    1.57
   4   4   4   22.56    1.40
   5   4   4   17.93    1.23
   5   4   4   18.53    1.41
   6   4   4   13.86    1.15
   6   4   4   13.58    1.00
   7   4   4   10.14    0.85
   7   4   4   10.41    0.98
  -8  -4  -4    7.38    0.72
   8   4   4    7.93    0.85
  -9  -4  -4    1.23    0.34
   9   4   4    1.34    0.45
 -10  -4  -4    0.63    0.33
  10   4   4   -0.16    0.36
 -11  -4  -4    0.10    0.31
  11   4   4   -0.07    0.37
   5  -5  -4    1.50    0.24
   4  -5  -4   73.34    4.77
  -4   5   4   71.13    4.23
   3  -5  -4   47.21    3.11
   2  -5  -4    6.19    0.42
  -2   5   4    5.66    0.41
   1  -5  -4   46.35    3.00
  -1   5   4   44.48    2.65
   0   5   4   36.64    2.47
   1   5   4   38.84    2.29
   1   5   4   37.96    2.60
   2   5   4   28.40    1.73
   3   5   4   33.39    2.44
   3   5   4   36.97    2.15
   4   5   4  129.05    8.59
   5   5   4   30.06    2.21
   5   5   4   31.14    1.95
   6   5   4    7.17    0.75
   6   5   4    7.56    0.69
   7   5   4    0.14    0.27
   7   5   4   -0.41    0.24
  -8  -5  -4   18.75    1.31
   8   5   4   16.52    1.49
  -9  -5  -4    0.68    0.32
   9   5   4    0.46    0.41
 -10  -5  -4    0.31    0.34
  10   5   4    0.16    0.35
   5  -6  -4    0.95    0.23
   4  -6  -4   48.60    3.23
   3  -6  -4   21.55    1.46
  -3   6   4   22.13    1.32
   2  -6  -4   28.04    1.76
  -2   6   4   24.45    1.57
   1  -6  -4    6.47    0.49
  -1   6   4    6.70    0.45
   0   6   4   17.27    1.25
   1   6   4  110.46    7.13
   1   6   4  104.80    6.24
   2   6   4    5.85    0.47
   3   6   4  112.55    7.45
   3   6   4  110.91    6.52
   4   6   4   25.38    1.63
   4   6   4   25.30    1.86
   5   6   4    3.30    0.51
   5   6   4    3.29    0.43
   6   6   4   25.77    1.75
   6   6   4   26.58    2.00
   7   6   4    9.74    1.01
   7   6   4   10.47    0.89
  -8  -6  -4    6.33    0.73
   8   6   4    5.89    0.83
  -9  -6  -4    2.80    0.50
   9   6   4    1.35    0.49
 -10  -6  -4    0.88    0.41
  10   6   4    0.57    0.45
   4  -7  -4   64.93    4.29
   3  -7  -4   67.12    4.42
   2  -7  -4   36.41    2.22
  -2   7   4   29.67    1.96
   1  -7  -4   26.88    1.83
   0  -7  -4   40.50    2.63
   0   7   4   36.98    2.68
   1   7   4    2.69    0.35
   1   7   4    2.29    0.27
   2   7   4   12.79    0.87
   3   7   4    8.52    0.66
   3   7   4    8.19    0.74
   4   7   4   21.49    1.59
   4   7   4   19.97    1.37
   5   7   4    5.05    0.63
   5   7   4    3.27    0.45
   6   7   4    0.88    0.31
   6   7   4    1.09    0.35
   7   7   4   10.04    1.03
   7   7   4   10.88    0.94
  -8  -7  -4   19.13    1.33
   8   7   4   14.93    1.47
  -9  -7  -4    1.67    0.46
   9   7   4    0.68    0.44
 -10  -7  -4    1.30    0.43
  10   7   4    1.14    0.53
   3  -8  -4   45.17    3.00
   2  -8  -4   66.80    4.01
  -2   8   4   53.89    3.52
   1  -8  -4   36.83    2.64
  -1   8   4   41.40    2.33
   0  -8  -4   26.34    1.78
   0   8   4   24.86    1.85
   0   8   4   24.98    1.57
   1   8   4   22.14    1.60
   1   8   4   21.08    1.36
   2   8   4   34.28    2.10
   3   8   4    4.38    0.54
   3   8   4    3.94    0.43
   4   8   4    7.53    0.75
   4   8   4    7.28    0.66
   5   8   4   32.33    2.03
   5   8   4   30.13    2.32
   6   8   4    0.64    0.33
   6   8   4    0.41    0.34
   7   8   4   22.21    1.57
   7   8   4   20.84    1.78
  -8  -8  -4    0.70    0.41
   8   8   4    1.07    0.44
  -9  -8  -4    0.74    0.42
   9   8   4    1.16    0.56
 -10  -8  -4    0.34    0.39
  10   8   4    0.20    0.46
   2  -9  -4    6.31    0.53
   1  -9  -4    2.76    0.35
  -1   9   4    3.16    0.31
   0  -9  -4   45.38    3.11
   0   9   4   45.76    2.72
   0   9   4   45.72    3.22
   1   9   4    6.93    0.54
   1   9   4    6.81    0.68
   2   9   4    5.25    0.48
   3   9   4   34.67    2.55
   3   9   4   35.88    2.20
   4   9   4   34.24    2.10
   4   9   4   31.58    2.42
   5   9   4    9.29    0.93
   5   9   4    9.11    0.78
   6   9   4   13.68    1.26
   6   9   4   13.01    1.08
   7   9   4    6.31    0.89
   7   9   4    6.34    0.72
  -8  -9  -4    3.17    0.57
   8   9   4    2.20    0.60
  -9  -9  -4    0.71    0.45
   9   9   4    0.97    0.51
   2 -10  -4   21.92    1.55
   1 -10  -4    2.20    0.31
  -1  10   4    1.54    0.23
   0 -10  -4   28.05    2.11
   0  10   4   32.29    1.86
  -1 -10  -4   37.24    2.61
   1  10   4   37.82    2.72
   2  10   4    3.50    0.41
   3  10   4    7.43    0.62
   3  10   4    6.65    0.81
   4  10   4    8.77    0.88
   4  10   4    8.67    0.76
   5  10   4   11.62    0.94
   5  10   4   10.81    1.07
   6  10   4    0.66    0.38
   6  10   4    0.98    0.38
   7  10   4   11.90    1.21
  -8 -10  -4    1.13    0.44
   8  10   4    1.35    0.51
  -9 -10  -4    1.67    0.54
   9  10   4    2.02    0.64
   1 -11  -4    8.17    0.71
   0 -11  -4    9.59    0.87
   0  11   4   12.21    0.78
  -1 -11  -4    0.36    0.20
   2  11   4    2.20    0.33
   3  11   4    3.25    0.59
   3  11   4    4.04    0.48
   4  11   4   15.44    1.36
   4  11   4   16.07    1.16
   5  11   4    9.91    1.04
   5  11   4   10.95    0.92
   6  11   4    2.75    0.47
   6  11   4    2.53    0.60
   7  11   4    1.58    0.51
  -8 -11  -4    4.92    0.69
   8  11   4    2.33    0.66
  -9 -11  -4    1.46    0.53
   9  11   4   -0.02    0.42
   1 -12  -4    1.24    0.28
   0 -12  -4    2.46    0.39
  -1 -12  -4   15.60    1.23
  -2 -12  -4    0.84    0.28
   2  12   4    1.61    0.30
   3  12   4   22.80    1.47
   3  12   4   19.93    1.73
   4  12   4   12.44    1.21
   4  12   4   13.31    1.00
   5  12   4    0.77    0.42
   5  12   4    0.57    0.30
   6  12   4    1.27    0.40
   6  12   4    1.35    0.50
  -7 -12  -4    2.65    0.58
   7  12   4    1.80    0.57
  -8 -12  -4    0.31    0.40
   8  12   4    0.49    0.46
   0 -13  -4    3.90    0.51
  -1 -13  -4    5.62    0.61
  -2 -13  -4    1.81    0.38
   2  13   4    0.99    0.29
   3  13   4    5.57    0.83
   3  13   4    4.74    0.56
   4  13   4   10.68    0.88
   4  13   4   10.53    1.13
   5  13   4    7.97    1.10
   5  13   4    9.78    0.87
   6  13   4    2.02    0.57
  -7 -13  -4    0.03    0.36
   7  13   4    0.50    0.46
  -8 -13  -4    4.71    0.71
   8  13   4    2.52    0.73
  -1 -14  -4    0.28    0.23
   1  14   4    0.42    0.23
  -2 -14  -4    0.57    0.29
   2  14   4    0.64    0.30
  -3 -14  -4    3.71    0.58
   3  14   4    3.16    0.48
   3  14   4    3.45    0.70
   4  14   4    0.95    0.34
   4  14   4    0.92    0.47
   5  14   4    0.46    0.43
   5  14   4    0.73    0.32
  -6 -14  -4   -0.03    0.35
   6  14   4    0.10    0.40
  -7 -14  -4    2.90    0.62
   7  14   4    2.33    0.66
  -1 -15  -4    1.47    0.37
   1  15   4    1.98    0.40
  -2 -15  -4    1.17    0.37
  -3 -15  -4    0.88    0.36
   3  15   4    1.23    0.36
  -4 -15  -4    1.45    0.44
   4  15   4    1.21    0.38
   4  15   4    1.27    0.49
  -5 -15  -4    0.72    0.40
   5  15   4    0.84    0.46
   6  15   4    0.80    0.46
  -2 -16  -4    0.47    0.30
  -3 -16  -4    0.82    0.37
   3  16   4    0.85    0.34
  -4 -16  -4    2.62    0.55
  -5 -16  -4    0.81    0.40
  -5 -16  -4    0.86    0.42
   5  16   4    1.23    0.57
  -3 -17  -4    2.21    0.50
  -3 -17  -4    2.38    0.47
  -4 -17  -4    3.32    0.64
  -4 -17  -4    4.36    0.63
   0 -18   5    0.36    0.46
   1 -18   5    0.49    0.43
  -3 -17   5    1.40    0.52
   2  17  -5    0.90    0.71
  -2 -17   5    1.21    0.46
  -1 -17   5    0.76    0.42
   0 -17   5    0.55    0.46
   1 -17   5    0.68    0.47
   2 -17   5    8.21    1.04
   3 -17   5    0.63    0.46
   4 -17   5    0.00    0.39
   4  16  -5    0.31    0.58
  -4 -16   5    1.33    0.50
  -4 -16   5    0.68    0.33
   3  16  -5    0.60    0.58
  -3 -16   5    0.46    0.42
  -3 -16   5    0.74    0.31
   2  16  -5    1.09    0.66
  -2 -16   5    0.72    0.42
   1  16  -5    2.36    0.82
  -1 -16   5    2.49    0.58
   0 -16   5    1.07    0.44
   1 -16   5    1.01    0.45
   2 -16   5    3.32    0.68
   3 -16   5    5.86    0.85
   4 -16   5    0.18    0.35
   5 -16   5    0.81    0.44
   5  15  -5    1.85    0.84
  -5 -15   5    2.50    0.46
  -5 -15   5    2.23    0.64
   4  15  -5    3.36    0.90
  -4 -15   5    3.78    0.73
  -4 -15   5    4.35    0.54
   3  15  -5    1.90    0.76
  -3 -15   5    2.22    0.39
  -3 -15   5    1.81    0.52
   2  15  -5    3.80    0.94
  -2 -15   5    3.78    0.65
  -2 -15   5    4.36    0.48
   1  15  -5    5.03    1.07
  -1 -15   5    7.64    0.92
   0 -15   5    0.90    0.39
   1 -15   5    1.58    0.49
   2 -15   5    3.53    0.65
   3 -15   5    0.51    0.40
   4 -15   5    0.58    0.41
   5 -15   5    3.77    0.68
   6 -15   5    2.68    0.56
   6  14  -5    1.09    0.72
  -6 -14   5    2.06    0.63
  -6 -14   5    1.91    0.44
   5  14  -5    1.98    0.78
  -5 -14   5    2.48    0.62
  -5 -14   5    2.03    0.43
   4  14  -5    1.09    0.65
  -4 -14   5    3.47    0.67
  -4 -14   5    2.16    0.41
   3  14  -5    1.97    0.72
  -3 -14   5    1.99    0.52
  -3 -14   5    2.15    0.39
   2  14  -5    5.96    1.11
  -2 -14   5    7.44    0.87
  -2 -14   5    6.37    0.62
   1  14  -5    8.96    1.37
  -1 -14   5    7.90    0.91
  -1 -14   5    9.16    0.69
   0 -14   5    6.58    0.83
   1 -14   5    2.91    0.58
   2 -14   5    7.21    0.92
   3 -14   5    2.35    0.51
   4 -14   5    1.25    0.46
   5 -14   5    0.80    0.37
   6 -14   5    2.53    0.55
   7 -14   5   -0.06    0.34
   6  13  -5    3.53    0.98
  -6 -13   5    4.15    0.56
  -6 -13   5    3.89    0.76
   5  13  -5    2.35    0.77
  -5 -13   5    1.92    0.42
  -5 -13   5    2.15    0.58
   4  13  -5    2.72    0.80
  -4 -13   5    4.26    0.72
  -4 -13   5    4.06    0.51
   3  13  -5    4.58    0.95
  -3 -13   5    3.96    0.47
  -3 -13   5    3.84    0.64
   2  13  -5    9.13    1.32
  -2 -13   5    9.92    0.96
  -2 -13   5    9.92    0.76
   1  13  -5    9.42    1.39
  -1 -13   5   11.10    1.00
  -1 -13   5    9.86    0.74
   0 -13   5    6.21    0.78
   1 -13   5    1.81    0.49
   2 -13   5   16.91    1.48
   3 -13   5   -0.10    0.32
   4 -13   5    3.80    0.63
   5 -13   5   10.07    0.98
   6 -13   5   -0.16    0.32
   7 -13   5    0.37    0.33
   7  12  -5    0.49    0.60
  -7 -12   5    0.88    0.40
  -7 -12   5    2.77    0.68
   6  12  -5    0.24    0.53
  -6 -12   5    0.41    0.41
  -6 -12   5   -0.36    0.24
   5  12  -5    4.93    1.02
  -5 -12   5    5.28    0.60
  -5 -12   5    4.78    0.78
   4  12  -5    1.39    0.62
  -4 -12   5    2.08    0.38
  -4 -12   5    2.91    0.59
   3  12  -5    6.60    1.08
  -3 -12   5    6.62    0.60
  -3 -12   5    7.29    0.80
   2  12  -5   14.84    1.55
  -2 -12   5   16.01    1.31
  -2 -12   5   14.71    1.04
   1  12  -5    2.07    0.64
  -1 -12   5    1.27    0.24
  -1 -12   5    1.14    0.36
   0 -12   5    3.72    0.55
   0 -12   5    3.60    0.35
   1 -12   5    4.63    0.66
   2 -12   5    7.88    0.85
   3 -12   5    9.67    0.95
   4 -12   5    0.29    0.35
   5 -12   5    8.41    0.88
   6 -12   5    8.94    0.91
   7 -12   5    1.09    0.37
   8 -12   5    0.32    0.32
  -8 -11   5    0.80    0.40
   7  11  -5    1.30    0.69
  -7 -11   5    0.53    0.38
   6  11  -5    2.89    0.85
  -6 -11   5    1.81    0.56
  -6 -11   5    1.93    0.41
   5  11  -5    1.11    0.55
  -5 -11   5    0.17    0.35
   4  11  -5    0.71    0.56
  -4 -11   5    1.54    0.43
  -4 -11   5    1.13    0.30
   3  11  -5    0.80    0.56
  -3 -11   5    0.57    0.32
  -3 -11   5    1.20    0.29
   2  11  -5   10.81    1.41
  -2 -11   5   14.07    0.91
  -2 -11   5   12.24    1.10
   1  11  -5    0.50    0.44
  -1 -11   5    0.86    0.21
  -1 -11   5    1.34    0.35
   0  11  -5    1.39    0.58
   0 -11   5    1.61    0.37
   0 -11   5    1.72    0.23
   1 -11   5    0.22    0.12
   1 -11   5    0.44    0.31
   2 -11   5   10.18    0.98
   3 -11   5    0.95    0.36
   4 -11   5    0.35    0.31
   5 -11   5    3.88    0.59
   6 -11   5   10.95    1.01
   7 -11   5    0.15    0.33
   8 -11   5    0.50    0.36
   9 -11   5    0.52    0.39
   8  10  -5    4.65    0.96
  -8 -10   5    5.30    0.66
   7  10  -5    2.49    0.72
  -7 -10   5    2.45    0.47
   6  10  -5    1.39    0.58
  -6 -10   5    0.92    0.33
   5  10  -5    0.62    0.49
  -5 -10   5    0.28    0.25
  -5 -10   5    0.18    0.37
   4  10  -5    0.52    0.44
  -4 -10   5    0.66    0.25
  -4 -10   5    0.48    0.31
   3  10  -5   11.56    1.38
  -3 -10   5   12.33    0.86
  -3 -10   5   10.83    1.02
   2  10  -5    1.31    0.53
  -2 -10   5    1.77    0.40
  -2 -10   5    2.08    0.30
   1  10  -5   37.09    3.05
  -1 -10   5   39.08    2.78
  -1 -10   5   40.74    2.37
   0  10  -5    1.18    0.54
   0 -10   5    0.25    0.26
   0 -10   5    0.39    0.14
   1 -10   5   17.41    1.34
   1 -10   5   15.35    0.97
   2 -10   5    6.84    0.81
   3 -10   5    7.27    0.76
   4 -10   5    3.55    0.56
   5 -10   5   14.37    1.19
   6 -10   5    5.85    0.70
   7 -10   5    4.42    0.62
   8 -10   5    1.12    0.40
   9 -10   5    0.08    0.35
   8   9  -5    0.51    0.55
  -8  -9   5    0.44    0.36
   7   9  -5    6.26    1.05
  -7  -9   5    5.61    0.66
   6   9  -5   10.69    1.37
  -6  -9   5   11.27    0.91
   5   9  -5    8.26    1.15
  -5  -9   5    9.68    0.78
   4   9  -5   22.21    1.94
  -4  -9   5   23.06    1.49
  -4  -9   5   22.67    1.77
   3   9  -5    3.65    0.73
  -3  -9   5    2.51    0.45
  -3  -9   5    2.62    0.34
   2   9  -5   10.93    1.07
  -2  -9   5    8.40    0.65
  -2  -9   5    8.04    0.79
   1   9  -5   32.00    2.62
  -1  -9   5   33.94    2.02
  -1  -9   5   33.98    2.39
   0   9  -5    1.65    0.57
   0  -9   5    1.50    0.33
   0  -9   5    1.46    0.19
   1  -9   5    6.80    0.70
   1  -9   5    6.08    0.42
   2  -9   5   48.57    3.42
   3  -9   5    3.07    0.49
   4  -9   5    4.03    0.55
   5  -9   5   23.53    1.77
   6  -9   5   50.55    3.51
   7  -9   5    6.12    0.66
   8  -9   5    9.56    0.92
   9  -9   5    0.22    0.35
   9   8  -5    0.12    0.49
  -9  -8   5    0.84    0.40
   8   8  -5    5.46    1.00
  -8  -8   5    5.89    0.67
   7   8  -5    1.37    0.59
  -7  -8   5    1.73    0.37
   6   8  -5    4.30    0.79
  -6  -8   5    4.20    0.52
   5   8  -5   39.42    3.06
  -5  -8   5   40.37    2.48
   4   8  -5    6.13    0.91
  -4  -8   5    6.03    0.57
   3   8  -5    4.99    0.80
  -3  -8   5    4.03    0.43
  -3  -8   5    4.47    0.55
   2   8  -5   19.44    1.58
  -2  -8   5   17.41    1.13
  -2  -8   5   16.57    1.34
   1   8  -5   37.22    2.94
  -1  -8   5   39.80    2.74
  -1  -8   5   39.86    2.34
   0   8  -5    0.40    0.38
   0  -8   5    0.98    0.15
   0  -8   5    1.15    0.27
   1  -8   5   38.63    2.79
   1  -8   5   40.13    2.31
   2  -8   5   13.85    1.18
   2  -8   5   14.80    0.87
   3  -8   5    0.74    0.29
   4  -8   5   28.31    2.05
   5  -8   5    3.24    0.49
   6  -8   5    8.60    0.80
   7  -8   5    1.23    0.33
   8  -8   5    3.44    0.54
   9  -8   5    4.15    0.62
  10  -8   5    0.75    0.38
   9   7  -5    0.89    0.54
  -9  -7   5    1.80    0.44
   8   7  -5    0.61    0.49
  -8  -7   5    0.66    0.32
   7   7  -5    2.24    0.66
  -7  -7   5    2.08    0.40
   6   7  -5   11.67    1.30
  -6  -7   5   14.99    1.01
   5   7  -5    0.28    0.37
  -5  -7   5    0.06    0.21
   4   7  -5   40.89    3.00
  -4  -7   5   39.30    2.43
   3   7  -5    8.00    0.96
  -3  -7   5    7.11    0.58
  -3  -7   5    7.46    0.70
   2   7  -5   81.37    5.60
  -2  -7   5   78.92    5.41
  -2  -7   5   81.31    4.71
   1   7  -5   55.36    4.19
  -1  -7   5   60.09    3.47
  -1  -7   5   61.12    4.02
   0   7  -5    9.19    1.03
   0  -7   5   10.27    0.66
   0  -7   5   11.36    0.85
   1  -7   5    8.42    0.53
   1  -7   5    8.56    0.78
   2  -7   5    5.41    0.36
   2  -7   5    5.24    0.56
   3  -7   5    8.95    0.81
   4  -7   5    3.95    0.50
   5  -7   5    3.12    0.45
   6  -7   5   25.38    1.85
   7  -7   5    0.57    0.28
   8  -7   5   -0.11    0.24
   9  -7   5    4.40    0.63
  10  -7   5    0.14    0.37
   9   6  -5   -0.17    0.45
  -9  -6   5   -0.07    0.28
   8   6  -5    1.69    0.61
  -8  -6   5    1.81    0.38
   7   6  -5    0.49    0.44
  -7  -6   5    0.85    0.30
   6   6  -5    2.76    0.63
  -6  -6   5    2.81    0.39
   5   6  -5   27.10    2.38
  -5  -6   5   34.36    1.97
   4   6  -5   43.51    3.16
  -4  -6   5   42.69    2.61
   3   6  -5    9.03    0.93
  -3  -6   5    9.13    0.67
   2   6  -5   54.94    3.76
  -2  -6   5   53.28    3.60
  -2  -6   5   51.10    3.12
   1   6  -5    7.56    0.83
  -1  -6   5    8.21    0.54
  -1  -6   5    7.86    0.67
   0   6  -5    5.57    0.72
   0  -6   5    3.88    0.31
   0  -6   5    4.95    0.44
   1  -6   5   12.31    0.74
   1  -6   5   11.94    0.98
   2  -6   5    9.48    0.66
   2  -6   5   13.36    0.91
   3  -6   5   74.14    3.98
   3  -6   5   63.04    4.66
   4  -6   5   37.47    2.61
   5  -6   5   26.76    1.91
   6  -6   5    5.18    0.54
   7  -6   5    1.62    0.34
   8  -6   5    5.86    0.64
   9  -6   5    1.13    0.39
  10  -6   5    1.03    0.43
   9   5  -5    3.98    0.80
  -9  -5   5    3.78    0.53
   8   5  -5    1.88    0.54
  -8  -5   5    2.53    0.43
   7   5  -5    1.81    0.52
  -7  -5   5    2.50    0.37
   6   5  -5    3.12    0.64
  -6  -5   5    3.54    0.42
   5   5  -5   18.34    1.55
  -5  -5   5   18.46    1.21
   4   5  -5   16.43    1.42
  -4  -5   5   16.68    1.09
   3   5  -5    2.01    0.45
  -3  -5   5    3.12    0.32
   2   5  -5   58.35    3.97
  -2  -5   5   53.83    3.82
  -2  -5   5   58.13    3.33
   1   5  -5  100.93    6.87
  -1  -5   5  106.29    6.73
  -1  -5   5   97.15    5.85
   0  -5   5   34.04    1.98
   0  -5   5   33.34    2.32
   1  -5   5   18.85    1.09
   1  -5   5   17.35    1.36
   2  -5   5   82.45    5.49
   2  -5   5   81.59    4.74
   3  -5   5   16.29    0.96
   3  -5   5   16.08    1.22
   4  -5   5   37.15    2.57
   5  -5   5    0.52    0.22
   6  -5   5    5.43    0.56
   7  -5   5   16.52    1.27
   8  -5   5    3.43    0.52
   9  -5   5   10.27    0.99
  10  -5   5    1.12    0.42
   9   4  -5    2.14    0.60
  -9  -4   5    1.95    0.41
   8   4  -5   10.92    1.20
  -8  -4   5   12.47    0.92
   7   4  -5    1.79    0.49
  -7  -4   5    3.10    0.41
   6   4  -5    3.28    0.60
  -6  -4   5    3.28    0.38
   5   4  -5    8.86    0.96
  -5  -4   5   10.99    0.76
   4   4  -5    4.80    0.67
  -4  -4   5    5.20    0.44
   3   4  -5    9.16    0.94
  -3  -4   5   11.34    0.72
   2   4  -5   28.77    2.02
  -2  -4   5   26.90    1.63
  -2  -4   5   26.53    1.89
   1   4  -5  100.15    6.67
  -1  -4   5   97.14    6.53
  -1  -4   5   99.04    5.69
   0   4  -5   43.06    3.20
   0  -4   5   43.18    2.63
   0  -4   5   49.69    3.07
   1  -4   5   37.52    2.08
   1  -4   5   32.91    2.45
   2  -4   5   13.41    1.06
   2  -4   5   14.74    0.88
   3  -4   5   51.36    3.00
   3  -4   5   52.21    3.50
   4  -4   5    5.99    0.40
   4  -4   5    5.30    0.51
   5  -4   5   28.16    1.90
   5  -4   5   26.02    1.60
   6  -4   5   13.88    1.08
   7  -4   5    3.04    0.45
   8  -4   5    0.93    0.31
   9  -4   5    0.62    0.34
  10  -4   5    0.17    0.37
 -10  -3   5    0.23    0.31
   9   3  -5    1.37    0.49
  -9  -3   5    1.14    0.30
   8   3  -5    5.63    0.83
  -8  -3   5    7.17    0.63
   7   3  -5    9.47    0.97
  -7  -3   5    8.91    0.72
   6   3  -5    1.12    0.37
  -6  -3   5    1.10    0.24
   5   3  -5   37.73    2.71
  -5  -3   5   36.87    2.25
   4   3  -5   25.07    1.86
  -4  -3   5   24.17    1.51
   3   3  -5    9.69    0.91
  -3  -3   5   11.32    0.71
   2   3  -5   43.02    2.97
  -2  -3   5   42.74    2.87
  -2  -3   5   41.79    2.49
   1   3  -5   25.39    1.80
  -1  -3   5   24.59    1.67
  -1  -3   5   23.40    1.44
   0  -3   5    2.60    0.27
   0  -3   5    2.21    0.19
   1  -3   5    3.01    0.27
   1  -3   5    4.70    0.40
   2  -3   5   42.43    3.44
   2  -3   5   59.72    2.99
   3  -3   5    0.31    0.09
   3  -3   5    0.36    0.15
   4  -3   5   47.82    3.18
   4  -3   5   46.21    2.75
   5  -3   5   12.25    0.79
   5  -3   5   12.44    0.94
   6  -3   5   22.12    1.39
   6  -3   5   23.29    1.65
   7  -3   5   15.73    1.23
   8  -3   5    8.86    0.82
   9  -3   5    2.11    0.45
  10  -3   5   -0.18    0.32
  11  -3   5   -0.22    0.39
 -10  -2   5   -0.21    0.26
   9   2  -5    3.19    0.67
  -9  -2   5    4.32    0.48
   8   2  -5    9.90    1.08
  -8  -2   5   11.85    0.84
   7   2  -5    1.87    0.46
  -7  -2   5    1.74    0.30
   6   2  -5    1.15    0.38
  -6  -2   5    0.95    0.22
   5   2  -5   16.95    1.27
  -5  -2   5   13.98    0.99
   4   2  -5   44.07    3.11
  -4  -2   5   44.43    2.63
   3   2  -5   10.07    0.89
  -3  -2   5   10.94    0.70
   2   2  -5   29.75    2.09
  -2  -2   5   29.11    1.75
   1   2  -5  106.74    7.37
  -1  -2   5  114.14    6.37
   0  -2   5   19.55    1.21
   0  -2   5   21.33    1.43
   1  -2   5  163.10    9.46
   1  -2   5  166.08   10.81
   2  -2   5   47.14    3.22
   2  -2   5   48.82    2.79
   3  -2   5   71.38    4.55
   3  -2   5   65.69    3.96
   4  -2   5   16.61    1.17
   4  -2   5   15.94    1.01
   5  -2   5   35.70    2.14
   5  -2   5   35.82    2.46
   6  -2   5   14.24    1.09
   6  -2   5   14.26    0.94
   7  -2   5    7.48    0.70
   8  -2   5    3.56    0.52
   9  -2   5    2.68    0.50
  10  -2   5    3.41    0.61
  11  -2   5   -0.27    0.34
 -10  -1   5    0.37    0.28
   9   1  -5    5.67    0.91
  -9  -1   5    6.02    0.58
   8   1  -5    2.17    0.51
  -8  -1   5    1.85    0.32
   7   1  -5    5.26    0.67
  -7  -1   5    4.25    0.44
   6   1  -5    4.11    0.56
  -6  -1   5    3.48    0.36
   5   1  -5   10.62    0.93
  -5  -1   5   10.44    0.73
   4   1  -5  173.78   11.48
  -4  -1   5  173.09    9.99
   3   1  -5   22.45    1.61
  -3  -1   5   21.74    1.34
   2   1  -5  102.01    6.79
  -2  -1   5  102.47    5.90
   1   1  -5   70.86    4.74
  -1  -1   5   69.94    4.66
  -1  -1   5   71.23    4.09
   0  -1   5   85.02    4.92
   1  -1   5   20.97    1.65
   1  -1   5   27.76    1.46
   2  -1   5   50.95    3.16
   2  -1   5   43.77    2.75
   3  -1   5   51.65    3.07
   3  -1   5   53.58    3.51
   4  -1   5   49.04    2.90
   4  -1   5   49.33    3.31
   5  -1   5   29.05    1.72
   5  -1   5   27.07    1.95
   6  -1   5   25.92    1.83
   6  -1   5   25.36    1.60
   7  -1   5   11.91    0.95
   7  -1   5   10.19    0.77
   8  -1   5    3.89    0.57
   9  -1   5    4.60    0.65
  10  -1   5    1.23    0.43
  11  -1   5    0.39    0.39
   8   0  -5    1.48    0.43
  -8   0   5    1.71    0.31
   7   0  -5    1.53    0.39
  -7   0   5    1.13    0.25
   6   0  -5    1.31    0.35
  -6   0   5    1.34    0.22
   5   0  -5  100.21    6.79
  -5   0   5  102.36    5.88
   4   0  -5   70.83    4.72
  -4   0   5   69.27    4.08
   3   0  -5   11.96    0.89
  -3   0   5   10.63    0.71
   2   0  -5   44.20    2.88
  -2   0   5   41.15    2.49
   1   0  -5   48.42    3.46
  -1   0   5   54.60    3.01
  -1   0   5   51.41    3.40
   0   0   5   28.77    1.90
   0   0   5   27.50    1.69
   1   0   5   85.98    4.97
   2   0   5   14.47    0.98
   2   0   5   13.44    0.86
   3   0   5   74.81    4.33
   3   0   5   73.84    4.92
   4   0   5   23.29    1.66
   4   0   5   24.39    1.47
   5   0   5   21.48    1.56
   5   0   5   22.25    1.38
   6   0   5    0.20    0.20
   6   0   5    0.23    0.18
   7   0   5    1.26    0.34
   7   0   5    0.96    0.24
   8   0   5    4.60    0.62
   9   0   5   15.13    1.30
  10   0   5    3.28    0.63
  11   0   5    0.59    0.42
   7  -1  -5    4.66    0.61
   6  -1  -5    3.54    0.49
   5  -1  -5   11.27    0.93
  -5   1   5   11.36    0.76
   4  -1  -5  177.79   11.58
  -4   1   5  173.92   10.11
   3  -1  -5   21.91    1.58
  -3   1   5   22.97    1.36
   2  -1  -5  103.29    6.77
  -2   1   5  102.34    5.94
  -1   1   5   77.24    5.06
   0   1   5   90.01    5.69
   0   1   5  106.52    6.45
   1   1   5   26.75    1.67
   1   1   5   29.61    1.89
   2   1   5   40.17    2.52
   2   1   5   35.17    2.22
   3   1   5   54.76    3.60
   3   1   5   53.13    3.17
   4   1   5   51.19    3.41
   4   1   5   49.87    3.00
   5   1   5   27.22    1.65
   5   1   5   25.29    1.85
   6   1   5   26.47    1.72
   6   1   5   28.16    1.97
   7   1   5   12.32    0.90
   7   1   5   11.85    1.02
   8   1   5    2.75    0.48
  -9  -1  -5    5.95    0.60
   9   1   5    6.27    0.81
  10   1   5    2.22    0.53
  11   1   5    0.18    0.38
  -8   2   5   10.29    0.75
   7  -2  -5    1.95    0.41
  -7   2   5    2.58    0.30
   6  -2  -5    0.98    0.28
   5  -2  -5   12.54    0.98
   4  -2  -5   48.74    3.29
   3  -2  -5   10.46    0.78
   2  -2  -5   29.55    1.92
  -2   2   5   27.33    1.72
  -1   2   5  117.18    6.78
   0   2   5   21.78    1.48
   0   2   5   23.24    1.35
   1   2   5  144.77    8.49
   1   2   5  150.41    9.65
   2   2   5   48.44    2.85
   3   2   5   61.22    3.60
   3   2   5   61.20    4.08
   4   2   5   17.16    1.07
   4   2   5   15.44    1.19
   5   2   5   38.93    2.32
   5   2   5   36.55    2.62
   6   2   5   14.95    1.03
   6   2   5   14.00    1.14
   7   2   5    5.72    0.64
   7   2   5    6.36    0.62
   8   2   5    3.30    0.53
   9   2   5    3.98    0.64
  10   2   5    3.03    0.61
  11   2   5   -0.30    0.34
   6  -3  -5    1.13    0.28
  -6   3   5    1.19    0.22
   5  -3  -5   37.12    2.65
  -5   3   5   40.32    2.31
   4  -3  -5   28.01    1.89
  -4   3   5   26.79    1.66
   3  -3  -5   11.88    0.85
  -1   3   5   28.27    1.70
   0   3   5    3.00    0.23
   0   3   5    2.87    0.24
   1   3   5    4.04    0.30
   1   3   5    3.74    0.31
   2   3   5   53.20    3.13
   3   3   5    0.77    0.19
   3   3   5    0.85    0.17
   4   3   5   43.64    2.66
   4   3   5   44.61    3.02
   5   3   5   11.50    0.85
   5   3   5   11.86    0.95
   6   3   5   22.81    1.74
   6   3   5   24.04    1.55
   7   3   5   14.65    1.24
   7   3   5   15.46    1.10
   8   3   5    8.85    0.92
  -9  -3  -5    2.31    0.41
   9   3   5    2.60    0.55
 -10  -3  -5    0.23    0.27
  10   3   5   -0.03    0.34
  11   3   5   -0.03    0.37
   5  -4  -5    9.81    0.75
  -5   4   5    8.99    0.65
   4  -4  -5    5.98    0.49
   3  -4  -5   12.57    0.86
  -3   4   5   12.30    0.83
   0   4   5   43.78    2.60
   0   4   5   44.66    2.93
   1   4   5   36.66    2.45
   1   4   5   36.24    2.17
   2   4   5   15.40    0.99
   3   4   5   56.66    3.71
   3   4   5   53.33    3.26
   4   4   5    8.29    0.65
   4   4   5    8.12    0.70
   5   4   5   26.90    1.70
   5   4   5   25.92    1.92
   6   4   5   13.37    1.14
   6   4   5   14.29    1.02
   7   4   5    3.59    0.55
   7   4   5    3.25    0.46
   8   4   5    0.84    0.35
   8   4   5    0.58    0.31
  -9  -4  -5    0.76    0.30
   9   4   5    0.21    0.33
 -10  -4  -5    0.78    0.33
  10   4   5    0.48    0.42
   4  -5  -5   16.93    1.27
  -4   5   5   20.78    1.19
   3  -5  -5    3.42    0.27
  -2   5   5   67.03    3.91
   1  -5  -5   83.72    5.47
   0   5   5   32.33    1.95
   0   5   5   33.09    2.21
   1   5   5   20.14    1.26
   1   5   5   20.59    1.42
   2   5   5   78.85    4.62
   3   5   5   17.43    1.15
   3   5   5   17.91    1.31
   4   5   5   30.64    1.97
   4   5   5   32.43    2.25
   5   5   5    0.49    0.24
   5   5   5    0.33    0.23
   6   5   5    3.42    0.46
   6   5   5    4.38    0.57
   7   5   5   14.37    1.32
   7   5   5   17.83    1.22
   8   5   5    3.58    0.62
   8   5   5    3.47    0.52
  -9  -5  -5   10.63    0.91
   9   5   5    8.65    1.10
 -10  -5  -5    1.48    0.41
  10   5   5    2.83    0.64
   3  -6  -5    9.09    0.66
  -3   6   5   10.55    0.65
   2  -6  -5   63.28    4.03
  -2   6   5   59.74    3.59
   1  -6  -5    8.63    0.58
  -1   6   5    7.26    0.56
   0   6   5    4.35    0.35
   1   6   5   13.38    0.88
   1   6   5   13.54    0.99
   2   6   5   11.91    0.93
   2   6   5   12.35    0.83
   3   6   5   75.25    4.55
   3   6   5   79.06    5.19
   4   6   5   30.94    1.90
   4   6   5   28.77    2.15
   5   6   5   22.64    1.48
   5   6   5   21.67    1.68
   6   6   5    5.72    0.61
   6   6   5    4.60    0.64
   7   6   5    2.04    0.40
   7   6   5    2.15    0.47
   8   6   5    5.01    0.77
   8   6   5    5.94    0.69
  -9  -6  -5    1.32    0.38
   9   6   5    0.61    0.39
 -10  -6  -5    1.56    0.46
  10   6   5    0.66    0.47
  -3   7   5    7.32    0.53
   2  -7  -5   94.25    5.94
  -2   7   5   87.01    5.26
   1  -7  -5   61.61    3.80
  -1   7   5   52.70    3.36
   0  -7  -5   10.35    0.73
   0   7   5    8.64    0.76
   1   7   5    9.45    0.64
   1   7   5    8.35    0.72
   2   7   5    8.21    0.69
   2   7   5    7.77    0.61
   3   7   5    8.31    0.74
   3   7   5    8.74    0.66
   4   7   5    2.28    0.35
   4   7   5    2.71    0.43
   5   7   5    3.03    0.49
   5   7   5    2.38    0.41
   6   7   5   21.39    1.48
   6   7   5   21.09    1.69
   7   7   5    0.63    0.35
   7   7   5    0.61    0.32
   8   7   5    0.22    0.37
   8   7   5    0.45    0.35
  -9  -7  -5    5.45    0.70
   9   7   5    3.54    0.72
 -10  -7  -5    1.05    0.41
  10   7   5    1.06    0.56
   2  -8  -5   20.30    1.34
  -2   8   5   19.02    1.22
   1  -8  -5   41.86    2.66
  -1   8   5   36.92    2.35
   0  -8  -5    0.86    0.18
   0   8   5    0.51    0.22
   1   8   5   38.09    2.59
   1   8   5   36.04    2.24
   2   8   5   14.95    1.15
   2   8   5   14.37    0.99
   3   8   5    1.88    0.35
   3   8   5    1.55    0.28
   4   8   5   23.19    1.54
   4   8   5   23.68    1.78
   5   8   5    2.77    0.44
   5   8   5    2.65    0.49
   6   8   5    6.54    0.83
   6   8   5    7.19    0.69
   7   8   5    0.82    0.39
   7   8   5    0.85    0.38
   8   8   5    2.08    0.57
  -9  -8  -5    5.31    0.70
   9   8   5    4.82    0.85
 -10  -8  -5    0.66    0.46
  10   8   5    0.76    0.54
   1  -9  -5   33.71    2.25
  -1   9   5   31.97    1.99
   0  -9  -5    1.29    0.25
   0   9   5    1.52    0.34
   1   9   5    5.77    0.60
   1   9   5    6.19    0.50
   2   9   5   40.50    2.50
   2   9   5   41.58    2.90
   3   9   5    2.26    0.34
   3   9   5    2.80    0.46
   4   9   5    4.33    0.51
   4   9   5    4.61    0.63
   5   9   5   18.45    1.32
   5   9   5   18.31    1.51
   6   9   5   41.76    3.22
   6   9   5   46.80    2.84
   7   9   5    5.13    0.81
   7   9   5    5.09    0.67
   8   9   5    7.20    0.99
  -9  -9  -5    0.37    0.43
   9   9   5    0.10    0.41
   1 -10  -5   38.54    2.64
  -1  10   5   38.71    2.33
   0 -10  -5    0.46    0.18
   0  10   5    0.76    0.18
  -1 -10  -5   15.11    1.20
   1  10   5   17.11    1.08
   2  10   5    8.91    0.70
   3  10   5    6.54    0.62
   3  10   5    7.66    0.78
   4  10   5    2.88    0.51
   4  10   5    2.57    0.40
   5  10   5   12.59    1.21
   5  10   5   13.99    1.06
   6  10   5    4.72    0.72
   6  10   5    4.39    0.59
   7  10   5    2.48    0.57
   7  10   5    1.95    0.47
  -8 -10  -5    1.02    0.42
   8  10   5    0.62    0.47
  -9 -10  -5   -0.38    0.38
   9  10   5    0.07    0.39
   0 -11  -5    1.05    0.25
   0  11   5    2.37    0.29
  -1 -11  -5    0.25    0.18
   2  11   5   13.05    0.94
   3  11   5    0.65    0.26
   4  11   5    0.28    0.30
   4  11   5    0.08    0.23
   5  11   5    2.86    0.58
   5  11   5    2.68    0.45
   6  11   5   10.44    0.93
   6  11   5    8.81    1.13
   7  11   5    0.00    0.33
   7  11   5    0.16    0.35
  -8 -11  -5    0.49    0.43
   8  11   5    0.57    0.44
  -9 -11  -5    1.08    0.47
   9  11   5    0.02    0.39
   0 -12  -5    2.77    0.40
  -1 -12  -5    4.49    0.54
   2  12   5    7.95    0.68
   3  12   5    8.61    0.75
   4  12   5    0.14    0.24
   4  12   5    0.49    0.32
   5  12   5    7.79    1.01
   5  12   5    7.25    0.78
   6  12   5    4.96    0.83
   6  12   5    7.36    0.80
   7  12   5    0.92    0.38
   7  12   5    1.32    0.50
  -8 -12  -5   -0.12    0.41
   8  12   5    0.14    0.44
  -1 -13  -5    0.56    0.24
  -2 -13  -5   15.13    1.26
   2  13   5   16.09    1.12
   3  13   5   -0.21    0.24
   4  13   5    3.40    0.50
   4  13   5    2.95    0.63
   5  13   5    8.71    1.10
   5  13   5    8.69    0.82
   6  13   5   -0.28    0.30
   6  13   5    0.39    0.36
  -7 -13  -5   -0.29    0.38
   7  13   5    0.30    0.41
  -1 -14  -5    2.53    0.44
   1  14   5    2.49    0.39
  -2 -14  -5    6.07    0.75
   2  14   5    7.15    0.65
  -3 -14  -5    2.85    0.51
   3  14   5    3.43    0.49
   4  14   5    1.86    0.51
   4  14   5    1.83    0.42
   5  14   5    0.82    0.44
   5  14   5    0.94    0.38
   6  14   5    2.26    0.61
   6  14   5    1.83    0.46
  -7 -14  -5    0.01    0.36
   7  14   5    0.38    0.46
   1  15   5    2.51    0.40
  -2 -15  -5    3.91    0.60
  -3 -15  -5    0.52    0.32
   3  15   5    0.31    0.30
   4  15   5    0.86    0.33
   5  15   5    2.78    0.68
   5  15   5    3.96    0.59
  -6 -15  -5    3.47    0.62
   6  15   5    1.69    0.63
  -3 -16  -5    5.46    0.77
   3  16   5    6.10    0.69
  -4 -16  -5    0.85    0.38
   4  16   5    0.39    0.35
   5  16   5    0.77    0.51
   3  17   5    0.27    0.30
  -4 -17  -5    0.53    0.36
   2  17  -6    1.73    0.84
  -2 -17   6    2.12    0.56
  -1 -17   6   -0.25    0.36
   0 -17   6    2.29    0.63
   1 -17   6    2.71    0.65
   2 -17   6    0.57    0.41
   3 -17   6    0.80    0.43
  -4 -16   6    0.67    0.33
  -4 -16   6    1.29    0.53
   3  16  -6    1.94    0.80
  -3 -16   6    2.47    0.43
  -3 -16   6    2.91    0.59
   2  16  -6    0.31    0.56
  -2 -16   6    1.54    0.51
  -1 -16   6    1.01    0.45
   0 -16   6    1.89    0.53
   1 -16   6    8.27    1.08
   2 -16   6    2.81    0.65
   3 -16   6    5.89    0.84
   4 -16   6    1.27    0.48
   5 -16   6   -0.21    0.36
   5  15  -6    0.54    0.72
  -5 -15   6    1.26    0.41
  -5 -15   6    0.92    0.51
   4  15  -6    3.92    1.03
  -4 -15   6    5.10    0.81
  -4 -15   6    3.48    0.51
   3  15  -6    0.37    0.62
  -3 -15   6    0.36    0.37
  -3 -15   6    0.36    0.28
   2  15  -6    2.61    0.87
  -2 -15   6    2.39    0.53
  -2 -15   6    2.78    0.40
   1  15  -6    1.81    0.72
  -1 -15   6    2.05    0.51
   0 -15   6    4.03    0.71
   1 -15   6    2.49    0.60
   2 -15   6    0.55    0.39
   3 -15   6    1.47    0.47
   4 -15   6    1.66    0.53
   5 -15   6    0.04    0.35
   6 -15   6    2.20    0.56
   5  14  -6    1.59    0.81
  -5 -14   6    2.80    0.65
  -5 -14   6    2.77    0.45
   4  14  -6    1.88    0.71
  -4 -14   6    0.95    0.32
  -4 -14   6    1.10    0.50
   3  14  -6    9.41    1.43
  -3 -14   6   10.03    0.81
  -3 -14   6    9.67    1.05
   2  14  -6    3.31    0.90
  -2 -14   6    4.62    0.68
  -2 -14   6    4.88    0.50
   1  14  -6    1.05    0.67
  -1 -14   6    2.98    0.37
  -1 -14   6    2.93    0.57
   0 -14   6    1.51    0.45
   1 -14   6   15.77    1.43
   2 -14   6    1.91    0.51
   3 -14   6    1.57    0.52
   4 -14   6    0.14    0.36
   5 -14   6    1.73    0.51
   6 -14   6    0.64    0.38
   7 -14   6    0.08    0.38
   6  13  -6    0.40    0.61
  -6 -13   6    0.77    0.47
  -6 -13   6    1.02    0.40
   5  13  -6    1.62    0.79
  -5 -13   6    1.49    0.53
  -5 -13   6    1.50    0.39
   4  13  -6   10.89    1.63
  -4 -13   6   16.06    1.36
  -4 -13   6   14.16    1.04
   3  13  -6    0.17    0.51
  -3 -13   6   -0.14    0.28
  -3 -13   6    0.06    0.24
   2  13  -6    5.82    1.12
  -2 -13   6    7.45    0.64
  -2 -13   6    8.35    0.88
   1  13  -6    3.28    0.85
  -1 -13   6    4.44    0.44
  -1 -13   6    4.64    0.64
   0 -13   6   16.56    1.40
   1 -13   6    3.17    0.61
   2 -13   6    1.57    0.46
   3 -13   6    0.38    0.38
   4 -13   6    8.58    0.95
   5 -13   6    0.09    0.32
   6 -13   6    0.60    0.41
   7 -13   6    1.58    0.45
   7  12  -6    1.36    0.78
  -7 -12   6    2.15    0.65
  -7 -12   6    1.95    0.45
   6  12  -6    0.12    0.54
  -6 -12   6    0.48    0.49
  -6 -12   6   -0.19    0.26
   5  12  -6    1.11    0.64
  -5 -12   6    1.30    0.37
  -5 -12   6    1.76    0.51
   4  12  -6    0.80    0.61
  -4 -12   6    1.73    0.47
  -4 -12   6    1.74    0.38
   3  12  -6   17.74    1.96
  -3 -12   6   22.93    1.77
  -3 -12   6   22.76    1.45
   2  12  -6    2.04    0.69
  -2 -12   6    2.33    0.49
  -2 -12   6    2.19    0.32
   1  12  -6    6.52    1.13
  -1 -12   6    6.01    0.73
  -1 -12   6    6.14    0.52
   0 -12   6   15.20    0.97
   0 -12   6   14.79    1.27
   1 -12   6    3.28    0.60
   2 -12   6    2.99    0.56
   3 -12   6   13.01    1.20
   4 -12   6    2.91    0.57
   5 -12   6    8.37    0.91
   6 -12   6    6.02    0.75
   7 -12   6    1.91    0.47
   8 -12   6    2.79    0.57
   7  11  -6    4.71    1.07
  -7 -11   6    4.52    0.60
  -7 -11   6    6.27    0.89
   6  11  -6    3.73    0.97
  -6 -11   6    6.23    0.89
  -6 -11   6    6.03    0.64
   5  11  -6    0.85    0.59
  -5 -11   6    1.14    0.36
   4  11  -6    6.27    1.08
  -4 -11   6    5.16    0.75
  -4 -11   6    5.85    0.58
   3  11  -6    2.16    0.67
  -3 -11   6    1.58    0.30
  -3 -11   6    1.65    0.42
   2  11  -6   10.17    1.31
  -2 -11   6   10.19    0.74
  -2 -11   6    9.32    0.93
   1  11  -6    3.58    0.81
  -1 -11   6    4.11    0.39
  -1 -11   6    3.77    0.54
   0 -11   6   21.50    1.65
   0 -11   6   20.56    1.29
   1 -11   6    5.86    0.76
   2 -11   6    4.01    0.62
   3 -11   6    4.49    0.67
   4 -11   6   20.67    1.65
   5 -11   6    2.42    0.52
   6 -11   6    3.53    0.57
   7 -11   6    0.08    0.34
   8 -11   6    5.36    0.72
   8  10  -6    0.88    0.68
  -8 -10   6    1.09    0.44
   7  10  -6    2.13    0.75
  -7 -10   6    2.70    0.49
   6  10  -6    4.01    0.93
  -6 -10   6    3.72    0.51
  -6 -10   6    4.14    0.71
   5  10  -6    7.57    1.17
  -5 -10   6    8.60    0.92
  -5 -10   6    8.72    0.74
   4  10  -6    8.52    1.21
  -4 -10   6    8.68    0.73
  -4 -10   6    8.05    0.86
   3  10  -6    6.83    1.05
  -3 -10   6    6.98    0.76
  -3 -10   6    6.71    0.60
   2  10  -6    4.76    0.92
  -2 -10   6    7.45    0.56
  -2 -10   6    6.30    0.71
   1  10  -6    2.26    0.66
  -1 -10   6    2.22    0.28
  -1 -10   6    2.19    0.42
   0 -10   6    6.87    0.50
   0 -10   6    7.42    0.72
   1 -10   6   32.03    1.88
   1 -10   6   31.23    2.35
   2 -10   6   13.96    1.21
   3 -10   6   14.67    1.24
   4 -10   6    5.02    0.66
   5 -10   6   15.91    1.30
   6 -10   6    2.62    0.48
   7 -10   6   10.14    0.95
   8 -10   6    0.26    0.34
   9 -10   6    0.48    0.40
   8   9  -6    0.52    0.58
  -8  -9   6    0.07    0.31
   7   9  -6    0.74    0.55
  -7  -9   6    1.17    0.35
   6   9  -6    4.69    0.94
  -6  -9   6    5.02    0.57
   5   9  -6    5.15    0.93
  -5  -9   6    5.84    0.76
  -5  -9   6    5.24    0.57
   4   9  -6    8.72    1.19
  -4  -9   6   10.71    0.97
  -4  -9   6    9.23    0.74
   3   9  -6    5.29    0.88
  -3  -9   6    5.48    0.67
  -3  -9   6    5.60    0.52
   2   9  -6   38.36    2.88
  -2  -9   6   37.45    2.22
  -2  -9   6   34.20    2.59
   1   9  -6    4.64    0.84
  -1  -9   6    5.38    0.63
  -1  -9   6    5.18    0.42
   0  -9   6   89.10    5.95
   0  -9   6   87.33    5.10
   1  -9   6   23.66    1.40
   1  -9   6   22.82    1.79
   2  -9   6    1.15    0.15
   2  -9   6    1.33    0.40
   3  -9   6    6.14    0.68
   4  -9   6   19.90    1.55
   5  -9   6   13.16    1.11
   6  -9   6    0.03    0.30
   7  -9   6   10.18    0.96
   8  -9   6    6.33    0.75
   9  -9   6    4.12    0.66
   8   8  -6    0.05    0.52
  -8  -8   6    0.39    0.36
   7   8  -6    6.71    1.05
  -7  -8   6    6.59    0.70
   6   8  -6    5.76    0.96
  -6  -8   6    6.24    0.63
   5   8  -6   10.27    1.25
  -5  -8   6   10.03    0.81
   4   8  -6    2.25    0.63
  -4  -8   6    3.53    0.55
  -4  -8   6    3.89    0.43
   3   8  -6   23.81    2.02
  -3  -8   6   23.80    1.82
  -3  -8   6   24.95    1.55
   2   8  -6    7.57    0.99
  -2  -8   6    7.12    0.69
  -2  -8   6    7.16    0.55
   1   8  -6   49.25    3.53
  -1  -8   6   43.94    3.24
  -1  -8   6   48.95    2.79
   0   8  -6   28.29    2.30
   0  -8   6   27.54    1.69
   0  -8   6   29.45    2.04
   1  -8   6   57.23    3.24
   1  -8   6   53.83    3.86
   2  -8   6    4.01    0.31
   2  -8   6    5.12    0.62
   3  -8   6   38.11    2.71
   4  -8   6    4.17    0.57
   5  -8   6    8.91    0.82
   6  -8   6    6.63    0.68
   7  -8   6   19.86    1.55
   8  -8   6    1.01    0.38
   9  -8   6    0.14    0.31
  10  -8   6    0.07    0.37
   9   7  -6    1.53    0.65
  -9  -7   6    2.40    0.49
   8   7  -6    2.25    0.71
  -8  -7   6    3.57    0.49
   7   7  -6    1.06    0.53
  -7  -7   6    0.44    0.28
   6   7  -6    0.62    0.43
  -6  -7   6    0.46    0.27
   5   7  -6   11.63    1.19
  -5  -7   6   10.94    0.85
   4   7  -6   20.24    1.79
  -4  -7   6   21.31    1.38
  -4  -7   6   21.62    1.63
   3   7  -6    2.96    0.66
  -3  -7   6    3.68    0.48
  -3  -7   6    3.37    0.36
   2   7  -6   14.02    1.27
  -2  -7   6   12.65    0.87
  -2  -7   6   13.46    1.05
   1   7  -6   12.53    1.18
  -1  -7   6   11.51    0.77
  -1  -7   6   11.72    0.94
   0   7  -6   89.41    6.37
   0  -7   6   89.65    5.30
   0  -7   6   96.04    6.15
   1  -7   6    3.96    0.29
   1  -7   6    3.58    0.50
   2  -7   6    1.55    0.18
   2  -7   6    2.60    0.42
   3  -7   6   12.78    1.14
   3  -7   6   15.48    0.89
   4  -7   6   22.40    1.67
   5  -7   6    3.68    0.51
   6  -7   6    0.31    0.25
   7  -7   6    2.65    0.44
   8  -7   6    0.45    0.30
   9  -7   6    1.51    0.40
  10  -7   6    3.71    0.66
   9   6  -6    0.26    0.45
  -9  -6   6    2.02    0.43
   8   6  -6    0.50    0.51
  -8  -6   6    0.70    0.32
   7   6  -6    2.38    0.66
  -7  -6   6    2.52    0.39
   6   6  -6   11.30    1.19
  -6  -6   6   10.48    0.82
   5   6  -6   10.18    1.13
  -5  -6   6   10.84    0.80
   4   6  -6    3.94    0.68
  -4  -6   6    4.26    0.43
   3   6  -6  109.26    7.59
  -3  -6   6  114.90    6.47
  -3  -6   6  108.88    7.42
   2   6  -6    7.95    0.89
  -2  -6   6    8.88    0.73
  -2  -6   6    8.35    0.60
   1   6  -6   74.21    5.37
  -1  -6   6   78.28    5.19
  -1  -6   6   79.01    4.50
   0  -6   6   34.49    2.14
   0  -6   6   39.10    2.54
   1  -6   6   27.08    2.06
   1  -6   6   29.73    1.69
   2  -6   6   30.22    2.10
   2  -6   6   28.63    1.75
   3  -6   6   41.94    2.22
   3  -6   6   32.72    2.64
   4  -6   6   10.88    0.90
   5  -6   6   23.74    1.73
   6  -6   6    1.45    0.35
   7  -6   6    4.50    0.56
   8  -6   6    7.23    0.77
   9  -6   6    2.07    0.46
  10  -6   6    1.27    0.44
   9   5  -6    2.14    0.68
  -9  -5   6    3.96    0.49
   8   5  -6    4.96    0.85
  -8  -5   6    5.36    0.59
   7   5  -6   11.30    1.23
  -7  -5   6   12.27    0.92
   6   5  -6    2.73    0.60
  -6  -5   6    1.79    0.33
   5   5  -6    4.72    0.75
  -5  -5   6    4.01    0.43
   4   5  -6   15.50    1.49
  -4  -5   6   19.69    1.19
   3   5  -6    6.32    0.82
  -3  -5   6    7.02    0.63
  -3  -5   6    7.19    0.55
   2   5  -6   57.88    4.32
  -2  -5   6   64.78    3.64
  -2  -5   6   62.58    4.19
   1   5  -6   55.75    3.90
  -1  -5   6   56.64    3.22
  -1  -5   6   53.29    3.72
   0  -5   6  112.87    6.92
   0  -5   6  128.67    7.98
   1  -5   6    4.71    0.32
   1  -5   6    3.90    0.49
   2  -5   6   47.92    2.80
   2  -5   6   47.36    3.27
   3  -5   6   16.01    1.37
   3  -5   6   20.70    1.13
   4  -5   6   84.34    4.94
   4  -5   6   87.10    5.73
   5  -5   6   13.06    1.03
   6  -5   6   12.39    1.01
   7  -5   6    6.35    0.64
   8  -5   6   21.87    1.67
   9  -5   6    0.36    0.30
  10  -5   6    0.41    0.39
   9   4  -6    0.59    0.51
  -9  -4   6    1.12    0.32
   8   4  -6    0.60    0.45
  -8  -4   6    0.15    0.28
   7   4  -6   16.87    1.50
  -7  -4   6   16.03    1.12
   6   4  -6   11.87    1.10
  -6  -4   6   10.55    0.80
   5   4  -6    2.98    0.56
  -5  -4   6    3.42    0.39
   4   4  -6   17.13    1.42
  -4  -4   6   16.74    1.10
   3   4  -6   17.90    1.50
  -3  -4   6   18.12    1.36
  -3  -4   6   19.35    1.17
   2   4  -6   39.61    3.05
  -2  -4   6   44.31    2.54
  -2  -4   6   44.01    2.93
   1   4  -6    3.86    0.59
  -1  -4   6    5.12    0.44
  -1  -4   6    4.65    0.34
   0  -4   6   76.88    4.91
   0  -4   6   70.46    4.25
   1  -4   6   13.29    0.83
   1  -4   6   13.38    1.03
   2  -4   6   24.55    1.48
   3  -4   6  130.21    8.93
   3  -4   6  139.72    7.77
   4  -4   6    0.16    0.10
   4  -4   6    0.08    0.16
   5  -4   6   39.24    2.39
   5  -4   6   42.20    2.80
   6  -4   6    8.38    0.73
   7  -4   6   23.15    1.71
   8  -4   6    4.99    0.64
   9  -4   6    2.96    0.51
  10  -4   6    0.04    0.30
   9   3  -6    1.93    0.59
  -9  -3   6    1.61    0.37
   8   3  -6    6.27    0.89
  -8  -3   6    7.56    0.66
   7   3  -6    8.69    1.06
  -7  -3   6   10.35    0.77
   6   3  -6    6.86    0.90
  -6  -3   6    8.87    0.66
   5   3  -6    4.25    0.67
  -5  -3   6    4.96    0.44
   4   3  -6    0.26    0.30
  -4  -3   6    0.80    0.20
   3   3  -6    7.84    0.77
  -3  -3   6    7.53    0.54
   2   3  -6   48.10    3.26
  -2  -3   6   45.36    2.73
   1   3  -6   13.41    1.05
  -1  -3   6   11.49    0.90
  -1  -3   6   12.69    0.77
   0  -3   6  170.53   10.31
   0  -3   6  189.19   11.81
   1  -3   6   17.87    1.14
   1  -3   6   19.34    1.34
   2  -3   6   49.23    2.73
   2  -3   6   43.49    3.15
   3  -3   6    5.80    0.50
   3  -3   6    5.44    0.38
   4  -3   6   75.63    4.48
   4  -3   6   78.85    5.15
   5  -3   6   29.52    1.81
   5  -3   6   30.68    2.11
   6  -3   6    0.23    0.14
   6  -3   6   -0.03    0.19
   7  -3   6    0.77    0.27
   8  -3   6   39.95    2.84
   9  -3   6    0.30    0.34
  10  -3   6    0.46    0.35
  11  -3   6    0.76    0.43
  -9  -2   6    0.18    0.26
   8   2  -6    0.74    0.44
  -8  -2   6    1.08    0.30
   7   2  -6   11.13    1.15
  -7  -2   6   13.63    0.91
   6   2  -6   14.78    1.31
  -6  -2   6   15.67    1.03
   5   2  -6    0.34    0.32
  -5  -2   6    0.58    0.21
   4   2  -6   18.48    1.45
  -4  -2   6   18.15    1.16
   3   2  -6  165.58   10.86
  -3  -2   6  161.88    9.42
   2   2  -6   16.60    1.35
  -2  -2   6   17.65    1.26
  -2  -2   6   18.83    1.10
   1   2  -6   26.37    2.01
  -1  -2   6   29.09    1.66
   0  -2   6   74.86    4.35
   1  -2   6  150.52    9.67
   1  -2   6  143.54    8.47
   2  -2   6    4.05    0.43
   2  -2   6    6.00    0.37
   3  -2   6  122.35    7.66
   3  -2   6  109.81    6.68
   4  -2   6   22.80    1.61
   4  -2   6   22.89    1.39
   5  -2   6   49.83    3.40
   5  -2   6   50.36    2.97
   6  -2   6    4.82    0.42
   6  -2   6    4.37    0.48
   7  -2   6   26.59    1.66
   7  -2   6   26.42    1.92
   8  -2   6    4.95    0.62
   9  -2   6    0.21    0.29
  10  -2   6    3.64    0.62
  11  -2   6    0.51    0.45
  -9  -1   6    2.89    0.41
   8   1  -6    8.74    0.98
  -8  -1   6    9.35    0.73
   7   1  -6    8.63    0.98
  -7  -1   6   11.28    0.77
   6   1  -6    2.53    0.51
  -6  -1   6    3.72    0.36
   5   1  -6   10.00    0.91
  -5  -1   6    9.72    0.69
   4   1  -6   90.31    5.69
  -4  -1   6   78.41    4.87
   3   1  -6    5.77    0.60
  -3  -1   6    6.38    0.46
   2   1  -6   60.66    3.94
  -2  -1   6   56.22    3.85
  -2  -1   6   57.62    3.38
   1   1  -6    4.45    0.44
  -1  -1   6    3.41    0.30
  -1  -1   6    3.40    0.28
   0  -1   6  137.95    8.37
   0  -1   6  116.28    7.34
   1  -1   6   23.86    1.45
   2  -1   6   50.40    2.99
   2  -1   6   52.16    3.43
   3  -1   6    1.44    0.18
   3  -1   6    1.36    0.21
   4  -1   6   43.03    2.90
   4  -1   6   42.58    2.54
   5  -1   6   14.48    0.96
   5  -1   6   14.78    1.10
   6  -1   6    0.92    0.21
   6  -1   6    0.67    0.23
   7  -1   6    3.69    0.48
   7  -1   6    2.71    0.36
   8  -1   6    6.87    0.74
   9  -1   6    0.30    0.29
  10  -1   6    3.41    0.64
  11  -1   6    5.72    0.85
  -9   0   6   -0.28    0.23
  -8   0   6    0.00    0.22
   7   0  -6    3.41    0.54
  -7   0   6    2.37    0.32
   6   0  -6    6.26    0.75
  -6   0   6    7.27    0.55
   5   0  -6    1.26    0.33
  -5   0   6    1.91    0.26
   4   0  -6    4.84    0.57
  -4   0   6    5.24    0.41
   3   0  -6  273.39   17.59
  -3   0   6  262.81   15.37
   2   0  -6   11.30    0.88
  -2   0   6   10.91    0.80
  -2   0   6   12.08    0.73
  -1   0   6   98.03    6.18
  -1   0   6   89.70    5.45
   0   0   6   35.06    2.26
   0   0   6   32.05    2.01
   1   0   6   25.20    1.52
   2   0   6   39.42    2.44
   2   0   6   43.81    2.79
   3   0   6    7.45    0.51
   3   0   6    7.05    0.57
   4   0   6   13.17    0.97
   4   0   6   13.12    0.87
   5   0   6   25.19    1.54
   5   0   6   23.95    1.74
   6   0   6    6.25    0.60
   6   0   6    6.44    0.54
   7   0   6   10.14    0.77
   7   0   6   10.33    0.91
   8   0   6    7.80    0.81
   8   0   6    7.81    0.67
   9   0   6    0.70    0.38
  10   0   6    3.54    0.63
  11   0   6    3.65    0.69
   6  -1  -6    3.99    0.54
  -6   1   6    3.76    0.38
   5  -1  -6    9.67    0.82
  -5   1   6    8.79    0.63
   4  -1  -6   90.21    6.10
  -4   1   6   92.35    5.31
   3  -1  -6    6.68    0.59
  -3   1   6    7.22    0.50
   2  -1  -6   56.34    4.13
  -2   1   6   68.14    3.64
  -1   1   6    6.31    0.45
  -1   1   6    5.43    0.43
   0   1   6   96.32    5.75
   0   1   6  101.59    6.49
   1   1   6   33.75    2.03
   1   1   6   34.85    2.29
   2   1   6   49.30    2.90
   3   1   6    1.93    0.24
   3   1   6    2.12    0.25
   4   1   6   38.30    2.28
   4   1   6   37.36    2.58
   5   1   6   15.24    1.18
   5   1   6   16.43    1.06
   6   1   6    0.93    0.27
   6   1   6    0.93    0.26
   7   1   6    2.71    0.44
   7   1   6    2.08    0.35
   8   1   6    7.85    0.80
   8   1   6    7.76    0.68
  -9  -1  -6    0.50    0.25
   9   1   6   -0.13    0.27
  10   1   6    3.24    0.62
  11   1   6    5.60    0.87
  -8   2   6    0.89    0.25
   6  -2  -6   15.89    1.26
   5  -2  -6    0.57    0.24
   4  -2  -6   20.03    1.40
  -4   2   6   18.40    1.19
   3  -2  -6  179.17   11.62
  -3   2   6  174.97   10.20
   2  -2  -6   17.57    1.19
  -2   2   6   16.49    1.09
  -1   2   6   34.44    2.07
   0   2   6   71.89    4.73
   0   2   6   72.55    4.21
   1   2   6  130.46    7.57
   1   2   6  132.33    8.60
   2   2   6    4.96    0.39
   3   2   6  103.13    6.02
   3   2   6  104.17    6.84
   4   2   6   24.51    1.70
   4   2   6   23.49    1.51
   5   2   6   43.69    3.04
   5   2   6   44.79    2.69
   6   2   6    5.33    0.57
   6   2   6    5.53    0.53
   7   2   6   27.61    1.75
   7   2   6   26.05    1.98
   8   2   6    5.83    0.63
   8   2   6    5.42    0.71
   9   2   6    0.03    0.30
  10   2   6    3.97    0.72
  11   2   6    1.57    0.57
  -6   3   6    5.90    0.48
   5  -3  -6    5.59    0.55
   4  -3  -6    0.71    0.20
   3  -3  -6    8.64    0.64
  -2   3   6   62.38    3.68
  -1   3   6    9.78    0.66
   0   3   6  195.50   11.24
   1   3   6   16.10    1.16
   1   3   6   18.14    1.06
   2   3   6   43.14    2.98
   2   3   6   45.12    2.62
   3   3   6    5.79    0.48
   3   3   6    5.30    0.44
   4   3   6   68.40    4.07
   4   3   6   69.04    4.62
   5   3   6   29.52    2.08
   5   3   6   28.66    1.83
   6   3   6    0.24    0.20
   6   3   6    0.11    0.23
   7   3   6    0.76    0.33
   7   3   6    0.70    0.26
   8   3   6   41.65    2.59
   8   3   6   39.93    2.96
   9   3   6    0.30    0.33
 -10  -3  -6    0.62    0.30
  10   3   6    0.28    0.35
  11   3   6    1.00    0.48
  -5   4   6    2.77    0.33
   4  -4  -6   19.33    1.35
  -4   4   6   19.06    1.24
   3  -4  -6   21.92    1.47
  -1   4   6    3.31    0.29
   0   4   6   74.33    4.33
   1   4   6   15.89    1.09
   1   4   6   15.18    0.98
   2   4   6   30.33    1.90
   2   4   6   32.26    2.14
   3   4   6  128.07    7.91
   3   4   6  144.75    9.01
   4   4   6    0.49    0.20
   4   4   6    0.49    0.20
   5   4   6   37.96    2.36
   5   4   6   38.23    2.68
   6   4   6    8.73    0.73
   6   4   6    7.88    0.77
   7   4   6   20.25    1.66
   7   4   6   22.48    1.48
   8   4   6    4.22    0.56
   8   4   6    5.46    0.73
  -9  -4  -6    3.43    0.51
   9   4   6    3.56    0.67
 -10  -4  -6    0.80    0.35
  10   4   6    0.02    0.34
  -4   5   6   18.97    1.23
  -3   5   6    6.68    0.51
  -1   5   6   56.39    3.31
   0   5   6  113.76    6.58
   1   5   6    4.13    0.37
   1   5   6    4.43    0.36
   2   5   6   37.19    2.24
   2   5   6   37.00    2.53
   3   5   6   18.42    1.21
   3   5   6   18.94    1.36
   4   5   6   90.33    5.92
   4   5   6   85.86    5.19
   5   5   6   10.08    0.81
   5   5   6   11.25    0.92
   6   5   6   11.27    0.99
   6   5   6   11.05    0.88
   7   5   6    5.83    0.73
   7   5   6    5.14    0.61
   8   5   6   19.12    1.69
   8   5   6   22.81    1.51
   9   5   6    2.00    0.52
 -10  -5  -6    0.66    0.35
  10   5   6    0.35    0.39
  -4   6   6    3.74    0.38
  -3   6   6  104.33    6.06
  -2   6   6    7.90    0.56
   1  -6  -6   65.46    4.29
   0   6   6   37.96    2.27
   1   6   6   27.49    1.87
   1   6   6   26.48    1.66
   2   6   6   25.53    1.61
   2   6   6   26.12    1.82
   3   6   6   39.59    2.42
   4   6   6   10.84    0.82
   4   6   6   10.76    0.90
   5   6   6   21.87    1.65
   5   6   6   21.26    1.46
   6   6   6    1.49    0.38
   6   6   6    2.48    0.41
   7   6   6    2.71    0.51
   7   6   6    2.62    0.44
   8   6   6    5.37    0.80
   8   6   6    7.90    0.80
   9   6   6    1.14    0.46
 -10  -6  -6    1.26    0.44
  10   6   6    1.27    0.50
  -3   7   6    3.07    0.29
  -2   7   6   14.82    0.95
   1  -7  -6   12.35    0.86
   0   7   6   92.07    6.31
   0   7   6   98.07    5.54
   1   7   6    3.32    0.35
   1   7   6    3.58    0.38
   2   7   6    2.72    0.37
   2   7   6    2.71    0.33
   3   7   6   14.27    0.99
   4   7   6   21.42    1.62
   4   7   6   21.61    1.43
   5   7   6    2.82    0.44
   5   7   6    3.60    0.52
   6   7   6    0.34    0.26
   6   7   6   -0.03    0.23
   7   7   6    3.64    0.64
   7   7   6    3.92    0.57
   8   7   6    0.33    0.34
   8   7   6    0.43    0.36
  -9  -7  -6    1.41    0.45
   9   7   6    0.42    0.44
 -10  -7  -6    3.20    0.61
  10   7   6    2.86    0.71
  -2   8   6    6.34    0.48
   1  -8  -6   49.84    3.26
  -1   8   6   48.09    2.91
   0  -8  -6   22.34    1.65
   0   8   6   25.86    1.74
   1   8   6   55.48    3.26
   1   8   6   53.80    3.72
   2   8   6    4.36    0.48
   2   8   6    4.50    0.46
   3   8   6   32.78    2.05
   4   8   6    3.52    0.44
   4   8   6    3.40    0.51
   5   8   6    8.01    0.72
   5   8   6    7.97    0.82
   6   8   6    6.59    0.80
   6   8   6    5.32    0.63
   7   8   6   17.30    1.52
   7   8   6   17.49    1.32
   8   8   6    0.42    0.38
   8   8   6    0.17    0.33
  -9  -8  -6    0.01    0.32
   9   8   6    0.12    0.36
 -10  -8  -6    0.21    0.40
  10   8   6    0.62    0.52
  -2   9   6   38.01    2.30
  -1   9   6    5.56    0.46
   0  -9  -6   50.83    3.43
   1   9   6   25.13    1.59
   2   9   6    1.17    0.31
   2   9   6    1.68    0.27
   3   9   6    5.01    0.49
   4   9   6   17.97    1.27
   4   9   6   18.26    1.45
   5   9   6   11.87    0.95
   5   9   6   12.37    1.10
   6   9   6    0.13    0.28
   6   9   6    0.44    0.29
   7   9   6    9.73    0.89
   7   9   6    8.77    0.99
   8   9   6    4.59    0.66
   8   9   6    4.86    0.82
  -9  -9  -6    4.17    0.64
   9   9   6    3.08    0.73
  -1  10   6    2.33    0.29
   0 -10  -6    3.94    0.45
   1  10   6   33.34    2.07
   2  10   6   13.27    0.95
   3  10   6   10.43    0.81
   4  10   6    5.52    0.72
   4  10   6    5.56    0.61
   5  10   6   12.51    1.18
   5  10   6   14.05    1.06
   6  10   6    2.80    0.52
   6  10   6    2.73    0.57
   7  10   6    8.66    1.11
   7  10   6    9.95    0.94
   8  10   6    0.13    0.39
   8  10   6    0.88    0.38
  -9 -10  -6    0.62    0.47
   9  10   6    0.63    0.44
   0  11   6   22.84    1.48
  -1 -11  -6    4.55    0.51
   1  11   6    5.93    0.50
   2  11   6    4.14    0.47
   3  11   6    3.65    0.47
   4  11   6   23.28    1.82
   4  11   6   22.18    1.54
   5  11   6    1.98    0.52
   5  11   6    2.25    0.45
   6  11   6    3.65    0.58
   6  11   6    3.05    0.65
   7  11   6   -0.11    0.34
   7  11   6    0.05    0.32
   8  11   6    3.72    0.62
   8  11   6    2.28    0.62
   0  12   6   13.54    0.95
  -1 -12  -6    2.59    0.40
   2  12   6    3.06    0.42
   3  12   6    7.91    0.72
   4  12   6    2.00    0.40
   4  12   6    1.75    0.47
   5  12   6    8.21    1.01
   5  12   6    7.78    0.77
   6  12   6    4.00    0.74
   6  12   6    5.43    0.68
   7  12   6    1.54    0.55
   7  12   6    2.51    0.53
   8  12   6    1.34    0.54
  -2 -13  -6    1.47    0.35
   2  13   6    0.79    0.27
   3  13   6    0.21    0.26
   4  13   6    9.71    0.84
   5  13   6   -0.08    0.26
   5  13   6    0.39    0.38
   6  13   6    0.74    0.36
   6  13   6    0.35    0.40
   7  13   6    1.91    0.49
   7  13   6    1.00    0.52
  -2 -14  -6    1.64    0.37
   2  14   6    1.77    0.35
  -3 -14  -6    1.16    0.35
   3  14   6    1.25    0.35
   4  14   6    0.20    0.31
   5  14   6    2.57    0.47
   5  14   6    1.98    0.56
   6  14   6    0.83    0.41
   6  14   6    1.33    0.50
   7  14   6   -0.31    0.34
   1  15   6    3.73    0.49
   2  15   6    0.25    0.29
  -3 -15  -6    1.59    0.41
   3  15   6    1.40    0.38
   4  15   6    2.02    0.42
   5  15   6    0.06    0.29
   6  15   6    1.13    0.53
   6  15   6    2.52    0.53
   3  16   6    6.67    0.75
  -4 -16  -6    0.99    0.36
   4  16   6    0.73    0.38
   5  16   6   -0.13    0.31
   3  17   6    0.66    0.34
  -1 -17   7    2.43    0.61
   0 -17   7    0.42    0.47
   1 -17   7    0.32    0.46
   2 -17   7    4.80    0.83
   3 -17   7    2.71    0.63
   3  16  -7    3.81    1.11
  -3 -16   7    3.91    0.52
  -3 -16   7    3.69    0.70
   2  16  -7   -0.21    0.53
  -2 -16   7    0.31    0.42
  -1 -16   7    2.15    0.56
   0 -16   7    1.27    0.49
   1 -16   7    0.21    0.46
   2 -16   7    5.72    0.86
   3 -16   7    3.34    0.68
   4 -16   7    0.81    0.43
   4  15  -7    0.90    0.77
  -4 -15   7    0.65    0.33
  -4 -15   7    0.15    0.41
   3  15  -7    0.62    0.66
  -3 -15   7    0.18    0.37
  -3 -15   7    0.02    0.25
   2  15  -7    3.60    0.96
  -2 -15   7    3.00    0.41
  -2 -15   7    2.61    0.59
  -1 -15   7    1.94    0.52
   0 -15   7    0.40    0.39
   1 -15   7    0.21    0.40
   2 -15   7   18.91    1.67
   3 -15   7    0.41    0.38
   4 -15   7    1.37    0.50
   5 -15   7    0.49    0.43
   6 -15   7    1.01    0.49
   5  14  -7    1.25    0.82
  -5 -14   7    0.74    0.48
  -5 -14   7    1.05    0.36
   4  14  -7    1.04    0.70
  -4 -14   7    0.38    0.31
  -4 -14   7    0.79    0.43
   3  14  -7    2.32    0.85
  -3 -14   7    4.02    0.48
  -3 -14   7    4.70    0.74
   2  14  -7    0.64    0.62
  -2 -14   7    1.03    0.43
  -2 -14   7    0.96    0.28
   1  14  -7   10.77    1.62
  -1 -14   7   13.71    0.94
  -1 -14   7   13.51    1.25
   0 -14   7    0.95    0.40
   1 -14   7    6.32    0.89
   2 -14   7    0.82    0.46
   3 -14   7    1.98    0.56
   4 -14   7    2.92    0.61
   5 -14   7   -0.28    0.31
   6 -14   7   -0.11    0.37
   6  13  -7    0.32    0.73
  -6 -13   7    0.86    0.49
  -6 -13   7    0.49    0.33
   5  13  -7    0.96    0.66
  -5 -13   7    0.84    0.34
  -5 -13   7    0.85    0.52
   4  13  -7    3.61    1.03
  -4 -13   7    4.77    0.75
  -4 -13   7    5.24    0.57
   3  13  -7    0.97    0.70
  -3 -13   7    0.58    0.28
  -3 -13   7    0.74    0.39
   2  13  -7   12.68    1.75
  -2 -13   7   15.45    1.04
  -2 -13   7   14.39    1.30
   1  13  -7    2.77    0.84
  -1 -13   7    2.58    0.34
  -1 -13   7    2.68    0.52
   0 -13   7    3.78    0.60
   1 -13   7    2.97    0.59
   2 -13   7    6.74    0.87
   3 -13   7    6.19    0.84
   4 -13   7    0.34    0.34
   5 -13   7    1.40    0.47
   6 -13   7    1.88    0.53
   7 -13   7    0.39    0.41
   6  12  -7    5.85    1.23
  -6 -12   7    6.20    0.94
  -6 -12   7    4.82    0.62
   5  12  -7   -0.08    0.55
  -5 -12   7    1.45    0.37
  -5 -12   7    1.84    0.52
   4  12  -7    2.03    0.75
  -4 -12   7    2.05    0.37
  -4 -12   7    2.28    0.57
   3  12  -7   12.28    1.65
  -3 -12   7   14.73    1.02
  -3 -12   7   13.55    1.24
   2  12  -7    1.50    0.65
  -2 -12   7    1.67    0.43
  -2 -12   7    1.61    0.30
   1  12  -7   12.34    1.62
  -1 -12   7   13.11    0.89
  -1 -12   7   12.31    1.12
   0 -12   7   13.26    1.18
   0 -12   7   12.76    0.85
   1 -12   7    2.21    0.50
   2 -12   7    4.68    0.71
   3 -12   7    2.56    0.55
   4 -12   7    1.68    0.47
   5 -12   7    7.11    0.86
   6 -12   7    1.52    0.45
   7 -12   7    0.27    0.39
   8 -12   7    0.17    0.39
   7  11  -7    0.42    0.70
  -7 -11   7    0.95    0.51
  -7 -11   7    0.24    0.36
   6  11  -7    2.41    0.79
  -6 -11   7    1.93    0.42
  -6 -11   7    3.38    0.69
   5  11  -7    1.52    0.75
  -5 -11   7    1.85    0.51
  -5 -11   7    1.89    0.37
   4  11  -7    3.30    0.91
  -4 -11   7    5.21    0.53
  -4 -11   7    3.84    0.67
   3  11  -7    4.38    0.92
  -3 -11   7    4.60    0.49
  -3 -11   7    3.71    0.61
   2  11  -7    9.85    1.41
  -2 -11   7   10.35    0.98
  -2 -11   7   11.17    0.79
   1  11  -7   15.11    1.61
  -1 -11   7   15.59    1.03
  -1 -11   7   16.51    1.30
   0 -11   7    7.69    0.78
   0 -11   7    7.33    0.54
   1 -11   7   23.93    1.88
   2 -11   7    9.03    0.92
   3 -11   7   10.85    1.05
   4 -11   7    6.24    0.80
   5 -11   7    5.62    0.73
   6 -11   7    6.99    0.83
   7 -11   7    3.90    0.65
   8 -11   7    2.80    0.57
   7  10  -7    0.56    0.57
  -7 -10   7    0.89    0.50
  -7 -10   7    0.95    0.36
   6  10  -7    1.82    0.70
  -6 -10   7    3.39    0.65
  -6 -10   7    3.21    0.49
   5  10  -7    6.34    1.14
  -5 -10   7    9.07    0.97
  -5 -10   7    7.83    0.74
   4  10  -7    5.22    1.00
  -4 -10   7    6.78    0.64
  -4 -10   7    6.40    0.80
   3  10  -7    1.92    0.65
  -3 -10   7    2.45    0.34
  -3 -10   7    2.51    0.48
   2  10  -7    3.07    0.76
  -2 -10   7    2.90    0.50
  -2 -10   7    3.81    0.40
   1  10  -7   32.34    2.62
  -1 -10   7   29.82    2.27
  -1 -10   7   32.16    1.91
   0 -10   7   12.28    1.05
   0 -10   7   11.88    0.79
   1 -10   7    3.57    0.59
   1 -10   7    4.12    0.32
   2 -10   7   18.34    1.49
   3 -10   7    4.19    0.61
   4 -10   7    1.24    0.39
   5 -10   7    7.69    0.80
   6 -10   7   10.66    1.02
   7 -10   7    1.45    0.44
   8 -10   7    1.92    0.49
   9 -10   7    1.12    0.46
   8   9  -7    4.24    0.95
  -8  -9   7    3.59    0.58
   7   9  -7    0.99    0.61
  -7  -9   7    0.61    0.33
   6   9  -7    4.81    0.95
  -6  -9   7    3.68    0.65
  -6  -9   7    3.16    0.46
   5   9  -7    6.30    1.06
  -5  -9   7    8.01    0.90
  -5  -9   7    6.95    0.65
   4   9  -7   11.26    1.38
  -4  -9   7   10.93    1.04
  -4  -9   7   10.71    0.84
   3   9  -7    2.97    0.70
  -3  -9   7    3.50    0.52
  -3  -9   7    3.24    0.39
   2   9  -7    3.79    0.79
  -2  -9   7    2.62    0.43
  -2  -9   7    2.61    0.32
   1   9  -7   14.02    1.51
  -1  -9   7   16.19    1.25
  -1  -9   7   16.09    1.02
   0  -9   7    2.77    0.27
   0  -9   7    2.80    0.44
   1  -9   7   16.72    1.45
   1  -9   7   18.40    1.09
   2  -9   7   26.75    2.02
   3  -9   7    6.92    0.75
   4  -9   7    5.32    0.67
   5  -9   7    8.40    0.82
   6  -9   7    0.52    0.31
   7  -9   7    0.61    0.37
   8  -9   7    1.72    0.46
   9  -9   7    0.54    0.37
   8   8  -7    1.66    0.72
  -8  -8   7    1.17    0.39
   7   8  -7    2.33    0.74
  -7  -8   7    2.62    0.44
   6   8  -7   10.30    1.34
  -6  -8   7    8.94    0.81
   5   8  -7    7.89    1.14
  -5  -8   7    7.73    0.70
  -5  -8   7    8.13    0.85
   4   8  -7    1.57    0.59
  -4  -8   7    1.35    0.28
  -4  -8   7    0.88    0.34
   3   8  -7    2.18    0.60
  -3  -8   7    1.76    0.28
  -3  -8   7    1.86    0.38
   2   8  -7    1.77    0.56
  -2  -8   7    1.57    0.24
  -2  -8   7    1.82    0.35
   1   8  -7   26.55    2.23
  -1  -8   7   28.07    1.94
  -1  -8   7   25.91    1.62
   0  -8   7    7.06    0.48
   0  -8   7    6.50    0.66
   1  -8   7   11.38    0.72
   1  -8   7   11.65    1.03
   2  -8   7   17.79    1.27
   2  -8   7   13.61    0.93
   3  -8   7   22.78    1.73
   4  -8   7    2.19    0.42
   5  -8   7    1.56    0.37
   6  -8   7   11.80    1.04
   7  -8   7    8.51    0.86
   8  -8   7    6.94    0.76
   9  -8   7   -0.12    0.33
   8   7  -7    2.51    0.74
  -8  -7   7    2.73    0.48
   7   7  -7    1.29    0.61
  -7  -7   7    0.29    0.28
   6   7  -7    5.55    0.93
  -6  -7   7    6.75    0.61
   5   7  -7    1.44    0.54
  -5  -7   7    1.62    0.34
  -5  -7   7    2.17    0.46
   4   7  -7    9.07    1.15
  -4  -7   7    9.68    0.73
  -4  -7   7    9.67    0.90
   3   7  -7    9.45    1.18
  -3  -7   7    9.84    0.70
  -3  -7   7    9.23    0.84
   2   7  -7   38.43    2.72
  -2  -7   7   32.57    2.43
  -2  -7   7   34.47    2.09
   1   7  -7   10.21    1.19
  -1  -7   7    9.95    0.82
  -1  -7   7    9.74    0.66
   0  -7   7   27.40    1.87
   0  -7   7   24.41    1.53
   1  -7   7   11.72    0.71
   1  -7   7    9.90    0.95
   2  -7   7   63.81    3.87
   2  -7   7   49.59    3.25
   3  -7   7   35.51    2.54
   4  -7   7   37.45    2.66
   5  -7   7    5.69    0.67
   6  -7   7   11.58    0.99
   7  -7   7    7.70    0.77
   8  -7   7    3.53    0.58
   9  -7   7    4.81    0.67
  10  -7   7   -0.10    0.37
   9   6  -7    2.03    0.73
  -9  -6   7    2.06    0.45
   8   6  -7    5.37    0.93
  -8  -6   7    6.45    0.66
   7   6  -7    1.02    0.51
  -7  -6   7    0.72    0.30
   6   6  -7   11.38    1.20
  -6  -6   7   10.98    0.86
   5   6  -7    4.68    0.81
  -5  -6   7    3.76    0.43
   4   6  -7    7.56    1.00
  -4  -6   7    8.42    0.64
  -4  -6   7    7.78    0.77
   3   6  -7   11.53    1.22
  -3  -6   7   13.79    0.90
  -3  -6   7   13.32    1.07
   2   6  -7    3.93    0.68
  -2  -6   7    2.77    0.30
  -2  -6   7    2.98    0.40
   1   6  -7  107.74    7.66
  -1  -6   7  112.75    7.45
  -1  -6   7  114.96    6.48
   0  -6   7   15.88    1.01
   0  -6   7   17.67    1.26
   1  -6   7   43.18    3.31
   1  -6   7   51.78    2.81
   2  -6   7   79.16    4.69
   2  -6   7   82.43    5.45
   3  -6   7   18.65    1.11
   3  -6   7   17.18    1.38
   4  -6   7    0.55    0.26
   5  -6   7    3.17    0.46
   6  -6   7    3.86    0.52
   7  -6   7    1.21    0.36
   8  -6   7    1.65    0.39
   9  -6   7    3.20    0.58
  10  -6   7   -0.10    0.31
   9   5  -7    0.09    0.50
  -9  -5   7    0.32    0.34
   8   5  -7    7.84    1.08
  -8  -5   7    6.62    0.68
   7   5  -7    0.46    0.42
  -7  -5   7    0.31    0.25
   6   5  -7    1.03    0.51
  -6  -5   7    1.12    0.30
   5   5  -7    7.45    1.00
  -5  -5   7    9.16    0.68
   4   5  -7   21.31    1.92
  -4  -5   7   25.03    1.51
  -4  -5   7   24.12    1.76
   3   5  -7    0.59    0.38
  -3  -5   7    0.73    0.19
  -3  -5   7    0.81    0.23
   2   5  -7   58.66    4.33
  -2  -5   7   61.89    4.17
  -2  -5   7   63.72    3.62
   1   5  -7    3.91    0.63
  -1  -5   7    2.81    0.36
  -1  -5   7    3.11    0.28
   0  -5   7   65.11    4.34
   0  -5   7   63.82    3.74
   1  -5   7   67.64    3.81
   1  -5   7   62.98    4.44
   2  -5   7    0.97    0.17
   2  -5   7    1.12    0.27
   3  -5   7    2.44    0.39
   3  -5   7    3.24    0.26
   4  -5   7   40.88    2.37
   4  -5   7   39.77    2.80
   5  -5   7    6.71    0.64
   6  -5   7    4.34    0.53
   7  -5   7   12.35    1.03
   8  -5   7    3.33    0.51
   9  -5   7    1.91    0.45
  10  -5   7    1.81    0.51
  -9  -4   7    4.99    0.60
   8   4  -7    1.24    0.52
  -8  -4   7    0.57    0.31
   7   4  -7    1.14    0.50
  -7  -4   7    0.44    0.26
   6   4  -7    7.88    1.00
  -6  -4   7    7.40    0.62
   5   4  -7    5.80    0.81
  -5  -4   7    5.84    0.51
   4   4  -7    3.10    0.60
  -4  -4   7    3.28    0.37
   3   4  -7   14.83    1.27
  -3  -4   7   14.31    0.94
  -3  -4   7   14.61    1.13
   2   4  -7    0.58    0.33
  -2  -4   7    1.05    0.17
  -2  -4   7    0.93    0.22
   1   4  -7   68.23    4.83
  -1  -4   7   70.14    4.66
  -1  -4   7   70.52    4.05
   0  -4   7   45.48    3.10
   0  -4   7   45.34    2.66
   1  -4   7    2.57    0.27
   1  -4   7    3.59    0.41
   2  -4   7    8.75    0.60
   3  -4   7    8.47    0.53
   3  -4   7    6.99    0.68
   4  -4   7    1.44    0.29
   4  -4   7    1.47    0.18
   5  -4   7    5.79    0.46
   5  -4   7    7.26    0.62
   6  -4   7   13.01    1.04
   7  -4   7    5.24    0.58
   8  -4   7    5.20    0.67
   9  -4   7   10.30    0.98
  10  -4   7    1.51    0.45
  -9  -3   7    0.28    0.26
   8   3  -7    6.15    0.95
  -8  -3   7    7.88    0.65
   7   3  -7    3.95    0.71
  -7  -3   7    3.78    0.44
   6   3  -7    6.23    0.82
  -6  -3   7    5.17    0.50
   5   3  -7   16.99    1.43
  -5  -3   7   15.84    1.08
   4   3  -7    0.31    0.32
  -4  -3   7    0.06    0.17
   3   3  -7   22.71    1.77
  -3  -3   7   23.14    1.42
   2   3  -7    0.87    0.33
   1   3  -7   12.29    1.06
  -1  -3   7   12.18    0.77
   0  -3   7  186.46   10.54
   0  -3   7  180.11   12.06
   1  -3   7   99.08    6.52
   1  -3   7   97.18    5.70
   2  -3   7  117.53    7.21
   2  -3   7  100.01    6.27
   3  -3   7   20.79    1.22
   3  -3   7   18.97    1.44
   4  -3   7   43.61    2.65
   4  -3   7   46.49    3.07
   5  -3   7    1.72    0.22
   5  -3   7    1.01    0.26
   6  -3   7    4.10    0.39
   6  -3   7    4.81    0.50
   7  -3   7    7.49    0.71
   8  -3   7    2.70    0.48
   9  -3   7    3.78    0.58
  10  -3   7    2.92    0.60
  -9  -2   7    0.25    0.26
  -8  -2   7   10.57    0.83
   7   2  -7    9.45    1.04
  -7  -2   7    9.57    0.75
   6   2  -7    3.45    0.59
  -6  -2   7    2.76    0.35
   5   2  -7   31.33    2.31
  -5  -2   7   29.71    1.86
   4   2  -7   40.11    2.83
  -4  -2   7   38.38    2.35
   3   2  -7   12.62    1.01
  -3  -2   7   10.83    0.86
  -3  -2   7   11.11    0.75
   2   2  -7   10.16    0.93
  -2  -2   7   10.90    0.82
  -2  -2   7   11.42    0.71
   1   2  -7  136.12    9.06
  -1  -2   7  133.11    7.82
  -1  -2   7  138.10    8.92
   0  -2   7    4.85    0.38
   1  -2   7   55.06    3.67
   1  -2   7   54.21    3.22
   2  -2   7   75.25    3.84
   2  -2   7   56.14    4.37
   3  -2   7    1.33    0.18
   3  -2   7    1.49    0.24
   4  -2   7   22.55    1.55
   4  -2   7   20.68    1.32
   5  -2   7    5.04    0.49
   5  -2   7    4.72    0.41
   6  -2   7    7.62    0.60
   6  -2   7    8.52    0.72
   7  -2   7    8.41    0.77
   7  -2   7    8.33    0.64
   8  -2   7   11.29    1.00
   9  -2   7    8.43    0.87
  10  -2   7    0.00    0.35
  11  -2   7   -0.27    0.34
  -9  -1   7   -0.35    0.22
  -8  -1   7    3.27    0.43
   7   1  -7   10.49    1.01
  -7  -1   7    9.41    0.73
   6   1  -7    3.31    0.57
  -6  -1   7    3.42    0.38
   5   1  -7   25.50    1.85
  -5  -1   7   22.62    1.48
   4   1  -7   30.25    2.25
  -4  -1   7   31.43    1.88
   3   1  -7   28.20    2.08
  -3  -1   7   27.77    1.98
  -3  -1   7   30.55    1.75
   2   1  -7   89.37    5.72
  -2  -1   7   83.44    4.93
  -2  -1   7   82.83    5.61
  -1  -1   7    5.08    0.41
  -1  -1   7    4.51    0.37
   0  -1   7    3.07    0.32
   0  -1   7    3.11    0.30
   1  -1   7   84.31    4.91
   2  -1   7   75.12    4.04
   2  -1   7   63.38    4.60
   3  -1   7   11.15    0.82
   3  -1   7   10.60    0.71
   4  -1   7   97.95    5.92
   4  -1   7  106.25    6.77
   5  -1   7   13.79    0.92
   5  -1   7   14.02    1.06
   6  -1   7   20.90    1.52
   6  -1   7   20.42    1.33
   7  -1   7    3.89    0.42
   7  -1   7    3.25    0.47
   8  -1   7    0.86    0.26
   8  -1   7    0.88    0.33
   9  -1   7   11.84    1.09
  10  -1   7    2.94    0.59
  11  -1   7    1.44    0.50
  -9   0   7    5.34    0.56
  -8   0   7   11.25    0.84
  -7   0   7    0.00    0.17
   6   0  -7    8.56    0.86
  -6   0   7    8.83    0.66
   5   0  -7    2.70    0.48
  -5   0   7    2.12    0.28
   4   0  -7    7.89    0.75
  -4   0   7    7.51    0.55
   3   0  -7   13.79    1.05
  -3   0   7   12.71    0.94
  -3   0   7   13.31    0.85
   2   0  -7    3.89    0.46
  -2   0   7    3.86    0.32
  -2   0   7    3.88    0.32
  -1   0   7  147.68    8.94
  -1   0   7  124.28    7.87
   0   0   7    9.12    0.67
   0   0   7   10.25    0.72
   1   0   7   19.60    1.46
   1   0   7   23.50    1.33
   2   0   7   43.29    2.61
   2   0   7   45.27    2.97
   3   0   7   21.37    1.39
   3   0   7   24.18    1.59
   4   0   7   17.86    1.19
   4   0   7   19.92    1.36
   5   0   7    1.15    0.23
   5   0   7    1.09    0.25
   6   0   7    3.41    0.44
   6   0   7    3.56    0.40
   7   0   7   19.65    1.57
   7   0   7   22.01    1.39
   8   0   7    0.19    0.22
   8   0   7    0.15    0.26
   9   0   7    1.10    0.38
  10   0   7    0.56    0.41
  11   0   7    0.11    0.36
  -7   1   7    9.27    0.70
  -6   1   7    4.05    0.41
   5  -1  -7   25.02    1.81
  -5   1   7   23.53    1.50
   4  -1  -7   34.60    2.29
  -4   1   7   30.08    1.93
   3  -1  -7   30.12    2.03
  -3   1   7   27.60    1.75
  -3   1   7   28.92    1.95
   2  -1  -7   79.26    5.59
  -2   1   7   89.16    4.92
  -1   1   7    5.72    0.46
   0   1   7    2.42    0.27
   0   1   7    1.88    0.19
   1   1   7   97.02    5.60
   1   1   7   95.96    6.34
   2   1   7   62.72    3.67
   3   1   7    9.52    0.70
   3   1   7    8.63    0.62
   4   1   7   97.04    6.48
   4   1   7   98.45    5.70
   5   1   7   14.93    1.11
   5   1   7   14.11    0.98
   6   1   7   21.64    1.63
   6   1   7   22.55    1.45
   7   1   7    2.59    0.45
   7   1   7    2.88    0.39
   8   1   7    0.49    0.30
   8   1   7    0.70    0.28
   9   1   7   13.38    1.20
  10   1   7    2.21    0.53
  11   1   7    1.70    0.52
  -5   2   7   31.16    1.90
   4  -2  -7   43.38    2.79
  -4   2   7   37.49    2.41
   3  -2  -7   10.32    0.81
  -3   2   7   11.24    0.75
  -2   2   7   14.40    0.96
  -1   2   7  185.43   10.71
   0   2   7    5.23    0.45
   0   2   7    6.52    0.44
   1   2   7   40.87    2.85
   1   2   7   45.35    2.55
   2   2   7   68.87    4.49
   2   2   7   66.15    3.95
   3   2   7    0.31    0.14
   3   2   7    0.72    0.16
   4   2   7   18.57    1.24
   4   2   7   20.06    1.40
   5   2   7    3.18    0.38
   5   2   7    3.52    0.43
   6   2   7    8.71    0.80
   6   2   7    9.41    0.73
   7   2   7   10.60    0.94
   7   2   7   10.22    0.83
   8   2   7   10.73    0.86
   8   2   7    9.81    0.99
   9   2   7    6.63    0.84
   9   2   7    6.79    0.72
  10   2   7    0.43    0.34
  11   2   7   -0.13    0.38
  -7   3   7    4.04    0.44
   3  -3  -7   22.59    1.63
  -3   3   7   26.49    1.54
  -2   3   7    1.38    0.24
  -1   3   7   10.58    0.73
   0   3   7  218.24   12.55
   1   3   7   85.14    4.94
   1   3   7   84.70    5.59
   2   3   7  107.64    7.13
   2   3   7  108.85    6.28
   3   3   7   19.17    1.27
   3   3   7   20.86    1.43
   4   3   7   40.55    2.44
   4   3   7   39.48    2.75
   5   3   7    1.44    0.31
   5   3   7    1.13    0.25
   6   3   7    3.78    0.47
   6   3   7    3.47    0.51
   7   3   7    8.38    0.83
   7   3   7    9.17    0.75
   8   3   7    2.53    0.50
   8   3   7    2.55    0.43
   9   3   7    4.59    0.60
   9   3   7    4.68    0.73
 -10  -3  -7    3.68    0.52
  10   3   7    3.54    0.67
  -5   4   7    5.73    0.51
  -2   4   7    0.78    0.18
  -1   4   7   70.67    4.14
   0   4   7   48.31    2.86
   1   4   7    4.23    0.35
   1   4   7    4.13    0.35
   2   4   7    9.81    0.67
   2   4   7    9.27    0.72
   3   4   7    5.74    0.49
   4   4   7    0.93    0.22
   4   4   7    1.25    0.26
   5   4   7    5.48    0.55
   5   4   7    4.49    0.51
   6   4   7   11.35    0.96
   6   4   7   10.61    0.87
   7   4   7    6.17    0.76
   7   4   7    6.46    0.68
   8   4   7    4.24    0.55
   8   4   7    3.76    0.63
   9   4   7   12.89    1.03
   9   4   7   10.88    1.13
 -10  -4  -7    1.78    0.42
  10   4   7    1.76    0.52
  -4   5   7   25.50    1.62
  -1   5   7    3.55    0.32
   0   5   7   61.46    3.61
   1   5   7   65.89    4.30
   1   5   7   63.60    3.81
   2   5   7    1.38    0.22
   2   5   7    1.63    0.24
   3   5   7    2.32    0.30
   4   5   7   34.64    2.23
   4   5   7   37.50    2.54
   5   5   7    5.16    0.56
   5   5   7    4.73    0.51
   6   5   7    6.07    0.66
   6   5   7    6.19    0.60
   7   5   7   11.73    0.98
   7   5   7   12.28    1.11
   8   5   7    3.96    0.64
   8   5   7    3.36    0.55
   9   5   7    1.22    0.45
   9   5   7    2.22    0.48
 -10  -5  -7    2.37    0.48
  10   5   7    1.43    0.52
  -4   6   7    7.64    0.59
  -3   6   7    7.49    0.56
  -1   6   7  117.55    6.81
   0   6   7   16.94    1.06
   0   6   7   16.11    1.15
   1   6   7   54.02    3.69
   1   6   7   56.34    3.27
   2   6   7   68.78    4.12
   2   6   7   70.77    4.67
   3   6   7   12.49    0.89
   4   6   7    0.69    0.24
   4   6   7    0.14    0.19
   5   6   7    3.74    0.45
   5   6   7    3.19    0.49
   6   6   7    2.61    0.45
   6   6   7    3.00    0.51
   7   6   7    0.73    0.35
   7   6   7    0.87    0.32
   8   6   7    1.43    0.40
   8   6   7    1.33    0.47
   9   6   7    2.63    0.53
   9   6   7    1.97    0.55
 -10  -6  -7    0.21    0.32
  10   6   7    0.18    0.39
  -3   7   7    9.25    0.66
  -2   7   7   40.34    2.42
   0   7   7   25.64    1.59
   1   7   7   12.25    0.96
   1   7   7   13.55    0.88
   2   7   7   51.35    3.39
   2   7   7   48.10    2.98
   3   7   7   28.66    1.81
   4   7   7   45.36    3.18
   4   7   7   45.47    2.79
   5   7   7    5.37    0.60
   5   7   7    5.81    0.63
   6   7   7   10.24    0.87
   6   7   7   10.58    1.00
   7   7   7    6.40    0.86
   7   7   7    7.13    0.75
   8   7   7    2.39    0.51
   8   7   7    2.63    0.57
   9   7   7    4.20    0.75
   9   7   7    4.68    0.68
 -10  -7  -7    0.48    0.42
  10   7   7   -0.07    0.39
  -2   8   7    2.50    0.29
   0  -8  -7    4.26    0.38
   1   8   7   13.19    0.91
   2   8   7   15.66    1.14
   2   8   7   13.43    0.98
   3   8   7   16.06    1.10
   4   8   7    1.95    0.34
   4   8   7    2.44    0.42
   5   8   7    1.14    0.33
   5   8   7    1.09    0.32
   6   8   7   10.18    1.00
   6   8   7   10.14    0.89
   7   8   7    5.24    0.68
   7   8   7    7.57    0.90
   8   8   7    6.48    0.78
   8   8   7    6.29    0.89
   9   8   7   -0.23    0.32
   9   8   7    0.37    0.40
  -1   9   7   16.29    1.07
   0  -9  -7    1.52    0.25
   0   9   7    1.64    0.29
   1   9   7   17.94    1.19
   2   9   7   25.28    1.62
   3   9   7    4.72    0.50
   4   9   7    4.83    0.63
   4   9   7    4.34    0.54
   5   9   7    6.97    0.71
   5   9   7    6.20    0.78
   6   9   7    0.83    0.36
   6   9   7    1.03    0.38
   7   9   7    0.51    0.32
   7   9   7    0.15    0.30
   8   9   7    1.35    0.47
   8   9   7    1.59    0.54
   9   9   7    1.18    0.51
  -1  10   7   30.91    1.91
   1  10   7    4.83    0.47
   2  10   7   15.29    1.07
   3  10   7    3.01    0.42
   4  10   7    0.79    0.28
   5  10   7    8.54    0.76
   5  10   7    6.84    0.79
   6  10   7    8.73    0.96
   6  10   7    8.99    0.90
   7  10   7    1.38    0.47
   7  10   7    1.09    0.42
   8  10   7    1.17    0.49
   8  10   7    1.84    0.50
   9  10   7    0.75    0.51
  -1 -11  -7   21.00    1.76
   1  11   7   29.48    1.62
   2  11   7    9.49    0.76
   3  11   7    6.38    0.62
   4  11   7    6.36    0.68
   5  11   7    5.00    0.75
   5  11   7    6.13    0.69
   6  11   7    4.44    0.73
   6  11   7    4.42    0.61
   7  11   7    2.58    0.63
   7  11   7    3.18    0.57
   8  11   7    2.30    0.64
   8  11   7    3.31    0.63
   1  12   7    3.69    0.46
   2  12   7    4.63    0.53
   3  12   7    2.37    0.40
   4  12   7    1.40    0.37
   5  12   7    8.59    0.81
   5  12   7    6.81    0.94
   6  12   7    1.37    0.48
   6  12   7    2.08    0.45
   7  12   7    0.63    0.36
   7  12   7    0.28    0.36
   8  12   7   -0.03    0.35
   8  12   7    0.46    0.45
   0  13   7    2.76    0.39
   2  13   7    7.22    0.72
   3  13   7    5.70    0.64
   4  13   7    0.04    0.26
   5  13   7    0.88    0.37
   5  13   7    1.07    0.42
   6  13   7    1.64    0.50
   6  13   7    1.64    0.47
   7  13   7    0.41    0.36
   7  13   7    0.15    0.36
   0  14   7    1.09    0.29
   2  14   7    0.89    0.30
   3  14   7    0.96    0.33
   4  14   7    3.93    0.58
   5  14   7    0.60    0.36
   6  14   7    0.54    0.39
   6  14   7    1.10    0.48
   2  15   7   14.66    1.12
   3  15   7    0.72    0.33
   4  15   7    1.48    0.42
   5  15   7    0.44    0.39
   3  16   7    2.01    0.44
   4  16   7    1.18    0.41
   0 -17   8    3.05    0.69
   1 -17   8    2.68    0.68
   2 -17   8    1.41    0.51
   2  16  -8    0.05    0.56
  -2 -16   8    0.38    0.43
  -1 -16   8    0.15    0.39
   0 -16   8    1.32    0.54
   1 -16   8    2.80    0.68
   2 -16   8    1.14    0.52
   3 -16   8    2.68    0.64
   4 -16   8    0.67    0.46
   4  15  -8   -0.42    0.70
  -4 -15   8    0.53    0.42
  -4 -15   8    0.39    0.32
   3  15  -8    0.07    0.57
  -3 -15   8    0.41    0.30
  -3 -15   8    1.17    0.49
   2  15  -8    0.81    0.74
  -2 -15   8    1.06    0.31
  -2 -15   8    1.50    0.49
  -1 -15   8    1.95    0.56
   0 -15   8    2.55    0.63
   1 -15   8    7.90    1.03
   2 -15   8    0.18    0.37
   3 -15   8    1.12    0.45
   4 -15   8    7.51    0.98
   5 -15   8    1.39    0.52
   5  14  -8   -0.47    0.58
  -5 -14   8    0.50    0.35
  -5 -14   8    0.50    0.51
   4  14  -8   -0.03    0.59
  -4 -14   8    1.13    0.35
  -4 -14   8    1.05    0.49
   3  14  -8    2.15    0.80
  -3 -14   8    1.32    0.50
  -3 -14   8    1.43    0.33
   2  14  -8    0.69    0.71
  -2 -14   8    0.62    0.36
  -2 -14   8    0.64    0.27
  -1 -14   8    1.96    0.50
   0 -14   8    4.01    0.70
   1 -14   8    2.71    0.63
   2 -14   8    0.77    0.42
   3 -14   8    9.59    1.12
   4 -14   8    1.72    0.50
   5 -14   8    0.75    0.41
   6 -14   8    3.92    0.70
   5  13  -8    1.72    0.86
  -5 -13   8    1.01    0.50
  -5 -13   8    1.09    0.34
   4  13  -8    1.17    0.72
  -4 -13   8    0.37    0.31
  -4 -13   8    1.51    0.52
   3  13  -8    3.94    1.03
  -3 -13   8    5.41    0.80
  -3 -13   8    5.75    0.58
   2  13  -8    9.81    1.49
  -2 -13   8   10.60    0.81
  -2 -13   8    9.95    1.04
  -1 -13   8    0.68    0.37
  -1 -13   8    0.86    0.23
   0 -13   8   15.25    1.35
   1 -13   8    9.02    1.09
   2 -13   8    4.00    0.67
   3 -13   8    1.18    0.46
   4 -13   8    1.04    0.47
   5 -13   8    2.89    0.61
   6 -13   8    1.02    0.45
   7 -13   8    0.91    0.48
   6  12  -8   -0.16    0.66
  -6 -12   8    0.27    0.35
  -6 -12   8   -0.09    0.39
   5  12  -8   -0.11    0.57
  -5 -12   8    0.45    0.47
  -5 -12   8    0.00    0.29
   4  12  -8    4.18    1.04
  -4 -12   8    5.12    0.79
  -4 -12   8    5.77    0.60
   3  12  -8    5.45    1.13
  -3 -12   8    6.67    0.63
  -3 -12   8    7.34    0.89
   2  12  -8    2.90    0.90
  -2 -12   8    2.99    0.37
  -2 -12   8    2.40    0.50
   1  12  -8    7.82    1.32
  -1 -12   8    9.94    0.71
  -1 -12   8    9.93    0.95
   0 -12   8    1.28    0.22
   0 -12   8    1.40    0.41
   1 -12   8    1.82    0.49
   2 -12   8    9.33    1.00
   3 -12   8    0.75    0.39
   4 -12   8   11.10    1.13
   5 -12   8    2.45    0.53
   6 -12   8    2.64    0.55
   7 -12   8    1.05    0.47
   8 -12   8    3.62    0.65
   7  11  -8    1.16    0.72
  -7 -11   8    1.02    0.38
  -7 -11   8    1.23    0.59
   6  11  -8    0.05    0.59
  -6 -11   8    0.21    0.41
  -6 -11   8    0.15    0.33
   5  11  -8    0.49    0.63
  -5 -11   8    0.22    0.28
  -5 -11   8    0.32    0.41
   4  11  -8    3.39    0.94
  -4 -11   8    3.05    0.59
  -4 -11   8    3.00    0.44
   3  11  -8    2.55    0.82
  -3 -11   8    4.68    0.65
  -3 -11   8    3.67    0.45
   2  11  -8   17.19    1.83
  -2 -11   8   19.75    1.24
  -2 -11   8   17.95    1.51
   1  11  -8    5.33    1.04
  -1 -11   8    5.74    0.48
  -1 -11   8    5.41    0.68
   0 -11   8    3.14    0.54
   0 -11   8    3.39    0.32
   1 -11   8    6.18    0.80
   2 -11   8   10.38    1.01
   3 -11   8   12.71    1.16
   4 -11   8    8.67    0.91
   5 -11   8    1.54    0.46
   6 -11   8    4.31    0.66
   7 -11   8    5.63    0.79
   8 -11   8    0.22    0.36
   7  10  -8    4.08    1.04
  -7 -10   8    5.59    0.86
  -7 -10   8    5.41    0.65
   6  10  -8    1.17    0.67
  -6 -10   8    2.17    0.58
  -6 -10   8    1.56    0.38
   5  10  -8    0.14    0.58
  -5 -10   8    0.12    0.29
  -5 -10   8    0.02    0.33
   4  10  -8    2.89    0.85
  -4 -10   8    1.86    0.49
  -4 -10   8    2.82    0.41
   3  10  -8   25.83    2.34
  -3 -10   8   25.07    1.98
  -3 -10   8   27.16    1.68
   2  10  -8   13.36    1.49
  -2 -10   8   13.26    1.19
  -2 -10   8   15.09    0.97
   1  10  -8   -0.02    0.44
  -1 -10   8    0.47    0.29
  -1 -10   8    0.70    0.19
   0 -10   8   19.42    1.21
   1 -10   8   12.98    0.80
   1 -10   8   11.32    1.11
   2 -10   8    5.54    0.73
   3 -10   8    5.99    0.75
   4 -10   8    5.87    0.75
   5 -10   8    3.14    0.54
   6 -10   8    4.95    0.69
   7 -10   8    2.96    0.55
   8 -10   8    4.24    0.68
   9 -10   8    4.54    0.71
   7   9  -8    2.71    0.77
  -7  -9   8    1.91    0.45
  -7  -9   8    2.91    0.64
   6   9  -8    6.44    1.16
  -6  -9   8    6.66    0.87
  -6  -9   8    6.00    0.65
   5   9  -8   11.91    1.51
  -5  -9   8   11.53    1.13
  -5  -9   8   12.23    0.94
   4   9  -8   14.71    1.70
  -4  -9   8   13.88    1.22
  -4  -9   8   13.85    1.02
   3   9  -8    2.23    0.66
  -3  -9   8    1.97    0.32
  -3  -9   8    1.84    0.44
   2   9  -8    1.88    0.64
  -2  -9   8    1.97    0.29
  -2  -9   8    1.91    0.40
   1   9  -8    2.78    0.76
  -1  -9   8    2.17    0.41
  -1  -9   8    2.92    0.31
   0  -9   8    6.27    0.47
   0  -9   8    7.21    0.72
   1  -9   8   50.15    2.73
   1  -9   8   40.89    3.27
   2  -9   8   13.44    1.16
   3  -9   8   11.83    1.06
   4  -9   8   10.33    0.96
   5  -9   8    0.43    0.29
   6  -9   8    1.99    0.44
   7  -9   8    1.67    0.43
   8  -9   8    2.72    0.54
   9  -9   8    0.38    0.41
   8   8  -8   -0.25    0.53
  -8  -8   8    0.66    0.35
   7   8  -8    1.67    0.73
  -7  -8   8    0.88    0.45
  -7  -8   8    1.19    0.35
   6   8  -8    4.63    0.91
  -6  -8   8    3.84    0.52
  -6  -8   8    3.60    0.65
   5   8  -8    1.97    0.67
  -5  -8   8    2.78    0.41
  -5  -8   8    3.46    0.60
   4   8  -8    6.96    1.06
  -4  -8   8    6.08    0.76
  -4  -8   8    6.40    0.57
   3   8  -8   16.69    1.68
  -3  -8   8   17.16    1.39
  -3  -8   8   18.56    1.18
   2   8  -8    1.83    0.59
  -2  -8   8    2.75    0.32
  -2  -8   8    3.20    0.44
   1   8  -8    2.73    0.68
  -1  -8   8    3.16    0.30
  -1  -8   8    2.72    0.42
   0  -8   8   38.44    2.33
   0  -8   8   40.84    2.79
   1  -8   8    6.91    0.80
   1  -8   8    9.17    0.57
   2  -8   8    7.64    0.59
   2  -8   8    9.91    0.84
   3  -8   8   19.63    1.54
   4  -8   8   17.88    1.44
   5  -8   8   10.72    0.98
   6  -8   8    4.20    0.61
   7  -8   8    1.78    0.42
   8  -8   8    1.41    0.42
   9  -8   8    5.62    0.76
   8   7  -8    0.79    0.61
  -8  -7   8    0.06    0.30
   7   7  -8    1.04    0.62
  -7  -7   8    0.67    0.33
   6   7  -8    2.93    0.75
  -6  -7   8    2.08    0.53
  -6  -7   8    2.74    0.44
   5   7  -8   14.86    1.51
  -5  -7   8   14.96    1.29
  -5  -7   8   15.08    1.05
   4   7  -8    1.15    0.50
  -4  -7   8    1.00    0.26
  -4  -7   8    1.29    0.36
   3   7  -8   -0.07    0.38
  -3  -7   8    0.66    0.27
  -3  -7   8    0.55    0.20
   2   7  -8    2.98    0.69
  -2  -7   8    2.60    0.41
  -2  -7   8    2.89    0.32
   1   7  -8   18.78    1.66
  -1  -7   8   18.66    1.15
  -1  -7   8   18.02    1.38
   0  -7   8   45.77    3.14
   0  -7   8   44.67    2.65
   1  -7   8   39.49    2.19
   1  -7   8   33.30    2.62
   2  -7   8   13.56    1.11
   2  -7   8   13.26    0.88
   3  -7   8    9.08    0.65
   3  -7   8   10.98    0.92
   4  -7   8   38.77    2.77
   5  -7   8   28.44    2.09
   6  -7   8    7.28    0.74
   7  -7   8    3.23    0.53
   8  -7   8    4.87    0.67
   9  -7   8   -0.11    0.30
  10  -7   8   -0.44    0.33
   8   6  -8    1.42    0.62
  -8  -6   8    1.23    0.36
   7   6  -8   14.47    1.50
  -7  -6   8   14.94    1.08
   6   6  -8    1.52    0.61
  -6  -6   8    2.23    0.37
   5   6  -8    2.91    0.66
  -5  -6   8    3.21    0.53
  -5  -6   8    2.87    0.39
   4   6  -8    6.31    0.94
  -4  -6   8    5.59    0.63
  -4  -6   8    6.23    0.53
   3   6  -8   19.83    1.80
  -3  -6   8   21.61    1.34
  -3  -6   8   20.87    1.57
   2   6  -8    7.42    0.96
  -2  -6   8    6.61    0.52
  -2  -6   8    6.70    0.62
   1   6  -8   37.55    2.79
  -1  -6   8   36.74    2.54
  -1  -6   8   35.93    2.18
   0  -6   8   37.09    2.22
   0  -6   8   38.41    2.64
   1  -6   8    2.23    0.24
   1  -6   8    3.38    0.47
   2  -6   8   21.26    1.29
   2  -6   8   19.52    1.54
   3  -6   8   20.67    1.45
   3  -6   8   17.37    1.15
   4  -6   8   31.44    2.53
   4  -6   8   39.31    2.13
   5  -6   8   11.49    0.98
   6  -6   8    3.99    0.53
   7  -6   8    2.59    0.46
   8  -6   8    2.57    0.49
   9  -6   8    4.25    0.64
  10  -6   8    1.52    0.50
   8   5  -8    2.27    0.66
  -8  -5   8    2.65    0.44
   7   5  -8    1.62    0.56
  -7  -5   8    1.58    0.35
   6   5  -8   10.52    1.27
  -6  -5   8   10.13    0.81
   5   5  -8    2.27    0.56
  -5  -5   8    1.98    0.32
  -5  -5   8    2.28    0.47
   4   5  -8    9.31    1.03
  -4  -5   8   10.21    0.73
  -4  -5   8    8.77    0.84
   3   5  -8   36.19    2.75
  -3  -5   8   36.36    2.18
  -3  -5   8   35.72    2.53
   2   5  -8   33.57    2.61
  -2  -5   8   34.93    2.08
  -2  -5   8   34.74    2.41
   1   5  -8   27.27    2.24
  -1  -5   8   30.25    2.05
  -1  -5   8   29.45    1.76
   0  -5   8   72.32    4.34
   0  -5   8   77.81    5.04
   1  -5   8    3.42    0.45
   1  -5   8    2.49    0.27
   2  -5   8   14.14    0.92
   2  -5   8   13.91    1.11
   3  -5   8   87.28    5.19
   3  -5   8   91.91    6.01
   4  -5   8    5.52    0.40
   4  -5   8    4.64    0.58
   5  -5   8   13.94    1.12
   6  -5   8    2.22    0.41
   7  -5   8    5.05    0.62
   8  -5   8    1.00    0.38
   9  -5   8    2.97    0.56
  10  -5   8    0.30    0.39
  -9  -4   8    3.58    0.52
   8   4  -8    0.78    0.53
  -8  -4   8    0.38    0.28
   7   4  -8   14.69    1.52
  -7  -4   8   16.85    1.13
   6   4  -8    9.90    1.18
  -6  -4   8    8.87    0.74
   5   4  -8    0.04    0.36
  -5  -4   8    0.18    0.22
   4   4  -8    0.04    0.37
  -4  -4   8   -0.07    0.19
   3   4  -8    9.18    1.06
  -3  -4   8   12.11    0.78
   2   4  -8   14.20    1.26
  -2  -4   8   14.33    0.92
   1   4  -8   44.04    3.27
  -1  -4   8   46.21    2.68
  -1  -4   8   45.65    3.09
   0  -4   8    1.88    0.20
   0  -4   8    1.79    0.30
   1  -4   8  150.48    9.10
   1  -4   8  124.79    7.93
   2  -4   8   26.36    1.70
   2  -4   8   29.95    2.00
   3  -4   8   28.14    2.03
   3  -4   8   28.95    1.72
   4  -4   8   18.81    1.43
   4  -4   8   19.28    1.18
   5  -4   8    2.98    0.42
   5  -4   8    2.86    0.30
   6  -4   8    3.86    0.50
   7  -4   8    0.05    0.23
   8  -4   8   48.62    3.42
   9  -4   8    0.72    0.37
  10  -4   8    1.14    0.43
  -9  -3   8   -0.15    0.27
  -8  -3   8    4.20    0.51
   7   3  -8    8.42    1.11
  -7  -3   8    9.93    0.76
   6   3  -8   20.19    1.69
  -6  -3   8   18.95    1.29
   5   3  -8    1.29    0.47
  -5  -3   8    0.74    0.22
   4   3  -8   39.53    2.89
  -4  -3   8   38.83    2.36
   3   3  -8    1.69    0.44
  -3  -3   8    1.21    0.21
  -3  -3   8    1.30    0.26
   2   3  -8   15.64    1.36
  -2  -3   8   16.71    1.05
  -2  -3   8   17.47    1.23
   1   3  -8   43.65    3.15
  -1  -3   8   44.56    2.61
   0  -3   8   36.96    2.11
   0  -3   8   33.33    2.44
   1  -3   8   74.95    4.87
   1  -3   8   70.37    4.26
   2  -3   8   10.21    0.70
   3  -3   8   90.21    4.62
   3  -3   8   67.97    5.29
   4  -3   8   35.27    2.11
   4  -3   8   35.47    2.46
   5  -3   8    6.45    0.49
   5  -3   8    6.54    0.61
   6  -3   8    1.34    0.23
   6  -3   8    1.52    0.32
   7  -3   8   15.09    1.21
   8  -3   8    1.00    0.34
   9  -3   8    4.96    0.71
  10  -3   8    1.59    0.46
  -9  -2   8    3.74    0.48
  -8  -2   8    0.27    0.27
   7   2  -8    6.90    1.04
  -7  -2   8    8.89    0.70
   6   2  -8    8.74    1.04
  -6  -2   8    9.17    0.71
   5   2  -8    8.93    0.97
  -5  -2   8    9.75    0.71
   4   2  -8    6.93    0.84
  -4  -2   8    7.41    0.56
   3   2  -8   15.91    1.39
  -3  -2   8   17.28    1.26
  -3  -2   8   18.32    1.11
   2   2  -8   24.78    2.01
  -2  -2   8   29.08    1.65
  -2  -2   8   27.18    1.88
  -1  -2   8   11.97    0.79
  -1  -2   8   12.24    0.90
   0  -2   8   49.03    2.91
   1  -2   8  130.76    9.04
   1  -2   8  143.63    7.95
   2  -2   8   18.57    1.30
   2  -2   8   16.96    1.11
   3  -2   8   32.28    2.43
   3  -2   8   38.61    2.13
   4  -2   8    5.42    0.43
   4  -2   8    5.56    0.52
   5  -2   8    2.73    0.30
   5  -2   8    2.48    0.37
   6  -2   8    5.91    0.57
   6  -2   8    5.16    0.47
   7  -2   8    4.02    0.54
   7  -2   8    4.35    0.44
   8  -2   8   23.33    1.78
   9  -2   8    2.15    0.48
  10  -2   8    1.64    0.47
  -9  -1   8   -0.02    0.24
  -8  -1   8    0.07    0.25
  -7  -1   8    1.83    0.33
   6   1  -8   23.12    1.80
  -6  -1   8   21.34    1.41
   5   1  -8    3.73    0.59
  -5  -1   8    2.81    0.35
   4   1  -8   28.20    2.04
  -4  -1   8   25.91    1.65
   3   1  -8   13.95    1.12
  -3  -1   8   13.05    0.86
  -3  -1   8   12.78    0.96
   2   1  -8    0.53    0.26
  -2  -1   8    1.04    0.17
  -2  -1   8    1.31    0.18
  -1  -1   8   28.80    1.88
  -1  -1   8   25.66    1.66
   0  -1   8  199.05   12.91
   0  -1   8  194.66   11.36
   1  -1   8  164.42    9.50
   2  -1   8   11.82    0.89
   3  -1   8   76.25    4.99
   3  -1   8   73.45    4.37
   4  -1   8   12.72    0.85
   4  -1   8   12.92    0.98
   5  -1   8    7.41    0.57
   5  -1   8    7.29    0.66
   6  -1   8    0.39    0.24
   6  -1   8    0.27    0.18
   7  -1   8    2.38    0.43
   7  -1   8    3.50    0.40
   8  -1   8    6.48    0.70
   9  -1   8   -0.34    0.26
  10  -1   8    1.39    0.47
  11  -1   8    0.60    0.43
  -9   0   8    4.66    0.52
  -8   0   8    3.10    0.42
  -7   0   8    2.26    0.35
  -6   0   8    3.54    0.38
   5   0  -8   14.72    1.22
  -5   0   8   13.49    0.94
   4   0  -8   26.55    1.90
  -4   0   8   24.46    1.56
   3   0  -8    1.21    0.31
  -3   0   8    1.84    0.24
  -3   0   8    1.67    0.22
   2   0  -8   42.50    3.06
  -2   0   8   44.61    2.64
  -2   0   8   45.48    2.96
  -1   0   8   37.41    2.32
  -1   0   8   39.09    2.59
   0   0   8    6.82    0.54
   0   0   8    7.51    0.57
   1   0   8    8.26    0.69
   1   0   8   12.18    0.78
   2   0   8  113.07    6.55
   3   0   8   30.33    2.06
   3   0   8   29.53    1.82
   4   0   8   77.66    5.02
   4   0   8   72.36    4.40
   5   0   8   67.49    4.44
   5   0   8   64.13    3.89
   6   0   8    7.79    0.71
   6   0   8    8.09    0.64
   7   0   8   47.91    3.35
   7   0   8   48.01    2.93
   8   0   8    0.09    0.21
   8   0   8    0.36    0.29
   9   0   8    1.27    0.40
  10   0   8    3.20    0.63
  11   0   8    1.82    0.55
  -8   1   8   -0.13    0.21
  -7   1   8    1.88    0.31
  -6   1   8   19.42    1.26
  -5   1   8    3.34    0.36
   4  -1  -8   28.07    2.03
  -4   1   8   28.26    1.74
   3  -1  -8   11.62    0.98
  -3   1   8   13.69    0.87
  -2   1   8    0.74    0.12
  -2   1   8    0.29    0.15
  -1   1   8   44.34    2.67
   0   1   8  188.66   10.56
   0   1   8  177.00   11.94
   1   1   8  135.26    9.68
   1   1   8  161.26    8.56
   2   1   8   15.06    0.96
   3   1   8   73.14    4.83
   3   1   8   71.93    4.25
   4   1   8   11.55    0.87
   4   1   8   10.80    0.78
   5   1   8    8.33    0.70
   5   1   8    7.80    0.62
   6   1   8    0.36    0.22
   6   1   8    0.31    0.22
   7   1   8    2.45    0.44
   7   1   8    3.28    0.43
   8   1   8    5.75    0.60
   8   1   8    5.70    0.72
   9   1   8    0.10    0.34
   9   1   8    0.11    0.24
  10   1   8    1.35    0.49
  11   1   8    0.46    0.40
  -6   2   8    9.05    0.69
  -5   2   8    8.26    0.64
  -4   2   8    7.70    0.61
   3  -2  -8   17.45    1.14
  -3   2   8   13.09    1.02
  -2   2   8   34.44    2.12
  -1   2   8   17.24    1.13
   0   2   8   38.48    2.32
   1   2   8  102.15    6.14
   1   2   8  109.01    6.94
   2   2   8   16.28    1.08
   2   2   8   17.69    1.20
   3   2   8   34.54    2.17
   3   2   8   37.38    2.45
   4   2   8    5.56    0.49
   4   2   8    4.33    0.43
   5   2   8    3.16    0.37
   5   2   8    2.71    0.39
   6   2   8    5.95    0.61
   6   2   8    5.19    0.51
   7   2   8    4.19    0.57
   7   2   8    4.37    0.51
   8   2   8   22.05    1.78
   8   2   8   23.14    1.55
   9   2   8    2.43    0.52
   9   2   8    2.49    0.44
  10   2   8    2.07    0.53
  -4   3   8   34.51    2.15
  -3   3   8    1.68    0.28
  -2   3   8   23.54    1.50
  -1   3   8   50.91    3.05
   0   3   8   42.06    2.52
   1   3   8   60.97    4.15
   1   3   8   64.87    3.70
   2   3   8   13.92    0.95
   2   3   8   15.03    1.04
   3   3   8   89.05    5.22
   4   3   8   30.02    1.85
   4   3   8   29.33    2.08
   5   3   8    5.26    0.53
   5   3   8    4.84    0.48
   6   3   8    0.80    0.27
   6   3   8    1.68    0.34
   7   3   8   15.28    1.09
   7   3   8   13.92    1.22
   8   3   8    1.17    0.34
   8   3   8    1.42    0.43
   9   3   8    4.48    0.59
   9   3   8    4.12    0.69
  10   3   8    1.02    0.43
  -7   4   8   11.53    0.89
  -6   4   8    7.59    0.65
  -3   4   8   11.59    0.83
  -2   4   8   18.18    1.19
  -1   4   8   35.11    2.14
   0   4   8    1.81    0.24
   1   4   8  137.87    8.14
   1   4   8  143.20    9.22
   2   4   8   22.84    1.58
   2   4   8   22.50    1.42
   3   4   8   27.42    1.71
   4   4   8   17.10    1.22
   4   4   8   15.00    1.08
   5   4   8    1.96    0.36
   5   4   8    2.04    0.33
   6   4   8    3.02    0.41
   6   4   8    2.79    0.46
   7   4   8    0.37    0.28
   7   4   8    0.08    0.27
   8   4   8   48.35    3.05
   8   4   8   48.72    3.49
   9   4   8    0.72    0.35
   9   4   8   -0.18    0.28
  10   4   8    1.01    0.43
  -5   5   8    3.14    0.40
  -2   5   8   19.30    1.25
  -1   5   8   30.20    1.85
   0   5   8   79.61    4.66
   1   5   8    2.97    0.30
   1   5   8    3.78    0.36
   2   5   8   11.16    0.84
   2   5   8   10.90    0.77
   3   5   8   81.85    4.82
   4   5   8    5.93    0.53
   4   5   8    5.87    0.56
   5   5   8   11.72    0.97
   5   5   8   11.18    0.87
   6   5   8    2.62    0.45
   6   5   8    1.93    0.37
   7   5   8    4.13    0.53
   7   5   8    4.51    0.64
   8   5   8    0.94    0.38
   8   5   8    0.60    0.32
   9   5   8    2.76    0.53
   9   5   8    3.39    0.64
  10   5   8    0.04    0.33
  -4   6   8    5.92    0.51
  -1   6   8   37.27    2.25
   0   6   8   40.00    2.41
   1   6   8    2.47    0.28
   1   6   8    2.87    0.33
   2   6   8   14.93    1.03
   2   6   8   15.60    1.13
   3   6   8   14.33    1.02
   3   6   8   15.73    1.15
   4   6   8   32.74    2.17
   4   6   8   37.11    2.48
   5   6   8   11.28    0.94
   5   6   8   10.21    0.83
   6   6   8    4.16    0.59
   6   6   8    4.08    0.52
   7   6   8    3.01    0.47
   7   6   8    2.53    0.50
   8   6   8    2.96    0.60
   8   6   8    3.24    0.51
   9   6   8    4.75    0.64
   9   6   8    4.35    0.75
  10   6   8    1.10    0.51
  -3   7   8    0.30    0.14
  -1   7   8   18.04    1.17
   0   7   8   47.84    2.87
   1   7   8   43.75    2.58
   1   7   8   41.63    2.91
   2   7   8   10.91    0.79
   2   7   8   10.77    0.86
   3   7   8    9.17    0.77
   3   7   8    8.60    0.69
   4   7   8   36.28    2.28
   5   7   8   32.45    2.00
   5   7   8   29.41    2.26
   6   7   8    6.66    0.79
   6   7   8    6.26    0.69
   7   7   8    2.45    0.51
   7   7   8    2.36    0.46
   8   7   8    3.71    0.69
   8   7   8    5.83    0.71
   9   7   8    0.06    0.32
   9   7   8   -0.55    0.33
  10   7   8   -0.12    0.34
  -2   8   8    2.74    0.33
   0   8   8   36.92    2.25
   1   8   8   10.87    0.79
   2   8   8    8.09    0.65
   3   8   8   15.41    1.07
   4   8   8   15.68    1.13
   5   8   8   12.47    0.95
   5   8   8   12.05    1.08
   6   8   8    3.61    0.55
   6   8   8    3.94    0.61
   7   8   8    1.50    0.40
   7   8   8    1.94    0.51
   8   8   8    1.27    0.47
   8   8   8    0.95    0.41
   9   8   8    4.66    0.70
   9   8   8    5.95    0.92
  -2   9   8    2.07    0.28
   0   9   8    7.75    0.62
   1   9   8   50.83    3.07
   2   9   8   12.68    0.92
   3   9   8    7.06    0.63
   4   9   8    8.43    0.72
   5   9   8    0.76    0.32
   5   9   8    0.46    0.29
   6   9   8    2.51    0.52
   6   9   8    2.66    0.46
   7   9   8    2.03    0.46
   7   9   8    1.68    0.48
   8   9   8    1.57    0.43
   8   9   8    1.91    0.53
   9   9   8    0.48    0.40
   9   9   8    0.47    0.42
   0  10   8   19.46    1.31
   1  10   8   13.91    0.97
   2  10   8    5.13    0.54
   3  10   8    4.75    0.53
   4  10   8    4.07    0.51
   5  10   8    3.66    0.52
   5  10   8    3.69    0.60
   6  10   8    3.72    0.55
   6  10   8    5.02    0.72
   7  10   8    1.62    0.45
   7  10   8    2.53    0.58
   8  10   8    2.05    0.58
   8  10   8    3.23    0.60
   9  10   8    4.66    0.70
   9  10   8    2.36    0.65
  -1  11   8    4.66    0.48
   1  11   8    8.10    0.68
   2  11   8    8.27    0.71
   3  11   8    8.97    0.77
   4  11   8    4.65    0.56
   5  11   8    1.91    0.43
   5  11   8    1.32    0.40
   6  11   8    3.22    0.61
   6  11   8    3.64    0.58
   7  11   8    4.64    0.66
   7  11   8    4.46    0.77
   8  11   8    0.43    0.43
   8  11   8    0.09    0.40
   1  12   8    2.60    0.38
   2  12   8    6.74    0.64
   3  12   8    0.46    0.28
   4  12   8    8.61    0.80
   5  12   8    2.82    0.57
   5  12   8    2.20    0.44
   6  12   8    1.73    0.52
   6  12   8    2.37    0.46
   7  12   8    0.81    0.43
   7  12   8    0.31    0.35
   8  12   8    2.73    0.59
   8  12   8    2.36    0.68
   0  13   8   13.31    1.02
   1  13   8    8.72    0.74
   2  13   8    3.43    0.48
   3  13   8    0.64    0.28
   4  13   8    1.31    0.38
   5  13   8    2.94    0.50
   6  13   8    0.44    0.37
   7  13   8    1.33    0.46
   7  13   8    0.79    0.47
   0  14   8    5.54    0.60
   2  14   8    0.60    0.30
   3  14   8    8.07    0.78
   4  14   8    0.98    0.38
   5  14   8    1.00    0.38
   6  14   8    4.47    0.68
   2  15   8    0.15    0.27
   3  15   8    0.38    0.30
   4  15   8    5.87    0.71
   5  15   8    1.05    0.42
   2  16   8    1.21    0.37
   3  16   8    2.59    0.50
   4  16   8    0.64    0.39
  -2 -16   9    0.30    0.42
  -1 -16   9    1.56    0.55
   0 -16   9    1.61    0.60
   1 -16   9    0.29    0.42
   2 -16   9    7.21    0.98
   3 -16   9    2.53    0.64
   3  15  -9    2.19    0.91
  -3 -15   9    3.60    0.48
  -3 -15   9    2.51    0.60
  -2 -15   9    0.60    0.45
  -1 -15   9    0.40    0.45
   0 -15   9    1.46    0.55
   1 -15   9    0.41    0.48
   2 -15   9    1.85    0.54
   3 -15   9    6.13    0.92
   4 -15   9    0.61    0.44
   5 -15   9    0.38    0.40
   4  14  -9   -0.28    0.69
  -4 -14   9   -0.23    0.25
  -4 -14   9    0.27    0.40
   3  14  -9    2.43    0.94
  -3 -14   9    3.16    0.46
  -3 -14   9    3.59    0.68
   2  14  -9    0.54    0.77
  -2 -14   9   -0.09    0.33
  -2 -14   9   -0.03    0.25
  -1 -14   9    0.36    0.38
   0 -14   9    0.78    0.44
   1 -14   9    1.31    0.48
   2 -14   9   10.30    1.08
   3 -14   9    1.76    0.51
   4 -14   9    0.84    0.44
   5 -14   9    2.73    0.61
   6 -14   9    2.24    0.61
   5  13  -9   -0.13    0.63
  -5 -13   9   -0.22    0.30
  -5 -13   9   -0.30    0.36
   4  13  -9    1.72    0.87
  -4 -13   9    1.08    0.46
  -4 -13   9    1.38    0.36
   3  13  -9    2.23    0.84
  -3 -13   9    2.39    0.39
  -3 -13   9    1.79    0.48
   2  13  -9    0.96    0.71
  -2 -13   9    1.04    0.29
  -2 -13   9    1.25    0.47
  -1 -13   9    6.10    0.81
  -1 -13   9    5.35    0.50
   0 -13   9    4.50    0.72
   1 -13   9    3.29    0.65
   2 -13   9    0.36    0.36
   3 -13   9    1.38    0.48
   4 -13   9    1.35    0.52
   5 -13   9   -0.08    0.33
   6 -13   9   -0.36    0.35
   7 -13   9    0.73    0.43
   6  12  -9   -0.20    0.75
  -6 -12   9    0.54    0.35
  -6 -12   9    0.87    0.52
   5  12  -9    0.72    0.67
  -5 -12   9    0.75    0.51
  -5 -12   9    0.97    0.38
   4  12  -9    1.23    0.77
  -4 -12   9    1.46    0.48
  -4 -12   9    0.54    0.32
   3  12  -9    0.13    0.67
  -3 -12   9    0.19    0.26
  -3 -12   9    0.01    0.32
   2  12  -9    4.02    1.00
  -2 -12   9    3.06    0.40
  -2 -12   9    2.82    0.53
  -1 -12   9   21.12    1.75
  -1 -12   9   22.59    1.41
   0 -12   9    1.00    0.40
   0 -12   9    1.21    0.23
   1 -12   9    0.89    0.44
   2 -12   9    1.60    0.46
   3 -12   9    7.22    0.91
   4 -12   9    2.84    0.59
   5 -12   9    1.03    0.42
   6 -12   9    3.42    0.62
   7 -12   9    1.47    0.51
   6  11  -9    2.59    0.94
  -6 -11   9    2.32    0.44
  -6 -11   9    2.43    0.60
   5  11  -9    0.97    0.72
  -5 -11   9    1.24    0.36
  -5 -11   9    2.35    0.58
   4  11  -9    0.20    0.55
  -4 -11   9    0.03    0.25
  -4 -11   9    0.37    0.41
   3  11  -9    2.98    0.85
  -3 -11   9    2.97    0.58
  -3 -11   9    3.60    0.44
   2  11  -9    7.49    1.32
  -2 -11   9    9.55    0.72
  -2 -11   9    8.85    0.89
  -1 -11   9    8.50    0.89
  -1 -11   9    9.57    0.68
   0 -11   9   18.08    1.15
   0 -11   9   18.02    1.49
   1 -11   9    3.39    0.59
   2 -11   9    6.33    0.80
   3 -11   9    4.92    0.72
   4 -11   9    5.89    0.81
   5 -11   9    3.55    0.60
   6 -11   9    0.37    0.37
   7 -11   9    2.94    0.62
   8 -11   9   -0.08    0.34
   7  10  -9   -0.05    0.63
  -7 -10   9    0.14    0.33
  -7 -10   9   -0.16    0.34
   6  10  -9    0.59    0.72
  -6 -10   9    1.15    0.46
  -6 -10   9    0.72    0.34
   5  10  -9    3.49    0.91
  -5 -10   9    2.80    0.63
  -5 -10   9    3.49    0.49
   4  10  -9    3.68    0.91
  -4 -10   9    4.54    0.52
  -4 -10   9    4.30    0.67
   3  10  -9    3.64    0.90
  -3 -10   9    3.29    0.40
  -3 -10   9    2.68    0.54
   2  10  -9    0.98    0.61
  -2 -10   9    2.76    0.35
  -2 -10   9    2.09    0.45
   1  10  -9   12.95    1.58
  -1 -10   9   16.92    1.33
  -1 -10   9   16.68    1.05
   0 -10   9   15.48    0.97
   0 -10   9   14.63    1.28
   1 -10   9    4.73    0.68
   1 -10   9    3.94    0.35
   2 -10   9   17.43    1.43
   3 -10   9   37.51    2.75
   4 -10   9   14.70    1.31
   5 -10   9    2.63    0.52
   6 -10   9    1.28    0.45
   7 -10   9    1.25    0.44
   8 -10   9    4.71    0.74
   7   9  -9    0.15    0.59
  -7  -9   9    0.24    0.32
  -7  -9   9    0.22    0.38
   6   9  -9    0.61    0.68
  -6  -9   9    1.31    0.48
  -6  -9   9    1.31    0.36
   5   9  -9    6.18    1.13
  -5  -9   9    4.97    0.73
  -5  -9   9    4.85    0.55
   4   9  -9    9.22    1.39
  -4  -9   9    9.59    0.97
  -4  -9   9   10.17    0.79
   3   9  -9   14.43    1.63
  -3  -9   9   10.98    1.03
  -3  -9   9   11.54    0.86
   2   9  -9   13.51    1.49
  -2  -9   9   14.50    1.18
  -2  -9   9   14.68    0.97
   1   9  -9    2.85    0.77
  -1  -9   9    4.09    0.52
  -1  -9   9    3.11    0.33
   0  -9   9    0.46    0.30
   0  -9   9    0.28    0.14
   1  -9   9    1.20    0.38
   1  -9   9    1.81    0.22
   2  -9   9   13.38    0.93
   2  -9   9   15.54    1.22
   3  -9   9    3.88    0.59
   4  -9   9    0.00    0.29
   5  -9   9    9.04    0.90
   6  -9   9   -0.21    0.27
   7  -9   9    3.52    0.60
   8  -9   9    1.77    0.47
   9  -9   9    0.52    0.40
   7   8  -9    4.12    0.97
  -7  -8   9    6.25    0.67
   6   8  -9    4.98    1.06
  -6  -8   9    5.06    0.74
  -6  -8   9    4.56    0.58
   5   8  -9   10.39    1.40
  -5  -8   9    9.17    0.95
  -5  -8   9    9.26    0.80
   4   8  -9   11.97    1.58
  -4  -8   9   15.26    1.04
  -4  -8   9   14.03    1.22
   3   8  -9    0.86    0.55
  -3  -8   9    1.23    0.28
  -3  -8   9    0.77    0.32
   2   8  -9    2.46    0.67
  -2  -8   9    1.79    0.26
  -2  -8   9    1.93    0.39
   1   8  -9    3.26    0.74
  -1  -8   9    2.87    0.30
  -1  -8   9    2.36    0.43
   0  -8   9    0.21    0.24
   0  -8   9    0.04    0.12
   1  -8   9    6.01    0.74
   1  -8   9    6.03    0.45
   2  -8   9   49.53    3.50
   2  -8   9   50.16    2.97
   3  -8   9   22.43    1.74
   4  -8   9    2.44    0.45
   5  -8   9    7.42    0.77
   6  -8   9    8.82    0.88
   7  -8   9    3.88    0.63
   8  -8   9    1.81    0.49
   9  -8   9    0.27    0.34
   8   7  -9    8.93    1.37
  -8  -7   9   11.99    0.94
   7   7  -9    0.62    0.59
  -7  -7   9    0.52    0.35
   6   7  -9    5.40    1.03
  -6  -7   9    6.49    0.83
  -6  -7   9    6.34    0.66
   5   7  -9    1.17    0.60
  -5  -7   9    2.25    0.49
  -5  -7   9    2.27    0.39
   4   7  -9    8.96    1.23
  -4  -7   9    9.42    0.73
  -4  -7   9    9.63    0.92
   3   7  -9    6.66    0.99
  -3  -7   9    6.30    0.69
  -3  -7   9    6.74    0.55
   2   7  -9    0.75    0.47
  -2  -7   9    0.68    0.19
  -2  -7   9    1.41    0.32
   1   7  -9    1.35    0.54
  -1  -7   9    1.82    0.34
  -1  -7   9    1.12    0.19
   0  -7   9    0.41    0.24
   0  -7   9    0.16    0.12
   1  -7   9    2.21    0.43
   1  -7   9    1.94    0.24
   2  -7   9   23.83    1.86
   2  -7   9   26.17    1.57
   3  -7   9   26.25    1.61
   4  -7   9    0.82    0.32
   5  -7   9   17.40    1.41
   6  -7   9    4.17    0.58
   7  -7   9    7.72    0.84
   8  -7   9    2.82    0.56
   9  -7   9    0.07    0.34
   8   6  -9    0.82    0.61
  -8  -6   9    0.23    0.35
   7   6  -9    3.38    0.84
  -7  -6   9    3.88    0.51
   6   6  -9   -0.15    0.47
  -6  -6   9    0.29    0.27
   5   6  -9   16.44    1.58
  -5  -6   9   16.06    1.29
  -5  -6   9   13.99    1.05
   4   6  -9    1.09    0.50
  -4  -6   9    1.39    0.28
  -4  -6   9    1.29    0.35
   3   6  -9   12.33    1.37
  -3  -6   9   14.05    0.94
  -3  -6   9   14.13    1.12
   2   6  -9    9.63    1.23
  -2  -6   9   10.61    0.73
  -2  -6   9   10.60    0.87
   1   6  -9   12.27    1.28
  -1  -6   9   13.61    1.01
  -1  -6   9   12.05    0.82
   0  -6   9   24.25    1.46
   0  -6   9   23.70    1.77
   1  -6   9   11.01    0.86
   1  -6   9    8.51    0.64
   2  -6   9   13.76    1.16
   2  -6   9   15.31    0.97
   3  -6   9    6.79    0.51
   4  -6   9   16.58    1.31
   5  -6   9    0.69    0.29
   6  -6   9   18.40    1.45
   7  -6   9   18.62    1.48
   8  -6   9    1.45    0.41
   9  -6   9    0.12    0.32
  10  -6   9    0.55    0.43
  -8  -5   9   10.21    0.85
   7   5  -9    1.01    0.58
  -7  -5   9    0.93    0.34
   6   5  -9    9.00    1.19
  -6  -5   9    7.89    0.72
   5   5  -9   11.73    1.27
  -5  -5   9   11.44    0.87
   4   5  -9    2.55    0.67
  -4  -5   9    3.72    0.40
   3   5  -9    4.44    0.75
  -3  -5   9    3.30    0.36
  -3  -5   9    3.91    0.49
   2   5  -9    2.53    0.62
  -2  -5   9    2.62    0.29
  -2  -5   9    2.83    0.38
  -1  -5   9   21.20    1.32
  -1  -5   9   21.88    1.57
   0  -5   9   46.79    2.67
   0  -5   9   43.25    3.12
   1  -5   9    7.08    0.62
   1  -5   9    5.05    0.45
   2  -5   9    5.26    0.57
   2  -5   9    5.54    0.47
   3  -5   9    4.37    0.53
   3  -5   9    3.97    0.36
   4  -5   9    0.07    0.12
   4  -5   9    0.15    0.25
   5  -5   9    5.82    0.62
   6  -5   9    0.08    0.24
   7  -5   9    0.32    0.29
   8  -5   9    0.26    0.32
   9  -5   9    7.80    0.85
  10  -5   9    0.11    0.37
  -8  -4   9    0.59    0.32
   7   4  -9    0.54    0.50
  -7  -4   9    0.12    0.27
   6   4  -9    0.81    0.50
  -6  -4   9    0.87    0.30
   5   4  -9    8.74    1.07
  -5  -4   9    6.52    0.59
   4   4  -9    0.21    0.39
  -4  -4   9    0.39    0.20
   3   4  -9    1.80    0.52
  -3  -4   9    2.13    0.29
   2   4  -9    4.47    0.70
  -2  -4   9    3.86    0.35
  -1  -4   9   70.78    4.38
  -1  -4   9   80.05    5.04
   0  -4   9   80.76    4.38
   0  -4   9   68.54    5.03
   1  -4   9   12.19    0.82
   1  -4   9   11.64    0.94
   2  -4   9   25.36    1.61
   2  -4   9   26.81    1.88
   3  -4   9   87.51    5.67
   3  -4   9   81.26    4.91
   4  -4   9   23.66    2.00
   4  -4   9   32.24    1.72
   5  -4   9    1.59    0.23
   5  -4   9    1.70    0.34
   6  -4   9    1.95    0.37
   7  -4   9   10.53    0.94
   8  -4   9    4.30    0.60
   9  -4   9    1.44    0.43
  10  -4   9    4.50    0.70
  -8  -3   9    1.19    0.33
  -7  -3   9    2.31    0.39
   6   3  -9    1.71    0.55
  -6  -3   9    1.96    0.35
   5   3  -9   26.71    1.96
  -5  -3   9   20.96    1.46
   4   3  -9   12.00    1.23
  -4  -3   9   12.90    0.87
   3   3  -9    9.18    0.96
  -3  -3   9    8.85    0.75
  -3  -3   9    8.96    0.65
   2   3  -9   28.31    2.33
  -2  -3   9   33.32    1.90
  -2  -3   9   31.27    2.16
  -1  -3   9    3.96    0.34
   0  -3   9   62.60    3.69
   1  -3   9    1.87    0.31
   1  -3   9    2.13    0.28
   2  -3   9   29.63    1.80
   2  -3   9   20.85    1.52
   3  -3   9    4.47    0.50
   3  -3   9    3.75    0.35
   4  -3   9    1.97    0.36
   4  -3   9    3.31    0.32
   5  -3   9    0.22    0.23
   5  -3   9    0.47    0.16
   6  -3   9    0.68    0.18
   6  -3   9    0.58    0.27
   7  -3   9    5.64    0.63
   8  -3   9    3.78    0.58
   9  -3   9   14.93    1.30
  10  -3   9    0.56    0.42
  -9  -2   9    0.48    0.30
  -8  -2   9    0.02    0.25
  -7  -2   9   10.51    0.81
   6   2  -9    0.46    0.43
  -6  -2   9    0.27    0.22
   5   2  -9   35.39    2.55
  -5  -2   9   31.57    2.04
   4   2  -9    2.02    0.49
  -4  -2   9    1.20    0.24
   3   2  -9    8.40    0.90
  -3  -2   9    9.15    0.74
  -3  -2   9    9.67    0.67
   2   2  -9    0.23    0.28
  -2  -2   9    0.26    0.14
  -2  -2   9    0.31    0.14
  -1  -2   9    6.53    0.54
  -1  -2   9    5.48    0.46
   0  -2   9  104.15    6.67
   0  -2   9   96.54    5.86
   1  -2   9   83.43    4.90
   2  -2   9   64.82    3.82
   3  -2   9   45.28    3.56
   3  -2   9   60.31    3.13
   4  -2   9   43.66    3.13
   4  -2   9   47.74    2.73
   5  -2   9    2.86    0.40
   5  -2   9    2.40    0.30
   6  -2   9    5.04    0.45
   6  -2   9    4.78    0.54
   7  -2   9    5.33    0.49
   7  -2   9    4.87    0.61
   8  -2   9    0.85    0.34
   9  -2   9    1.45    0.41
  10  -2   9    4.21    0.72
  -9  -1   9    0.03    0.26
  -8  -1   9   17.26    1.19
  -7  -1   9    1.82    0.32
  -6  -1   9    0.75    0.26
   5   1  -9    7.21    0.84
  -5  -1   9    5.58    0.53
   4   1  -9   14.18    1.29
  -4  -1   9   15.85    1.01
   3   1  -9    5.55    0.73
  -3  -1   9    7.73    0.55
   2   1  -9   27.65    2.33
  -2  -1   9   35.17    2.22
  -2  -1   9   33.63    1.98
  -1  -1   9    1.00    0.20
  -1  -1   9    0.99    0.20
   0  -1   9    1.01    0.22
   0  -1   9    1.64    0.25
   1  -1   9    7.08    0.59
   1  -1   9    6.15    0.53
   2  -1   9   28.38    1.75
   2  -1   9   28.78    1.99
   3  -1   9   30.91    1.75
   3  -1   9   26.00    1.97
   4  -1   9    7.31    0.57
   4  -1   9    7.99    0.68
   5  -1   9   14.45    0.99
   5  -1   9   15.41    1.16
   6  -1   9    7.07    0.66
   6  -1   9    6.51    0.56
   7  -1   9    8.78    0.70
   7  -1   9    8.94    0.82
   8  -1   9    0.48    0.29
   9  -1   9    0.72    0.39
  10  -1   9    0.26    0.37
  -9   0   9   -0.10    0.22
  -8   0   9    0.69    0.28
  -7   0   9   19.21    1.29
  -6   0   9    3.43    0.41
  -5   0   9   27.63    1.73
   4   0  -9    2.31    0.46
  -4   0   9    2.35    0.31
   3   0  -9   29.10    2.11
  -3   0   9   28.82    1.78
  -2   0   9   10.63    0.84
  -2   0   9   13.64    0.90
  -1   0   9    1.31    0.25
  -1   0   9    2.09    0.25
   0   0   9    6.92    0.55
   0   0   9    6.12    0.53
   1   0   9   52.60    3.08
   1   0   9   38.31    2.71
   2   0   9  123.47    7.16
   3   0   9    7.01    0.53
   3   0   9    6.89    0.58
   4   0   9   28.65    1.98
   4   0   9   27.62    1.74
   5   0   9    3.75    0.40
   5   0   9    3.90    0.46
   6   0   9   26.52    1.70
   6   0   9   27.30    1.95
   7   0   9   15.70    1.11
   7   0   9   15.92    1.29
   8   0   9    0.34    0.23
   8   0   9    0.07    0.29
   9   0   9    2.37    0.53
  10   0   9    1.26    0.47
  -9   1   9    0.29    0.25
  -8   1   9   17.78    1.23
  -7   1   9    2.46    0.36
  -6   1   9    0.18    0.21
  -5   1   9    5.39    0.48
  -4   1   9   12.77    0.89
   3  -1  -9    6.33    0.64
  -3   1   9    7.01    0.56
  -2   1   9   36.08    2.23
  -1   1   9    0.56    0.19
  -1   1   9    0.75    0.15
   0   1   9    1.08    0.22
   0   1   9    1.28    0.18
   1   1   9    2.65    0.30
   1   1   9    2.68    0.27
   2   1   9   33.17    1.89
   2   1   9   28.97    2.10
   3   1   9   28.63    1.79
   3   1   9   29.59    2.01
   4   1   9    8.54    0.67
   4   1   9    7.22    0.60
   5   1   9   12.53    0.92
   5   1   9   14.14    1.05
   6   1   9    5.81    0.62
   6   1   9    5.73    0.53
   7   1   9   11.18    0.94
   7   1   9    9.36    0.81
   8   1   9    0.64    0.28
   8   1   9    0.74    0.36
   9   1   9    0.54    0.29
   9   1   9    0.65    0.36
  10   1   9    0.07    0.34
  -7   2   9    9.69    0.77
  -6   2   9    0.44    0.22
  -5   2   9   32.78    2.05
  -4   2   9    0.96    0.25
  -3   2   9    9.98    0.76
  -2   2   9    0.09    0.17
  -1   2   9    7.18    0.59
   0   2   9   82.76    4.31
   0   2   9   64.75    4.77
   1   2   9   65.56    3.76
   1   2   9   62.04    4.21
   2   2   9   82.68    5.04
   2   2   9   89.37    5.70
   3   2   9   54.42    3.24
   4   2   9   49.55    3.36
   4   2   9   49.13    2.97
   5   2   9    1.65    0.30
   5   2   9    1.57    0.30
   6   2   9    7.07    0.67
   6   2   9    6.36    0.60
   7   2   9    5.90    0.61
   7   2   9    5.58    0.70
   8   2   9    0.40    0.31
   8   2   9    0.53    0.28
   9   2   9    1.99    0.50
   9   2   9    2.13    0.41
  10   2   9    3.37    0.64
  10   2   9    2.80    0.49
  -6   3   9    1.47    0.31
  -5   3   9   17.08    1.19
  -4   3   9   15.17    1.07
  -3   3   9   12.34    0.91
  -2   3   9   44.66    2.72
  -1   3   9    5.59    0.50
   0   3   9   64.88    4.28
   0   3   9   79.42    4.78
   1   3   9    1.57    0.19
   1   3   9    1.40    0.22
   2   3   9   23.76    1.62
   2   3   9   23.10    1.48
   3   3   9    3.09    0.36
   4   3   9    3.27    0.40
   4   3   9    3.66    0.43
   5   3   9   -0.13    0.16
   5   3   9    0.21    0.17
   6   3   9    0.75    0.27
   6   3   9    0.96    0.26
   7   3   9    6.44    0.71
   7   3   9    7.12    0.69
   8   3   9    3.87    0.61
   8   3   9    3.32    0.50
   9   3   9   15.03    1.11
   9   3   9   12.46    1.24
  10   3   9    0.97    0.43
  10   3   9    1.15    0.39
  -7   4   9    0.32    0.26
  -4   4   9    0.61    0.24
  -3   4   9    3.26    0.41
  -2   4   9    6.01    0.52
  -1   4   9   57.77    3.45
   0   4   9   83.27    4.89
   1   4   9    9.68    0.70
   1   4   9    9.30    0.68
   2   4   9   23.44    1.63
   2   4   9   23.64    1.49
   3   4   9   71.28    4.57
   3   4   9   83.60    5.19
   4   4   9   28.29    1.86
   4   4   9   30.87    2.10
   5   4   9    1.37    0.31
   5   4   9    1.82    0.33
   6   4   9    1.04    0.31
   6   4   9    0.95    0.30
   7   4   9    9.08    0.89
   7   4   9    9.25    0.79
   8   4   9    3.54    0.60
   8   4   9    3.81    0.53
   9   4   9    1.51    0.42
   9   4   9    1.90    0.50
  10   4   9    4.01    0.74
  10   4   9    5.10    0.67
  -6   5   9   11.93    0.93
  -3   5   9    5.33    0.50
  -2   5   9    2.10    0.31
  -1   5   9   16.02    1.06
   0   5   9   52.72    3.15
   1   5   9    6.74    0.53
   1   5   9    6.25    0.51
   2   5   9    3.96    0.38
   2   5   9    3.59    0.39
   3   5   9    4.04    0.44
   3   5   9    4.20    0.43
   4   5   9    0.17    0.18
   4   5   9    0.26    0.19
   5   5   9    5.14    0.55
   5   5   9    4.99    0.60
   6   5   9   -0.03    0.23
   6   5   9    0.10    0.21
   7   5   9    0.48    0.28
   7   5   9   -0.03    0.28
   8   5   9    1.17    0.41
   8   5   9    0.34    0.32
   9   5   9    6.67    0.78
   9   5   9    7.99    0.98
  10   5   9    0.36    0.34
  10   5   9    0.14    0.36
  -2   6   9    6.27    0.52
  -1   6   9   13.58    0.92
   0   6   9   28.08    1.75
   1   6   9   11.59    0.82
   2   6   9   11.99    0.94
   2   6   9   13.10    0.88
   3   6   9    8.70    0.67
   3   6   9    7.94    0.71
   4   6   9   12.96    0.94
   5   6   9    0.51    0.25
   5   6   9    0.33    0.22
   6   6   9   16.23    1.16
   6   6   9   15.29    1.29
   7   6   9   18.29    1.29
   7   6   9   16.60    1.44
   8   6   9    1.62    0.46
   8   6   9    1.49    0.43
   9   6   9    0.15    0.35
   9   6   9    0.38    0.34
  10   6   9    0.77    0.42
  10   6   9    0.90    0.45
  -1   7   9    2.19    0.31
   0   7   9   -0.02    0.15
   1   7   9    1.70    0.29
   2   7   9   18.40    1.23
   3   7   9   33.13    2.08
   4   7   9    0.37    0.22
   5   7   9   19.24    1.50
   5   7   9   18.94    1.32
   6   7   9    6.88    0.78
   6   7   9    5.00    0.61
   7   7   9    6.67    0.85
   7   7   9    5.70    0.69
   8   7   9    2.14    0.55
   8   7   9    2.57    0.49
   9   7   9    0.42    0.38
   9   7   9   -0.32    0.33
  -3   8   9    1.04    0.22
  -1   8   9    3.56    0.40
   0   8   9    0.27    0.17
   1   8   9    7.07    0.60
   2   8   9   45.16    2.76
   3   8   9   16.26    1.13
   4   8   9    2.49    0.38
   5   8   9    7.64    0.77
   5   8   9    7.84    0.70
   6   8   9    8.75    0.78
   6   8   9    7.67    0.85
   7   8   9    2.75    0.49
   7   8   9    2.13    0.50
   8   8   9    1.46    0.42
   8   8   9    1.84    0.51
   9   8   9    0.66    0.38
   9   8   9    0.75    0.44
   0   9   9    0.04    0.16
   1   9   9    1.83    0.31
   2   9   9   13.36    0.96
   3   9   9    2.78    0.38
   4   9   9    0.63    0.28
   5   9   9    9.26    0.88
   5   9   9    8.96    0.79
   6   9   9    0.01    0.27
   6   9   9   -0.05    0.30
   7   9   9    4.00    0.60
   7   9   9    3.82    0.67
   8   9   9    1.32    0.42
   8   9   9    1.22    0.48
   9   9   9    0.78    0.46
   9   9   9    0.07    0.38
   0  10   9   15.34    1.06
   1  10   9    4.06    0.46
   2  10   9   14.94    1.06
   3  10   9   23.89    1.60
   4  10   9   10.11    0.85
   5  10   9    2.56    0.54
   5  10   9    3.15    0.50
   6  10   9    0.57    0.35
   6  10   9    0.13    0.28
   7  10   9    0.70    0.37
   7  10   9    1.34    0.41
   8  10   9    3.27    0.61
   8  10   9    3.23    0.68
   0  11   9   18.30    1.25
   1  11   9    4.07    0.49
   2  11   9    6.34    0.65
   3  11   9    2.58    0.43
   4  11   9    3.58    0.51
   5  11   9    4.16    0.58
   6  11   9    1.05    0.41
   6  11   9    1.40    0.42
   7  11   9    2.04    0.54
   7  11   9    2.94    0.53
   8  11   9    0.28    0.37
   8  11   9    0.45    0.38
  -1  12   9   19.34    1.31
   1  12   9    1.37    0.31
   2  12   9    0.80    0.27
   3  12   9    5.40    0.62
   4  12   9    2.22    0.44
   5  12   9    1.24    0.36
   6  12   9    3.62    0.55
   7  12   9    0.78    0.44
   7  12   9    0.88    0.42
   1  13   9    2.78    0.43
   2  13   9    0.38    0.27
   3  13   9    1.56    0.38
   4  13   9    1.23    0.37
   5  13   9    0.46    0.34
   6  13   9   -0.08    0.29
   7  13   9    0.99    0.44
   1  14   9    1.11    0.33
   2  14   9    8.91    0.81
   3  14   9    1.17    0.37
   4  14   9    0.47    0.34
   5  14   9    3.18    0.56
   6  14   9    2.42    0.51
   2  15   9    1.75    0.40
   3  15   9    5.79    0.69
   4  15   9   -0.04    0.31
   5  15   9    0.62    0.38
   2  16   9    7.59    0.80
   3  16   9    2.32    0.48
   0 -16  10    3.49    0.75
   1 -16  10    0.47    0.51
   2 -16  10    1.38    0.53
  -2 -15  10    4.85    0.78
  -1 -15  10    0.12    0.40
   0 -15  10   -0.27    0.42
   1 -15  10    1.27    0.50
   2 -15  10    0.75    0.45
   3 -15  10    5.56    0.85
   4 -15  10    0.03    0.39
  -4 -14  10    0.45    0.46
   3  14 -10    3.43    1.08
  -3 -14  10    4.36    0.76
  -3 -14  10    4.72    0.55
  -2 -14  10    0.94    0.43
  -2 -14  10    0.82    0.29
  -1 -14  10    0.10    0.35
   0 -14  10    1.46    0.50
   1 -14  10    2.00    0.56
   2 -14  10    0.60    0.44
   3 -14  10    0.55    0.45
   4 -14  10   11.75    1.21
   5 -14  10    0.60    0.43
   6 -14  10    0.29    0.44
   4  13 -10   -0.89    0.56
  -4 -13  10    1.12    0.46
  -4 -13  10    1.23    0.37
   3  13 -10    1.60    0.91
  -3 -13  10    3.13    0.60
  -3 -13  10    1.81    0.37
   2  13 -10   -1.08    0.46
  -2 -13  10    0.52    0.41
  -2 -13  10    0.11    0.25
  -1 -13  10    0.49    0.22
  -1 -13  10    0.52    0.39
   0 -13  10    2.18    0.58
   1 -13  10    0.46    0.38
   2 -13  10    0.19    0.36
   3 -13  10    2.40    0.55
   4 -13  10    0.67    0.45
   5 -13  10    4.10    0.72
   6 -13  10    4.10    0.74
   5  12 -10    0.41    0.73
  -5 -12  10    0.55    0.36
  -5 -12  10    0.35    0.46
   4  12 -10    2.29    0.94
  -4 -12  10    1.82    0.52
  -4 -12  10    1.24    0.37
   3  12 -10    0.82    0.70
  -3 -12  10    0.41    0.26
  -3 -12  10    0.13    0.34
   2  12 -10    6.62    1.30
  -2 -12  10    9.18    0.95
  -2 -12  10    9.75    0.74
  -1 -12  10    0.34    0.21
  -1 -12  10    0.32    0.34
   0 -12  10    9.05    0.64
   0 -12  10    7.45    0.99
   1 -12  10   16.32    1.47
   2 -12  10    5.72    0.78
   3 -12  10    2.30    0.55
   4 -12  10    3.30    0.66
   5 -12  10    0.94    0.41
   6 -12  10    0.84    0.43
   7 -12  10    1.01    0.45
   6  11 -10    0.85    0.75
  -6 -11  10    1.10    0.41
  -6 -11  10    1.21    0.56
   5  11 -10    2.18    0.92
  -5 -11  10    1.66    0.53
  -5 -11  10    2.26    0.45
   4  11 -10    0.27    0.62
  -4 -11  10   -0.13    0.36
  -4 -11  10   -0.41    0.23
   3  11 -10   14.28    1.81
  -3 -11  10   13.54    1.01
  -3 -11  10   13.68    1.26
   2  11 -10    0.70    0.67
  -2 -11  10    0.74    0.36
  -2 -11  10    0.44    0.24
  -1 -11  10    0.72    0.22
  -1 -11  10    0.55    0.36
   0 -11  10   10.63    1.06
   0 -11  10   11.17    0.76
   1 -11  10   17.76    1.53
   2 -11  10    3.14    0.58
   3 -11  10    2.01    0.49
   4 -11  10    6.63    0.84
   5 -11  10    6.76    0.87
   6 -11  10    2.68    0.56
   7 -11  10    2.95    0.59
   8 -11  10    1.85    0.54
   6  10 -10   -0.64    0.58
  -6 -10  10    0.41    0.37
  -6 -10  10    0.40    0.40
   5  10 -10    1.04    0.72
  -5 -10  10    0.23    0.41
  -5 -10  10    0.44    0.34
   4  10 -10    8.44    1.43
  -4 -10  10   11.13    1.06
  -4 -10  10    9.47    0.83
   3  10 -10    3.75    0.91
  -3 -10  10    2.83    0.54
  -3 -10  10    3.11    0.43
   2  10 -10   13.27    1.77
  -2 -10  10   15.74    1.34
  -2 -10  10   16.88    1.08
  -1 -10  10    7.60    0.58
  -1 -10  10    7.11    0.79
   0 -10  10    9.30    0.64
   0 -10  10    8.28    0.91
   1 -10  10    7.84    0.55
   1 -10  10    6.60    0.84
   2 -10  10   17.13    1.43
   3 -10  10    0.14    0.36
   4 -10  10   13.15    1.23
   5 -10  10    3.31    0.60
   6 -10  10    1.22    0.43
   7 -10  10    0.55    0.42
   8 -10  10    0.68    0.45
   7   9 -10    0.08    0.66
  -7  -9  10    0.38    0.39
   6   9 -10    1.75    0.84
  -6  -9  10    1.55    0.52
  -6  -9  10    1.91    0.45
   5   9 -10    0.58    0.69
  -5  -9  10   -0.28    0.30
  -5  -9  10    0.38    0.37
   4   9 -10    3.32    0.94
  -4  -9  10    3.33    0.60
  -4  -9  10    3.29    0.44
   3   9 -10   22.53    2.24
  -3  -9  10   24.61    1.85
  -3  -9  10   24.40    1.56
   2   9 -10    1.76    0.70
  -2  -9  10    0.87    0.24
  -2  -9  10    0.94    0.32
  -1  -9  10    0.22    0.25
  -1  -9  10    0.41    0.17
   0  -9  10    1.26    0.20
   0  -9  10    0.90    0.34
   1  -9  10   13.80    0.88
   1  -9  10   12.50    1.16
   2  -9  10    2.70    0.33
   2  -9  10    2.57    0.47
   3  -9  10   15.86    1.35
   4  -9  10    9.54    0.94
   5  -9  10    0.44    0.32
   6  -9  10    2.56    0.52
   7  -9  10    0.27    0.39
   8  -9  10    1.25    0.45
   9  -9  10    3.69    0.70
   7   8 -10    0.64    0.71
  -7  -8  10    0.68    0.37
   6   8 -10    1.64    0.79
  -6  -8  10    2.03    0.41
  -6  -8  10    1.31    0.49
   5   8 -10    5.17    1.08
  -5  -8  10    5.89    0.62
  -5  -8  10    5.25    0.77
   4   8 -10    2.67    0.81
  -4  -8  10    2.78    0.40
  -4  -8  10    2.42    0.52
   3   8 -10   20.45    1.90
  -3  -8  10   20.82    1.30
  -3  -8  10   18.12    1.54
   2   8 -10    8.40    1.20
  -2  -8  10    8.06    0.63
  -2  -8  10    8.80    0.81
  -1  -8  10    1.98    0.38
  -1  -8  10    1.89    0.26
   0  -8  10    1.87    0.24
   0  -8  10    2.33    0.45
   1  -8  10    2.08    0.26
   1  -8  10    1.96    0.43
   2  -8  10   23.47    1.83
   2  -8  10   24.98    1.53
   3  -8  10    5.05    0.66
   4  -8  10   48.16    3.41
   5  -8  10    0.17    0.31
   6  -8  10    2.27    0.50
   7  -8  10    1.41    0.43
   8  -8  10    5.21    0.76
   9  -8  10    0.05    0.39
   7   7 -10    3.37    0.88
  -7  -7  10    3.03    0.50
   6   7 -10   10.97    1.52
  -6  -7  10   12.36    0.94
   5   7 -10   -0.53    0.44
  -5  -7  10    0.40    0.36
  -5  -7  10    0.46    0.31
   4   7 -10    6.26    1.07
  -4  -7  10    8.14    0.81
  -4  -7  10    7.00    0.62
   3   7 -10    0.12    0.49
  -3  -7  10    0.54    0.29
  -3  -7  10    0.73    0.24
   2   7 -10    5.41    0.98
  -2  -7  10    8.04    0.59
  -2  -7  10    7.64    0.71
  -1  -7  10    2.37    0.28
  -1  -7  10    2.32    0.39
   0  -7  10    1.13    0.20
   0  -7  10    0.81    0.31
   1  -7  10   10.61    0.87
   1  -7  10    8.41    0.66
   2  -7  10    4.30    0.44
   2  -7  10    5.39    0.63
   3  -7  10    9.11    0.80
   3  -7  10    6.58    0.56
   4  -7  10    6.18    0.68
   5  -7  10   16.24    1.35
   6  -7  10    7.50    0.86
   7  -7  10   12.62    1.13
   8  -7  10    5.52    0.77
   9  -7  10    3.83    0.67
  -8  -6  10   -0.28    0.33
   7   6 -10    2.17    0.74
  -7  -6  10    3.05    0.46
   6   6 -10    4.85    0.95
  -6  -6  10    3.73    0.51
   5   6 -10    2.82    0.78
  -5  -6  10    2.25    0.37
   4   6 -10    9.36    1.23
  -4  -6  10    7.95    0.81
  -4  -6  10    8.11    0.67
   3   6 -10    2.69    0.68
  -3  -6  10    2.58    0.42
  -3  -6  10    2.74    0.35
   2   6 -10    2.49    0.66
  -2  -6  10    1.44    0.31
  -2  -6  10    2.08    0.27
  -1  -6  10    1.82    0.34
  -1  -6  10    1.66    0.24
   0  -6  10   24.01    1.41
   0  -6  10   21.11    1.69
   1  -6  10    1.88    0.36
   1  -6  10    1.03    0.20
   2  -6  10    1.52    0.26
   2  -6  10    1.92    0.38
   3  -6  10    6.05    0.50
   4  -6  10   26.61    1.82
   4  -6  10   21.98    1.46
   5  -6  10    8.27    0.80
   6  -6  10    0.48    0.29
   7  -6  10   -0.17    0.27
   8  -6  10   14.19    1.28
   9  -6  10    0.07    0.33
  10  -6  10   -0.23    0.37
  -8  -5  10    0.08    0.29
   7   5 -10    2.99    0.81
  -7  -5  10    2.71    0.44
   6   5 -10    2.87    0.79
  -6  -5  10    3.91    0.49
   5   5 -10    1.18    0.58
  -5  -5  10    0.69    0.26
   4   5 -10    5.58    0.92
  -4  -5  10    5.29    0.53
   3   5 -10   23.51    2.01
  -3  -5  10   23.73    1.50
   2   5 -10    3.76    0.69
  -2  -5  10    3.05    0.41
  -2  -5  10    2.88    0.33
  -1  -5  10    6.97    0.52
  -1  -5  10    7.32    0.66
   0  -5  10   12.35    1.11
   0  -5  10   15.83    0.94
   1  -5  10   18.80    1.23
   1  -5  10   19.12    1.44
   2  -5  10    3.10    0.47
   2  -5  10    2.95    0.35
   3  -5  10    7.66    0.58
   4  -5  10   30.71    2.19
   4  -5  10   29.79    1.84
   5  -5  10    7.99    0.76
   6  -5  10    5.23    0.64
   7  -5  10    8.14    0.82
   8  -5  10    8.57    0.88
   9  -5  10    1.80    0.50
  10  -5  10    0.98    0.47
  -8  -4  10    1.08    0.38
  -7  -4  10    0.69    0.29
   6   4 -10    3.70    0.79
  -6  -4  10    2.91    0.41
   5   4 -10    0.15    0.43
  -5  -4  10   -0.18    0.19
   4   4 -10   38.55    2.98
  -4  -4  10   38.86    2.37
   3   4 -10    1.64    0.50
  -3  -4  10    1.56    0.27
   2   4 -10   18.74    1.59
  -2  -4  10   17.83    1.15
  -1  -4  10   16.43    1.05
   0  -4  10    5.56    0.56
   0  -4  10    4.81    0.44
   1  -4  10   63.31    3.75
   1  -4  10   62.92    4.28
   2  -4  10   38.73    2.63
   2  -4  10   36.01    2.27
   3  -4  10    5.91    0.51
   3  -4  10    7.77    0.67
   4  -4  10   38.48    2.28
   4  -4  10   37.07    2.66
   5  -4  10    2.14    0.27
   5  -4  10    1.75    0.36
   6  -4  10    0.11    0.22
   7  -4  10    1.95    0.43
   8  -4  10    1.83    0.44
   9  -4  10    0.19    0.32
  10  -4  10    0.60    0.39
  -8  -3  10    0.08    0.26
  -7  -3  10    0.90    0.29
  -6  -3  10    2.23    0.35
   5   3 -10    3.50    0.70
  -5  -3  10    2.30    0.34
   4   3 -10    0.44    0.41
  -4  -3  10    0.24    0.19
   3   3 -10   55.67    3.99
  -3  -3  10   55.40    3.30
   2   3 -10    2.88    0.57
  -2  -3  10    2.71    0.32
  -2  -3  10    2.95    0.36
  -1  -3  10    1.18    0.26
  -1  -3  10    0.77    0.18
   0  -3  10   34.20    2.09
   1  -3  10  108.60    6.25
   1  -3  10  105.41    7.12
   2  -3  10   14.99    1.01
   2  -3  10   10.15    0.83
   3  -3  10   22.01    1.41
   3  -3  10   23.11    1.65
   4  -3  10   40.83    2.19
   4  -3  10   30.75    2.50
   5  -3  10    0.61    0.25
   5  -3  10    0.55    0.17
   6  -3  10    3.21    0.36
   6  -3  10    3.60    0.50
   7  -3  10    0.25    0.29
   8  -3  10   14.75    1.25
   9  -3  10    1.55    0.46
  10  -3  10    0.84    0.44
  -8  -2  10    0.50    0.27
  -7  -2  10    5.14    0.55
  -6  -2  10   16.71    1.16
   5   2 -10   -0.36    0.32
  -5  -2  10    0.19    0.20
   4   2 -10   37.89    2.61
  -4  -2  10   31.59    2.07
   3   2 -10    7.79    0.84
  -3  -2  10    6.92    0.57
  -2  -2  10    3.49    0.37
  -2  -2  10    3.43    0.36
  -1  -2  10   30.41    2.06
  -1  -2  10   28.03    1.81
   0  -2  10   21.21    1.40
   0  -2  10   22.39    1.56
   1  -2  10    4.41    0.45
   2  -2  10   20.56    1.31
   3  -2  10    3.09    0.41
   3  -2  10    3.35    0.34
   4  -2  10   25.27    2.14
   4  -2  10   36.21    1.90
   5  -2  10    8.49    0.79
   5  -2  10    9.22    0.67
   6  -2  10    2.04    0.30
   6  -2  10    2.07    0.38
   7  -2  10    0.73    0.31
   7  -2  10    0.70    0.23
   8  -2  10    4.72    0.65
   9  -2  10    0.86    0.36
  10  -2  10   -0.06    0.34
  -8  -1  10    1.10    0.32
  -7  -1  10    2.33    0.37
  -6  -1  10   15.51    1.08
  -5  -1  10    4.03    0.44
   4   1 -10   15.05    1.26
  -4  -1  10   13.23    0.94
   3   1 -10    7.08    0.85
  -3  -1  10    8.11    0.61
  -2  -1  10   26.21    1.82
  -2  -1  10   26.04    1.64
  -1  -1  10    1.79    0.27
  -1  -1  10    1.88    0.29
   0  -1  10    1.62    0.29
   0  -1  10    1.75    0.27
   1  -1  10   54.99    3.44
   1  -1  10   60.30    3.89
   2  -1  10    7.69    0.58
   3  -1  10   24.02    1.32
   3  -1  10   17.29    1.46
   4  -1  10   18.89    1.40
   4  -1  10   18.79    1.22
   5  -1  10   40.05    2.49
   5  -1  10   41.96    2.86
   6  -1  10    6.48    0.56
   6  -1  10    7.05    0.69
   7  -1  10   29.83    2.16
   7  -1  10   29.04    1.86
   8  -1  10    7.62    0.80
   9  -1  10    2.74    0.56
  10  -1  10   -0.13    0.37
  -8   0  10    0.54    0.27
  -7   0  10    7.92    0.69
  -6   0  10    5.90    0.57
  -5   0  10   -0.14    0.19
  -4   0  10    1.95    0.30
   3   0 -10   21.48    1.68
  -3   0  10   22.43    1.43
  -2   0  10    0.17    0.17
  -1   0  10   61.45    3.98
  -1   0  10   57.25    3.56
   0   0  10   43.27    2.85
   0   0  10   40.70    2.57
   1   0  10    1.88    0.26
   1   0  10    0.94    0.22
   2   0  10   -0.08    0.12
   3   0  10   10.02    0.66
   3   0  10    7.64    0.70
   4   0  10   72.19    4.20
   4   0  10   69.89    4.77
   5   0  10    0.53    0.22
   5   0  10    0.76    0.27
   6   0  10    0.24    0.21
   6   0  10    0.05    0.17
   7   0  10    1.42    0.31
   7   0  10    1.32    0.36
   8   0  10   12.70    1.17
   8   0  10   13.29    0.98
   9   0  10    0.46    0.36
  10   0  10   -0.07    0.32
  -8   1  10    0.28    0.26
  -7   1  10    2.32    0.38
  -6   1  10   15.20    1.08
  -5   1  10    3.08    0.40
  -4   1  10   12.89    0.92
  -3   1  10    5.28    0.54
  -2   1  10   37.51    2.32
  -1   1  10    2.45    0.33
   0   1  10    2.11    0.24
   0   1  10    1.46    0.26
   1   1  10   40.49    2.73
   2   1  10    7.22    0.63
   2   1  10    9.50    0.63
   3   1  10   22.09    1.41
   4   1  10   17.38    1.22
   4   1  10   19.96    1.38
   5   1  10   38.44    2.73
   5   1  10   39.91    2.41
   6   1  10    5.93    0.55
   6   1  10    5.99    0.64
   7   1  10   31.60    2.28
   7   1  10   30.28    1.97
   8   1  10    8.82    0.77
   8   1  10    8.44    0.90
   9   1  10    2.07    0.52
   9   1  10    2.50    0.42
  10   1  10    0.07    0.39
  -8   2  10    0.82    0.30
  -7   2  10    3.92    0.49
  -6   2  10   13.61    1.00
  -5   2  10    0.17    0.20
  -4   2  10   30.33    1.94
  -3   2  10    9.96    0.80
  -2   2  10    4.19    0.48
  -1   2  10   53.70    3.24
   0   2  10   16.15    1.11
   1   2  10    2.37    0.30
   1   2  10    2.09    0.23
   2   2  10   25.41    1.87
   2   2  10   29.63    1.71
   3   2  10    3.56    0.39
   4   2  10   28.83    2.08
   4   2  10   30.42    1.86
   5   2  10    8.81    0.73
   5   2  10   10.16    0.83
   6   2  10    2.39    0.42
   6   2  10    1.96    0.34
   7   2  10    0.08    0.22
   7   2  10    0.65    0.29
   8   2  10    6.01    0.77
   8   2  10    5.24    0.60
   9   2  10    1.11    0.35
   9   2  10    1.58    0.46
  10   2  10    0.13    0.39
  -6   3  10    2.13    0.39
  -5   3  10    1.92    0.35
  -4   3  10    0.34    0.25
  -3   3  10   83.10    4.95
  -2   3  10    4.61    0.51
  -1   3  10    0.99    0.23
   0   3  10   26.88    1.69
   1   3  10   79.20    4.49
   1   3  10   73.20    5.01
   2   3  10    9.69    0.72
   2   3  10    9.59    0.73
   3   3  10   20.43    1.34
   3   3  10   20.82    1.48
   4   3  10   38.04    2.57
   4   3  10   35.76    2.28
   5   3  10    0.29    0.21
   5   3  10    0.26    0.21
   6   3  10    2.63    0.43
   6   3  10    2.57    0.39
   7   3  10    0.84    0.31
   7   3  10    0.62    0.29
   8   3  10   14.02    1.11
   8   3  10   14.79    1.28
   9   3  10    1.28    0.44
   9   3  10    2.09    0.43
  10   3  10    1.69    0.43
  10   3  10    1.72    0.55
  -5   4  10    0.10    0.25
  -4   4  10   49.79    3.06
  -3   4  10    2.97    0.42
  -2   4  10   28.33    1.81
  -1   4  10   16.19    1.09
   0   4  10    4.20    0.43
   1   4  10   52.35    3.11
   1   4  10   51.28    3.45
   2   4  10   30.05    2.01
   2   4  10   28.01    1.82
   3   4  10    5.90    0.53
   3   4  10    5.88    0.54
   4   4  10   34.10    2.13
   5   4  10    2.38    0.37
   5   4  10    3.61    0.48
   6   4  10    0.38    0.26
   6   4  10    0.02    0.22
   7   4  10    1.41    0.36
   7   4  10    1.25    0.36
   8   4  10    1.80    0.42
   8   4  10    2.19    0.52
   9   4  10    0.27    0.31
   9   4  10    0.40    0.37
  10   4  10    0.76    0.36
  10   4  10    0.79    0.43
  -4   5  10    6.23    0.59
  -3   5  10   28.98    1.85
  -2   5  10    4.26    0.47
  -1   5  10    4.17    0.45
   0   5  10   16.88    1.12
   1   5  10   19.54    1.28
   2   5  10    2.45    0.31
   2   5  10    2.29    0.32
   3   5  10   10.42    0.78
   3   5  10    9.95    0.81
   4   5  10   25.78    1.67
   5   5  10   10.89    0.93
   5   5  10   10.24    0.82
   6   5  10    5.57    0.62
   6   5  10    5.51    0.61
   7   5  10    8.25    0.81
   7   5  10    6.68    0.75
   8   5  10    8.61    0.82
   8   5  10    7.99    0.89
   9   5  10    1.83    0.49
   9   5  10    1.30    0.44
  10   5  10    1.23    0.47
  10   5  10    0.62    0.37
  -3   6  10    2.24    0.32
  -2   6  10    1.61    0.29
  -1   6  10    1.61    0.26
   0   6  10   21.37    1.38
   1   6  10    1.95    0.30
   2   6  10    1.06    0.24
   3   6  10    7.97    0.67
   4   6  10   20.14    1.36
   5   6  10    9.64    0.88
   5   6  10    9.81    0.79
   6   6  10    0.47    0.28
   6   6  10    0.55    0.30
   7   6  10    0.47    0.32
   7   6  10    0.16    0.27
   8   6  10   11.76    1.05
   8   6  10   12.91    1.21
   9   6  10   -0.19    0.32
   9   6  10    0.42    0.37
  10   6  10    0.05    0.34
  -5   7  10    0.05    0.19
  -2   7  10    4.51    0.43
  -1   7  10    3.18    0.39
   0   7  10    1.62    0.27
   1   7  10   12.01    0.88
   2   7  10    3.45    0.42
   3   7  10    8.03    0.68
   4   7  10    4.78    0.52
   5   7  10   14.62    1.23
   5   7  10   15.67    1.11
   6   7  10    8.16    0.75
   6   7  10    6.95    0.77
   7   7  10   10.91    1.06
   7   7  10   11.50    0.96
   8   7  10    3.53    0.56
   8   7  10    3.57    0.65
   9   7  10    3.46    0.68
   9   7  10    2.59    0.53
  -4   8  10    0.80    0.24
  -1   8  10    1.91    0.30
   0   8  10    2.20    0.33
   1   8  10    2.73    0.37
   2   8  10   20.77    1.38
   3   8  10    2.83    0.41
   4   8  10   37.29    2.58
   4   8  10   33.51    2.23
   5   8  10    0.16    0.23
   5   8  10    0.24    0.26
   6   8  10    2.35    0.43
   6   8  10    2.44    0.51
   7   8  10    1.88    0.41
   7   8  10    1.33    0.44
   8   8  10    4.21    0.72
   8   8  10    4.52    0.65
   9   8  10   -0.14    0.36
   9   8  10   -0.01    0.32
  -3   9  10   19.76    1.32
  -1   9  10    0.35    0.19
   0   9  10    0.99    0.24
   1   9  10   13.89    0.99
   2   9  10    2.36    0.37
   3   9  10   10.54    0.85
   4   9  10    5.31    0.57
   5   9  10    0.08    0.27
   6   9  10    3.84    0.62
   6   9  10    3.05    0.52
   7   9  10    0.72    0.38
   7   9  10    1.14    0.40
   8   9  10    0.69    0.42
   8   9  10    1.24    0.48
   9   9  10    3.82    0.64
   9   9  10    3.17    0.71
   0  10  10    7.42    0.65
   1  10  10    8.17    0.70
   2  10  10   12.90    0.97
   3  10  10    0.42    0.23
   4  10  10    7.10    0.68
   5  10  10    2.49    0.46
   6  10  10    1.66    0.40
   6  10  10    1.78    0.47
   7  10  10    0.48    0.37
   7  10  10    0.63    0.36
   8  10  10    0.54    0.39
   8  10  10    0.67    0.38
  -2  11  10    0.92    0.25
   0  11  10   12.73    0.95
   1  11  10   18.31    1.26
   2  11  10    2.54    0.41
   3  11  10    1.32    0.33
   4  11  10    4.22    0.54
   5  11  10    4.45    0.58
   6  11  10    2.56    0.48
   7  11  10    3.34    0.67
   7  11  10    4.23    0.62
   8  11  10    1.92    0.54
   0  12  10    7.93    0.70
   1  12  10   17.22    1.23
   2  12  10    5.45    0.62
   3  12  10    2.54    0.45
   4  12  10    2.48    0.44
   5  12  10    0.85    0.37
   6  12  10    1.06    0.40
   7  12  10    1.10    0.48
   7  12  10    1.10    0.42
  -1  13  10    0.89    0.28
   1  13  10    1.06    0.32
   2  13  10    0.11    0.26
   3  13  10    3.29    0.51
   4  13  10    0.16    0.27
   5  13  10    4.11    0.62
   6  13  10    5.09    0.71
   1  14  10    4.59    0.58
   2  14  10    0.09    0.26
   3  14  10    0.22    0.27
   4  14  10    6.76    0.74
   5  14  10    0.04    0.32
   1  15  10    1.28    0.38
   2  15  10    0.44    0.32
   3  15  10    4.45    0.62
   4  15  10    0.17    0.32
   2  16  10    1.90    0.44
  -1 -15  11    0.48    0.44
   0 -15  11    0.36    0.48
   1 -15  11    2.68    0.65
   2 -15  11    2.53    0.64
   3 -15  11    2.51    0.61
   4 -15  11    0.28    0.47
   3  14 -11    2.09    0.94
  -3 -14  11    2.90    0.44
  -3 -14  11    2.29    0.61
  -2 -14  11    0.39    0.28
  -2 -14  11    0.47    0.42
  -1 -14  11    2.50    0.59
   0 -14  11   -0.08    0.34
   1 -14  11    0.10    0.40
   2 -14  11    0.11    0.39
   3 -14  11    1.21    0.52
   4 -14  11    0.09    0.45
   5 -14  11    1.59    0.56
   4  13 -11    0.34    0.74
  -4 -13  11    0.43    0.49
  -4 -13  11    0.46    0.31
   3  13 -11    1.44    0.90
  -3 -13  11    1.74    0.54
  -3 -13  11    2.07    0.39
  -2 -13  11    0.81    0.43
  -2 -13  11    0.83    0.29
  -1 -13  11    0.96    0.42
  -1 -13  11    1.22    0.27
   0 -13  11   -0.13    0.33
   1 -13  11   -0.08    0.34
   2 -13  11    4.12    0.71
   3 -13  11    1.34    0.51
   4 -13  11    1.50    0.52
   5 -13  11    1.72    0.56
   6 -13  11    0.92    0.44
  -5 -12  11    1.57    0.55
   4  12 -11    0.95    0.85
  -4 -12  11    0.91    0.32
  -4 -12  11    0.78    0.43
   3  12 -11   -0.07    0.57
  -3 -12  11    0.37    0.40
  -3 -12  11   -0.02    0.26
  -2 -12  11    5.67    0.56
  -2 -12  11    4.83    0.74
  -1 -12  11    0.58    0.23
  -1 -12  11    1.44    0.43
   0 -12  11    3.19    0.63
   0 -12  11    3.86    0.39
   1 -12  11    2.49    0.58
   2 -12  11    5.94    0.80
   3 -12  11    1.93    0.51
   4 -12  11    1.64    0.50
   5 -12  11    0.31    0.40
   6 -12  11    1.62    0.52
   7 -12  11    1.15    0.48
   5  11 -11   -0.39    0.58
  -5 -11  11   -0.30    0.27
  -5 -11  11    0.39    0.43
   4  11 -11    0.36    0.73
  -4 -11  11    0.47    0.39
  -4 -11  11    0.80    0.34
   3  11 -11    1.66    0.77
  -3 -11  11    0.63    0.31
  -3 -11  11    0.88    0.38
  -2 -11  11    0.35    0.23
  -2 -11  11    0.81    0.37
  -1 -11  11   17.81    1.17
   0 -11  11    0.32    0.18
   0 -11  11   -0.03    0.32
   1 -11  11    0.38    0.37
   2 -11  11   11.39    1.08
   3 -11  11   15.88    1.39
   4 -11  11    1.53    0.46
   5 -11  11    2.22    0.52
   6 -11  11    1.40    0.46
   7 -11  11   -0.33    0.33
   6  10 -11    1.18    0.84
  -6 -10  11    2.83    0.50
  -6 -10  11    3.25    0.67
   5  10 -11    0.48    0.72
  -5 -10  11   -0.20    0.28
  -5 -10  11    0.21    0.39
   4  10 -11   12.70    1.74
  -4 -10  11   10.47    1.04
  -4 -10  11    9.70    0.86
   3  10 -11    2.52    0.91
  -3 -10  11    2.18    0.47
  -3 -10  11    1.04    0.34
   2  10 -11   23.62    2.17
  -2 -10  11   20.55    1.73
  -2 -10  11   22.32    1.43
  -1 -10  11    0.30    0.18
  -1 -10  11    0.65    0.33
   0 -10  11    8.49    0.61
   0 -10  11    7.80    0.94
   1 -10  11    1.32    0.41
   1 -10  11    1.23    0.23
   2 -10  11   18.22    1.49
   3 -10  11    2.75    0.56
   4 -10  11    0.89    0.39
   5 -10  11    1.83    0.51
   6 -10  11    0.02    0.36
   7 -10  11    2.33    0.56
   8 -10  11    0.10    0.40
   6   9 -11    0.46    0.63
  -6  -9  11    0.92    0.36
   5   9 -11    4.31    1.13
  -5  -9  11    5.32    0.62
  -5  -9  11    5.21    0.76
   4   9 -11    3.22    0.96
  -4  -9  11    1.54    0.47
  -4  -9  11    1.81    0.36
   3   9 -11    0.92    0.65
  -3  -9  11    0.93    0.37
  -3  -9  11    0.61    0.25
   2   9 -11    3.59    0.87
  -2  -9  11    2.75    0.37
  -2  -9  11    3.70    0.57
  -1  -9  11    7.38    0.79
  -1  -9  11    8.10    0.60
   0  -9  11    1.08    0.38
   0  -9  11    1.46    0.23
   1  -9  11    3.07    0.52
   1  -9  11    3.02    0.34
   2  -9  11    2.57    0.35
   2  -9  11    3.37    0.53
   3  -9  11   29.18    2.21
   4  -9  11    7.52    0.88
   5  -9  11   14.36    1.27
   7  -9  11    0.10    0.33
   8  -9  11    1.99    0.54
  -7  -8  11    0.10    0.32
   6   8 -11    2.12    0.84
  -6  -8  11    1.65    0.42
   5   8 -11    8.34    1.40
  -5  -8  11    9.47    0.80
  -5  -8  11    9.93    1.02
   4   8 -11   19.76    1.92
  -4  -8  11   18.06    1.27
  -4  -8  11   18.40    1.52
   3   8 -11    2.28    0.77
  -3  -8  11    1.78    0.32
  -3  -8  11    2.68    0.48
   2   8 -11    2.26    0.80
  -2  -8  11    3.64    0.50
  -2  -8  11    2.80    0.34
  -1  -8  11    2.61    0.32
  -1  -8  11    2.75    0.45
   0  -8  11    0.41    0.16
   0  -8  11    0.17    0.27
   1  -8  11    0.03    0.14
   1  -8  11    0.12    0.25
   2  -8  11   10.44    0.75
   2  -8  11    9.45    0.91
   3  -8  11    2.21    0.47
   4  -8  11    0.15    0.31
   5  -8  11    7.65    0.82
   6  -8  11    3.56    0.61
   7  -8  11    0.95    0.43
   8  -8  11    1.71    0.49
   9  -8  11    0.00    0.41
   7   7 -11    0.70    0.73
  -7  -7  11    0.91    0.37
   6   7 -11    0.69    0.65
  -6  -7  11   -0.11    0.30
   5   7 -11   11.48    1.53
  -5  -7  11   10.16    0.84
   4   7 -11   10.45    1.44
  -4  -7  11   11.26    1.05
  -4  -7  11   11.57    0.86
   3   7 -11    6.75    1.13
  -3  -7  11    7.21    0.74
  -3  -7  11    8.54    0.66
   2   7 -11    1.66    0.64
  -2  -7  11    2.27    0.30
  -2  -7  11    2.62    0.42
  -1  -7  11    1.94    0.27
  -1  -7  11    1.95    0.37
   0  -7  11    7.18    0.53
   0  -7  11    6.62    0.74
   1  -7  11    1.04    0.31
   1  -7  11    0.77    0.21
   2  -7  11    0.78    0.22
   2  -7  11    0.62    0.29
   3  -7  11   13.90    1.12
   3  -7  11   12.19    0.89
   4  -7  11    1.05    0.34
   5  -7  11   12.02    1.08
   6  -7  11    5.27    0.72
   7  -7  11    4.44    0.66
   8  -7  11    0.02    0.36
   9  -7  11    1.84    0.52
  -7  -6  11    1.74    0.40
   6   6 -11    0.69    0.65
  -6  -6  11    0.74    0.31
   5   6 -11   20.91    2.01
  -5  -6  11   21.01    1.43
   4   6 -11    6.53    1.07
  -4  -6  11    6.71    0.60
   3   6 -11    1.02    0.53
  -3  -6  11    1.27    0.28
  -3  -6  11    1.33    0.31
   2   6 -11    7.48    1.07
  -2  -6  11    8.29    0.74
  -2  -6  11    7.46    0.59
  -1  -6  11    0.63    0.17
  -1  -6  11    0.60    0.25
   0  -6  11    0.29    0.24
   0  -6  11    0.13    0.14
   1  -6  11    4.07    0.42
   1  -6  11    3.64    0.50
   2  -6  11    3.97    0.42
   2  -6  11    3.80    0.54
   3  -6  11    0.34    0.17
   3  -6  11    0.21    0.26
   4  -6  11    2.28    0.29
   4  -6  11    2.68    0.47
   5  -6  11   16.78    1.37
   6  -6  11    8.20    0.83
   7  -6  11    5.38    0.74
   8  -6  11    1.29    0.46
   9  -6  11    0.90    0.42
  -7  -5  11    0.34    0.30
   6   5 -11    0.50    0.57
  -6  -5  11    0.02    0.25
   5   5 -11    5.95    1.07
  -5  -5  11    7.45    0.64
   4   5 -11    3.02    0.75
  -4  -5  11    2.87    0.38
   3   5 -11    4.42    0.83
  -3  -5  11    4.73    0.45
   2   5 -11    0.51    0.38
  -2  -5  11   -0.01    0.15
  -1  -5  11   15.02    0.98
  -1  -5  11   14.50    1.17
   0  -5  11    8.66    0.76
   0  -5  11    7.91    0.62
   1  -5  11    1.47    0.26
   1  -5  11    1.79    0.36
   2  -5  11    5.12    0.49
   2  -5  11    4.90    0.61
   3  -5  11   17.94    1.18
   4  -5  11    0.81    0.21
   4  -5  11    1.05    0.32
   5  -5  11    3.64    0.53
   6  -5  11    7.06    0.74
   7  -5  11   12.16    1.09
   8  -5  11    2.13    0.48
   9  -5  11    3.81    0.64
  10  -5  11    0.98    0.44
  -7  -4  11    0.84    0.34
  -6  -4  11    4.14    0.51
   5   4 -11   10.23    1.35
  -5  -4  11   11.17    0.86
   4   4 -11   13.41    1.34
  -4  -4  11   11.90    0.88
   3   4 -11   10.55    1.17
  -3  -4  11   10.84    0.79
  -2  -4  11   59.14    3.51
  -1  -4  11   23.19    1.47
   0  -4  11   13.28    1.00
   0  -4  11   16.75    1.19
   1  -4  11   19.46    1.42
   1  -4  11   18.01    1.23
   2  -4  11   11.70    0.97
   2  -4  11   10.87    0.81
   3  -4  11    0.07    0.16
   3  -4  11    0.48    0.26
   4  -4  11    8.81    0.68
   4  -4  11   10.03    0.85
   5  -4  11    1.38    0.35
   5  -4  11    2.26    0.29
   6  -4  11    1.40    0.37
   7  -4  11    5.69    0.71
   8  -4  11    0.17    0.31
   9  -4  11    6.09    0.81
  10  -4  11    0.13    0.37
  -8  -3  11    2.40    0.44
  -7  -3  11    0.50    0.28
  -6  -3  11    0.49    0.25
   5   3 -11    5.55    0.95
  -5  -3  11    2.06    0.36
   4   3 -11    2.56    0.62
  -4  -3  11    2.54    0.35
   3   3 -11    2.28    0.56
  -3  -3  11    2.14    0.29
  -2  -3  11    2.08    0.29
  -1  -3  11   36.45    2.29
  -1  -3  11   38.84    2.63
   0  -3  11    3.79    0.42
   1  -3  11    7.18    0.60
   1  -3  11    7.00    0.66
   2  -3  11    4.78    0.53
   2  -3  11    3.54    0.42
   3  -3  11   66.08    3.92
   4  -3  11    7.25    0.69
   4  -3  11    7.15    0.57
   5  -3  11    1.29    0.24
   5  -3  11    0.69    0.30
   6  -3  11    6.01    0.64
   6  -3  11    5.51    0.50
   7  -3  11    6.57    0.78
   8  -3  11    2.36    0.50
   9  -3  11    0.22    0.32
  10  -3  11    1.99    0.52
  -8  -2  11    1.85    0.39
  -7  -2  11    0.25    0.26
  -6  -2  11    0.85    0.29
  -5  -2  11    3.27    0.41
   4   2 -11   17.34    1.57
  -4  -2  11   18.81    1.22
   3   2 -11    0.80    0.41
  -3  -2  11    0.62    0.22
  -2  -2  11   23.88    1.53
  -1  -2  11    5.18    0.51
  -1  -2  11    6.33    0.56
   0  -2  11    6.22    0.56
   0  -2  11    5.83    0.53
   1  -2  11    1.13    0.23
   2  -2  11    8.79    0.69
   2  -2  11    6.22    0.58
   3  -2  11    4.73    0.49
   3  -2  11    3.67    0.42
   4  -2  11    6.70    0.53
   4  -2  11    5.49    0.59
   5  -2  11    5.71    0.60
   6  -2  11   13.63    1.11
   6  -2  11   13.00    0.93
   7  -2  11    1.65    0.38
   7  -2  11    0.87    0.27
   8  -2  11    2.68    0.49
   9  -2  11    3.17    0.58
  10  -2  11    1.31    0.49
  -8  -1  11    1.12    0.34
  -7  -1  11    1.15    0.30
  -6  -1  11    0.93    0.29
  -5  -1  11   16.91    1.17
  -4  -1  11    8.78    0.69
   3   1 -11    1.45    0.43
  -3  -1  11    1.42    0.28
  -2  -1  11   13.59    0.96
  -1  -1  11    1.48    0.29
  -1  -1  11    1.23    0.25
   0  -1  11   15.08    1.08
   0  -1  11   16.69    1.18
   1  -1  11    1.86    0.30
   1  -1  11    2.19    0.31
   2  -1  11    2.90    0.35
   3  -1  11   12.39    0.94
   3  -1  11   11.11    0.82
   4  -1  11    3.45    0.39
   4  -1  11    2.57    0.39
   5  -1  11   22.64    1.78
   5  -1  11   26.35    1.58
   6  -1  11   16.03    1.26
   6  -1  11   15.46    1.08
   7  -1  11    9.87    0.78
   7  -1  11   10.31    0.95
   8  -1  11    1.38    0.42
   9  -1  11   -0.19    0.31
  10  -1  11    1.47    0.48
  -8   0  11    4.56    0.55
  -7   0  11    3.84    0.48
  -6   0  11    0.94    0.28
  -5   0  11   22.40    1.49
  -4   0  11    1.77    0.32
  -3   0  11   -0.18    0.17
  -2   0  11    5.07    0.55
  -1   0  11   11.60    0.87
   0   0  11    8.56    0.70
   0   0  11    9.19    0.71
   1   0  11    6.72    0.61
   1   0  11    9.00    0.66
   2   0  11   11.21    0.93
   2   0  11   16.53    1.07
   3   0  11    3.73    0.40
   3   0  11    3.43    0.42
   4   0  11    1.35    0.25
   4   0  11    1.12    0.26
   5   0  11    8.67    0.77
   5   0  11    8.75    0.70
   6   0  11   31.73    2.11
   6   0  11   36.16    2.44
   7   0  11    1.59    0.32
   7   0  11    1.52    0.38
   8   0  11    2.32    0.48
   8   0  11    2.78    0.42
   9   0  11   -0.04    0.31
  10   0  11   -0.05    0.32
  -8   1  11    1.47    0.37
  -7   1  11    0.71    0.28
  -6   1  11    0.80    0.29
  -5   1  11   14.34    1.06
  -4   1  11    6.25    0.59
  -3   1  11    1.47    0.31
  -2   1  11   29.48    1.89
  -1   1  11    2.13    0.33
   0   1  11   14.56    1.03
   0   1  11   14.79    1.08
   1   1  11    1.84    0.29
   1   1  11    2.29    0.28
   2   1  11    4.66    0.43
   2   1  11    4.11    0.40
   3   1  11   12.82    0.90
   4   1  11    3.88    0.43
   4   1  11    3.59    0.44
   5   1  11   24.80    1.83
   5   1  11   25.47    1.63
   6   1  11   15.92    1.24
   6   1  11   14.80    1.08
   7   1  11   11.15    0.90
   7   1  11   12.56    1.08
   8   1  11    1.11    0.40
   8   1  11    1.43    0.33
   9   1  11    0.37    0.34
   9   1  11    0.38    0.26
  10   1  11    1.48    0.49
  -8   2  11    1.81    0.40
  -7   2  11    0.04    0.25
  -6   2  11    0.68    0.26
  -5   2  11    3.26    0.47
  -4   2  11   19.86    1.39
  -3   2  11    0.96    0.31
  -2   2  11   39.09    2.44
  -1   2  11   13.14    0.95
   0   2  11    5.16    0.53
   1   2  11    0.21    0.11
   1   2  11    0.37    0.17
   2   2  11    3.86    0.38
   2   2  11    4.37    0.41
   3   2  11    3.97    0.43
   4   2  11    6.38    0.61
   4   2  11    7.52    0.61
   5   2  11    7.35    0.69
   5   2  11    7.92    0.66
   6   2  11   15.09    1.22
   6   2  11   14.79    1.07
   7   2  11    1.04    0.34
   7   2  11    1.08    0.31
   8   2  11    2.79    0.44
   8   2  11    1.73    0.45
   9   2  11    2.99    0.60
   9   2  11    2.73    0.47
  10   2  11    0.71    0.45
  -7   3  11    0.28    0.31
  -6   3  11    0.96    0.33
  -5   3  11    3.57    0.50
  -4   3  11    2.81    0.42
  -3   3  11    4.50    0.54
  -2   3  11    3.85    0.46
  -1   3  11   64.66    3.89
   0   3  11    3.35    0.40
   1   3  11    3.87    0.42
   2   3  11    2.86    0.36
   2   3  11    2.97    0.31
   3   3  11   72.22    4.14
   3   3  11   66.67    4.64
   4   3  11    7.84    0.67
   5   3  11    1.22    0.29
   5   3  11    1.75    0.34
   6   3  11    6.60    0.64
   6   3  11    5.18    0.65
   7   3  11    5.95    0.64
   7   3  11    7.00    0.76
   8   3  11    1.64    0.37
   8   3  11    1.80    0.47
   9   3  11   -0.15    0.29
   9   3  11    0.32    0.32
  10   3  11    2.39    0.59
  10   3  11    1.88    0.45
  -6   4  11    3.34    0.49
  -5   4  11   12.93    1.02
  -4   4  11   17.32    1.24
  -3   4  11   13.86    1.03
  -2   4  11   77.81    4.65
  -1   4  11   25.34    1.64
   0   4  11    8.28    0.65
   1   4  11   14.06    0.97
   2   4  11    7.29    0.60
   3   4  11    0.49    0.21
   4   4  11    8.65    0.72
   5   4  11    1.86    0.33
   5   4  11    1.81    0.35
   6   4  11    1.86    0.41
   6   4  11    1.70    0.35
   7   4  11    3.78    0.61
   7   4  11    5.38    0.58
   8   4  11    0.04    0.30
   8   4  11    0.20    0.28
   9   4  11    6.10    0.86
   9   4  11    5.55    0.68
  10   4  11    0.16    0.36
  10   4  11    0.37    0.33
  -5   5  11    8.66    0.78
  -4   5  11    4.36    0.52
  -3   5  11    7.41    0.65
  -2   5  11    0.66    0.22
  -1   5  11   11.95    0.88
   0   5  11    9.95    0.74
   1   5  11    1.04    0.24
   2   5  11    2.31    0.34
   3   5  11   25.89    1.68
   4   5  11    0.33    0.24
   5   5  11    3.77    0.48
   5   5  11    3.76    0.51
   6   5  11    8.20    0.73
   6   5  11    7.37    0.76
   7   5  11    9.88    0.86
   7   5  11    9.26    0.93
   8   5  11    2.13    0.46
   8   5  11    1.97    0.49
   9   5  11    4.46    0.75
   9   5  11    3.66    0.59
  10   5  11    0.32    0.39
  -4   6  11    9.07    0.76
  -3   6  11    1.35    0.29
  -2   6  11    6.05    0.56
  -1   6  11    0.32    0.19
   0   6  11    0.54    0.21
   1   6  11    5.36    0.51
   2   6  11    2.24    0.33
   3   6  11    0.38    0.23
   4   6  11    1.38    0.32
   5   6  11   13.73    1.14
   5   6  11   14.29    1.04
   6   6  11   12.21    0.94
   6   6  11   10.54    1.02
   7   6  11    4.58    0.59
   7   6  11    4.17    0.65
   8   6  11    1.85    0.48
   8   6  11    1.69    0.44
   9   6  11   -0.08    0.36
   9   6  11    0.53    0.32
  -5   7  11   10.47    0.84
  -3   7  11    5.25    0.55
  -2   7  11    1.24    0.27
  -1   7  11    3.45    0.42
   0   7  11    7.49    0.63
   1   7  11    1.63    0.30
   2   7  11    0.57    0.23
   3   7  11   10.36    0.83
   4   7  11    0.74    0.29
   5   7  11    9.86    0.84
   6   7  11    5.13    0.67
   6   7  11    4.11    0.55
   7   7  11    4.30    0.69
   7   7  11    5.07    0.65
   8   7  11   -0.44    0.21
   8   7  11    0.40    0.34
   9   7  11    1.54    0.50
   9   7  11    1.15    0.44
  -4   8  11   11.36    0.87
  -2   8  11    2.14    0.32
  -1   8  11    2.30    0.34
   0   8  11    0.80    0.24
   1   8  11   -0.10    0.19
   2   8  11    7.35    0.64
   3   8  11    1.66    0.35
   4   8  11    0.24    0.25
   5   8  11    5.19    0.60
   6   8  11    3.76    0.56
   6   8  11    4.48    0.66
   7   8  11    1.93    0.48
   7   8  11    1.12    0.40
   8   8  11    1.25    0.40
   8   8  11    1.26    0.44
   9   8  11    0.25    0.36
   9   8  11   -0.04    0.31
  -1   9  11    6.12    0.57
   0   9  11    1.18    0.27
   1   9  11    3.78    0.46
   2   9  11    2.03    0.35
   3   9  11   20.99    1.43
   4   9  11    4.88    0.58
   5   9  11   11.27    0.93
   6   9  11    5.22    0.72
   6   9  11    4.69    0.60
   7   9  11    0.40    0.36
   7   9  11    0.10    0.26
   8   9  11    1.82    0.54
   8   9  11    2.06    0.49
  -3  10  11    1.77    0.32
  -1  10  11    0.42    0.23
   0  10  11    8.35    0.72
   1  10  11    1.63    0.33
   2  10  11   12.74    0.98
   3  10  11    2.04    0.37
   4  10  11    0.52    0.30
   5  10  11    1.59    0.40
   6  10  11    0.15    0.29
   7  10  11    2.25    0.56
   7  10  11    1.68    0.47
   8  10  11    0.50    0.43
   8  10  11    0.64    0.37
   0  11  11    0.32    0.23
   1  11  11    1.12    0.33
   2  11  11    9.69    0.81
   3  11  11   13.25    1.04
   4  11  11    0.40    0.31
   5  11  11    0.96    0.36
   6  11  11    1.02    0.40
   7  11  11    0.16    0.34
   0  12  11    3.44    0.47
   1  12  11    3.14    0.47
   2  12  11    6.61    0.71
   3  12  11    0.83    0.33
   4  12  11    0.51    0.32
   5  12  11    0.13    0.31
   6  12  11    0.84    0.40
   7  12  11    1.98    0.49
   0  13  11   -0.22    0.21
   1  13  11    0.16    0.26
   2  13  11    3.46    0.52
   3  13  11    1.22    0.37
   4  13  11    0.79    0.33
   5  13  11    0.84    0.39
   6  13  11    1.19    0.44
   1  14  11    0.13    0.28
   2  14  11    0.37    0.30
   3  14  11    1.14    0.34
   4  14  11    0.16    0.30
   5  14  11    0.80    0.40
   1  15  11    2.44    0.45
   2  15  11    2.93    0.51
   3  15  11    1.73    0.45
   0 -15  12    1.20    0.56
   1 -15  12    0.23    0.44
   2 -15  12    0.43    0.42
  -2 -14  12    4.47    0.52
  -1 -14  12    0.35    0.44
   0 -14  12    0.51    0.46
   1 -14  12   -0.45    0.36
   2 -14  12    1.50    0.56
   3 -14  12    1.90    0.58
   4 -14  12    1.84    0.55
  -3 -13  12    1.97    0.41
  -3 -13  12    2.08    0.56
  -2 -13  12    0.88    0.42
  -2 -13  12    0.49    0.27
  -1 -13  12    0.06    0.37
  -1 -13  12   -0.24    0.20
   0 -13  12   -0.26    0.37
   1 -13  12    0.26    0.40
   2 -13  12    1.24    0.45
   3 -13  12    2.31    0.58
   4 -13  12    2.68    0.65
   5 -13  12    3.22    0.69
   4  12 -12    1.87    0.98
  -4 -12  12    2.45    0.46
  -4 -12  12    1.43    0.55
   3  12 -12   -0.16    0.61
  -3 -12  12    0.00    0.29
  -3 -12  12    0.24    0.43
  -2 -12  12    0.69    0.42
  -2 -12  12    0.84    0.28
  -1 -12  12    1.61    0.52
  -1 -12  12    1.90    0.32
   0 -12  12    1.62    0.50
   0 -12  12    1.97    0.33
   1 -12  12    0.90    0.41
   2 -12  12    1.64    0.50
   3 -12  12    3.76    0.66
   4 -12  12    3.50    0.68
   5 -12  12    1.31    0.48
   6 -12  12    3.16    0.64
  -5 -11  12    2.15    0.48
   4  11 -12    0.43    0.70
  -4 -11  12    0.24    0.40
  -4 -11  12    0.16    0.28
   3  11 -12    4.29    1.09
  -3 -11  12    5.21    0.74
  -3 -11  12    4.67    0.54
  -2 -11  12    5.20    0.77
  -2 -11  12    6.07    0.57
  -1 -11  12    2.61    0.35
  -1 -11  12    2.78    0.57
   0 -11  12    0.21    0.18
   0 -11  12    0.05    0.36
   1 -11  12   14.54    1.29
   2 -11  12    4.25    0.64
   3 -11  12   11.57    1.12
   4 -11  12    0.16    0.35
   5 -11  12    3.86    0.67
   6 -11  12    1.00    0.45
   7 -11  12    0.11    0.38
   5  10 -12    0.76    0.83
  -5 -10  12    1.67    0.42
  -5 -10  12    0.62    0.42
   4  10 -12    0.90    0.74
  -4 -10  12    0.38    0.29
  -4 -10  12    0.69    0.40
   3  10 -12    5.93    1.17
  -3 -10  12    5.85    0.59
  -3 -10  12    5.26    0.77
  -2 -10  12    4.27    0.46
  -2 -10  12    3.91    0.64
  -1 -10  12    5.72    0.79
  -1 -10  12    5.99    0.53
   0 -10  12    8.61    0.95
   0 -10  12   10.03    0.72
   1 -10  12    5.48    0.69
   1 -10  12    3.26    0.40
   2 -10  12    1.26    0.40
   3 -10  12    2.67    0.52
   4 -10  12   12.02    1.16
   5 -10  12    1.86    0.52
   6 -10  12    2.19    0.53
   7 -10  12    1.00    0.48
   8 -10  12    0.37    0.44
   6   9 -12    1.26    0.84
  -6  -9  12    0.02    0.31
   5   9 -12    3.08    0.96
  -5  -9  12    2.86    0.48
   4   9 -12    1.88    0.87
  -4  -9  12    2.50    0.54
  -4  -9  12    2.18    0.41
   3   9 -12   15.46    1.92
  -3  -9  12   16.01    1.13
  -2  -9  12    6.55    0.59
  -1  -9  12    4.22    0.43
  -1  -9  12    4.08    0.64
   0  -9  12    2.47    0.31
   0  -9  12    1.74    0.46
   1  -9  12    3.62    0.42
   1  -9  12    5.46    0.66
   2  -9  12    5.43    0.70
   3  -9  12    4.81    0.67
   4  -9  12    1.60    0.44
   5  -9  12    5.02    0.71
   6  -9  12    1.76    0.47
   7  -9  12    2.29    0.53
   8  -9  12    0.12    0.35
   6   8 -12    1.04    0.82
  -6  -8  12    0.62    0.38
   5   8 -12    1.45    0.82
  -5  -8  12    2.00    0.43
   4   8 -12    4.29    1.07
  -4  -8  12    6.03    0.74
  -4  -8  12    5.12    0.59
   3   8 -12    5.72    1.15
  -3  -8  12    6.55    0.75
  -3  -8  12    7.78    0.65
  -2  -8  12   11.00    0.98
  -2  -8  12   10.72    0.80
  -1  -8  12    2.95    0.34
  -1  -8  12    2.55    0.47
   0  -8  12    0.82    0.20
   0  -8  12    0.65    0.33
   1  -8  12    1.53    0.28
   1  -8  12    1.79    0.41
   2  -8  12   10.12    0.75
   2  -8  12    8.98    0.89
   3  -8  12    9.87    0.97
   4  -8  12    7.59    0.81
   5  -8  12    0.76    0.36
   6  -8  12    5.55    0.75
   7  -8  12    2.09    0.52
   8  -8  12    3.77    0.68
   6   7 -12    0.15    0.66
  -6  -7  12    0.49    0.35
   5   7 -12    1.71    0.79
  -5  -7  12    1.48    0.39
   4   7 -12   14.28    1.75
  -4  -7  12   13.64    1.03
   3   7 -12   22.45    2.11
  -3  -7  12   22.71    1.49
  -3  -7  12   23.36    1.75
  -2  -7  12    4.48    0.61
  -2  -7  12    5.35    0.49
  -1  -7  12    5.73    0.69
  -1  -7  12    5.64    0.48
   0  -7  12    1.01    0.32
   0  -7  12    1.23    0.23
   1  -7  12    7.76    0.62
   1  -7  12    7.16    0.73
   2  -7  12   11.90    1.05
   2  -7  12   12.63    0.89
   3  -7  12    5.07    0.51
   3  -7  12    6.87    0.69
   4  -7  12   19.11    1.54
   5  -7  12    3.29    0.55
   6  -7  12    0.36    0.32
   7  -7  12    3.11    0.58
   8  -7  12    1.04    0.43
   9  -7  12   -0.80    0.26
  -7  -6  12    0.63    0.34
  -6  -6  12    6.15    0.66
   5   6 -12    0.51    0.61
  -5  -6  12    0.73    0.30
   4   6 -12   17.71    1.91
  -4  -6  12   20.66    1.35
   3   6 -12    1.25    0.63
  -3  -6  12    1.62    0.29
  -2  -6  12    0.83    0.30
  -2  -6  12    0.88    0.24
  -1  -6  12    0.42    0.24
  -1  -6  12    0.54    0.19
   0  -6  12    2.37    0.33
   0  -6  12    2.79    0.44
   1  -6  12    0.51    0.26
   1  -6  12    0.75    0.22
   2  -6  12    4.14    0.45
   2  -6  12    3.99    0.55
   3  -6  12    0.91    0.32
   3  -6  12    0.40    0.20
   4  -6  12   12.42    0.97
   4  -6  12    8.75    0.72
   5  -6  12    3.84    0.56
   6  -6  12    3.45    0.56
   7  -6  12    3.72    0.61
   8  -6  12   11.99    1.15
   9  -6  12   -0.30    0.32
  -7  -5  12    1.01    0.35
  -6  -5  12    0.97    0.32
   5   5 -12    3.64    0.89
  -5  -5  12    2.86    0.42
   4   5 -12    5.91    1.05
  -4  -5  12    6.55    0.62
   3   5 -12    9.99    1.28
  -3  -5  12   10.75    0.80
  -2  -5  12    1.81    0.29
  -1  -5  12   15.32    1.04
   0  -5  12    0.57    0.28
   0  -5  12    0.77    0.21
   1  -5  12   14.24    0.93
   1  -5  12   11.48    1.04
   2  -5  12    0.37    0.29
   2  -5  12    0.04    0.19
   3  -5  12    3.50    0.43
   3  -5  12    5.63    0.58
   4  -5  12    1.98    0.30
   4  -5  12    2.49    0.44
   5  -5  12   24.13    1.84
   6  -5  12    0.02    0.25
   7  -5  12    1.74    0.44
   8  -5  12    1.65    0.46
   9  -5  12   -0.05    0.33
  -7  -4  12    1.98    0.40
  -6  -4  12    1.86    0.39
  -5  -4  12    1.32    0.33
   4   4 -12    4.81    0.90
  -4  -4  12    5.93    0.56
   3   4 -12    4.05    0.78
  -3  -4  12    4.08    0.44
  -2  -4  12   13.20    0.92
  -1  -4  12    0.49    0.20
   0  -4  12   69.47    4.14
   1  -4  12    2.31    0.34
   1  -4  12    1.85    0.36
   2  -4  12    3.40    0.41
   2  -4  12    3.12    0.46
   3  -4  12    2.69    0.38
   3  -4  12    5.25    0.53
   4  -4  12   42.32    2.81
   4  -4  12   36.70    2.40
   5  -4  12    4.36    0.44
   5  -4  12    3.53    0.53
   6  -4  12    4.52    0.63
   7  -4  12    0.01    0.26
   8  -4  12    2.03    0.48
   9  -4  12    0.13    0.33
  -7  -3  12   -0.11    0.27
  -6  -3  12    1.44    0.32
  -5  -3  12    6.97    0.65
   4   3 -12   11.93    1.31
  -4  -3  12   12.53    0.91
  -3  -3  12   26.53    1.69
  -2  -3  12    0.60    0.22
  -1  -3  12   31.49    1.98
   0  -3  12    1.39    0.28
   1  -3  12   31.18    1.96
   2  -3  12   15.10    1.16
   2  -3  12   13.83    1.01
   3  -3  12    9.54    0.73
   4  -3  12    2.16    0.33
   4  -3  12    2.68    0.42
   5  -3  12   35.72    2.11
   5  -3  12   31.93    2.43
   6  -3  12    0.04    0.26
   6  -3  12    0.40    0.20
   7  -3  12    2.85    0.50
   8  -3  12    0.48    0.35
   9  -3  12    1.08    0.44
  10  -3  12    0.11    0.40
  -7  -2  12    1.32    0.32
  -6  -2  12    0.67    0.29
  -5  -2  12    0.10    0.21
  -4  -2  12    2.54    0.37
  -3  -2  12    8.61    0.69
  -2  -2  12    6.91    0.60
  -1  -2  12    4.71    0.50
   0  -2  12   43.32    2.66
   1  -2  12    2.27    0.34
   2  -2  12    4.16    0.46
   3  -2  12    0.72    0.27
   3  -2  12    0.17    0.18
   4  -2  12   37.26    2.71
   4  -2  12   39.82    2.38
   5  -2  12    2.26    0.41
   5  -2  12    3.67    0.41
   6  -2  12    2.42    0.45
   6  -2  12    3.41    0.41
   7  -2  12   10.22    0.97
   7  -2  12   10.60    0.85
   8  -2  12    7.46    0.82
   9  -2  12    1.23    0.43
  10  -2  12    1.12    0.46
  -7  -1  12    6.84    0.70
  -6  -1  12   -0.05    0.24
  -5  -1  12    0.09    0.23
  -4  -1  12    9.33    0.77
  -3  -1  12   13.15    0.96
  -2  -1  12    0.69    0.25
  -1  -1  12   11.47    0.87
   0  -1  12    8.12    0.67
   1  -1  12    6.03    0.59
   1  -1  12    7.45    0.62
   2  -1  12    0.36    0.21
   3  -1  12    0.83    0.25
   3  -1  12    0.82    0.23
   4  -1  12    0.85    0.28
   4  -1  12    1.29    0.28
   5  -1  12   12.27    0.81
   5  -1  12    8.31    0.85
   6  -1  12    0.01    0.19
   6  -1  12   -0.01    0.24
   7  -1  12    9.23    0.90
   7  -1  12    8.77    0.73
   8  -1  12    0.71    0.34
   9  -1  12    0.32    0.34
  10  -1  12   -0.23    0.29
  -7   0  12    0.80    0.32
  -6   0  12    3.11    0.47
  -5   0  12    0.19    0.25
  -4   0  12    3.98    0.51
  -3   0  12   16.50    1.17
  -2   0  12   31.85    2.03
  -1   0  12    7.16    0.65
   0   0  12    7.35    0.63
   1   0  12    7.00    0.57
   1   0  12    4.89    0.52
   2   0  12    5.57    0.52
   3   0  12    0.59    0.22
   4   0  12    4.01    0.49
   5   0  12   12.17    1.11
   5   0  12   16.05    1.02
   6   0  12   10.68    0.81
   6   0  12    9.54    0.91
   7   0  12   12.57    0.93
   7   0  12   11.90    1.09
   8   0  12    9.03    0.95
   8   0  12    9.00    0.78
   9   0  12   -0.18    0.25
  10   0  12    0.15    0.38
  -7   1  12    4.60    0.59
  -6   1  12   -0.08    0.26
  -5   1  12    0.05    0.22
  -4   1  12    9.53    0.81
  -3   1  12   21.60    1.49
  -2   1  12    1.54    0.32
  -1   1  12   14.65    1.07
   0   1  12    8.20    0.68
   1   1  12    5.69    0.52
   2   1  12   -0.02    0.17
   2   1  12    0.59    0.18
   3   1  12    0.52    0.21
   4   1  12    1.18    0.29
   4   1  12    0.83    0.26
   5   1  12   10.67    0.93
   5   1  12   11.91    0.87
   6   1  12    0.15    0.23
   6   1  12    0.32    0.24
   7   1  12    7.91    0.82
   7   1  12    8.26    0.72
   8   1  12    0.75    0.34
   8   1  12    0.03    0.23
   9   1  12    0.59    0.29
   9   1  12    0.59    0.36
  10   1  12    0.05    0.34
  -7   2  12    1.55    0.40
  -6   2  12    1.03    0.37
  -5   2  12    0.25    0.30
  -4   2  12    4.01    0.54
  -3   2  12   16.46    1.21
  -2   2  12   15.85    1.14
  -1   2  12    6.29    0.61
   0   2  12   44.70    2.75
   1   2  12    0.84    0.23
   2   2  12    3.27    0.39
   3   2  12    0.97    0.27
   4   2  12   36.77    2.31
   5   2  12    3.55    0.46
   5   2  12    4.33    0.53
   6   2  12    3.12    0.43
   6   2  12    3.77    0.54
   7   2  12   10.63    0.88
   7   2  12   11.06    1.00
   8   2  12    7.47    0.92
   8   2  12    8.49    0.76
   9   2  12    1.34    0.35
   9   2  12    0.89    0.42
  10   2  12    0.61    0.40
  -7   3  12    0.57    0.34
  -6   3  12    1.29    0.40
  -5   3  12    8.19    0.80
  -4   3  12   16.56    1.21
  -3   3  12   40.72    2.57
  -2   3  12    1.84    0.36
  -1   3  12   56.94    3.47
   0   3  12    0.84    0.25
   1   3  12   11.47    0.84
   2   3  12   10.57    0.81
   3   3  12   14.27    1.02
   4   3  12    1.25    0.29
   5   3  12   32.48    2.34
   5   3  12   33.00    2.09
   6   3  12    0.69    0.30
   6   3  12    0.62    0.26
   7   3  12    3.90    0.59
   7   3  12    3.33    0.48
   8   3  12    0.10    0.27
   8   3  12    0.22    0.31
   9   3  12    1.03    0.38
   9   3  12    0.65    0.40
  10   3  12   -0.34    0.27
  10   3  12   -0.04    0.33
  -7   4  12    2.02    0.44
  -6   4  12    1.99    0.44
  -5   4  12    1.14    0.33
  -4   4  12    8.74    0.80
  -3   4  12    4.59    0.54
  -2   4  12   25.13    1.67
  -1   4  12    0.48    0.21
   0   4  12   45.67    2.81
   1   4  12    0.71    0.21
   2   4  12    1.04    0.26
   3   4  12    4.26    0.50
   4   4  12   39.26    2.46
   5   4  12    3.59    0.50
   5   4  12    3.48    0.45
   6   4  12    4.87    0.66
   6   4  12    5.57    0.59
   7   4  12    0.52    0.30
   7   4  12    0.63    0.33
   8   4  12    1.35    0.42
   8   4  12    2.05    0.44
   9   4  12   -0.26    0.27
   9   4  12    0.01    0.30
  -5   5  12    4.15    0.54
  -4   5  12    8.37    0.77
  -3   5  12   17.10    1.23
  -2   5  12    2.43    0.36
  -1   5  12   13.82    1.00
   0   5  12    0.25    0.20
   1   5  12    9.83    0.78
   2   5  12   -0.07    0.17
   3   5  12    3.31    0.44
   4   5  12    1.63    0.33
   5   5  12   19.52    1.35
   6   5  12    0.18    0.24
   6   5  12    0.03    0.23
   7   5  12    2.98    0.53
   7   5  12    2.41    0.45
   8   5  12    1.50    0.41
   8   5  12    1.65    0.47
   9   5  12    0.44    0.36
   9   5  12    0.51    0.36
  -4   6  12   23.62    1.61
  -3   6  12    1.50    0.32
  -2   6  12    1.00    0.27
  -1   6  12   -0.18    0.16
   0   6  12    4.02    0.48
   1   6  12    0.69    0.25
   2   6  12    2.73    0.41
   3   6  12    0.35    0.25
   4   6  12    8.07    0.71
   5   6  12    3.84    0.51
   6   6  12    3.73    0.57
   6   6  12    3.85    0.54
   7   6  12    4.13    0.65
   7   6  12    5.06    0.63
   8   6  12    9.48    0.92
   8   6  12    9.69    1.01
   9   6  12    0.18    0.36
   9   6  12    0.00    0.34
  -3   7  12   21.28    1.45
  -2   7  12    2.96    0.40
  -1   7  12    4.02    0.48
   0   7  12    1.49    0.32
   1   7  12    7.39    0.66
   2   7  12   10.14    0.81
   3   7  12    4.60    0.55
   4   7  12   14.08    1.05
   5   7  12    2.77    0.46
   6   7  12    0.25    0.26
   6   7  12    0.51    0.28
   7   7  12    4.15    0.60
   7   7  12    4.53    0.68
   8   7  12    1.78    0.48
   8   7  12    1.60    0.45
   9   7  12    0.01    0.34
   9   7  12   -0.55    0.31
  -3   8  12    4.15    0.50
  -2   8  12    5.57    0.59
  -1   8  12    3.62    0.45
   0   8  12    0.50    0.22
   1   8  12    2.47    0.39
   2   8  12    6.75    0.65
   3   8  12    5.95    0.63
   4   8  12    5.10    0.58
   5   8  12    0.00    0.27
   6   8  12    4.88    0.70
   6   8  12    4.41    0.60
   7   8  12    3.12    0.58
   7   8  12    3.23    0.54
   8   8  12    3.49    0.66
   8   8  12    3.36    0.59
  -2   9  12    5.23    0.58
  -1   9  12    4.84    0.56
   0   9  12    3.34    0.45
   1   9  12    4.95    0.56
   2   9  12    5.22    0.58
   3   9  12    2.29    0.40
   4   9  12    1.67    0.36
   5   9  12    4.36    0.56
   6   9  12    1.05    0.35
   7   9  12    2.69    0.53
   8   9  12    0.53    0.41
   8   9  12    0.60    0.40
  -1  10  12    6.88    0.66
   0  10  12   11.51    0.92
   1  10  12    4.82    0.56
   2  10  12    1.55    0.34
   3  10  12    2.12    0.42
   4  10  12    7.37    0.71
   5  10  12    1.18    0.38
   6  10  12    1.62    0.40
   7  10  12    0.53    0.38
  -1  11  12    2.54    0.40
   0  11  12    0.23    0.25
   1  11  12   15.77    1.18
   2  11  12    3.73    0.52
   3  11  12    8.14    0.77
   4  11  12    0.03    0.25
   5  11  12    1.45    0.39
   6  11  12    0.70    0.35
   7  11  12    0.17    0.32
   0  12  12    2.48    0.43
   1  12  12    0.72    0.31
   2  12  12    0.97    0.32
   3  12  12    2.50    0.45
   4  12  12    1.64    0.39
   5  12  12    1.03    0.40
   6  12  12    3.15    0.54
   0  13  12   -0.13    0.24
   1  13  12    0.96    0.33
   2  13  12    0.90    0.34
   3  13  12    2.24    0.46
   4  13  12    0.57    0.35
   5  13  12    1.99    0.46
   0  14  12    1.17    0.36
   1  14  12   -0.04    0.27
   2  14  12    1.18    0.39
   3  14  12    2.45    0.50
   4  14  12    1.61    0.45
   1  15  12    0.34    0.33
   2  15  12    0.92    0.38
  -1 -14  13    0.14    0.42
   0 -14  13    0.21    0.42
   1 -14  13    0.14    0.43
   2 -14  13    0.23    0.38
   3 -14  13    0.31    0.42
  -2 -13  13    0.40    0.28
  -2 -13  13    0.80    0.44
  -1 -13  13    0.50    0.43
  -1 -13  13    1.06    0.29
   0 -13  13    0.15    0.37
   1 -13  13    2.21    0.54
   2 -13  13    2.02    0.53
   3 -13  13    2.19    0.55
   4 -13  13    1.48    0.50
   5 -13  13    2.13    0.57
  -3 -12  13    0.21    0.29
  -3 -12  13    0.11    0.42
  -2 -12  13    0.67    0.43
  -2 -12  13    0.70    0.29
  -1 -12  13    0.88    0.27
  -1 -12  13    0.26    0.39
   0 -12  13    1.32    0.47
   1 -12  13    0.25    0.35
   2 -12  13    3.59    0.64
   3 -12  13    2.08    0.56
   4 -12  13    2.81    0.60
   5 -12  13    0.39    0.41
   6 -12  13    1.54    0.52
   4  11 -13    1.15    0.84
  -4 -11  13    2.03    0.44
  -4 -11  13    0.95    0.45
  -3 -11  13    0.85    0.41
  -3 -11  13    0.13    0.29
  -2 -11  13    4.87    0.52
  -2 -11  13    4.27    0.71
  -1 -11  13    4.14    0.73
  -1 -11  13    4.55    0.48
   0 -11  13    3.23    0.40
   0 -11  13    3.42    0.63
   1 -11  13    6.45    0.83
   2 -11  13    5.23    0.74
   3 -11  13    0.70    0.39
   4 -11  13    2.62    0.58
   5 -11  13    1.64    0.53
   6 -11  13    1.13    0.50
   4  10 -13    2.20    0.92
  -4 -10  13    2.01    0.43
  -4 -10  13    1.63    0.52
  -3 -10  13    0.60    0.37
  -3 -10  13    0.62    0.31
  -2 -10  13    0.28    0.25
  -2 -10  13    0.44    0.36
  -1 -10  13    2.90    0.61
  -1 -10  13    3.40    0.40
   0 -10  13    1.58    0.46
   0 -10  13    2.15    0.32
   1 -10  13    2.06    0.34
   1 -10  13    2.72    0.51
   2 -10  13    9.74    0.97
   3 -10  13    2.95    0.56
   4 -10  13    4.31    0.70
   5 -10  13    1.01    0.42
   6 -10  13    4.70    0.73
   7 -10  13    0.94    0.47
   5   9 -13   -0.01    0.71
  -5  -9  13    0.38    0.32
   4   9 -13    3.83    1.08
  -4  -9  13    3.23    0.48
  -3  -9  13    1.95    0.36
  -3  -9  13    2.32    0.52
  -2  -9  13    5.67    0.79
  -2  -9  13    7.48    0.60
  -1  -9  13    9.39    1.08
  -1  -9  13   12.56    0.84
   0  -9  13    4.13    0.63
   0  -9  13    4.37    0.46
   1  -9  13    4.66    0.50
   1  -9  13    5.06    0.69
   2  -9  13    5.39    0.58
   2  -9  13    5.30    0.70
   3  -9  13    3.19    0.56
   4  -9  13    2.09    0.47
   5  -9  13    3.82    0.63
   6  -9  13    1.46    0.49
   7  -9  13    1.45    0.51
   8  -9  13    0.80    0.44
   5   8 -13    0.95    0.75
  -5  -8  13    0.37    0.34
   4   8 -13    4.88    1.10
  -4  -8  13    4.49    0.55
  -3  -8  13    6.14    0.58
  -3  -8  13    6.19    0.77
  -2  -8  13    5.07    0.50
  -2  -8  13    4.12    0.61
  -1  -8  13    3.25    0.59
  -1  -8  13    3.71    0.41
   0  -8  13    7.71    0.77
   0  -8  13    6.34    0.59
   1  -8  13    1.68    0.32
   1  -8  13    1.76    0.42
   2  -8  13    2.48    0.37
   2  -8  13    2.14    0.45
   3  -8  13    6.41    0.77
   4  -8  13    1.73    0.42
   5  -8  13    8.21    0.88
   6  -8  13    2.50    0.55
   7  -8  13    0.13    0.38
   8  -8  13   -0.17    0.32
  -6  -7  13    0.21    0.35
   5   7 -13    8.06    1.39
  -5  -7  13    6.28    0.69
   4   7 -13    3.45    0.93
  -4  -7  13    1.55    0.35
  -3  -7  13    0.45    0.27
  -2  -7  13    9.48    0.74
  -1  -7  13    6.37    0.52
  -1  -7  13    4.67    0.68
   0  -7  13    2.15    0.42
   0  -7  13    1.91    0.32
   1  -7  13    3.60    0.52
   1  -7  13    3.77    0.44
   2  -7  13    2.36    0.43
   2  -7  13    1.84    0.33
   3  -7  13    6.27    0.73
   3  -7  13    5.77    0.55
   4  -7  13   10.95    1.01
   5  -7  13    2.90    0.52
   6  -7  13    1.34    0.42
   7  -7  13    0.12    0.30
   8  -7  13    1.35    0.49
  -6  -6  13   -0.33    0.26
   5   6 -13    1.74    0.83
  -5  -6  13    1.41    0.36
   4   6 -13    3.31    0.87
  -4  -6  13    3.26    0.45
  -3  -6  13    1.72    0.34
  -2  -6  13    5.32    0.50
  -1  -6  13    3.21    0.50
  -1  -6  13    3.74    0.42
   0  -6  13   14.15    1.08
   0  -6  13   11.22    0.88
   1  -6  13   14.05    0.94
   1  -6  13   11.41    1.04
   2  -6  13    3.59    0.44
   2  -6  13    3.13    0.49
   3  -6  13    1.47    0.39
   3  -6  13    1.85    0.31
   4  -6  13    1.35    0.31
   4  -6  13    3.12    0.51
   5  -6  13    8.46    0.86
   6  -6  13    3.02    0.55
   7  -6  13    1.98    0.48
   8  -6  13   -0.21    0.32
   9  -6  13    2.56    0.64
  -6  -5  13    1.23    0.36
  -5  -5  13   10.63    0.86
   4   5 -13    1.13    0.65
  -4  -5  13    1.38    0.33
  -3  -5  13   15.45    1.09
  -2  -5  13    9.52    0.75
  -1  -5  13   11.24    0.83
   0  -5  13    3.07    0.39
   0  -5  13    3.30    0.47
   1  -5  13   12.63    0.91
   1  -5  13   12.07    1.03
   2  -5  13    1.52    0.38
   2  -5  13    1.72    0.32
   3  -5  13    7.12    0.69
   3  -5  13    5.83    0.56
   4  -5  13   13.75    0.97
   5  -5  13    5.29    0.67
   6  -5  13    2.00    0.43
   7  -5  13    4.17    0.64
   8  -5  13    1.25    0.43
   9  -5  13    0.38    0.42
  -7  -4  13    0.26    0.32
  -6  -4  13    0.81    0.31
  -5  -4  13    5.55    0.60
  -4  -4  13    8.87    0.75
  -3  -4  13    3.05    0.41
  -2  -4  13    3.85    0.45
  -1  -4  13    5.88    0.61
  -1  -4  13    4.56    0.52
   0  -4  13    6.00    0.58
   1  -4  13    2.08    0.33
   1  -4  13    1.96    0.36
   2  -4  13    8.58    0.81
   2  -4  13    8.77    0.70
   3  -4  13    9.02    0.72
   4  -4  13    1.29    0.33
   4  -4  13    0.65    0.22
   5  -4  13    0.21    0.26
   5  -4  13    0.16    0.21
   6  -4  13    9.77    0.95
   7  -4  13    1.22    0.39
   8  -4  13    0.02    0.31
   9  -4  13    1.28    0.46
  -7  -3  13    0.44    0.32
  -6  -3  13    2.16    0.39
  -5  -3  13    2.38    0.41
  -4  -3  13   -0.16    0.22
  -3  -3  13   12.79    0.94
  -2  -3  13   12.92    0.95
  -1  -3  13   44.83    2.76
   0  -3  13    3.72    0.45
   1  -3  13   19.48    1.32
   2  -3  13    9.91    0.84
   2  -3  13    9.33    0.76
   3  -3  13    4.75    0.53
   3  -3  13    2.22    0.37
   4  -3  13   10.95    0.89
   4  -3  13   14.35    1.08
   5  -3  13    3.56    0.52
   5  -3  13    3.17    0.42
   6  -3  13    4.01    0.46
   6  -3  13    3.75    0.58
   7  -3  13    2.19    0.49
   8  -3  13    0.30    0.33
   9  -3  13    0.08    0.34
  -7  -2  13    0.08    0.30
  -6  -2  13    0.59    0.28
  -5  -2  13    3.44    0.45
  -4  -2  13    2.65    0.39
  -3  -2  13    2.40    0.39
  -2  -2  13    7.14    0.64
  -1  -2  13    2.21    0.38
   0  -2  13    0.52    0.25
   1  -2  13    8.09    0.67
   2  -2  13    1.70    0.31
   3  -2  13    3.60    0.42
   4  -2  13   14.27    1.10
   4  -2  13   11.73    0.93
   5  -2  13    1.75    0.36
   5  -2  13    1.73    0.32
   6  -2  13   10.15    0.94
   7  -2  13    0.47    0.32
   8  -2  13    0.11    0.31
   9  -2  13    0.21    0.32
  -7  -1  13    0.37    0.32
  -6  -1  13    2.31    0.43
  -5  -1  13    4.72    0.57
  -4  -1  13    0.56    0.27
  -3  -1  13    4.83    0.55
  -2  -1  13   23.97    1.61
  -1  -1  13   20.50    1.39
   0  -1  13   14.04    1.03
   1  -1  13    0.83    0.24
   2  -1  13    0.70    0.23
   3  -1  13   15.11    1.06
   4  -1  13    0.58    0.24
   5  -1  13    4.61    0.61
   5  -1  13    6.44    0.57
   6  -1  13    9.39    0.72
   6  -1  13    6.93    0.77
   7  -1  13    0.82    0.27
   7  -1  13    0.73    0.32
   8  -1  13    4.20    0.66
   9  -1  13    0.17    0.32
  -7   0  13    0.68    0.36
  -6   0  13    0.72    0.32
  -5   0  13    0.03    0.24
  -4   0  13   12.37    1.00
  -3   0  13   24.42    1.66
  -2   0  13    1.19    0.33
  -1   0  13   10.64    0.84
   0   0  13   23.77    1.58
   1   0  13   10.85    0.83
   2   0  13    3.43    0.42
   3   0  13    1.27    0.28
   4   0  13    5.00    0.53
   4   0  13    4.03    0.52
   5   0  13    1.58    0.37
   5   0  13    3.27    0.42
   6   0  13    3.84    0.57
   6   0  13    5.55    0.58
   7   0  13    1.06    0.34
   7   0  13    1.33    0.32
   8   0  13    1.35    0.33
   8   0  13    1.61    0.46
   9   0  13    1.13    0.42
  -7   1  13   -0.05    0.30
  -6   1  13    2.43    0.47
  -5   1  13    5.44    0.65
  -4   1  13    1.16    0.38
  -3   1  13   11.90    0.97
  -2   1  13   24.92    1.67
  -1   1  13   22.19    1.51
   0   1  13   15.19    1.09
   1   1  13    0.97    0.25
   2   1  13    0.10    0.18
   3   1  13   21.22    1.43
   4   1  13    0.31    0.22
   4   1  13    0.81    0.26
   5   1  13    4.20    0.58
   5   1  13    6.21    0.57
   6   1  13    7.89    0.81
   6   1  13    9.79    0.77
   7   1  13    0.50    0.26
   7   1  13    0.79    0.33
   8   1  13    3.85    0.51
   8   1  13    4.05    0.65
   9   1  13    0.16    0.32
   9   1  13    0.47    0.30
  -7   2  13   -0.13    0.32
  -6   2  13    1.39    0.43
  -5   2  13    4.61    0.58
  -4   2  13    5.72    0.65
  -3   2  13    5.73    0.65
  -2   2  13   10.85    0.90
  -1   2  13    2.24    0.37
   0   2  13    1.02    0.29
   1   2  13    5.66    0.55
   2   2  13    0.61    0.23
   3   2  13    4.25    0.50
   4   2  13   14.48    1.07
   5   2  13    2.63    0.39
   5   2  13    2.11    0.38
   6   2  13   13.94    1.01
   6   2  13   12.44    1.12
   7   2  13    0.94    0.35
   7   2  13    0.67    0.29
   8   2  13   -0.16    0.24
   8   2  13    0.01    0.27
   9   2  13    0.02    0.28
   9   2  13    0.40    0.39
  -7   3  13    0.30    0.36
  -6   3  13    2.93    0.52
  -5   3  13    3.79    0.57
  -4   3  13    0.32    0.31
  -3   3  13   21.87    1.53
  -2   3  13   28.40    1.88
  -1   3  13   56.45    3.45
   0   3  13    4.84    0.54
   1   3  13    8.82    0.71
   2   3  13    5.59    0.58
   3   3  13    5.67    0.60
   4   3  13   10.91    0.88
   5   3  13    2.36    0.40
   5   3  13    2.47    0.42
   6   3  13    4.96    0.56
   6   3  13    4.23    0.61
   7   3  13    2.04    0.46
   7   3  13    2.20    0.40
   8   3  13    0.85    0.34
   8   3  13    0.69    0.39
   9   3  13    0.59    0.40
   9   3  13    0.67    0.33
  -7   4  13    0.96    0.38
  -6   4  13    0.60    0.36
  -5   4  13    7.65    0.80
  -4   4  13   14.75    1.13
  -3   4  13    4.15    0.55
  -2   4  13    8.37    0.74
  -1   4  13    8.53    0.74
   0   4  13    3.73    0.47
   1   4  13    0.48    0.23
   2   4  13    6.40    0.59
   3   4  13    9.59    0.79
   4   4  13    0.50    0.24
   5   4  13    0.71    0.31
   6   4  13    9.33    0.80
   6   4  13    8.87    0.87
   7   4  13    1.64    0.42
   7   4  13    0.97    0.34
   8   4  13    0.39    0.32
   8   4  13    0.79    0.35
   9   4  13    0.83    0.43
   9   4  13    0.64    0.35
  -6   5  13    1.52    0.42
  -5   5  13   13.49    1.09
  -4   5  13    2.18    0.43
  -3   5  13   21.22    1.48
  -2   5  13   12.30    0.96
  -1   5  13   20.22    1.39
   0   5  13    1.31    0.30
   1   5  13    8.26    0.71
   2   5  13    0.59    0.23
   3   5  13    4.72    0.56
   4   5  13   16.62    1.20
   5   5  13    4.95    0.60
   6   5  13    2.31    0.43
   6   5  13    2.86    0.48
   7   5  13    4.71    0.61
   7   5  13    5.23    0.72
   8   5  13    2.30    0.53
   8   5  13    1.31    0.41
   9   5  13    0.97    0.44
   9   5  13    1.47    0.43
  -5   6  13    1.94    0.40
  -4   6  13    5.20    0.62
  -3   6  13    2.45    0.42
  -2   6  13    5.26    0.60
  -1   6  13    4.43    0.53
   0   6  13    7.75    0.67
   1   6  13   10.13    0.83
   2   6  13    1.81    0.36
   3   6  13    0.97    0.29
   4   6  13    1.62    0.35
   5   6  13    5.68    0.62
   6   6  13    1.77    0.40
   6   6  13    1.47    0.38
   7   6  13    1.27    0.39
   7   6  13    2.06    0.44
   8   6  13    0.40    0.35
   8   6  13   -0.10    0.26
   9   6  13    3.43    0.60
   9   6  13    3.75    0.72
  -4   7  13    2.51    0.41
  -3   7  13    0.44    0.24
  -2   7  13    6.43    0.62
  -1   7  13    2.87    0.44
   0   7  13    2.52    0.42
   1   7  13    3.32    0.46
   2   7  13    1.17    0.31
   3   7  13    4.62    0.57
   4   7  13    7.96    0.73
   5   7  13    1.47    0.36
   6   7  13    0.79    0.35
   7   7  13    0.32    0.32
   7   7  13   -0.14    0.24
   8   7  13    2.24    0.51
   8   7  13    1.74    0.50
  -3   8  13    5.94    0.63
  -2   8  13    2.96    0.45
  -1   8  13    3.69    0.49
   0   8  13    8.20    0.74
   1   8  13    1.94    0.38
   2   8  13    1.58    0.35
   3   8  13    4.38    0.55
   4   8  13    0.96    0.33
   5   8  13    6.76    0.74
   6   8  13    2.62    0.47
   7   8  13    0.48    0.36
   8   8  13    0.11    0.29
   8   8  13    0.56    0.40
  -3   9  13    1.22    0.33
  -2   9  13    4.85    0.57
  -1   9  13   10.68    0.86
   0   9  13    4.74    0.59
   1   9  13    5.85    0.64
   2   9  13    4.17    0.54
   3   9  13    1.80    0.38
   4   9  13    1.32    0.36
   5   9  13    2.73    0.48
   6   9  13    0.83    0.37
   7   9  13    1.35    0.40
   8   9  13    2.03    0.51
  -2  10  13    0.16    0.23
  -1  10  13    2.21    0.39
   0  10  13    2.11    0.39
   1  10  13    2.63    0.43
   2  10  13    8.50    0.79
   3  10  13    2.18    0.44
   4  10  13    4.28    0.57
   5  10  13    0.78    0.33
   6  10  13    2.67    0.52
   7  10  13    0.94    0.40
  -1  11  13    4.57    0.57
   0  11  13    4.48    0.58
   1  11  13    6.77    0.73
   2  11  13    4.06    0.56
   3  11  13   -0.02    0.28
   4  11  13    1.79    0.41
   5  11  13    0.62    0.35
   6  11  13    1.01    0.42
  -1  12  13    0.92    0.32
   0  12  13    1.80    0.40
   1  12  13    0.55    0.32
   2  12  13    4.17    0.57
   3  12  13    1.91    0.42
   4  12  13    1.97    0.43
   5  12  13    0.46    0.36
   6  12  13    0.46    0.39
   0  13  13    0.11    0.26
   1  13  13    1.71    0.42
   2  13  13    2.03    0.45
   3  13  13    1.59    0.43
   4  13  13    0.76    0.35
   0  14  13    0.54    0.33
   1  14  13   -0.05    0.28
   2  14  13    0.68    0.36
   3  14  13    0.21    0.33
  -1 -13  14    0.86    0.47
   0 -13  14   -0.15    0.37
   1 -13  14    0.47    0.43
   2 -13  14    5.17    0.78
   3 -13  14   -0.03    0.43
   4 -13  14    2.71    0.61
  -2 -12  14    1.06    0.50
  -2 -12  14    1.44    0.35
  -1 -12  14    0.17    0.38
  -1 -12  14   -0.14    0.23
   0 -12  14    0.62    0.45
   1 -12  14    2.88    0.60
   2 -12  14    4.41    0.70
   3 -12  14    6.34    0.87
   4 -12  14    2.17    0.55
  -3 -11  14    2.07    0.59
  -3 -11  14    2.45    0.44
  -2 -11  14   -0.03    0.24
  -2 -11  14    0.00    0.35
  -1 -11  14    0.93    0.27
  -1 -11  14    0.91    0.44
   0 -11  14    2.11    0.53
   0 -11  14    1.20    0.30
   1 -11  14    2.31    0.52
   2 -11  14    1.11    0.43
   3 -11  14    3.96    0.66
   4 -11  14    5.15    0.77
   5 -11  14   -0.13    0.33
   6 -11  14    1.43    0.53
  -4 -10  14   -0.20    0.32
  -3 -10  14    0.56    0.31
  -3 -10  14    0.59    0.42
  -2 -10  14    3.89    0.67
  -2 -10  14    3.93    0.48
  -1 -10  14    1.42    0.31
  -1 -10  14    1.45    0.47
   0 -10  14    3.91    0.62
   0 -10  14    3.24    0.43
   1 -10  14    1.66    0.34
   1 -10  14    2.19    0.48
   2 -10  14    2.21    0.49
   3 -10  14   11.04    1.07
   4 -10  14    1.06    0.45
   5 -10  14    4.51    0.70
   6 -10  14    2.16    0.53
   7 -10  14    0.99    0.48
  -4  -9  14    0.20    0.29
  -3  -9  14    0.05    0.34
  -3  -9  14    0.07    0.26
  -2  -9  14    3.56    0.61
  -2  -9  14    4.36    0.49
  -1  -9  14    2.87    0.57
  -1  -9  14    2.89    0.40
   0  -9  14    1.62    0.33
   0  -9  14    2.91    0.52
   1  -9  14   11.82    1.11
   1  -9  14   12.00    0.92
   2  -9  14    3.19    0.54
   3  -9  14    3.36    0.57
   4  -9  14    6.49    0.81
   5  -9  14    1.12    0.42
   6  -9  14    1.63    0.49
   7  -9  14    1.83    0.53
   5   8 -14    1.56    0.94
  -5  -8  14    0.66    0.38
  -4  -8  14    1.83    0.41
  -3  -8  14    1.84    0.36
  -2  -8  14    7.22    0.66
  -2  -8  14    7.50    0.89
  -1  -8  14    3.70    0.44
   0  -8  14    8.02    0.83
   0  -8  14    6.76    0.62
   1  -8  14   11.55    1.07
   1  -8  14   11.95    0.90
   2  -8  14    8.56    0.72
   2  -8  14    8.63    0.90
   3  -8  14    0.41    0.35
   4  -8  14    0.94    0.37
   5  -8  14    3.34    0.59
   6  -8  14    1.26    0.45
   7  -8  14    0.90    0.42
   8  -8  14    0.04    0.35
  -5  -7  14   -0.30    0.30
  -4  -7  14    0.44    0.27
  -3  -7  14    5.56    0.59
  -2  -7  14    6.81    0.63
  -1  -7  14    1.32    0.31
  -1  -7  14    1.45    0.41
   0  -7  14    0.78    0.32
   0  -7  14    0.38    0.24
   1  -7  14   10.83    1.04
   1  -7  14   13.56    0.93
   2  -7  14   16.71    1.15
   2  -7  14   15.61    1.34
   3  -7  14    3.90    0.58
   3  -7  14    4.01    0.47
   4  -7  14    0.57    0.33
   5  -7  14    2.53    0.52
   6  -7  14    2.63    0.53
   7  -7  14    1.06    0.45
   8  -7  14    1.81    0.55
  -5  -6  14    0.45    0.30
  -4  -6  14    6.48    0.67
  -3  -6  14    3.53    0.46
  -2  -6  14    0.06    0.23
  -1  -6  14    4.87    0.52
   0  -6  14    2.62    0.39
   0  -6  14    2.76    0.45
   1  -6  14   26.58    1.64
   1  -6  14   23.31    1.85
   2  -6  14   20.89    1.37
   2  -6  14   19.36    1.56
   3  -6  14    5.68    0.70
   3  -6  14    6.40    0.58
   4  -6  14    7.48    0.75
   4  -6  14    3.83    0.54
   5  -6  14    3.80    0.61
   6  -6  14    0.69    0.35
   7  -6  14    1.28    0.45
   8  -6  14    0.08    0.35
  -6  -5  14    0.75    0.36
  -5  -5  14    1.20    0.34
  -4  -5  14    7.71    0.73
  -3  -5  14    2.57    0.41
  -2  -5  14    0.48    0.23
  -1  -5  14    3.21    0.44
   0  -5  14    7.38    0.67
   1  -5  14    7.16    0.63
   1  -5  14    6.59    0.70
   2  -5  14   18.16    1.24
   2  -5  14   17.73    1.40
   3  -5  14   10.76    0.86
   3  -5  14   12.24    1.03
   4  -5  14    4.57    0.50
   5  -5  14    5.65    0.72
   6  -5  14    3.44    0.57
   7  -5  14   -0.16    0.26
   8  -5  14    3.06    0.61
   9  -5  14   -0.36    0.28
  -6  -4  14    4.24    0.57
  -5  -4  14    0.27    0.28
  -4  -4  14    2.28    0.38
  -3  -4  14    0.14    0.22
  -2  -4  14    7.63    0.67
  -1  -4  14    3.61    0.48
   0  -4  14   18.32    1.27
   1  -4  14    7.90    0.69
   2  -4  14   14.93    1.22
   2  -4  14   15.43    1.09
   3  -4  14    4.58    0.58
   3  -4  14    3.14    0.43
   4  -4  14    0.66    0.30
   4  -4  14    0.42    0.22
   5  -4  14   24.36    1.63
   5  -4  14   25.60    1.91
   6  -4  14    0.60    0.32
   7  -4  14    1.06    0.37
   8  -4  14    1.92    0.52
   9  -4  14    0.10    0.37
  -6  -3  14   -0.06    0.30
  -5  -3  14    0.64    0.28
  -4  -3  14    2.29    0.39
  -3  -3  14    0.56    0.26
  -2  -3  14    3.29    0.44
  -1  -3  14    2.18    0.38
   0  -3  14   15.23    1.10
   1  -3  14    7.66    0.66
   2  -3  14    5.60    0.58
   3  -3  14   11.61    0.90
   3  -3  14    8.17    0.75
   4  -3  14   13.03    0.97
   5  -3  14    0.36    0.25
   5  -3  14    0.81    0.31
   6  -3  14    2.43    0.37
   6  -3  14    2.43    0.47
   7  -3  14    0.41    0.35
   8  -3  14    1.14    0.45
   9  -3  14   -0.06    0.29
  -6  -2  14    1.53    0.42
  -5  -2  14    1.86    0.39
  -4  -2  14    2.57    0.43
  -3  -2  14    0.23    0.25
  -2  -2  14   12.36    0.96
  -1  -2  14    9.12    0.79
   0  -2  14   12.54    0.94
   1  -2  14    6.82    0.62
   2  -2  14   12.39    0.93
   3  -2  14    2.93    0.41
   4  -2  14   10.64    0.86
   4  -2  14    7.06    0.70
   5  -2  14   18.86    1.54
   5  -2  14   20.68    1.37
   6  -2  14    1.20    0.31
   6  -2  14    0.71    0.31
   7  -2  14    1.14    0.37
   8  -2  14    1.08    0.40
   9  -2  14    1.84    0.50
  -6  -1  14    0.32    0.31
  -5  -1  14    0.18    0.29
  -4  -1  14    1.25    0.35
  -3  -1  14   19.78    1.42
  -2  -1  14   15.94    1.16
  -1  -1  14    8.68    0.74
   0  -1  14   15.01    1.10
   1  -1  14   14.96    1.07
   2  -1  14    8.26    0.71
   3  -1  14    0.62    0.22
   4  -1  14    3.78    0.47
   4  -1  14    4.01    0.52
   5  -1  14    0.93    0.29
   5  -1  14    0.56    0.28
   6  -1  14    1.50    0.35
   6  -1  14    1.59    0.38
   7  -1  14    0.95    0.36
   7  -1  14    1.24    0.31
   9  -1  14    0.96    0.44
  -6   0  14   -0.24    0.30
  -5   0  14    0.70    0.35
  -4   0  14   12.01    1.01
  -3   0  14    0.00    0.26
  -2   0  14    6.14    0.66
  -1   0  14   31.12    2.02
   0   0  14    1.57    0.33
   1   0  14   40.35    2.53
   2   0  14   12.50    0.94
   3   0  14    0.23    0.21
   4   0  14   16.07    1.15
   4   0  14   15.76    1.26
   5   0  14    0.15    0.21
   5   0  14    0.22    0.23
   6   0  14   -0.08    0.22
   6   0  14   -0.33    0.20
   7   0  14    0.31    0.31
   7   0  14    0.87    0.30
   8   0  14   -0.13    0.24
   8   0  14    0.49    0.26
   9   0  14   -0.27    0.26
  -6   1  14    0.04    0.31
  -5   1  14    0.76    0.38
  -4   1  14    2.38    0.44
  -3   1  14   25.59    1.74
  -2   1  14   18.04    1.31
  -1   1  14   10.02    0.85
   0   1  14   16.02    1.15
   1   1  14   12.25    0.94
   2   1  14    5.64    0.55
   3   1  14    1.14    0.30
   4   1  14    2.82    0.45
   5   1  14    0.66    0.30
   5   1  14    0.59    0.27
   6   1  14    2.75    0.45
   7   1  14    1.99    0.37
   7   1  14    0.70    0.35
   8   1  14    3.69    0.51
   8   1  14    3.56    0.65
   9   1  14    1.08    0.43
  -6   2  14    1.43    0.45
  -5   2  14    3.12    0.50
  -4   2  14    6.16    0.69
  -3   2  14    0.60    0.30
  -2   2  14   20.47    1.45
  -1   2  14   11.58    0.93
   0   2  14   11.70    0.92
   1   2  14    6.55    0.62
   2   2  14    5.94    0.62
   3   2  14    3.76    0.50
   4   2  14    7.88    0.73
   5   2  14    8.18    0.78
   6   2  14    1.09    0.34
   6   2  14    0.78    0.29
   7   2  14    2.92    0.55
   7   2  14    3.77    0.50
   8   2  14    1.32    0.45
   8   2  14    1.33    0.37
   9   2  14    1.88    0.55
   9   2  14    2.10    0.43
  -6   3  14    0.77    0.40
  -5   3  14    1.74    0.45
  -4   3  14    5.48    0.68
  -3   3  14    2.25    0.45
  -2   3  14    6.47    0.69
  -1   3  14    1.72    0.36
   0   3  14   14.74    1.08
   1   3  14    4.56    0.54
   2   3  14    3.02    0.44
   3   3  14    8.41    0.73
   4   3  14   15.64    1.17
   5   3  14    1.03    0.31
   6   3  14    1.80    0.40
   6   3  14    2.24    0.43
   7   3  14    0.62    0.33
   7   3  14    0.83    0.33
   8   3  14    1.00    0.37
   8   3  14    1.52    0.47
   9   3  14   -0.04    0.28
   9   3  14   -0.03    0.31
  -6   4  14    6.92    0.79
  -5   4  14   -0.22    0.30
  -4   4  14    4.27    0.57
  -3   4  14    0.56    0.32
  -2   4  14   17.58    1.27
  -1   4  14    4.57    0.54
   0   4  14   15.25    1.12
   1   4  14    2.76    0.42
   2   4  14    8.06    0.71
   3   4  14    3.41    0.51
   4   4  14    0.47    0.26
   5   4  14   23.29    1.61
   6   4  14    0.81    0.31
   6   4  14    0.38    0.26
   7   4  14    1.52    0.41
   7   4  14    0.85    0.34
   8   4  14    1.79    0.44
   8   4  14    1.44    0.43
   9   4  14    0.49    0.34
   9   4  14    0.62    0.41
  -6   5  14    1.67    0.45
  -5   5  14    2.98    0.51
  -4   5  14   11.17    0.97
  -3   5  14    3.85    0.55
  -2   5  14    1.41    0.35
  -1   5  14    4.43    0.54
   0   5  14    5.03    0.57
   1   5  14    2.09    0.37
   2   5  14   11.21    0.90
   3   5  14    9.89    0.86
   4   5  14    9.64    0.86
   5   5  14    3.00    0.47
   6   5  14    2.96    0.48
   6   5  14    2.83    0.51
   7   5  14    0.21    0.31
   7   5  14   -0.19    0.23
   8   5  14    5.33    0.69
   8   5  14    5.42    0.81
   9   5  14   -0.10    0.34
  -5   6  14    1.39    0.38
  -4   6  14    8.85    0.82
  -3   6  14    4.24    0.54
  -2   6  14    0.70    0.28
  -1   6  14    7.44    0.68
   0   6  14    1.02    0.30
   1   6  14   15.18    1.14
   2   6  14   14.83    1.12
   3   6  14    4.77    0.58
   4   6  14    7.31    0.77
   5   6  14    3.52    0.50
   6   6  14    0.50    0.32
   7   6  14    0.94    0.35
   7   6  14    1.14    0.38
   8   6  14    0.00    0.32
   8   6  14   -0.35    0.21
  -5   7  14    0.58    0.28
  -4   7  14    0.97    0.32
  -3   7  14    5.32    0.61
  -2   7  14    6.51    0.64
  -1   7  14    1.44    0.35
   0   7  14    0.11    0.21
   1   7  14    9.87    0.84
   2   7  14   11.47    0.94
   3   7  14    3.48    0.53
   4   7  14    0.01    0.24
   5   7  14    2.61    0.46
   6   7  14    1.33    0.38
   7   7  14    0.79    0.37
   8   7  14    2.08    0.49
   8   7  14    1.90    0.51
  -4   8  14    2.48    0.42
  -3   8  14    3.03    0.46
  -2   8  14    4.63    0.56
  -1   8  14    1.39    0.34
   0   8  14    8.35    0.76
   1   8  14   11.61    0.95
   2   8  14    7.96    0.74
   3   8  14    0.18    0.25
   4   8  14    0.36    0.27
   5   8  14    2.26    0.48
   6   8  14    0.83    0.35
   7   8  14    1.19    0.42
   8   8  14   -0.10    0.34
  -3   9  14   -0.05    0.18
  -2   9  14    1.77    0.38
  -1   9  14    2.56    0.45
   0   9  14    3.36    0.50
   1   9  14    9.51    0.86
   2   9  14    3.00    0.49
   3   9  14    3.65    0.55
   4   9  14    3.42    0.52
   5   9  14    1.13    0.36
   6   9  14    1.72    0.46
   7   9  14    1.31    0.44
  -2  10  14    2.66    0.46
  -1  10  14    1.33    0.34
   0  10  14    4.66    0.62
   1  10  14    1.87    0.41
   2  10  14    2.45    0.48
   3  10  14    6.91    0.75
   4  10  14    0.66    0.31
   5  10  14    3.31    0.55
   6  10  14    1.88    0.48
  -2  11  14   -0.29    0.18
  -1  11  14    1.38    0.37
   0  11  14    1.77    0.41
   1  11  14    2.86    0.49
   2  11  14    0.66    0.34
   3  11  14    2.93    0.53
   4  11  14    3.43    0.53
   5  11  14   -0.19    0.26
   6  11  14    1.20    0.44
  -1  12  14    0.65    0.31
   0  12  14    1.96    0.43
   1  12  14    2.01    0.46
   2  12  14    3.02    0.53
   3  12  14    5.39    0.69
   4  12  14    0.70    0.36
   5  12  14    0.35    0.37
  -1  13  14    1.90    0.41
   0  13  14   -0.31    0.25
   1  13  14    0.52    0.31
   2  13  14    3.99    0.60
   3  13  14    0.20    0.32
  -1 -12  15    0.51    0.45
  -1 -12  15    0.25    0.26
   0 -12  15    0.86    0.46
   1 -12  15    1.95    0.52
   2 -12  15    2.11    0.53
   3 -12  15    5.43    0.80
   4 -12  15    0.24    0.42
  -2 -11  15    0.75    0.32
  -2 -11  15    0.35    0.42
  -1 -11  15    2.15    0.40
  -1 -11  15    2.48    0.59
   0 -11  15   -0.05    0.25
   0 -11  15   -0.28    0.31
   1 -11  15    0.06    0.33
   2 -11  15    1.69    0.47
   3 -11  15    0.58    0.40
   4 -11  15    0.58    0.40
   5 -11  15    0.14    0.35
  -3 -10  15    0.92    0.36
  -2 -10  15    1.36    0.35
  -2 -10  15    1.17    0.46
  -1 -10  15    0.36    0.26
  -1 -10  15    0.63    0.38
   0 -10  15    2.62    0.44
   0 -10  15    3.32    0.60
   1 -10  15    3.12    0.43
   1 -10  15    2.55    0.53
   2 -10  15    6.81    0.85
   3 -10  15    0.51    0.40
   4 -10  15    0.96    0.44
   5 -10  15    2.32    0.54
   6 -10  15    0.21    0.37
  -4  -9  15    0.28    0.33
  -3  -9  15    0.76    0.32
  -2  -9  15   -0.12    0.35
  -2  -9  15    0.41    0.25
  -1  -9  15    3.18    0.45
  -1  -9  15    3.52    0.62
   0  -9  15    3.53    0.58
   0  -9  15    2.57    0.43
   1  -9  15    2.99    0.56
   1  -9  15    2.97    0.44
   2  -9  15    4.57    0.68
   3  -9  15    2.32    0.52
   4  -9  15    1.90    0.46
   5  -9  15    0.03    0.38
   6  -9  15    4.09    0.71
   7  -9  15    1.08    0.47
  -4  -8  15    0.35    0.33
  -3  -8  15    0.93    0.31
  -2  -8  15    0.53    0.25
  -1  -8  15    4.28    0.55
  -1  -8  15    6.07    0.73
   0  -8  15    2.38    0.49
   0  -8  15    2.21    0.39
   1  -8  15    4.17    0.50
   1  -8  15    4.62    0.65
   2  -8  15    5.59    0.58
   2  -8  15    4.96    0.68
   3  -8  15    6.70    0.82
   4  -8  15    3.33    0.58
   5  -8  15    1.97    0.51
   6  -8  15    1.01    0.41
   7  -8  15    0.83    0.42
  -4  -7  15    0.44    0.32
  -3  -7  15    0.40    0.29
  -2  -7  15    0.13    0.26
  -1  -7  15    0.78    0.35
   0  -7  15   12.00    1.07
   0  -7  15   11.77    0.93
   1  -7  15    4.38    0.51
   1  -7  15    3.62    0.56
   2  -7  15   16.40    1.15
   2  -7  15   15.41    1.31
   3  -7  15   10.31    0.82
   3  -7  15   10.50    1.01
   4  -7  15    1.52    0.44
   5  -7  15    3.11    0.55
   6  -7  15    0.79    0.39
   7  -7  15    0.66    0.38
  -5  -6  15    1.66    0.42
  -4  -6  15    1.44    0.36
  -3  -6  15    1.18    0.32
  -2  -6  15    0.58    0.27
  -1  -6  15    0.78    0.29
   0  -6  15    8.58    0.85
   0  -6  15    9.07    0.77
   1  -6  15    4.31    0.61
   1  -6  15    5.58    0.58
   2  -6  15    1.36    0.32
   2  -6  15    1.10    0.37
   3  -6  15   20.94    1.44
   3  -6  15   21.59    1.67
   4  -6  15   19.22    1.56
   5  -6  15    2.89    0.52
   6  -6  15    4.00    0.64
   7  -6  15    0.62    0.36
   8  -6  15    0.57    0.39
  -5  -5  15    5.26    0.65
  -4  -5  15    0.16    0.26
  -3  -5  15    1.30    0.33
  -2  -5  15    2.41    0.43
  -1  -5  15    3.85    0.51
   0  -5  15   11.32    0.88
   1  -5  15    6.35    0.66
   1  -5  15    6.09    0.59
   2  -5  15    7.86    0.71
   2  -5  15    8.46    0.81
   3  -5  15   12.65    1.11
   3  -5  15   12.79    0.97
   4  -5  15    1.51    0.33
   4  -5  15    3.71    0.52
   5  -5  15    1.93    0.46
   6  -5  15    1.00    0.39
   7  -5  15    0.10    0.33
   8  -5  15   -0.11    0.31
  -5  -4  15    0.42    0.33
  -4  -4  15    5.67    0.67
  -3  -4  15    2.40    0.43
  -2  -4  15    0.55    0.27
  -1  -4  15    4.69    0.54
   0  -4  15   11.96    0.92
   1  -4  15    5.27    0.57
   2  -4  15    1.90    0.35
   2  -4  15    1.35    0.35
   3  -4  15    3.46    0.52
   3  -4  15    3.89    0.47
   4  -4  15    3.63    0.55
   5  -4  15    1.06    0.36
   5  -4  15    0.25    0.24
   6  -4  15    1.68    0.43
   7  -4  15    1.59    0.48
   8  -4  15    0.87    0.42
  -5  -3  15    6.90    0.76
  -4  -3  15    0.38    0.28
  -3  -3  15    3.42    0.51
  -2  -3  15   -0.06    0.24
  -1  -3  15    8.36    0.74
   0  -3  15    2.25    0.37
   1  -3  15    0.67    0.26
   2  -3  15    1.05    0.29
   3  -3  15    5.32    0.62
   3  -3  15    3.75    0.48
   4  -3  15    2.15    0.40
   4  -3  15    0.42    0.25
   5  -3  15    2.08    0.44
   5  -3  15    1.86    0.36
   6  -3  15    4.27    0.54
   6  -3  15    4.82    0.68
   7  -3  15    0.69    0.37
   8  -3  15    0.64    0.40
   9  -3  15   -0.11    0.31
  -6  -2  15    1.38    0.44
  -5  -2  15    0.31    0.34
  -4  -2  15    1.93    0.44
  -3  -2  15    3.82    0.55
  -2  -2  15    3.31    0.49
  -1  -2  15    5.80    0.63
   0  -2  15   38.53    2.44
   1  -2  15    7.45    0.69
   2  -2  15   10.10    0.81
   3  -2  15   13.49    1.00
   4  -2  15    3.29    0.49
   4  -2  15    4.83    0.58
   5  -2  15    0.33    0.27
   5  -2  15   -0.30    0.19
   6  -2  15    1.19    0.36
   6  -2  15    1.06    0.32
   7  -2  15    3.37    0.61
   8  -2  15    0.16    0.30
   9  -2  15    0.59    0.38
  -6  -1  15    0.70    0.38
  -5  -1  15    0.16    0.34
  -4  -1  15   -0.10    0.27
  -3  -1  15    5.98    0.69
  -2  -1  15    0.77    0.30
  -1  -1  15    7.88    0.74
   0  -1  15   16.10    1.18
   1  -1  15    2.87    0.43
   2  -1  15   13.62    1.02
   3  -1  15   17.47    1.24
   4  -1  15   -0.08    0.20
   4  -1  15    0.56    0.25
   5  -1  15    1.54    0.37
   5  -1  15    1.38    0.35
   6  -1  15    4.22    0.55
   6  -1  15    4.96    0.67
   7  -1  15    1.35    0.34
   7  -1  15    0.35    0.31
   8  -1  15    1.05    0.42
   9  -1  15    0.28    0.36
  -6   0  15    1.39    0.48
  -5   0  15    1.11    0.42
  -4   0  15    0.27    0.30
  -3   0  15   -0.08    0.29
  -2   0  15   13.18    1.05
  -1   0  15    2.74    0.42
   0   0  15    4.17    0.51
   1   0  15    1.64    0.35
   2   0  15    5.34    0.60
   3   0  15   10.11    0.84
   4   0  15    3.76    0.50
   5   0  15    0.06    0.20
   5   0  15    0.18    0.24
   6   0  15    0.38    0.26
   6   0  15    0.28    0.29
   7   0  15   -0.47    0.20
   7   0  15   -0.22    0.24
   8   0  15    1.16    0.44
   8   0  15    2.74    0.45
   9   0  15   -0.20    0.29
  -6   1  15    1.74    0.51
  -5   1  15    0.88    0.42
  -4   1  15    0.21    0.30
  -3   1  15    4.80    0.61
  -2   1  15    0.83    0.31
  -1   1  15    5.12    0.60
   0   1  15   15.78    1.17
   1   1  15    3.49    0.46
   2   1  15   12.02    0.94
   3   1  15   11.68    0.94
   4   1  15    0.16    0.23
   5   1  15    1.84    0.40
   5   1  15    1.15    0.33
   6   1  15    3.61    0.50
   6   1  15    2.16    0.46
   7   1  15    1.60    0.38
   7   1  15    0.04    0.28
   8   1  15    2.45    0.46
   8   1  15    2.09    0.50
   9   1  15    0.37    0.36
  -6   2  15    1.47    0.47
  -5   2  15    0.13    0.36
  -4   2  15    3.35    0.55
  -3   2  15    6.61    0.74
  -2   2  15    4.73    0.58
  -1   2  15    7.46    0.73
   0   2  15   39.22    2.49
   1   2  15    6.44    0.68
   2   2  15    6.06    0.60
   3   2  15   11.28    0.91
   4   2  15    4.29    0.56
   5   2  15    0.28    0.26
   6   2  15    1.41    0.36
   6   2  15    0.51    0.27
   7   2  15    3.52    0.51
   7   2  15    2.06    0.48
   8   2  15    0.30    0.32
   8   2  15    0.25    0.30
   9   2  15    0.99    0.45
   9   2  15    2.05    0.45
  -5   3  15   11.46    1.04
  -4   3  15    1.23    0.40
  -3   3  15    4.98    0.63
  -2   3  15    0.42    0.27
  -1   3  15   10.59    0.90
   0   3  15    2.40    0.43
   1   3  15    0.69    0.25
   2   3  15   -0.15    0.17
   3   3  15    3.11    0.47
   4   3  15    1.38    0.38
   5   3  15    1.53    0.40
   6   3  15    2.23    0.47
   6   3  15    4.57    0.56
   7   3  15    0.63    0.32
   7   3  15    1.29    0.38
   8   3  15    0.42    0.34
   8   3  15    0.08    0.28
   9   3  15    0.36    0.40
  -5   4  15    0.88    0.40
  -4   4  15   11.18    1.00
  -3   4  15    5.43    0.66
  -2   4  15    1.45    0.38
  -1   4  15    7.10    0.69
   0   4  15   11.11    0.91
   1   4  15    3.66    0.50
   2   4  15    0.44    0.25
   3   4  15    2.28    0.41
   4   4  15    2.81    0.47
   5   4  15    0.78    0.35
   6   4  15    1.15    0.35
   7   4  15    1.74    0.44
   8   4  15    0.57    0.35
   8   4  15    0.24    0.33
  -5   5  15    7.92    0.86
  -4   5  15    0.51    0.30
  -3   5  15    2.34    0.43
  -2   5  15    3.47    0.50
  -1   5  15    4.27    0.56
   0   5  15    8.39    0.76
   1   5  15    3.02    0.45
   2   5  15    3.94    0.55
   3   5  15    8.43    0.82
   4   5  15    3.27    0.50
   5   5  15    1.56    0.41
   6   5  15    0.60    0.34
   7   5  15    0.37    0.34
   8   5  15   -0.01    0.26
   8   5  15   -0.21    0.31
  -5   6  15    2.54    0.49
  -4   6  15    2.46    0.46
  -3   6  15    2.47    0.43
  -2   6  15    2.39    0.41
  -1   6  15    0.89    0.29
   0   6  15    7.04    0.75
   1   6  15    2.32    0.44
   2   6  15    0.70    0.30
   3   6  15   14.32    1.15
   4   6  15   12.03    1.03
   5   6  15    1.99    0.45
   6   6  15    3.04    0.51
   7   6  15    1.24    0.42
   8   6  15    0.78    0.39
   8   6  15    0.29    0.35
  -4   7  15    0.92    0.34
  -3   7  15    0.86    0.32
  -2   7  15   -0.01    0.20
  -1   7  15    0.94    0.30
   0   7  15    4.16    0.55
   1   7  15    2.31    0.45
   2   7  15   12.15    1.00
   3   7  15    7.15    0.77
   4   7  15    0.81    0.32
   5   7  15    2.48    0.47
   6   7  15    0.30    0.34
   7   7  15    0.50    0.37
  -4   8  15    0.57    0.28
  -3   8  15    1.50    0.37
  -2   8  15    0.67    0.30
  -1   8  15    4.46    0.58
   0   8  15    1.03    0.35
   1   8  15    3.33    0.51
   2   8  15    2.99    0.50
   3   8  15    5.43    0.68
   4   8  15    2.28    0.44
   5   8  15    0.80    0.35
   6   8  15    0.34    0.35
   7   8  15    0.64    0.40
  -3   9  15    0.97    0.32
  -2   9  15    0.34    0.24
  -1   9  15    0.68    0.32
   0   9  15    3.60    0.57
   1   9  15    2.34    0.47
   2   9  15    2.71    0.48
   3   9  15    1.84    0.44
   4   9  15    1.38    0.39
   5   9  15   -0.43    0.27
   6   9  15    2.36    0.49
  -3  10  15    0.43    0.26
  -2  10  15    0.03    0.23
  -1  10  15    0.34    0.28
   0  10  15    1.76    0.42
   1  10  15    1.95    0.44
   2  10  15    5.73    0.71
   3  10  15    0.30    0.30
   4  10  15    0.43    0.31
   5  10  15    1.97    0.46
   6  10  15    0.62    0.35
  -2  11  15    0.38    0.28
  -1  11  15    2.29    0.45
   0  11  15    0.49    0.31
   1  11  15    0.01    0.25
   2  11  15    1.51    0.45
   3  11  15    0.26    0.34
   4  11  15    0.75    0.36
   5  11  15    0.39    0.36
  -1  12  15    0.25    0.29
   0  12  15    0.42    0.29
   1  12  15    1.49    0.44
   2  12  15    1.28    0.44
   3  12  15    2.41    0.49
   4  12  15   -0.12    0.29
  -1 -11  16    0.72    0.33
  -1 -11  16    0.65    0.44
   0 -11  16    0.08    0.30
   0 -11  16   -0.21    0.32
   1 -11  16    0.47    0.42
   2 -11  16    0.38    0.41
   3 -11  16    1.72    0.51
   4 -11  16    1.35    0.46
  -2 -10  16    1.25    0.38
  -1 -10  16    1.52    0.49
  -1 -10  16    1.07    0.35
   0 -10  16    1.43    0.44
   0 -10  16    1.37    0.37
   1 -10  16    5.66    0.64
   1 -10  16    4.17    0.69
   2 -10  16    0.84    0.40
   3 -10  16    0.10    0.37
   4 -10  16    2.78    0.55
   5 -10  16    0.76    0.40
  -3  -9  16    0.33    0.32
  -2  -9  16    1.95    0.43
  -1  -9  16    1.15    0.34
  -1  -9  16    1.38    0.50
   0  -9  16    3.57    0.61
   0  -9  16    3.83    0.51
   1  -9  16    2.64    0.54
   1  -9  16    2.14    0.40
   2  -9  16    0.11    0.33
   3  -9  16    3.31    0.59
   4  -9  16    0.71    0.40
   5  -9  16    2.21    0.51
   6  -9  16    2.31    0.55
  -3  -8  16   -0.15    0.29
  -2  -8  16    0.22    0.29
  -1  -8  16    0.01    0.26
   0  -8  16    0.50    0.29
   0  -8  16    0.20    0.29
   1  -8  16   13.92    1.06
   1  -8  16   14.06    1.23
   2  -8  16    0.86    0.38
   2  -8  16    0.68    0.29
   3  -8  16    1.86    0.45
   4  -8  16    1.83    0.45
   5  -8  16    2.67    0.55
   6  -8  16    0.14    0.34
  -4  -7  16    1.07    0.40
  -3  -7  16   -0.20    0.28
  -2  -7  16    0.38    0.30
  -1  -7  16   -0.04    0.27
   0  -7  16    5.26    0.69
   0  -7  16    5.81    0.63
   1  -7  16    5.93    0.72
   1  -7  16    5.44    0.61
   2  -7  16    5.79    0.62
   2  -7  16    5.94    0.74
   3  -7  16    1.10    0.31
   3  -7  16    1.52    0.43
   4  -7  16   13.00    1.19
   5  -7  16    2.54    0.51
   6  -7  16    0.93    0.44
   7  -7  16    2.09    0.53
  -4  -6  16    0.86    0.38
  -3  -6  16   -0.09    0.28
  -2  -6  16    3.06    0.49
  -1  -6  16    1.47    0.35
   0  -6  16    1.49    0.36
   1  -6  16   14.15    1.18
   1  -6  16   14.06    1.06
   2  -6  16    9.03    0.77
   2  -6  16    8.93    0.89
   3  -6  16    2.93    0.51
   3  -6  16    2.01    0.37
   4  -6  16    2.01    0.45
   5  -6  16   10.46    1.02
   6  -6  16    1.30    0.45
   7  -6  16    0.94    0.40
  -4  -5  16    0.44    0.36
  -3  -5  16    1.09    0.39
  -2  -5  16    0.57    0.34
  -1  -5  16    1.19    0.33
   0  -5  16    0.81    0.31
   1  -5  16   16.89    1.22
   2  -5  16   12.85    0.99
   2  -5  16   13.01    1.10
   3  -5  16    2.37    0.47
   3  -5  16    2.15    0.38
   4  -5  16   10.73    0.87
   5  -5  16    3.52    0.60
   6  -5  16    0.65    0.36
   7  -5  16    2.82    0.59
   8  -5  16    2.06    0.57
  -5  -4  16    0.74    0.39
  -4  -4  16    2.79    0.52
  -3  -4  16    1.31    0.40
  -2  -4  16    0.79    0.32
  -1  -4  16    3.01    0.48
   0  -4  16    4.03    0.50
   1  -4  16    7.14    0.68
   2  -4  16    7.45    0.69
   3  -4  16    2.70    0.41
   3  -4  16    2.31    0.45
   4  -4  16    0.14    0.23
   4  -4  16    1.18    0.37
   5  -4  16    3.07    0.54
   5  -4  16    1.77    0.38
   6  -4  16    0.37    0.31
   7  -4  16    0.62    0.35
   8  -4  16    1.07    0.44
  -5  -3  16    0.21    0.38
  -4  -3  16    1.08    0.42
  -3  -3  16    1.99    0.46
  -2  -3  16    4.20    0.58
  -1  -3  16    1.17    0.35
   0  -3  16    2.39    0.39
   1  -3  16   14.03    1.05
   2  -3  16    5.23    0.58
   3  -3  16    2.42    0.46
   3  -3  16    2.09    0.37
   4  -3  16    2.22    0.44
   5  -3  16    1.15    0.34
   5  -3  16    1.80    0.45
   6  -3  16    1.45    0.44
   7  -3  16    2.57    0.57
   8  -3  16    2.83    0.59
  -5  -2  16   -0.08    0.36
  -4  -2  16    2.48    0.49
  -3  -2  16    1.86    0.44
  -2  -2  16    1.59    0.40
  -1  -2  16    4.86    0.58
   0  -2  16    1.81    0.35
   1  -2  16   18.37    1.31
   2  -2  16    8.12    0.72
   3  -2  16    1.53    0.34
   4  -2  16    0.37    0.26
   4  -2  16    1.45    0.36
   5  -2  16    2.11    0.43
   5  -2  16    2.57    0.47
   6  -2  16    0.45    0.28
   6  -2  16    0.42    0.32
   7  -2  16    0.32    0.32
   8  -2  16    0.85    0.39
  -5  -1  16    1.71    0.51
  -4  -1  16    1.74    0.48
  -3  -1  16    0.38    0.35
  -2  -1  16    3.31    0.51
  -1  -1  16    1.29    0.35
   0  -1  16    0.26    0.24
   1  -1  16   17.39    1.26
   2  -1  16   21.59    1.49
   3  -1  16    1.58    0.34
   4  -1  16   12.22    0.99
   5  -1  16    4.90    0.64
   5  -1  16    6.13    0.73
   6  -1  16    0.94    0.36
   6  -1  16    0.99    0.34
   7  -1  16    4.07    0.56
   7  -1  16    4.03    0.65
   8  -1  16    1.15    0.43
  -5   0  16    0.19    0.35
  -4   0  16    0.39    0.34
  -3   0  16    3.34    0.53
  -2   0  16    0.24    0.27
  -1   0  16    2.95    0.45
   0   0  16   -0.03    0.25
   1   0  16   26.23    1.76
   2   0  16    4.56    0.56
   3   0  16    2.50    0.42
   4   0  16    1.77    0.41
   5   0  16    0.27    0.29
   5   0  16    0.10    0.22
   6   0  16   -0.11    0.26
   6   0  16   -0.14    0.24
   7   0  16    0.32    0.32
   7   0  16   -0.05    0.27
   8   0  16    0.14    0.31
  -5   1  16    1.87    0.47
  -4   1  16    1.74    0.42
  -3   1  16   -0.17    0.31
  -2   1  16    3.15    0.52
  -1   1  16    2.24    0.43
   0   1  16    0.83    0.29
   1   1  16   15.95    1.19
   2   1  16   18.65    1.34
   3   1  16    0.75    0.30
   4   1  16   17.66    1.32
   5   1  16    4.48    0.59
   6   1  16    0.62    0.29
   6   1  16    0.46    0.32
   7   1  16    3.98    0.56
   7   1  16    3.00    0.59
   8   1  16    2.27    0.46
   8   1  16    1.45    0.46
  -5   2  16    0.60    0.42
  -4   2  16    2.35    0.50
  -3   2  16    1.66    0.41
  -2   2  16    0.79    0.32
  -1   2  16    5.86    0.65
   0   2  16    1.69    0.38
   1   2  16   18.34    1.32
   2   2  16    4.86    0.60
   3   2  16    0.04    0.22
   4   2  16    0.90    0.35
   5   2  16    1.63    0.43
   6   2  16    0.32    0.30
   6   2  16    0.08    0.30
   7   2  16    0.94    0.37
   7   2  16    0.38    0.29
   8   2  16    1.10    0.38
   8   2  16    0.34    0.33
  -5   3  16    0.87    0.38
  -4   3  16    2.56    0.52
  -3   3  16    2.88    0.48
  -2   3  16    4.79    0.61
  -1   3  16    1.32    0.36
   0   3  16    1.97    0.38
   1   3  16   11.47    0.93
   2   3  16    4.25    0.58
   3   3  16    0.62    0.32
   4   3  16    1.28    0.40
   5   3  16    1.26    0.38
   6   3  16    0.46    0.36
   7   3  16    1.27    0.42
   7   3  16    2.84    0.53
   8   3  16    3.70    0.60
  -5   4  16    1.43    0.41
  -4   4  16    7.26    0.82
  -3   4  16    2.58    0.46
  -2   4  16    1.11    0.34
  -1   4  16    3.32    0.50
   0   4  16    3.34    0.51
   1   4  16    3.97    0.53
   2   4  16    2.73    0.47
   3   4  16    1.06    0.37
   4   4  16    0.82    0.33
   5   4  16    2.48    0.49
   6   4  16    0.50    0.30
   7   4  16   -0.10    0.28
   8   4  16    0.61    0.38
   8   4  16   -0.03    0.25
  -4   5  16    1.48    0.42
  -3   5  16    2.54    0.49
  -2   5  16    2.16    0.42
  -1   5  16    1.44    0.35
   0   5  16    0.90    0.32
   1   5  16   10.75    0.93
   2   5  16    3.39    0.52
   3   5  16    1.20    0.41
   5   5  16    2.69    0.54
   6   5  16    0.60    0.35
   7   5  16    1.68    0.44
  -4   6  16    1.31    0.41
  -3   6  16    0.07    0.25
  -2   6  16    4.23    0.59
  -1   6  16    2.01    0.42
   0   6  16    1.21    0.33
   1   6  16    6.78    0.78
   2   6  16    4.54    0.64
   3   6  16    2.07    0.48
   4   6  16    1.11    0.37
   5   6  16    6.60    0.78
   6   6  16    0.46    0.37
   7   6  16    0.57    0.37
  -4   7  16    1.31    0.41
  -3   7  16    0.31    0.23
  -2   7  16    1.66    0.41
  -1   7  16    0.00    0.24
   0   7  16    3.18    0.52
   1   7  16    1.72    0.43
   2   7  16    5.04    0.69
   3   7  16    0.83    0.36
   4   7  16   10.95    1.01
   5   7  16    1.78    0.43
   6   7  16    1.10    0.41
   7   7  16    1.39    0.43
  -3   8  16    0.06    0.23
  -2   8  16    0.29    0.27
  -1   8  16   -0.23    0.23
   0   8  16    0.05    0.27
   1   8  16    7.26    0.82
   2   8  16    0.63    0.33
   3   8  16    1.68    0.42
   4   8  16    2.44    0.52
   5   8  16    1.89    0.45
   6   8  16   -0.18    0.28
  -3   9  16    1.17    0.35
  -2   9  16    2.41    0.46
  -1   9  16    0.44    0.31
   0   9  16    1.38    0.39
   1   9  16    1.23    0.39
   2   9  16    0.49    0.34
   3   9  16    2.01    0.46
   4   9  16    0.59    0.32
   5   9  16    1.74    0.48
   6   9  16    0.78    0.39
  -2  10  16    1.62    0.41
  -1  10  16    0.07    0.26
   0  10  16    1.08    0.36
   1  10  16    3.94    0.60
   2  10  16    0.19    0.33
   3  10  16    0.08    0.33
   4  10  16    2.60    0.51
   5  10  16    0.08    0.35
   0  11  16   -0.01    0.28
   1  11  16    0.93    0.36
   2  11  16   -0.45    0.29
   3  11  16    1.82    0.46
   4  11  16    0.13    0.32
   0 -10  17    0.25    0.32
   0 -10  17   -0.12    0.36
   1 -10  17    0.50    0.39
   2 -10  17    0.98    0.46
   3 -10  17    2.16    0.53
   4 -10  17    0.71    0.41
  -1  -9  17    1.39    0.40
   0  -9  17    4.36    0.56
   0  -9  17    4.18    0.63
   1  -9  17    0.04    0.35
   1  -9  17    0.16    0.27
   2  -9  17    4.57    0.69
   3  -9  17    0.31    0.36
   4  -9  17    0.57    0.35
   5  -9  17    0.72    0.43
  -2  -8  17   -0.03    0.32
  -1  -8  17    2.02    0.42
   0  -8  17    0.06    0.29
   1  -8  17    1.57    0.38
   1  -8  17    1.29    0.42
   2  -8  17    1.99    0.44
   2  -8  17    1.70    0.36
   3  -8  17    1.25    0.43
   4  -8  17    0.60    0.36
   6  -8  17    3.18    0.62
  -3  -7  17    0.65    0.35
  -2  -7  17    0.90    0.36
  -1  -7  17    0.36    0.32
   0  -7  17    0.29    0.27
   1  -7  17    2.37    0.43
   2  -7  17    2.69    0.49
   2  -7  17    2.02    0.39
   3  -7  17    0.67    0.36
   3  -7  17    0.65    0.29
   4  -7  17    0.57    0.38
   5  -7  17    0.63    0.37
   6  -7  17    4.85    0.74
  -3  -6  17    0.97    0.41
  -2  -6  17   -0.06    0.33
  -1  -6  17   -0.15    0.29
   0  -6  17    0.41    0.31
   1  -6  17    4.96    0.59
   2  -6  17    4.41    0.60
   2  -6  17    4.37    0.54
   3  -6  17    9.92    0.96
   3  -6  17    9.77    0.84
   4  -6  17    0.83    0.38
   5  -6  17    5.21    0.73
   6  -6  17    0.11    0.32
   7  -6  17    0.26    0.34
  -3  -5  17    3.57    0.60
  -2  -5  17    2.20    0.47
  -1  -5  17    1.33    0.38
   0  -5  17    6.11    0.66
   1  -5  17    1.35    0.34
   2  -5  17    0.56    0.29
   2  -5  17    0.58    0.34
   3  -5  17    2.29    0.48
   3  -5  17    2.55    0.42
   4  -5  17    4.14    0.59
   4  -5  17    2.62    0.44
   5  -5  17    1.58    0.46
   6  -5  17    5.93    0.82
   7  -5  17    0.63    0.41
  -4  -4  17    0.60    0.42
  -3  -4  17    3.41    0.59
  -2  -4  17    0.20    0.33
  -1  -4  17    2.02    0.40
   0  -4  17    0.14    0.25
   1  -4  17    3.95    0.53
   2  -4  17    3.51    0.49
   3  -4  17    4.03    0.53
   3  -4  17    3.97    0.58
   4  -4  17    0.48    0.27
   4  -4  17    0.84    0.36
   5  -4  17    0.20    0.25
   5  -4  17    1.35    0.41
   6  -4  17    0.38    0.36
   7  -4  17    0.74    0.38
  -4  -3  17    1.02    0.41
  -3  -3  17    0.76    0.37
  -2  -3  17    1.85    0.41
  -1  -3  17    0.96    0.36
   0  -3  17   12.05    0.98
   1  -3  17    0.10    0.24
   2  -3  17    3.36    0.47
   3  -3  17    1.99    0.39
   4  -3  17    0.31    0.26
   4  -3  17    0.40    0.32
   5  -3  17   -0.20    0.22
   5  -3  17    0.23    0.28
   6  -3  17    0.54    0.35
   7  -3  17    0.38    0.34
  -4  -2  17    1.58    0.44
  -3  -2  17    0.48    0.36
  -2  -2  17    1.90    0.41
  -1  -2  17    4.63    0.60
   0  -2  17    1.76    0.40
   1  -2  17    5.58    0.62
   2  -2  17    3.88    0.51
   3  -2  17   12.69    0.99
   4  -2  17    0.58    0.30
   4  -2  17    1.55    0.38
   5  -2  17    0.98    0.35
   5  -2  17    2.27    0.47
   6  -2  17    1.11    0.41
   6  -2  17    0.74    0.33
   7  -2  17    0.68    0.38
   8  -2  17    4.62    0.78
  -4  -1  17    4.25    0.63
  -3  -1  17    2.43    0.47
  -2  -1  17    0.82    0.36
  -1  -1  17    1.72    0.38
   0  -1  17    9.01    0.80
   1  -1  17   -0.20    0.22
   2  -1  17    7.99    0.73
   3  -1  17    4.32    0.57
   4  -1  17    2.28    0.44
   5  -1  17    3.65    0.58
   5  -1  17    2.50    0.49
   6  -1  17    3.68    0.61
   6  -1  17    3.23    0.54
   7  -1  17    0.06    0.30
   7  -1  17    1.36    0.40
  -4   0  17   -0.12    0.37
  -3   0  17    0.51    0.37
  -2   0  17    3.37    0.51
  -1   0  17    0.82    0.35
   0   0  17    1.37    0.37
   1   0  17    0.16    0.25
   2   0  17    4.19    0.54
   3   0  17   17.41    1.30
   4   0  17    1.45    0.39
   5   0  17    2.62    0.51
   6   0  17    0.41    0.32
   6   0  17    0.50    0.34
   7   0  17    0.64    0.35
   7   0  17    1.62    0.48
   8   0  17    3.46    0.64
  -4   1  17    4.92    0.70
  -3   1  17    3.04    0.56
  -2   1  17    0.58    0.31
  -1   1  17    1.42    0.39
   0   1  17    8.08    0.78
   1   1  17   -0.02    0.24
   2   1  17    8.49    0.79
   3   1  17    3.18    0.49
   4   1  17    1.62    0.40
   5   1  17    2.26    0.47
   6   1  17    3.56    0.58
   7   1  17    0.39    0.33
   7   1  17    1.19    0.39
   8   1  17   -0.11    0.30
   8   1  17   -0.15    0.29
  -4   2  17    2.21    0.52
  -3   2  17    0.40    0.35
  -2   2  17    2.18    0.43
  -1   2  17    4.89    0.61
   0   2  17    1.85    0.40
   1   2  17    5.22    0.62
   2   2  17    3.24    0.50
   3   2  17    8.80    0.84
   4   2  17    0.47    0.29
   5   2  17    1.14    0.39
   6   2  17    1.31    0.38
   7   2  17    0.66    0.36
   8   2  17    3.22    0.64
  -4   3  17    2.56    0.51
  -3   3  17    0.99    0.36
  -2   3  17    2.89    0.51
  -1   3  17    0.92    0.32
   0   3  17    9.76    0.86
   1   3  17    0.43    0.27
   2   3  17    2.75    0.47
   3   3  17    0.49    0.32
   4   3  17   -0.05    0.24
   5   3  17   -0.02    0.30
   6   3  17    0.28    0.31
   7   3  17    0.33    0.36
  -4   4  17    0.54    0.40
  -3   4  17    2.82    0.49
  -2   4  17    0.80    0.37
  -1   4  17    2.62    0.47
   0   4  17    0.63    0.28
   1   4  17    3.30    0.52
   2   4  17    2.23    0.44
   3   4  17    0.64    0.36
   4   4  17    0.20    0.30
   5   4  17    0.58    0.38
   6   4  17    0.18    0.33
   7   4  17    0.41    0.35
  -3   5  17    3.20    0.53
  -2   5  17    5.22    0.67
  -1   5  17    2.24    0.45
   0   5  17    6.13    0.71
   1   5  17    0.77    0.31
   2   5  17    0.03    0.27
   3   5  17    0.67    0.34
   4   5  17    3.49    0.60
   5   5  17    0.83    0.41
   6   5  17    4.26    0.66
   7   5  17   -0.55    0.31
  -3   6  17    1.32    0.42
  -2   6  17    0.08    0.28
  -1   6  17    0.39    0.31
   0   6  17    0.36    0.28
   2   6  17    0.77    0.39
   3   6  17    5.53    0.71
   4   6  17    0.30    0.33
   5   6  17    4.24    0.66
   6   6  17    0.13    0.33
  -3   7  17    1.26    0.39
  -2   7  17    2.01    0.45
  -1   7  17    0.70    0.34
   0   7  17    0.49    0.31
   1   7  17    0.37    0.34
   2   7  17    0.47    0.31
   3   7  17    0.42    0.32
   4   7  17    0.34    0.37
   5   7  17    0.13    0.34
   6   7  17    4.27    0.69
  -2   8  17    0.95    0.36
  -1   8  17    1.65    0.43
   0   8  17    0.03    0.22
   1   8  17   -0.06    0.28
   2   8  17    0.79    0.39
   3   8  17    0.75    0.35
   4   8  17   -0.15    0.27
   5   8  17    1.09    0.45
  -1   9  17    2.64    0.51
   0   9  17    1.19    0.42
   1   9  17   -0.24    0.28
   2   9  17    3.17    0.56
   3   9  17    0.21    0.31
   4   9  17   -0.02    0.34
   5   9  17    0.10    0.38
   0  10  17   -0.33    0.27
   1  10  17    0.14    0.33
   2  10  17    0.20    0.34
   3  10  17    2.36    0.55
   1  -9  18    1.34    0.47
   1  -9  18    1.13    0.35
   2  -9  18    0.78    0.39
   3  -9  18    0.75    0.38
  -1  -8  18    0.47    0.36
   0  -8  18    0.84    0.37
   1  -8  18    1.28    0.37
   2  -8  18    0.38    0.35
   2  -8  18    0.56    0.29
   3  -8  18    0.73    0.38
   4  -8  18    0.93    0.42
  -1  -7  18    1.20    0.40
   0  -7  18    0.11    0.31
   1  -7  18    2.02    0.42
   2  -7  18    1.00    0.34
   3  -7  18    0.41    0.33
   4  -7  18    1.28    0.41
   5  -7  18    0.42    0.34
  -2  -6  18   -0.24    0.36
  -1  -6  18    1.41    0.42
   0  -6  18    2.48    0.46
   1  -6  18    1.75    0.38
   2  -6  18    1.21    0.34
   3  -6  18    0.57    0.33
   3  -6  18    0.74    0.29
   4  -6  18    3.33    0.56
   5  -6  18    3.54    0.60
   6  -6  18    0.61    0.39
  -2  -5  18    2.74    0.51
  -1  -5  18    0.80    0.33
   0  -5  18    1.52    0.39
   1  -5  18    0.79    0.32
   2  -5  18    4.26    0.54
   3  -5  18    0.14    0.25
   4  -5  18    4.76    0.66
   4  -5  18    3.95    0.54
   5  -5  18    1.63    0.48
   6  -5  18    2.09    0.50
  -3  -4  18    4.47    0.64
  -2  -4  18    0.69    0.36
  -1  -4  18    2.49    0.46
   0  -4  18    0.54    0.32
   1  -4  18    5.93    0.65
   2  -4  18    0.80    0.31
   3  -4  18    0.33    0.25
   4  -4  18    0.81    0.38
   4  -4  18    0.72    0.29
   5  -4  18    5.90    0.71
   5  -4  18    1.62    0.43
   6  -4  18   -0.06    0.30
  -3  -3  18   -0.01    0.38
  -2  -3  18    0.76    0.38
  -1  -3  18    2.80    0.50
   0  -3  18    3.84    0.53
   1  -3  18   -0.01    0.26
   2  -3  18    5.36    0.63
   3  -3  18    0.34    0.26
   4  -3  18    1.98    0.40
   5  -3  18    0.27    0.29
   5  -3  18   -0.27    0.24
   6  -3  18    3.54    0.64
   7  -3  18    0.78    0.44
  -3  -2  18    4.04    0.61
  -2  -2  18    1.16    0.38
  -1  -2  18    0.69    0.36
   0  -2  18    1.31    0.34
   1  -2  18    7.13    0.68
   2  -2  18    2.65    0.43
   3  -2  18    1.07    0.33
   4  -2  18    2.13    0.43
   5  -2  18    0.24    0.31
   6  -2  18    1.61    0.47
   6  -2  18    0.53    0.33
   7  -2  18    6.41    0.87
  -3  -1  18    0.44    0.36
  -2  -1  18    3.36    0.56
  -1  -1  18    8.59    0.84
   0  -1  18    0.35    0.27
   1  -1  18   -0.03    0.25
   2  -1  18    0.96    0.32
   3  -1  18    0.36    0.24
   4  -1  18    2.13    0.44
   5  -1  18    0.63    0.34
   6  -1  18    0.13    0.31
   7  -1  18    0.87    0.43
   7  -1  18    0.30    0.35
  -3   0  18    7.31    0.84
  -2   0  18    1.12    0.39
  -1   0  18    0.24    0.28
   0   0  18    0.06    0.27
   1   0  18    0.43    0.26
   2   0  18    0.48    0.29
   3   0  18    0.54    0.31
   4   0  18    4.43    0.63
   5   0  18    3.30    0.57
   6   0  18    0.91    0.41
   7   0  18   10.24    1.07
   7   0  18    8.86    0.97
  -3   1  18    0.27    0.34
  -2   1  18    3.00    0.53
  -1   1  18    8.04    0.83
   0   1  18    0.29    0.27
   1   1  18    0.28    0.29
   2   1  18    0.66    0.29
   3   1  18    0.49    0.31
   4   1  18    1.05    0.36
   5   1  18    0.17    0.33
   6   1  18   -0.15    0.29
   7   1  18    0.61    0.35
   7   1  18    0.31    0.36
  -3   2  18    4.20    0.62
  -2   2  18    1.39    0.39
  -1   2  18    1.83    0.44
   0   2  18    2.13    0.44
   1   2  18    5.03    0.61
   2   2  18    2.91    0.51
   3   2  18    1.11    0.37
   4   2  18    0.44    0.34
   5   2  18    0.30    0.34
   6   2  18    0.50    0.39
   7   2  18    4.69    0.71
  -3   3  18    1.35    0.43
  -2   3  18    0.46    0.34
  -1   3  18    2.03    0.44
   0   3  18    3.06    0.51
   1   3  18    0.10    0.24
   2   3  18    3.40    0.53
   3   3  18    0.25    0.28
   4   3  18    0.85    0.41
   5   3  18    0.27    0.33
   6   3  18    2.90    0.60
   7   3  18    0.51    0.39
  -3   4  18    5.62    0.70
  -2   4  18    1.25    0.37
  -1   4  18    2.68    0.48
   0   4  18    1.16    0.35
   1   4  18    6.40    0.74
   2   4  18    0.24    0.30
   3   4  18    0.18    0.33
   4   4  18   -0.27    0.29
   5   4  18    4.36    0.71
   6   4  18   -0.11    0.35
  -2   5  18    3.84    0.60
  -1   5  18    1.05    0.37
   0   5  18    2.24    0.45
   1   5  18    0.55    0.28
   2   5  18    2.60    0.52
   3   5  18   -0.37    0.24
   4   5  18    1.63    0.44
   5   5  18    1.03    0.45
   6   5  18    2.86    0.57
  -2   6  18    0.44    0.34
  -1   6  18    1.08    0.36
   0   6  18    1.86    0.42
   1   6  18    1.01    0.40
   2   6  18    0.62    0.36
   3   6  18   -0.37    0.27
   4   6  18    3.31    0.62
   5   6  18    2.50    0.54
   6   6  18   -0.18    0.36
  -1   7  18    1.35    0.40
   0   7  18    0.15    0.31
   1   7  18    0.78    0.34
   2   7  18   -0.10    0.26
   3   7  18   -0.15    0.29
   4   7  18    0.87    0.43
   5   7  18    0.97    0.41
  -1   8  18    1.29    0.41
   0   8  18    1.44    0.44
   1   8  18    0.82    0.39
   2   8  18   -0.28    0.28
   3   8  18    0.11    0.32
   4   8  18    0.75    0.39
   1   9  18    0.49    0.38
   2   9  18    0.43    0.37
   3   9  18    0.34    0.38
   1  -7  19    1.82    0.42
   2  -7  19    0.25    0.28
   0  -6  19    0.59    0.33
   1  -6  19    0.50    0.31
   2  -6  19    1.53    0.36
   3  -6  19    1.21    0.35
   4  -6  19    0.87    0.37
  -1  -5  19    1.40    0.44
   0  -5  19    1.25    0.39
   1  -5  19    0.89    0.33
   2  -5  19    0.37    0.28
   3  -5  19    1.03    0.33
   4  -5  19    0.62    0.31
   5  -5  19    2.15    0.50
  -1  -4  19    1.43    0.43
   0  -4  19    0.76    0.36
   1  -4  19    0.17    0.26
   2  -4  19    0.28    0.25
   3  -4  19    3.00    0.47
   4  -4  19    1.18    0.36
   5  -4  19   -0.22    0.31
  -2  -3  19    3.30    0.59
  -1  -3  19    1.90    0.46
   0  -3  19    0.53    0.32
   1  -3  19    0.98    0.33
   3  -3  19    0.76    0.30
   4  -3  19    1.32    0.37
   5  -3  19    0.66    0.34
   6  -3  19    0.63    0.38
  -2  -2  19    0.41    0.38
  -1  -2  19    3.00    0.51
   0  -2  19    1.69    0.41
   1  -2  19    0.23    0.28
   2  -2  19    0.83    0.32
   3  -2  19    1.85    0.38
   4  -2  19    0.77    0.33
   5  -2  19   -0.01    0.27
   6  -2  19    0.11    0.32
  -2  -1  19    1.53    0.41
  -1  -1  19    0.37    0.31
   0  -1  19    5.01    0.61
   1  -1  19    1.12    0.36
   2  -1  19    0.49    0.29
   3  -1  19    0.67    0.31
   4  -1  19    0.58    0.32
   5  -1  19    0.68    0.37
   6  -1  19    0.83    0.41
  -2   0  19    0.17    0.35
  -1   0  19    4.31    0.59
   0   0  19    3.97    0.55
   1   0  19    0.20    0.27
   2   0  19    0.37    0.30
   3   0  19    0.17    0.28
   4   0  19    0.33    0.28
   5   0  19    0.15    0.31
   6   0  19    2.17    0.54
  -2   1  19    2.38    0.50
  -1   1  19    0.45    0.33
   0   1  19    5.47    0.68
   1   1  19    1.36    0.39
   2   1  19    0.54    0.31
   3   1  19    0.86    0.35
   4   1  19    0.66    0.37
   5   1  19    0.28    0.32
   6   1  19    0.45    0.37
  -2   2  19    0.93    0.40
  -1   2  19    2.36    0.48
   0   2  19    1.28    0.35
   1   2  19    0.34    0.29
   2   2  19    0.72    0.34
   3   2  19    1.12    0.39
   4   2  19   -0.02    0.26
   5   2  19   -0.47    0.28
   6   2  19    0.41    0.35
  -2   3  19    3.75    0.61
  -1   3  19    1.28    0.39
   0   3  19    0.59    0.34
   1   3  19    1.00    0.38
   2   3  19    1.21    0.38
   3   3  19    0.70    0.35
   4   3  19    0.23    0.36
   5   3  19    0.65    0.42
   6   3  19    0.69    0.43
  -1   4  19    1.04    0.38
   0   4  19    0.90    0.36
   1   4  19    0.40    0.30
   2   4  19    0.70    0.34
   3   4  19    2.40    0.49
   4   4  19   -0.43    0.31
   5   4  19   -0.40    0.27
  -1   5  19    2.26    0.50
   0   5  19    1.52    0.42
   1   5  19    1.24    0.39
   2   5  19    0.41    0.33
   3   5  19    0.19    0.34
   4   5  19   -0.17    0.33
   5   5  19    0.87    0.47
   0   6  19    1.43    0.39
   1   6  19    0.85    0.39
   2   6  19    1.25    0.41
   3   6  19    0.21    0.35
   4   6  19   -0.49    0.26
   1   7  19    1.92    0.51
   2   7  19    0.28    0.33
   3   7  19   -0.15    0.35
   2  -5  20    0.07    0.27
   1  -4  20    0.66    0.32
   2  -4  20    1.15    0.36
   3  -4  20    0.44    0.29
   0  -3  20    1.42    0.41
   1  -3  20    0.79    0.35
   2  -3  20    0.36    0.31
   3  -3  20    0.11    0.27
   4  -3  20    2.34    0.48
   0  -2  20    0.67    0.36
   1  -2  20    1.70    0.41
   2  -2  20    1.32    0.38
   3  -2  20    0.16    0.28
   4  -2  20    1.62    0.43
  -1  -1  20    1.54    0.45
   0  -1  20    0.99    0.37
   1  -1  20    0.60    0.29
   2  -1  20    0.57    0.31
   3  -1  20    0.08    0.28
   4  -1  20    1.27    0.40
   5  -1  20    0.08    0.31
  -1   0  20    4.73    0.65
   0   0  20    2.10    0.43
   1   0  20    5.20    0.66
   2   0  20    0.79    0.34
   3   0  20    0.48    0.32
   4   0  20    1.29    0.43
   5   0  20    0.39    0.36
  -1   1  20    1.43    0.43
   0   1  20    1.21    0.38
   1   1  20    0.61    0.35
   2   1  20    0.46    0.29
   3   1  20    0.20    0.32
   4   1  20    0.82    0.36
   5   1  20   -0.39    0.30
   0   2  20    0.72    0.38
   1   2  20    1.21    0.38
   2   2  20    1.56    0.42
   3   2  20    0.30    0.32
   4   2  20    1.28    0.46
   0   3  20    1.61    0.42
   1   3  20    1.90    0.44
   2   3  20    0.25    0.33
   3   3  20    0.84    0.39
   4   3  20    1.15    0.43
   0   4  20    2.72    0.54
   1   4  20    0.34    0.33
   2   4  20    1.48    0.45
   3   4  20    0.21    0.35
   2   5  20   -0.01    0.31
   0   0   0    0.00    0.00
;
_shelx_hkl_checksum   54850
