# Supplementary material for: Order–order assembly transition-driven polyamines detection based on iron−sulfur complexes
Source: Commun Chem. 2023 Jul 7;6:146. doi: 10.1038/s42004-023-00942-1 (PMC10328931; doi:10.1038/s42004-023-00942-1)
Supplement: Supplementary file 5 — Supplementary Data 2 [file 42004_2023_942_MOESM5_ESM.cif]

 
data_1
 
_audit_creation_method            'SHELXL-2014/7'
_shelx_SHELXL_version_number      '2014/7'
_chemical_name_systematic         ?
_chemical_name_common             ?
_chemical_melting_point           ?
_chemical_formula_moiety          ?
_chemical_formula_sum
 'C14 H23 Cl2 Fe Mn S3' 
_chemical_formula_weight          469.19

loop_
 _atom_type_symbol
 _atom_type_description
 _atom_type_scat_dispersion_real
 _atom_type_scat_dispersion_imag
 _atom_type_scat_source
 'C'  'C'   0.0033   0.0016
 'International Tables Vol C Tables 4.2.6.8 and 6.1.1.4'
 'H'  'H'   0.0000   0.0000
 'International Tables Vol C Tables 4.2.6.8 and 6.1.1.4'
 'S'  'S'   0.1246   0.1234
 'International Tables Vol C Tables 4.2.6.8 and 6.1.1.4'
 'Cl'  'Cl'   0.1484   0.1585
 'International Tables Vol C Tables 4.2.6.8 and 6.1.1.4'
 'Mn'  'Mn'   0.3368   0.7283
 'International Tables Vol C Tables 4.2.6.8 and 6.1.1.4'
 'Fe'  'Fe'   0.3463   0.8444
 'International Tables Vol C Tables 4.2.6.8 and 6.1.1.4'
 
_space_group_crystal_system       monoclinic
_space_group_IT_number            4
_space_group_name_H-M_alt         'P 21'
_space_group_name_Hall            'P 2yb'
 
_shelx_space_group_comment
;
The symmetry employed for this shelxl refinement is uniquely defined
by the following loop, which should always be used as a source of
symmetry information in preference to the above space-group names.
They are only intended as comments.
;
 
loop_
 _space_group_symop_operation_xyz
 'x, y, z'
 '-x, y+1/2, -z'
 
_cell_length_a                    8.771(2)
_cell_length_b                    14.128(3)
_cell_length_c                    15.687(4)
_cell_angle_alpha                 90
_cell_angle_beta                  101.102(9)
_cell_angle_gamma                 90
_cell_volume                      1907.6(8)
_cell_formula_units_Z             4
_cell_measurement_temperature     120(2)
_cell_measurement_reflns_used      7394
_cell_measurement_theta_min        2.65
_cell_measurement_theta_max       22.27
 
_exptl_crystal_description        block
_exptl_crystal_colour             black
_exptl_crystal_density_meas       ?
_exptl_crystal_density_method     ?
_exptl_crystal_density_diffrn     1.634          
_exptl_crystal_F_000              960
_exptl_transmission_factor_min    2.567
_exptl_transmission_factor_max    2.985
_exptl_crystal_size_max           0.200
_exptl_crystal_size_mid           0.150
_exptl_crystal_size_min           0.110
_exptl_absorpt_coefficient_mu     2.021
_shelx_estimated_absorpt_T_min    0.688
_shelx_estimated_absorpt_T_max    0.808
_exptl_absorpt_correction_type    'empirical'
_exptl_absorpt_correction_T_min   ?
_exptl_absorpt_correction_T_max   ?
_exptl_absorpt_process_details    SADABS
_exptl_absorpt_special_details    ?
_diffrn_ambient_temperature       120(2)
_diffrn_radiation_wavelength      0.71073
_diffrn_radiation_type           'MoK\a'
_diffrn_radiation_source         'sealed tube'
_diffrn_radiation_monochromator  'graphite'
_diffrn_measurement_device_type  'CCD area detector'
_diffrn_measurement_method       'phi and omega scans'
_diffrn_detector_area_resol_mean  ?
_diffrn_reflns_number             21523
_diffrn_reflns_av_unetI/netI      0.0890
_diffrn_reflns_av_R_equivalents   0.0958
_diffrn_reflns_limit_h_min        -10
_diffrn_reflns_limit_h_max        10
_diffrn_reflns_limit_k_min        -16
_diffrn_reflns_limit_k_max        16
_diffrn_reflns_limit_l_min        -18
_diffrn_reflns_limit_l_max        18
_diffrn_reflns_theta_min          2.366
_diffrn_reflns_theta_max          24.998
_diffrn_reflns_theta_full         24.998
_diffrn_measured_fraction_theta_max   0.999
_diffrn_measured_fraction_theta_full  0.999
_diffrn_reflns_Laue_measured_fraction_max    0.999
_diffrn_reflns_Laue_measured_fraction_full   0.999
_diffrn_reflns_point_group_measured_fraction_max   0.969
_diffrn_reflns_point_group_measured_fraction_full  0.969
_reflns_number_total              6525
_reflns_number_gt                 5722
_reflns_threshold_expression      'I > 2\s(I)'
_reflns_Friedel_coverage          0.857
_reflns_Friedel_fraction_max      0.937
_reflns_Friedel_fraction_full     0.937
 
_reflns_special_details
;
 Reflections were merged by SHELXL according to the crystal
 class for the calculation of statistics and refinement.
 
 _reflns_Friedel_fraction is defined as the number of unique
 Friedel pairs measured divided by the number that would be
 possible theoretically, ignoring centric projections and
 systematic absences.
;
 
_computing_data_collection      'Bruker SMART'
_computing_cell_refinement      'Bruker SMART'
_computing_data_reduction       'Bruker SAINT'
_computing_structure_solution   'Bruker SHELXTL'
_computing_structure_refinement 'Bruker SHELXTL'
_computing_molecular_graphics   'Bruker SHELXTL'
_computing_publication_material 'Bruker SHELXTL'
_refine_special_details           ?
_refine_ls_structure_factor_coef  Fsqd
_refine_ls_matrix_type            full
_refine_ls_weighting_scheme       calc
_refine_ls_weighting_details
'w=1/[\s^2^(Fo^2^)+(0.0174P)^2^] where P=(Fo^2^+2Fc^2^)/3'
_atom_sites_solution_primary      ?
_atom_sites_solution_secondary    ?
_atom_sites_solution_hydrogens    geom
_refine_ls_hydrogen_treatment     constr
_refine_ls_extinction_method      none
_refine_ls_extinction_coef        .
_refine_ls_abs_structure_details
;
 Flack x determined using 2292 quotients [(I+)-(I-)]/[(I+)+(I-)]
 (Parsons, Flack and Wagner, Acta Cryst. B69 (2013) 249-259).
;
_refine_ls_abs_structure_Flack    0.030(15)
_chemical_absolute_configuration  ?
_refine_ls_number_reflns          6525
_refine_ls_number_parameters      379
_refine_ls_number_restraints      1
_refine_ls_R_factor_all           0.0498
_refine_ls_R_factor_gt            0.0389
_refine_ls_wR_factor_ref          0.0898
_refine_ls_wR_factor_gt           0.0868
_refine_ls_goodness_of_fit_ref    1.009
_refine_ls_restrained_S_all       1.009
_refine_ls_shift/su_max           0.000
_refine_ls_shift/su_mean          0.000
 
loop_
 _atom_site_label
 _atom_site_type_symbol
 _atom_site_fract_x
 _atom_site_fract_y
 _atom_site_fract_z
 _atom_site_U_iso_or_equiv
 _atom_site_adp_type
 _atom_site_occupancy
 _atom_site_site_symmetry_order  
 _atom_site_calc_flag
 _atom_site_refinement_flags_posn
 _atom_site_refinement_flags_adp
 _atom_site_refinement_flags_occupancy
 _atom_site_disorder_assembly
 _atom_site_disorder_group
Mn1 Mn 0.12362(11) 0.23721(7) 0.20243(7) 0.0189(2) Uani 1 1 d . . . . .
Mn2 Mn 0.40253(12) 0.23983(7) 0.71945(7) 0.0225(3) Uani 1 1 d . . . . .
Fe2 Fe 0.33229(10) 0.37237(6) 0.57680(6) 0.0154(2) Uani 1 1 d . . . . .
Fe1 Fe -0.02597(11) 0.38846(6) 0.09852(6) 0.0163(2) Uani 1 1 d . . . . .
S1 S 0.00192(19) 0.24049(12) 0.05115(12) 0.0195(4) Uani 1 1 d . . . . .
S2 S 0.0235(2) 0.38536(12) 0.24543(12) 0.0203(4) Uani 1 1 d . . . . .
S4 S 0.20321(19) 0.36180(11) 0.68824(12) 0.0193(4) Uani 1 1 d . . . . .
S5 S 0.45201(19) 0.50167(11) 0.63894(12) 0.0197(4) Uani 1 1 d . . . . .
S6 S 0.5593(2) 0.29392(12) 0.61627(12) 0.0216(4) Uani 1 1 d . . . . .
Cl4 Cl 0.3075(2) 0.09189(12) 0.67350(14) 0.0337(5) Uani 1 1 d . . . . .
S3 S -0.27361(19) 0.35283(11) 0.09988(12) 0.0197(4) Uani 1 1 d . . . . .
Cl3 Cl 0.5234(2) 0.25895(14) 0.86246(14) 0.0388(5) Uani 1 1 d . . . . .
Cl2 Cl 0.38856(19) 0.22608(12) 0.20999(13) 0.0270(4) Uani 1 1 d . . . . .
Cl1 Cl 0.0314(2) 0.11233(12) 0.27291(13) 0.0271(4) Uani 1 1 d . . . . .
C14 C -0.2977(8) 0.3841(5) 0.2089(5) 0.0269(17) Uani 1 1 d . . . . .
H14A H -0.3099 0.4535 0.2127 0.032 Uiso 1 1 calc R U . . .
H14B H -0.3932 0.3540 0.2209 0.032 Uiso 1 1 calc R U . . .
C13 C -0.1597(8) 0.3524(5) 0.2767(5) 0.0246(17) Uani 1 1 d . . . . .
H13A H -0.1634 0.2829 0.2838 0.030 Uiso 1 1 calc R U . . .
H13B H -0.1654 0.3820 0.3332 0.030 Uiso 1 1 calc R U . . .
C12 C -0.2802(8) 0.2241(5) 0.1046(5) 0.0219(16) Uani 1 1 d . . . . .
H12A H -0.2374 0.2025 0.1645 0.026 Uiso 1 1 calc R U . . .
H12B H -0.3892 0.2023 0.0889 0.026 Uiso 1 1 calc R U . . .
C34 C 0.6989(8) 0.3821(5) 0.6684(5) 0.0291(17) Uani 1 1 d . . . . .
H34A H 0.7804 0.3505 0.7113 0.035 Uiso 1 1 calc R U . . .
H34B H 0.7496 0.4121 0.6240 0.035 Uiso 1 1 calc R U . . .
C30 C 0.0240(9) 0.2443(5) 0.5139(5) 0.0313(19) Uani 1 1 d . . . . .
H30A H 0.0641 0.1796 0.5137 0.047 Uiso 1 1 calc R U . . .
H30B H 0.0015 0.2587 0.5714 0.047 Uiso 1 1 calc R U . . .
H30C H -0.0715 0.2500 0.4700 0.047 Uiso 1 1 calc R U . . .
C33 C 0.6213(8) 0.4578(5) 0.7136(5) 0.0248(18) Uani 1 1 d . . . . .
H33A H 0.6950 0.5103 0.7322 0.030 Uiso 1 1 calc R U . . .
H33B H 0.5897 0.4310 0.7659 0.030 Uiso 1 1 calc R U . . .
C3 C 0.1459(8) 0.4942(5) 0.1019(5) 0.0217(16) Uani 1 1 d . . . . .
C9 C 0.2721(8) 0.3842(5) 0.0035(5) 0.0282(17) Uani 1 1 d . . . . .
H9A H 0.3624 0.3898 0.0509 0.042 Uiso 1 1 calc R U . . .
H9B H 0.2444 0.3173 -0.0060 0.042 Uiso 1 1 calc R U . . .
H9C H 0.2974 0.4109 -0.0498 0.042 Uiso 1 1 calc R U . . .
C32 C 0.3329(8) 0.5390(5) 0.7154(5) 0.0230(17) Uani 1 1 d . . . . .
H32A H 0.3930 0.5838 0.7575 0.028 Uiso 1 1 calc R U . . .
H32B H 0.2405 0.5730 0.6835 0.028 Uiso 1 1 calc R U . . .
C29 C 0.3381(9) 0.1886(5) 0.4524(5) 0.0285(19) Uani 1 1 d . . . . .
H29A H 0.4370 0.1915 0.4322 0.043 Uiso 1 1 calc R U . . .
H29B H 0.3528 0.1544 0.5078 0.043 Uiso 1 1 calc R U . . .
H29C H 0.2608 0.1555 0.4092 0.043 Uiso 1 1 calc R U . . .
C24 C 0.2823(8) 0.2875(5) 0.4649(5) 0.0201(16) Uani 1 1 d . . . . .
C5 C -0.0130(9) 0.4454(5) -0.0252(5) 0.0247(18) Uani 1 1 d . . . . .
C25 C 0.1430(9) 0.3126(5) 0.4936(5) 0.0218(17) Uani 1 1 d . . . . .
C11 C -0.1867(8) 0.1827(5) 0.0427(5) 0.0226(17) Uani 1 1 d . . . . .
H11A H -0.2458 0.1893 -0.0174 0.027 Uiso 1 1 calc R U . . .
H11B H -0.1705 0.1144 0.0551 0.027 Uiso 1 1 calc R U . . .
C21 C 0.1266(8) 0.4126(4) 0.4882(5) 0.0194(16) Uani 1 1 d . . . . .
C8 C 0.2861(9) 0.5104(6) 0.1709(5) 0.037(2) Uani 1 1 d . . . . .
H8A H 0.2595 0.5527 0.2153 0.056 Uiso 1 1 calc R U . . .
H8B H 0.3227 0.4497 0.1976 0.056 Uiso 1 1 calc R U . . .
H8C H 0.3682 0.5392 0.1451 0.056 Uiso 1 1 calc R U . . .
C31 C 0.2800(8) 0.4570(5) 0.7644(5) 0.0220(17) Uani 1 1 d . . . . .
H31A H 0.1983 0.4786 0.7956 0.026 Uiso 1 1 calc R U . . .
H31B H 0.3685 0.4329 0.8079 0.026 Uiso 1 1 calc R U . . .
C22 C 0.2557(9) 0.4494(5) 0.4566(5) 0.0223(17) Uani 1 1 d . . . . .
C2 C -0.0039(9) 0.5402(5) 0.0966(5) 0.0250(18) Uani 1 1 d . . . . .
C4 C 0.1379(8) 0.4369(5) 0.0267(5) 0.0227(17) Uani 1 1 d . . . . .
C27 C 0.2806(10) 0.5525(5) 0.4379(6) 0.0303(19) Uani 1 1 d . . . . .
H27A H 0.1953 0.5902 0.4525 0.045 Uiso 1 1 calc R U . . .
H27B H 0.3793 0.5739 0.4730 0.045 Uiso 1 1 calc R U . . .
H27C H 0.2831 0.5604 0.3762 0.045 Uiso 1 1 calc R U . . .
C28 C 0.5001(9) 0.3802(6) 0.4076(5) 0.0348(19) Uani 1 1 d . . . . .
H28A H 0.5451 0.3169 0.4059 0.052 Uiso 1 1 calc R U . . .
H28B H 0.4758 0.4063 0.3487 0.052 Uiso 1 1 calc R U . . .
H28C H 0.5747 0.4216 0.4446 0.052 Uiso 1 1 calc R U . . .
C23 C 0.3544(8) 0.3739(5) 0.4438(5) 0.0240(16) Uani 1 1 d . . . . .
C10 C -0.0709(9) 0.4017(5) -0.1127(5) 0.0321(19) Uani 1 1 d . . . . .
H10A H -0.1797 0.4194 -0.1334 0.048 Uiso 1 1 calc R U . . .
H10B H -0.0081 0.4245 -0.1539 0.048 Uiso 1 1 calc R U . . .
H10C H -0.0625 0.3326 -0.1081 0.048 Uiso 1 1 calc R U . . .
C1 C -0.1013(8) 0.5098(5) 0.0172(5) 0.0254(18) Uani 1 1 d . . . . .
C7 C -0.0459(10) 0.6108(5) 0.1590(6) 0.040(2) Uani 1 1 d . . . . .
H7A H 0.0415 0.6187 0.2078 0.061 Uiso 1 1 calc R U . . .
H7B H -0.0697 0.6717 0.1295 0.061 Uiso 1 1 calc R U . . .
H7C H -0.1371 0.5885 0.1807 0.061 Uiso 1 1 calc R U . . .
C26 C -0.0056(9) 0.4706(5) 0.5084(6) 0.0283(19) Uani 1 1 d . . . . .
H26A H -0.0801 0.4289 0.5292 0.043 Uiso 1 1 calc R U . . .
H26B H 0.0345 0.5171 0.5535 0.043 Uiso 1 1 calc R U . . .
H26C H -0.0576 0.5035 0.4558 0.043 Uiso 1 1 calc R U . . .
C6 C -0.2649(10) 0.5424(6) -0.0178(6) 0.042(2) Uani 1 1 d . . . . .
H6A H -0.3046 0.5105 -0.0731 0.062 Uiso 1 1 calc R U . . .
H6B H -0.3311 0.5269 0.0240 0.062 Uiso 1 1 calc R U . . .
H6C H -0.2655 0.6110 -0.0270 0.062 Uiso 1 1 calc R U . . .
 
loop_
 _atom_site_aniso_label
 _atom_site_aniso_U_11
 _atom_site_aniso_U_22
 _atom_site_aniso_U_33
 _atom_site_aniso_U_23
 _atom_site_aniso_U_13
 _atom_site_aniso_U_12
Mn1 0.0146(5) 0.0196(5) 0.0225(6) 0.0021(5) 0.0036(4) -0.0006(4)
Mn2 0.0258(6) 0.0183(5) 0.0229(6) 0.0023(5) 0.0038(5) 0.0027(5)
Fe2 0.0151(5) 0.0146(5) 0.0169(6) -0.0004(4) 0.0039(4) -0.0004(4)
Fe1 0.0140(5) 0.0165(5) 0.0188(6) 0.0019(4) 0.0040(4) -0.0008(4)
S1 0.0197(9) 0.0197(8) 0.0198(10) -0.0003(8) 0.0055(7) 0.0027(7)
S2 0.0215(9) 0.0200(8) 0.0196(10) -0.0001(8) 0.0042(7) -0.0036(7)
S4 0.0173(8) 0.0202(9) 0.0217(10) 0.0002(8) 0.0069(7) -0.0010(7)
S5 0.0184(9) 0.0188(8) 0.0223(11) -0.0013(8) 0.0048(8) -0.0038(7)
S6 0.0184(10) 0.0233(9) 0.0232(11) -0.0038(8) 0.0042(8) 0.0051(7)
Cl4 0.0493(13) 0.0174(9) 0.0354(13) 0.0033(8) 0.0104(10) -0.0040(8)
S3 0.0154(9) 0.0178(8) 0.0266(11) 0.0002(8) 0.0058(7) -0.0007(7)
Cl3 0.0453(13) 0.0403(12) 0.0271(12) 0.0029(9) -0.0023(9) 0.0126(9)
Cl2 0.0163(9) 0.0288(10) 0.0361(12) 0.0048(9) 0.0056(8) 0.0004(7)
Cl1 0.0204(9) 0.0257(9) 0.0355(12) 0.0058(8) 0.0062(8) -0.0046(7)
C14 0.027(4) 0.023(4) 0.034(5) -0.011(4) 0.014(3) 0.000(3)
C13 0.032(4) 0.022(4) 0.023(4) 0.000(3) 0.014(3) -0.001(3)
C12 0.020(4) 0.021(4) 0.026(4) 0.000(3) 0.006(3) -0.008(3)
C34 0.017(4) 0.040(4) 0.030(5) -0.009(4) 0.003(3) -0.001(3)
C30 0.030(4) 0.025(4) 0.034(5) 0.011(4) -0.004(4) -0.011(3)
C33 0.019(4) 0.030(4) 0.025(5) -0.005(3) 0.002(3) -0.003(3)
C3 0.023(4) 0.024(4) 0.017(4) 0.006(3) 0.002(3) -0.006(3)
C9 0.024(4) 0.032(4) 0.032(5) 0.009(4) 0.013(3) -0.001(3)
C32 0.023(4) 0.023(4) 0.023(5) -0.008(3) 0.004(3) 0.000(3)
C29 0.030(5) 0.029(4) 0.024(5) -0.005(4) -0.002(4) 0.004(3)
C24 0.023(4) 0.022(3) 0.014(4) -0.005(3) 0.002(3) 0.000(3)
C5 0.022(4) 0.026(4) 0.024(5) 0.013(3) 0.001(3) -0.008(3)
C25 0.027(4) 0.022(4) 0.013(4) 0.003(3) -0.003(3) -0.001(3)
C11 0.019(4) 0.021(4) 0.027(5) -0.004(3) 0.001(3) 0.001(3)
C21 0.020(4) 0.020(4) 0.016(4) -0.001(3) -0.002(3) 0.004(3)
C8 0.036(5) 0.037(5) 0.034(5) 0.006(4) -0.004(4) -0.027(4)
C31 0.022(4) 0.023(4) 0.023(4) -0.005(3) 0.010(3) 0.005(3)
C22 0.026(4) 0.020(4) 0.019(4) -0.003(3) 0.001(3) -0.001(3)
C2 0.030(4) 0.018(4) 0.032(5) 0.009(3) 0.016(4) -0.001(3)
C4 0.018(4) 0.025(4) 0.027(5) 0.011(3) 0.007(3) -0.001(3)
C27 0.038(5) 0.021(4) 0.028(5) 0.012(3) -0.001(4) -0.003(3)
C28 0.034(4) 0.050(5) 0.026(5) 0.000(4) 0.019(4) -0.006(4)
C23 0.029(4) 0.026(4) 0.015(4) -0.005(3) 0.002(3) 0.002(3)
C10 0.040(5) 0.033(4) 0.020(5) 0.004(4) -0.001(4) -0.005(3)
C1 0.020(4) 0.022(4) 0.033(5) 0.011(4) 0.003(3) -0.003(3)
C7 0.058(6) 0.024(4) 0.045(6) 0.003(4) 0.025(5) -0.004(4)
C26 0.024(4) 0.024(4) 0.036(5) 0.000(4) 0.004(3) 0.011(3)
C6 0.031(5) 0.037(5) 0.054(7) 0.025(5) 0.003(4) 0.004(4)
 
_geom_special_details
;
 All esds (except the esd in the dihedral angle between two l.s. planes)
 are estimated using the full covariance matrix.  The cell esds are taken
 into account individually in the estimation of esds in distances, angles
 and torsion angles; correlations between esds in cell parameters are only
 used when they are defined by crystal symmetry.  An approximate (isotropic)
 treatment of cell esds is used for estimating esds involving l.s. planes.
;
 
loop_
 _geom_bond_atom_site_label_1
 _geom_bond_atom_site_label_2
 _geom_bond_distance
 _geom_bond_site_symmetry_2
 _geom_bond_publ_flag
Mn1 Cl1 2.310(2) . ?
Mn1 Cl2 2.309(2) . ?
Mn1 S1 2.408(2) . ?
Mn1 S2 2.415(2) . ?
Mn1 Fe1 2.8498(14) . ?
Mn2 Cl3 2.305(2) . ?
Mn2 Cl4 2.313(2) . ?
Mn2 S4 2.436(2) . ?
Mn2 S6 2.440(2) . ?
Mn2 Fe2 2.8916(15) . ?
Fe2 C25 2.083(7) . ?
Fe2 C24 2.101(7) . ?
Fe2 C23 2.133(7) . ?
Fe2 C21 2.132(7) . ?
Fe2 C22 2.169(7) . ?
Fe2 S5 2.2352(19) . ?
Fe2 S6 2.259(2) . ?
Fe2 S4 2.263(2) . ?
Fe1 C4 2.104(7) . ?
Fe1 C3 2.115(7) . ?
Fe1 C5 2.123(8) . ?
Fe1 C2 2.153(7) . ?
Fe1 C1 2.163(7) . ?
Fe1 S3 2.2338(19) . ?
Fe1 S1 2.248(2) . ?
Fe1 S2 2.262(2) . ?
S1 C11 1.827(7) . ?
S2 C13 1.828(7) . ?
S4 C31 1.839(7) . ?
S5 C32 1.814(7) . ?
S5 C33 1.814(7) . ?
S6 C34 1.826(7) . ?
S3 C12 1.821(7) . ?
S3 C14 1.818(7) . ?
C14 C13 1.517(10) . ?
C12 C11 1.505(10) . ?
C34 C33 1.515(10) . ?
C30 C25 1.501(10) . ?
C3 C4 1.420(10) . ?
C3 C2 1.454(10) . ?
C3 C8 1.492(10) . ?
C9 C4 1.497(10) . ?
C32 C31 1.513(10) . ?
C29 C24 1.506(9) . ?
C24 C25 1.426(10) . ?
C24 C23 1.442(10) . ?
C5 C4 1.419(10) . ?
C5 C1 1.438(11) . ?
C5 C10 1.503(10) . ?
C25 C21 1.421(9) . ?
C21 C22 1.420(10) . ?
C21 C26 1.503(10) . ?
C22 C23 1.413(10) . ?
C22 C27 1.510(9) . ?
C2 C1 1.433(11) . ?
C2 C7 1.493(10) . ?
C28 C23 1.497(10) . ?
C1 C6 1.507(10) . ?
 
loop_
 _geom_angle_atom_site_label_1
 _geom_angle_atom_site_label_2
 _geom_angle_atom_site_label_3
 _geom_angle
 _geom_angle_site_symmetry_1
 _geom_angle_site_symmetry_3
 _geom_angle_publ_flag
Cl1 Mn1 Cl2 111.43(7) . . ?
Cl1 Mn1 S1 110.90(8) . . ?
Cl2 Mn1 S1 107.62(8) . . ?
Cl1 Mn1 S2 110.40(8) . . ?
Cl2 Mn1 S2 117.44(7) . . ?
S1 Mn1 S2 98.19(7) . . ?
Cl1 Mn1 Fe1 132.96(6) . . ?
Cl2 Mn1 Fe1 115.36(6) . . ?
S1 Mn1 Fe1 49.75(5) . . ?
S2 Mn1 Fe1 50.05(5) . . ?
Cl3 Mn2 Cl4 118.66(9) . . ?
Cl3 Mn2 S4 106.89(8) . . ?
Cl4 Mn2 S4 112.02(8) . . ?
Cl3 Mn2 S6 113.36(9) . . ?
Cl4 Mn2 S6 106.95(8) . . ?
S4 Mn2 S6 96.87(7) . . ?
Cl3 Mn2 Fe2 131.82(7) . . ?
Cl4 Mn2 Fe2 109.49(7) . . ?
S4 Mn2 Fe2 49.37(5) . . ?
S6 Mn2 Fe2 49.25(5) . . ?
C25 Fe2 C24 39.8(3) . . ?
C25 Fe2 C23 66.6(3) . . ?
C24 Fe2 C23 39.8(3) . . ?
C25 Fe2 C21 39.4(3) . . ?
C24 Fe2 C21 66.0(3) . . ?
C23 Fe2 C21 65.4(3) . . ?
C25 Fe2 C22 65.3(3) . . ?
C24 Fe2 C22 65.2(3) . . ?
C23 Fe2 C22 38.4(3) . . ?
C21 Fe2 C22 38.5(3) . . ?
C25 Fe2 S5 148.8(2) . . ?
C24 Fe2 S5 146.7(2) . . ?
C23 Fe2 S5 107.2(2) . . ?
C21 Fe2 S5 109.53(18) . . ?
C22 Fe2 S5 90.55(19) . . ?
C25 Fe2 S6 121.8(2) . . ?
C24 Fe2 S6 88.87(19) . . ?
C23 Fe2 S6 91.8(2) . . ?
C21 Fe2 S6 154.2(2) . . ?
C22 Fe2 S6 126.4(2) . . ?
S5 Fe2 S6 88.06(7) . . ?
C25 Fe2 S4 90.0(2) . . ?
C24 Fe2 S4 123.6(2) . . ?
C23 Fe2 S4 155.5(2) . . ?
C21 Fe2 S4 92.0(2) . . ?
C22 Fe2 S4 126.0(2) . . ?
S5 Fe2 S4 88.85(7) . . ?
S6 Fe2 S4 107.56(8) . . ?
C25 Fe2 Mn2 104.3(2) . . ?
C24 Fe2 Mn2 104.9(2) . . ?
C23 Fe2 Mn2 135.9(2) . . ?
C21 Fe2 Mn2 134.8(2) . . ?
C22 Fe2 Mn2 169.10(19) . . ?
S5 Fe2 Mn2 100.34(6) . . ?
S6 Fe2 Mn2 54.90(6) . . ?
S4 Fe2 Mn2 54.78(5) . . ?
C4 Fe1 C3 39.3(3) . . ?
C4 Fe1 C5 39.2(3) . . ?
C3 Fe1 C5 65.9(3) . . ?
C4 Fe1 C2 66.2(3) . . ?
C3 Fe1 C2 39.8(3) . . ?
C5 Fe1 C2 65.7(3) . . ?
C4 Fe1 C1 65.7(3) . . ?
C3 Fe1 C1 65.8(3) . . ?
C5 Fe1 C1 39.2(3) . . ?
C2 Fe1 C1 38.8(3) . . ?
C4 Fe1 S3 147.6(2) . . ?
C3 Fe1 S3 148.0(2) . . ?
C5 Fe1 S3 108.5(2) . . ?
C2 Fe1 S3 108.3(2) . . ?
C1 Fe1 S3 89.8(2) . . ?
C4 Fe1 S1 89.8(2) . . ?
C3 Fe1 S1 122.8(2) . . ?
C5 Fe1 S1 91.3(2) . . ?
C2 Fe1 S1 154.9(2) . . ?
C1 Fe1 S1 125.6(2) . . ?
S3 Fe1 S1 87.79(7) . . ?
C4 Fe1 S2 122.3(2) . . ?
C3 Fe1 S2 89.6(2) . . ?
C5 Fe1 S2 154.8(2) . . ?
C2 Fe1 S2 91.9(2) . . ?
C1 Fe1 S2 126.4(2) . . ?
S3 Fe1 S2 88.98(7) . . ?
S1 Fe1 S2 107.88(7) . . ?
C4 Fe1 Mn1 105.29(19) . . ?
C3 Fe1 Mn1 105.54(19) . . ?
C5 Fe1 Mn1 135.0(2) . . ?
C2 Fe1 Mn1 136.2(2) . . ?
C1 Fe1 Mn1 170.5(2) . . ?
S3 Fe1 Mn1 99.62(6) . . ?
S1 Fe1 Mn1 54.85(5) . . ?
S2 Fe1 Mn1 54.95(5) . . ?
C11 S1 Fe1 106.5(2) . . ?
C11 S1 Mn1 106.6(3) . . ?
Fe1 S1 Mn1 75.40(6) . . ?
C13 S2 Fe1 105.8(3) . . ?
C13 S2 Mn1 103.9(2) . . ?
Fe1 S2 Mn1 75.00(6) . . ?
C31 S4 Fe2 106.2(2) . . ?
C31 S4 Mn2 103.2(2) . . ?
Fe2 S4 Mn2 75.85(6) . . ?
C32 S5 C33 100.2(3) . . ?
C32 S5 Fe2 104.1(2) . . ?
C33 S5 Fe2 105.1(2) . . ?
C34 S6 Fe2 105.5(2) . . ?
C34 S6 Mn2 109.4(3) . . ?
Fe2 S6 Mn2 75.85(7) . . ?
C12 S3 C14 101.2(4) . . ?
C12 S3 Fe1 105.3(2) . . ?
C14 S3 Fe1 104.1(2) . . ?
C13 C14 S3 111.5(5) . . ?
C14 C13 S2 111.1(5) . . ?
C11 C12 S3 109.6(5) . . ?
C33 C34 S6 111.6(5) . . ?
C34 C33 S5 108.9(5) . . ?
C4 C3 C2 107.9(6) . . ?
C4 C3 C8 126.3(7) . . ?
C2 C3 C8 125.6(7) . . ?
C4 C3 Fe1 69.9(4) . . ?
C2 C3 Fe1 71.5(4) . . ?
C8 C3 Fe1 127.6(5) . . ?
C31 C32 S5 112.7(5) . . ?
C25 C24 C23 107.6(6) . . ?
C25 C24 C29 126.2(7) . . ?
C23 C24 C29 126.0(6) . . ?
C25 C24 Fe2 69.4(4) . . ?
C23 C24 Fe2 71.3(4) . . ?
C29 C24 Fe2 128.1(5) . . ?
C4 C5 C1 108.3(7) . . ?
C4 C5 C10 127.1(7) . . ?
C1 C5 C10 124.5(7) . . ?
C4 C5 Fe1 69.7(4) . . ?
C1 C5 Fe1 71.9(4) . . ?
C10 C5 Fe1 127.7(5) . . ?
C21 C25 C24 108.1(7) . . ?
C21 C25 C30 125.8(7) . . ?
C24 C25 C30 125.5(7) . . ?
C21 C25 Fe2 72.2(4) . . ?
C24 C25 Fe2 70.8(4) . . ?
C30 C25 Fe2 129.1(5) . . ?
C12 C11 S1 112.2(5) . . ?
C22 C21 C25 107.9(6) . . ?
C22 C21 C26 125.0(6) . . ?
C25 C21 C26 127.1(7) . . ?
C22 C21 Fe2 72.1(4) . . ?
C25 C21 Fe2 68.4(4) . . ?
C26 C21 Fe2 126.7(5) . . ?
C32 C31 S4 109.8(5) . . ?
C23 C22 C21 108.9(6) . . ?
C23 C22 C27 125.9(7) . . ?
C21 C22 C27 125.2(7) . . ?
C23 C22 Fe2 69.5(4) . . ?
C21 C22 Fe2 69.3(4) . . ?
C27 C22 Fe2 128.4(5) . . ?
C1 C2 C3 107.2(6) . . ?
C1 C2 C7 126.1(7) . . ?
C3 C2 C7 126.6(7) . . ?
C1 C2 Fe1 71.0(4) . . ?
C3 C2 Fe1 68.7(4) . . ?
C7 C2 Fe1 128.5(5) . . ?
C5 C4 C3 108.6(6) . . ?
C5 C4 C9 126.4(7) . . ?
C3 C4 C9 124.8(6) . . ?
C5 C4 Fe1 71.1(4) . . ?
C3 C4 Fe1 70.8(4) . . ?
C9 C4 Fe1 128.2(5) . . ?
C22 C23 C24 107.4(6) . . ?
C22 C23 C28 126.8(7) . . ?
C24 C23 C28 125.6(7) . . ?
C22 C23 Fe2 72.2(4) . . ?
C24 C23 Fe2 68.9(4) . . ?
C28 C23 Fe2 128.0(5) . . ?
C2 C1 C5 107.9(6) . . ?
C2 C1 C6 126.3(7) . . ?
C5 C1 C6 125.8(7) . . ?
C2 C1 Fe1 70.2(4) . . ?
C5 C1 Fe1 68.9(4) . . ?
C6 C1 Fe1 128.2(5) . . ?
 
_refine_diff_density_max    0.639
_refine_diff_density_min   -0.436
_refine_diff_density_rms    0.098

_shelx_res_file
;

    1.res created by SHELXL-2014/7


TITL 1 in P2(1)
CELL 0.71073   8.7714  14.1281  15.6867  90.000 101.102  90.000
ZERR   4   0.0022   0.0029   0.0040   0.000   0.009   0.000
LATT -1
SYMM -X, 0.5+Y, -Z
SFAC C H S CL MN FE
UNIT 56 92 12 8 4 4
TEMP -153.150

L.S. 10
BOND
FMAP 2
SIZE 0.20 0.15 0.11
PLAN 10
omit 0 50
acta

WGHT    0.017400
FVAR       0.14031
MN1   5    0.123618    0.237206    0.202434    11.00000    0.01459    0.01955 =
         0.02247    0.00210    0.00364   -0.00061
MN2   5    0.402531    0.239834    0.719446    11.00000    0.02580    0.01834 =
         0.02292    0.00234    0.00384    0.00269
FE2   6    0.332295    0.372365    0.576801    11.00000    0.01509    0.01463 =
         0.01688   -0.00038    0.00391   -0.00037
FE1   6   -0.025971    0.388460    0.098523    11.00000    0.01400    0.01654 =
         0.01877    0.00193    0.00399   -0.00080
S1    3    0.001920    0.240488    0.051147    11.00000    0.01969    0.01968 =
         0.01976   -0.00033    0.00554    0.00267
S2    3    0.023533    0.385355    0.245426    11.00000    0.02145    0.01996 =
         0.01956   -0.00012    0.00421   -0.00362
S4    3    0.203211    0.361803    0.688239    11.00000    0.01727    0.02017 =
         0.02165    0.00023    0.00688   -0.00100
S5    3    0.452006    0.501669    0.638943    11.00000    0.01840    0.01876 =
         0.02232   -0.00130    0.00484   -0.00378
S6    3    0.559342    0.293919    0.616274    11.00000    0.01836    0.02335 =
         0.02323   -0.00376    0.00420    0.00508
CL4   4    0.307530    0.091886    0.673495    11.00000    0.04932    0.01737 =
         0.03541    0.00328    0.01040   -0.00399
S3    3   -0.273608    0.352833    0.099876    11.00000    0.01538    0.01784 =
         0.02662    0.00021    0.00576   -0.00074
CL3   4    0.523403    0.258945    0.862456    11.00000    0.04529    0.04028 =
         0.02707    0.00285   -0.00226    0.01264
CL2   4    0.388562    0.226082    0.209993    11.00000    0.01633    0.02881 =
         0.03614    0.00480    0.00558    0.00036
CL1   4    0.031365    0.112331    0.272909    11.00000    0.02043    0.02569 =
         0.03549    0.00576    0.00623   -0.00458
C14   1   -0.297658    0.384064    0.208934    11.00000    0.02669    0.02275 =
         0.03441   -0.01075    0.01377   -0.00045
AFIX  23
H14A  2   -0.309895    0.453506    0.212741    11.00000   -1.20000
H14B  2   -0.393247    0.353970    0.220945    11.00000   -1.20000
AFIX   0
C13   1   -0.159662    0.352436    0.276728    11.00000    0.03244    0.02234 =
         0.02264   -0.00024    0.01449   -0.00091
AFIX  23
H13A  2   -0.163368    0.282896    0.283831    11.00000   -1.20000
H13B  2   -0.165421    0.381988    0.333245    11.00000   -1.20000
AFIX   0
C12   1   -0.280170    0.224122    0.104630    11.00000    0.01967    0.02067 =
         0.02600    0.00031    0.00590   -0.00777
AFIX  23
H12A  2   -0.237358    0.202496    0.164482    11.00000   -1.20000
H12B  2   -0.389206    0.202269    0.088857    11.00000   -1.20000
AFIX   0
C34   1    0.698886    0.382117    0.668369    11.00000    0.01718    0.04012 =
         0.02972   -0.00859    0.00348   -0.00106
AFIX  23
H34A  2    0.780398    0.350458    0.711344    11.00000   -1.20000
H34B  2    0.749609    0.412066    0.624023    11.00000   -1.20000
AFIX   0
C30   1    0.023953    0.244281    0.513945    11.00000    0.03044    0.02514 =
         0.03432    0.01069   -0.00408   -0.01110
AFIX  33
H30A  2    0.064127    0.179577    0.513683    11.00000   -1.50000
H30B  2    0.001519    0.258665    0.571393    11.00000   -1.50000
H30C  2   -0.071549    0.249999    0.470040    11.00000   -1.50000
AFIX   0
C33   1    0.621341    0.457810    0.713605    11.00000    0.01933    0.02953 =
         0.02454   -0.00522    0.00186   -0.00305
AFIX  23
H33A  2    0.694975    0.510334    0.732154    11.00000   -1.20000
H33B  2    0.589749    0.431003    0.765877    11.00000   -1.20000
AFIX   0
C3    1    0.145876    0.494171    0.101853    11.00000    0.02349    0.02392 =
         0.01708    0.00563    0.00237   -0.00552
C9    1    0.272126    0.384177    0.003463    11.00000    0.02375    0.03243 =
         0.03158    0.00943    0.01289   -0.00108
AFIX  33
H9A   2    0.362423    0.389810    0.050900    11.00000   -1.50000
H9B   2    0.244444    0.317274   -0.005953    11.00000   -1.50000
H9C   2    0.297407    0.410903   -0.049772    11.00000   -1.50000
AFIX   0
C32   1    0.332888    0.539026    0.715390    11.00000    0.02302    0.02314 =
         0.02289   -0.00816    0.00424   -0.00030
AFIX  23
H32A  2    0.392959    0.583819    0.757481    11.00000   -1.20000
H32B  2    0.240522    0.572953    0.683519    11.00000   -1.20000
AFIX   0
C29   1    0.338097    0.188608    0.452441    11.00000    0.03016    0.02880 =
         0.02354   -0.00548   -0.00200    0.00440
AFIX  33
H29A  2    0.436990    0.191498    0.432239    11.00000   -1.50000
H29B  2    0.352793    0.154419    0.507780    11.00000   -1.50000
H29C  2    0.260838    0.155532    0.409216    11.00000   -1.50000
AFIX   0
C24   1    0.282277    0.287518    0.464868    11.00000    0.02306    0.02234 =
         0.01446   -0.00459    0.00221    0.00049
C5    1   -0.013016    0.445401   -0.025156    11.00000    0.02245    0.02599 =
         0.02418    0.01271    0.00084   -0.00750
C25   1    0.143038    0.312582    0.493609    11.00000    0.02741    0.02204 =
         0.01335    0.00298   -0.00251   -0.00082
C11   1   -0.186692    0.182727    0.042728    11.00000    0.01885    0.02079 =
         0.02677   -0.00371    0.00104    0.00136
AFIX  23
H11A  2   -0.245845    0.189289   -0.017442    11.00000   -1.20000
H11B  2   -0.170532    0.114357    0.055080    11.00000   -1.20000
AFIX   0
C21   1    0.126575    0.412556    0.488192    11.00000    0.01994    0.02048 =
         0.01571   -0.00051   -0.00166    0.00366
C8    1    0.286100    0.510356    0.170887    11.00000    0.03593    0.03730 =
         0.03356    0.00596   -0.00387   -0.02670
AFIX  33
H8A   2    0.259462    0.552739    0.215265    11.00000   -1.50000
H8B   2    0.322742    0.449749    0.197617    11.00000   -1.50000
H8C   2    0.368227    0.539214    0.145136    11.00000   -1.50000
AFIX   0
C31   1    0.279990    0.456979    0.764445    11.00000    0.02209    0.02326 =
         0.02302   -0.00459    0.01033    0.00505
AFIX  23
H31A  2    0.198310    0.478570    0.795603    11.00000   -1.20000
H31B  2    0.368532    0.432892    0.807920    11.00000   -1.20000
AFIX   0
C22   1    0.255690    0.449426    0.456631    11.00000    0.02647    0.02003 =
         0.01886   -0.00294    0.00068   -0.00140
C2    1   -0.003945    0.540196    0.096571    11.00000    0.02959    0.01794 =
         0.03163    0.00933    0.01626   -0.00070
C4    1    0.137868    0.436942    0.026701    11.00000    0.01772    0.02486 =
         0.02672    0.01131    0.00706   -0.00066
C27   1    0.280558    0.552526    0.437932    11.00000    0.03815    0.02131 =
         0.02835    0.01156   -0.00116   -0.00251
AFIX  33
H27A  2    0.195346    0.590201    0.452537    11.00000   -1.50000
H27B  2    0.379333    0.573888    0.472967    11.00000   -1.50000
H27C  2    0.283134    0.560403    0.376157    11.00000   -1.50000
AFIX   0
C28   1    0.500063    0.380226    0.407637    11.00000    0.03405    0.05008 =
         0.02569   -0.00034    0.01933   -0.00570
AFIX  33
H28A  2    0.545100    0.316934    0.405943    11.00000   -1.50000
H28B  2    0.475767    0.406328    0.348696    11.00000   -1.50000
H28C  2    0.574695    0.421587    0.444627    11.00000   -1.50000
AFIX   0
C23   1    0.354374    0.373854    0.443758    11.00000    0.02920    0.02638 =
         0.01536   -0.00500    0.00185    0.00216
C10   1   -0.070878    0.401676   -0.112741    11.00000    0.04027    0.03328 =
         0.02002    0.00417   -0.00075   -0.00468
AFIX  33
H10A  2   -0.179743    0.419404   -0.133401    11.00000   -1.50000
H10B  2   -0.008113    0.424484   -0.153888    11.00000   -1.50000
H10C  2   -0.062513    0.332627   -0.108050    11.00000   -1.50000
AFIX   0
C1    1   -0.101288    0.509814    0.017223    11.00000    0.01975    0.02233 =
         0.03325    0.01074    0.00327   -0.00260
C7    1   -0.045920    0.610846    0.158990    11.00000    0.05821    0.02379 =
         0.04531    0.00327    0.02505   -0.00436
AFIX  33
H7A   2    0.041491    0.618683    0.207806    11.00000   -1.50000
H7B   2   -0.069658    0.671714    0.129452    11.00000   -1.50000
H7C   2   -0.137142    0.588512    0.180679    11.00000   -1.50000
AFIX   0
C26   1   -0.005648    0.470567    0.508418    11.00000    0.02411    0.02436 =
         0.03570    0.00036    0.00364    0.01083
AFIX  33
H26A  2   -0.080078    0.428925    0.529187    11.00000   -1.50000
H26B  2    0.034524    0.517132    0.553466    11.00000   -1.50000
H26C  2   -0.057599    0.503468    0.455790    11.00000   -1.50000
AFIX   0
C6    1   -0.264923    0.542391   -0.017762    11.00000    0.03147    0.03710 =
         0.05394    0.02535    0.00314    0.00439
AFIX  33
H6A   2   -0.304636    0.510506   -0.073061    11.00000   -1.50000
H6B   2   -0.331085    0.526851    0.023993    11.00000   -1.50000
H6C   2   -0.265488    0.611007   -0.026974    11.00000   -1.50000

AFIX   0
HKLF 4

REM  1 in P2(1)
REM R1 =  0.0389 for    5722 Fo > 4sig(Fo)  and  0.0498 for all    6525 data
REM    379 parameters refined using      1 restraints

END

WGHT      0.0143      0.0000

REM Highest difference peak  0.639,  deepest hole -0.436,  1-sigma level  0.098
Q1    1  -0.2721  0.3847  0.1543  11.00000  0.05    0.64
Q2    1   0.2517  0.6165  0.4829  11.00000  0.05    0.43
Q3    1   0.0562  0.2935  0.1200  11.00000  0.05    0.40
Q4    1  -0.3535  0.1385 -0.0448  11.00000  0.05    0.39
Q5    1   0.3756  0.5580  0.4174  11.00000  0.05    0.38
Q6    1   0.2477  0.3017  0.5143  11.00000  0.05    0.38
Q7    1   0.0570  0.1882  0.5570  11.00000  0.05    0.37
Q8    1   0.0339  0.3193  0.2011  11.00000  0.05    0.37
Q9    1  -0.0637  0.2829  0.5577  11.00000  0.05    0.35
Q10   1   0.4695  0.2109  0.9030  11.00000  0.05    0.35
;
_shelx_res_checksum   46688

_shelx_hkl_file
;
   1   0   0   42.65    3.70
  -1   0   0   36.14    4.04
  -1   0   0   35.70    3.72
   1   0   0   37.15    4.09
   2   0   0   65.79    6.62
  -2   0   0   54.66    6.44
  -3   0   0  489.28   51.96
  -3   0   0  541.32   50.96
   3   0   0  506.80   50.95
   3   0   0  617.93   52.36
   4   0   0   55.97    5.65
   4   0   0   51.67    7.06
  -4   0   0   59.57    5.67
  -4   0   0   60.48    7.13
  -5   0   0   10.88    1.27
  -5   0   0    7.72    2.72
   5   0   0    8.37    3.07
   5   0   0   10.02    1.24
   6   0   0   56.30    5.90
  -6   0   0   63.72    8.21
   6   0   0   56.11    8.45
  -6   0   0   59.58    5.89
  -7   0   0  146.63   12.95
   7   0   0  103.63   15.66
  -7   0   0  122.83   15.62
   8   0   0   16.42    6.52
  -8   0   0   12.82    4.80
  -8   0   0   15.87    1.97
   9   0   0   -0.92    6.48
  -9   0   0   10.51    1.67
  -9   0   0   10.40    5.74
  10   0   0    0.17    8.29
 -10   0   0   -1.20    6.58
 -11   0   0   -2.84    8.42
 -11   0   0   -0.47    0.76
  11   0   0   -7.76   11.22
  11   0   0   -0.30    0.91
  -1  -1   0  274.44   27.45
   1  -1   0  307.25   27.63
   1  -1   0  287.63   27.13
  -1   1   0  277.79   27.57
   1   1   0  283.29   27.13
   2  -1   0   21.35    2.67
  -2  -1   0   17.45    2.43
   2  -1   0   17.51    1.78
  -2  -1   0   16.76    1.77
  -2   1   0   14.80    2.70
   2   1   0   18.14    2.52
  -2   1   0   17.83    1.78
  -3  -1   0  137.38   12.44
   3  -1   0   95.09   12.23
   3  -1   0  119.28   11.21
  -3  -1   0  120.99   11.21
  -3   1   0  124.67   11.22
  -3   1   0   93.14   12.14
  -4  -1   0   76.01    6.91
  -4  -1   0   67.77    8.23
   4  -1   0   67.55    6.88
   4  -1   0   70.39    8.53
  -4   1   0   70.05    6.89
  -4   1   0   78.84    8.58
   4   1   0   62.07    8.28
   4   1   0   68.97    6.88
  -5  -1   0  168.94   15.88
   5  -1   0  147.41   17.76
  -5  -1   0  165.53   17.69
  -5   1   0  195.00   18.16
   5   1   0  150.53   17.71
  -5   1   0  161.35   15.87
  -6  -1   0   29.20    5.83
   6  -1   0   32.68    6.53
  -6  -1   0   31.20    3.39
  -6   1   0   35.03    3.43
   6   1   0   26.05    5.69
  -6   1   0   38.00    6.45
   6   1   0   31.44    3.40
  -7  -1   0   21.55    2.50
   7  -1   0   18.07    5.67
  -7  -1   0   23.92    5.52
  -7   1   0   24.03    2.53
  -7   1   0   15.19    4.83
   7   1   0   25.67    6.35
   8  -1   0   36.23    8.50
  -8  -1   0   40.80    4.32
  -8  -1   0   31.40    7.34
   8   1   0   50.88    9.24
   8   1   0   40.69    4.37
  -8   1   0   40.54    4.30
  -8   1   0   38.83    8.26
  -9  -1   0   -1.22    4.65
  -9  -1   0   -0.10    0.49
   9  -1   0    2.86    6.05
   9   1   0    2.12    0.81
  -9   1   0    7.41    5.51
  -9   1   0    0.86    0.55
   9   1   0    3.58    6.06
 -10  -1   0   25.46    7.61
  10  -1   0   24.78    9.95
 -10  -1   0   26.52    3.01
  10   1   0   25.66    3.14
  10   1   0   17.58    9.71
 -10   1   0   20.53    2.89
 -10   1   0   16.25    7.91
  11  -1   0   12.03    2.27
  11  -1   0   41.29   14.23
 -11  -1   0   12.80    2.10
 -11   1   0   15.95    2.31
 -11   1   0   28.87   11.36
  11   1   0   14.02    2.41
  11   1   0    5.91   11.82
   0   2   0  767.65   73.12
   1  -2   0   57.93    6.76
  -1  -2   0   80.68    6.76
   1  -2   0   68.47    6.65
  -1  -2   0   69.89    6.97
   1   2   0   62.96    6.75
   1   2   0   71.03    6.65
  -1   2   0   80.65    7.31
  -2  -2   0   64.19    5.86
   2  -2   0   56.05    5.85
  -2  -2   0   61.21    6.51
   2  -2   0   82.46    8.68
   2   2   0   67.98    5.92
   2   2   0   55.98    5.84
  -2   2   0   59.87    6.75
  -2   2   0   58.72    5.85
   2   2   0   50.99    6.91
   3  -2   0   48.50    5.16
   3  -2   0   46.11    6.35
  -3  -2   0   47.34    5.16
   3   2   0   52.19    6.25
  -3   2   0   58.46    5.19
  -3   2   0   47.51    6.30
   3   2   0   61.54    5.24
   4  -2   0   93.23    8.86
  -4  -2   0   85.38   10.13
   4   2   0   81.68   10.24
  -4   2   0  114.50   10.88
   4   2   0   97.77    8.90
   4   2   0   82.77    8.82
  -4   2   0   88.83    8.85
  -5  -2   0   29.71    3.07
   5  -2   0   26.05    3.05
   5  -2   0   41.35    5.85
  -5  -2   0   38.19    5.10
  -5   2   0   27.50    3.05
   5   2   0   32.77    6.69
  -5   2   0   37.39    5.92
  -6  -2   0   33.71    3.62
   6  -2   0   31.41    6.61
  -6  -2   0   24.67    5.54
   6   2   0   25.09    5.89
   6   2   0   38.19    3.72
  -6   2   0   32.80    6.34
  -6   2   0   37.46    3.66
   7  -2   0    4.30    4.04
  -7  -2   0    5.49    3.28
  -7  -2   0    7.58    1.22
   7   2   0    3.36    3.69
  -7   2   0    7.90    1.22
  -7   2   0    8.85    4.21
   7   2   0    7.53    1.30
  -8  -2   0   15.63    5.01
   8  -2   0    9.07    5.75
  -8  -2   0   16.70    2.19
   8   2   0   17.80    2.23
   8   2   0   21.37    6.52
  -8   2   0   14.37    5.24
  -8   2   0   19.33    2.18
  -9  -2   0    8.69    5.16
  -9  -2   0    6.90    1.28
   9  -2   0    1.53    6.79
   9   2   0    5.13    1.21
  -9   2   0    1.66    5.39
   9   2   0    8.33    6.60
  -9   2   0    6.86    1.21
 -10  -2   0    1.77    6.62
  10  -2   0    6.18    9.18
 -10   2   0  -12.26    6.73
  10   2   0   11.88    9.38
 -11  -2   0    4.06    1.17
 -11   2   0    5.02    9.23
 -11   2   0    1.04    0.88
  11   2   0    2.07    1.17
   0  -3   0   -0.07    0.05
   0  -3   0    0.12    0.07
   0  -3   0    0.23    0.24
   0   3   0   -0.02    0.04
   0   3   0   -0.04    0.04
   0   3   0    0.08    0.21
   0   3   0   -0.02    0.21
   0   3   0   -0.37    0.47
   1  -3   0   28.11    2.81
  -1  -3   0   29.02    2.60
  -1  -3   0   27.20    2.94
   1  -3   0   27.12    2.60
  -1  -3   0   27.26    2.79
   1  -3   0   29.36    3.37
  -1   3   0   29.40    3.34
  -1   3   0   26.72    2.79
   1   3   0   25.38    2.58
   1   3   0   23.83    2.93
  -1   3   0   26.05    2.59
   1   3   0   22.50    2.78
  -2  -3   0   15.88    2.45
   2  -3   0   17.23    2.14
   2  -3   0   18.70    2.95
  -2  -3   0   15.69    1.91
  -2   3   0   20.75    1.94
   2   3   0   22.57    2.13
   2   3   0   20.47    1.93
  -2   3   0   25.86    3.13
  -3  -3   0  170.87   16.25
   3  -3   0  154.35   15.20
   3  -3   0  167.05   16.67
  -3  -3   0  169.77   15.20
   3   3   0  140.95   16.14
   3   3   0  173.63   15.31
   3   3   0  156.67   15.18
  -3   3   0  151.90   15.18
  -3   3   0  134.85   16.32
   4  -3   0   10.46    1.25
  -4  -3   0   12.10    1.25
   4  -3   0   10.82    2.85
  -4  -3   0    7.20    2.37
   4   3   0   10.09    1.22
   4   3   0   10.96    1.31
  -4   3   0    4.48    2.37
   4   3   0   18.32    3.46
  -4   3   0   10.11    1.21
   5  -3   0   58.26    9.00
  -5  -3   0   75.42    6.91
  -5  -3   0   72.58    8.63
   5  -3   0   71.03    6.91
   5   3   0   51.90    8.48
  -5   3   0   68.56    6.88
   5   3   0   69.27    6.95
  -5   3   0   82.14    9.37
   5   3   0   69.89    6.88
  -6  -3   0   33.37    6.67
   6  -3   0   56.16    8.69
  -6  -3   0   46.24    4.61
  -6   3   0   47.80    4.62
   6   3   0   46.02    4.68
  -6   3   0   29.27    6.78
  -7  -3   0   84.01    9.01
  -7  -3   0   90.82   11.75
   7  -3   0   78.22   12.44
   7   3   0  102.63   12.46
  -7   3   0  111.30   12.63
  -7   3   0   93.56    9.04
   7   3   0   90.52    9.12
   8  -3   0   71.01   12.32
  -8  -3   0   64.97    9.95
  -8   3   0   71.84    6.98
   8   3   0   67.22    7.07
   8   3   0   53.36   10.80
  -8   3   0   75.61   10.85
  -9  -3   0    7.39    4.94
   9  -3   0   -1.93    6.87
  -9  -3   0    6.27    1.25
   9   3   0    8.33    1.56
   9   3   0    6.16    6.43
  -9   3   0    4.71    5.40
  -9   3   0    5.93    1.20
  10  -3   0  -10.87    8.69
 -10  -3   0    8.89    6.63
 -10  -3   0    0.27    0.64
  10   3   0    0.85    8.41
  10   3   0   -0.12    0.85
 -10   3   0   -1.00    7.42
 -10   3   0   -0.24    0.61
  11  -3   0    6.65   13.31
 -11  -3   0   11.82    2.22
 -11   3   0   25.42   11.87
  11   3   0   16.45    2.76
 -11   3   0   18.55    2.37
   0  -4   0    8.24    1.12
   0  -4   0    8.79    0.87
   0   4   0    6.43    1.56
   0   4   0    7.96    1.16
   0   4   0    8.41    0.84
   0   4   0    8.67    0.84
   0   4   0    8.60    1.13
  -1  -4   0  231.23   22.54
  -1  -4   0  232.30   22.92
  -1  -4   0  205.13   22.77
   1  -4   0  242.56   23.47
   1  -4   0  241.93   22.56
   1   4   0  237.36   22.53
  -1   4   0  271.25   22.85
   1   4   0  229.74   22.97
   1   4   0  210.40   22.80
  -1   4   0  237.66   22.54
  -1   4   0  283.32   23.57
  -2  -4   0  151.32   15.40
   2  -4   0  154.36   15.97
   2  -4   0  150.26   14.80
  -2  -4   0  169.86   14.96
  -2  -4   0  150.96   14.79
   2  -4   0  171.96   15.13
   2   4   0  149.82   14.77
  -2   4   0  158.06   14.79
  -2   4   0  154.08   15.91
   2   4   0  133.06   15.01
   2   4   0  161.93   15.56
   3  -4   0  215.42   22.74
  -3  -4   0  270.86   22.86
   3  -4   0  258.76   24.42
   3  -4   0  226.89   23.06
  -3  -4   0  226.31   22.73
  -3  -4   0  217.17   23.60
   3   4   0  230.18   22.72
   3   4   0  252.26   22.97
  -3   4   0  239.65   22.74
  -3   4   0  254.97   24.31
  -4  -4   0  125.87   13.41
  -4  -4   0  134.99   12.16
   4  -4   0  126.77   12.17
   4  -4   0  120.38   14.02
  -4   4   0  136.10   14.07
   4   4   0  128.76   12.31
   4   4   0  109.52   13.47
   4   4   0  114.53   12.11
  -4   4   0  130.61   12.15
   5  -4   0   10.42    3.99
  -5  -4   0   21.89    2.28
  -5  -4   0   23.16    4.33
   5  -4   0   19.01    2.27
  -5   4   0   21.32    2.27
   5   4   0   24.51    2.47
   5   4   0   20.57    2.25
   5   4   0   21.67    4.34
  -5   4   0   13.89    4.14
  -6  -4   0   89.25   10.80
   6  -4   0   71.35   12.03
  -6  -4   0   86.39    8.72
   6   4   0   87.98   11.38
   6   4   0   91.12    8.86
  -6   4   0  122.56   12.41
   6   4   0   81.64    8.67
  -6   4   0   90.24    8.72
  -7  -4   0   29.34    3.25
  -7  -4   0   31.18    6.37
   7  -4   0   41.02    8.11
   7   4   0   34.12    6.85
  -7   4   0   28.53    6.87
   7   4   0   28.59    3.38
  -7   4   0   29.91    3.24
  -8  -4   0   39.17    8.87
   8  -4   0   46.44   10.64
  -8  -4   0   58.41    6.09
   8   4   0   53.22   10.16
   8   4   0   63.03    6.27
  -8   4   0   60.61   10.43
  -8   4   0   62.87    6.07
   9  -4   0   -0.64    6.83
  -9  -4   0   -2.21    4.42
  -9  -4   0    2.02    0.66
   9   4   0   -2.88    5.81
  -9   4   0    0.68    5.68
  -9   4   0    0.72    0.62
   9   4   0    1.45    0.83
 -10  -4   0    8.22    6.54
 -10  -4   0    7.75    1.41
  10   4   0    7.23    1.69
 -10   4   0   -2.39    7.31
  10   4   0   -0.12    8.72
 -10   4   0    6.57    1.41
   0  -5   0    0.02    0.08
   0  -5   0    0.04    0.12
   0  -5   0    0.48    0.31
   0   5   0    0.21    0.06
   0   5   0    0.05    0.25
   0   5   0    0.29    0.07
   0   5   0   -0.46    0.35
   0   5   0   -1.00    0.68
   1  -5   0   28.31    2.83
   1  -5   0   26.03    3.10
  -1  -5   0   24.65    3.17
  -1  -5   0   22.71    3.08
  -1  -5   0   26.23    2.80
   1  -5   0   22.33    3.70
  -1   5   0   28.28    3.79
   1   5   0   32.39    2.78
  -1   5   0   30.91    2.83
  -1   5   0   31.82    2.79
  -1   5   0   30.53    3.14
   1   5   0   32.59    3.40
   2  -5   0   53.52    6.48
  -2  -5   0   57.21    5.84
   2  -5   0   58.10    5.56
   2  -5   0   54.57    5.19
  -2  -5   0   60.67    5.43
  -2  -5   0   49.76    5.16
  -2   5   0   50.91    5.15
   2   5   0   51.83    5.13
   2   5   0   45.16    5.81
  -2   5   0   48.95    6.34
  -3  -5   0   56.32    5.14
   3  -5   0   54.74    5.16
  -3  -5   0   57.08    6.12
   3  -5   0   58.53    5.57
   3  -5   0   50.34    6.77
  -3   5   0   50.55    5.11
  -3   5   0   52.69    6.70
   3   5   0   44.04    5.38
   3   5   0   49.75    6.24
   3   5   0   49.11    5.09
  -4  -5   0   42.30    5.36
   4  -5   0   53.42    6.58
   4  -5   0   38.23    4.03
  -4  -5   0   38.41    4.01
   4  -5   0   44.70    4.71
  -4   5   0   56.92    6.55
   4   5   0   38.07    3.99
  -4   5   0   35.53    3.99
   4   5   0   41.63    4.30
   5  -5   0   47.20    5.22
   5  -5   0   47.53    5.66
   5  -5   0   50.25    7.85
  -5  -5   0   52.49    5.22
  -5  -5   0   43.76    6.67
   5   5   0   49.98    5.18
  -5   5   0   55.06    7.58
  -5   5   0   54.45    5.22
   5   5   0   58.11    5.50
   5   5   0   69.70    7.70
   6  -5   0   14.76    4.94
  -6  -5   0   14.70    1.76
  -6  -5   0   15.22    3.80
   6   5   0   14.19    1.76
   6   5   0   12.33    4.24
  -6   5   0   15.34    1.77
  -6   5   0   15.43    4.67
   6   5   0   16.37    2.06
   7  -5   0  129.53   16.67
  -7  -5   0  130.09   14.92
  -7  -5   0  136.82   12.56
  -7   5   0   93.45   15.08
   7   5   0  120.18   15.51
   7   5   0  122.63   12.71
  -7   5   0  138.70   12.53
  -8  -5   0   80.20   11.88
   8  -5   0   78.78   13.75
  -8  -5   0   89.58    8.78
   8   5   0  107.66   13.65
  -8   5   0   87.43    8.73
  -8   5   0  103.96   13.66
   8   5   0   80.29    9.15
  -9  -5   0    1.54    0.68
   9  -5   0    8.40   10.33
  -9  -5   0    0.62    4.71
  -9   5   0    2.47    0.79
  -9   5   0    3.00    6.71
   9   5   0    2.35    0.87
   9   5   0   -8.35    5.87
  10  -5   0   -6.34   10.23
 -10  -5   0    5.73    6.66
 -10  -5   0    0.88    0.76
  10   5   0    3.10    8.65
 -10   5   0    0.61    0.75
 -10   5   0    8.30    8.06
  10   5   0    2.04    1.12
   0  -6   0  714.99   69.86
   0  -6   0  760.40   69.47
   0  -6   0  794.21   69.55
   0   6   0  737.82   70.56
   0   6   0  651.88   69.87
  -1  -6   0   29.79    3.63
  -1  -6   0   29.66    3.69
   1  -6   0   31.68    4.56
  -1  -6   0   32.07    3.28
   1  -6   0   35.22    3.70
   1   6   0   34.99    3.22
  -1   6   0   33.42    3.24
  -1   6   0   43.06    4.66
   1   6   0   33.50    3.21
   1   6   0   34.03    3.88
  -1   6   0   35.29    3.67
   1   6   0   32.79    3.69
   2  -6   0  144.54   14.14
  -2  -6   0  156.47   14.45
   2  -6   0  125.65   14.45
  -2  -6   0  144.03   14.11
   2  -6   0  119.88   15.35
  -2  -6   0  160.84   14.85
   2   6   0  146.09   14.93
  -2   6   0  169.18   14.60
  -2   6   0  154.79   14.09
  -2   6   0  156.13   15.60
   2   6   0  149.97   14.07
   2   6   0  138.32   14.54
  -3  -6   0  177.70   17.54
  -3  -6   0  174.19   18.42
   3  -6   0  169.17   17.55
   3  -6   0  174.92   17.96
   3  -6   0  183.83   19.41
   3   6   0  186.21   18.72
   3   6   0  185.88   17.50
  -3   6   0  227.46   19.64
  -3   6   0  190.15   17.52
  -4  -6   0    3.34    0.67
  -4  -6   0    2.34    1.46
   4  -6   0    1.81    0.46
   4  -6   0    1.71    0.76
   4  -6   0    2.37    2.17
  -4  -6   0    1.56    0.40
   4   6   0    0.85    1.56
  -4   6   0    1.62    0.41
   4   6   0    1.44    0.40
   4   6   0    1.63    0.70
  -4   6   0    1.34    2.04
  -5  -6   0   13.58    3.22
  -5  -6   0   11.56    1.37
   5  -6   0    9.75    1.38
   5  -6   0    8.16    3.60
  -5   6   0   11.50    1.35
   5   6   0   11.16    1.33
  -5   6   0   14.77    4.23
   5   6   0   11.09    1.68
  -6  -6   0   27.94    3.08
   6  -6   0   34.18    7.23
  -6  -6   0   28.84    5.45
   6   6   0   24.65    5.58
  -6   6   0   30.55    3.07
   6   6   0   29.61    3.44
  -6   6   0   25.16    6.18
   6   6   0   27.56    3.04
  -7  -6   0   15.09    1.78
  -7  -6   0    8.25    3.60
   7  -6   0   17.51    6.15
   7   6   0   13.51    4.78
  -7   6   0   14.55    1.73
   7   6   0   14.73    2.12
  -7   6   0    5.72    4.84
  -8  -6   0   31.88    7.17
  -8  -6   0   45.87    4.57
   8  -6   0   38.12    9.71
   8   6   0   40.17    8.99
   8   6   0   40.90    5.71
  -8   6   0   44.53    4.51
  -8   6   0   36.59    8.63
  -9  -6   0    0.71    0.65
  -9  -6   0    1.65    4.62
  -9   6   0    2.74    6.27
  -9   6   0    0.30    0.59
   9   6   0   -3.82    6.10
   9   6   0    1.81    0.88
 -10  -6   0   30.78    3.18
 -10   6   0   20.87    2.90
  10   6   0   22.34    3.49
   0  -7   0    0.44    0.17
   0  -7   0    0.18    0.45
   0   7   0   -0.04    0.58
   0   7   0    0.51    0.42
   0   7   0    0.74    1.07
   1  -7   0  149.91   14.92
   1  -7   0  154.01   14.48
   1  -7   0  140.96   15.90
  -1  -7   0  147.80   14.47
  -1  -7   0  148.09   14.95
  -1  -7   0  127.97   14.85
  -1   7   0  156.42   14.91
   1   7   0  171.26   15.22
  -1   7   0  163.00   15.86
  -1   7   0  165.79   14.40
  -1   7   0  149.63   14.37
   1   7   0  140.66   14.90
   2  -7   0  100.84   11.31
  -2  -7   0   99.98    9.54
  -2  -7   0  114.48   10.00
   2  -7   0   98.88    9.56
  -2  -7   0   86.84   10.15
   2   7   0  104.47   10.49
  -2   7   0   76.29   10.72
   2   7   0   94.87    9.46
  -2   7   0  111.99   10.07
   2   7   0   94.40   10.05
  -2   7   0  100.61    9.48
   3  -7   0  147.26   14.56
   3  -7   0  154.49   14.07
  -3  -7   0  151.13   14.04
  -3  -7   0  150.16   15.00
   3  -7   0  127.47   15.82
   3   7   0  129.24   14.50
  -3   7   0  152.25   13.99
  -3   7   0  142.99   15.87
   3   7   0  147.26   13.98
   3   7   0  143.20   15.19
  -4  -7   0   26.68    4.41
   4  -7   0   39.56    6.38
   4  -7   0   27.60    3.12
   4  -7   0   24.58    3.34
  -4  -7   0   30.09    2.88
   4   7   0   22.44    3.26
   4   7   0   27.19    4.83
   4   7   0   28.34    2.80
  -4   7   0   26.70    5.18
  -4   7   0   27.66    2.82
  -5  -7   0   16.85    3.61
   5  -7   0   24.88    5.58
  -5  -7   0   17.65    1.94
  -5   7   0   17.80    1.99
   5   7   0   16.17    1.86
   5   7   0   21.18    4.43
  -5   7   0   17.91    4.56
   5   7   0   14.01    2.33
  -6  -7   0    3.46    2.54
  -6  -7   0    3.01    0.69
   6  -7   0    1.23    3.93
   6   7   0    2.93    0.66
  -6   7   0   -0.16    3.33
   6   7   0    5.25    1.34
  -6   7   0    4.50    0.76
  -7  -7   0   13.46    1.90
   7  -7   0   17.80    6.47
  -7  -7   0   17.67    4.43
  -7   7   0   26.54    6.60
   7   7   0    5.66    4.95
   7   7   0   16.92    2.40
  -7   7   0   17.43    1.94
   8  -7   0   36.46   11.56
  -8  -7   0   27.95    2.94
  -8  -7   0   27.33    6.13
  -8   7   0   24.38    2.81
   8   7   0   21.25    3.26
   8   7   0   30.96    7.28
  -8   7   0   17.77    6.85
  -9  -7   0   -3.23    7.88
   9  -7   0   -6.51   10.39
  -9  -7   0    1.04    0.69
  -9   7   0    0.56    0.59
   9   7   0    1.89    1.08
 -10  -7   0   20.31    3.52
 -10   7   0   21.75    2.59
  10   7   0   16.92    3.15
   0  -8   0  637.29   65.54
   0   8   0  693.65   65.55
   0   8   0  796.72   66.66
   0   8   0  629.94   65.62
   1  -8   0   13.21    1.96
   1  -8   0   12.82    1.41
  -1  -8   0   13.57    1.44
  -1  -8   0   11.23    2.04
  -1   8   0   14.32    2.98
   1   8   0   16.58    2.52
  -1   8   0   12.72    1.86
   1   8   0   13.65    1.91
  -2  -8   0  131.76   12.75
  -2  -8   0  128.60   13.18
   2  -8   0  140.49   12.78
   2   8   0  116.59   15.00
  -2   8   0  124.44   14.95
  -2   8   0  132.45   12.68
   2   8   0  129.35   12.61
   2   8   0  135.21   13.36
  -2   8   0  138.72   13.28
  -2   8   0  135.28   12.65
  -3  -8   0   66.80    6.22
   3  -8   0   52.59    6.68
  -3  -8   0   77.72    6.63
  -3  -8   0   64.91    7.22
   3  -8   0   66.61    6.25
   3  -8   0   52.15    8.24
  -3   8   0   65.08    8.29
  -3   8   0   64.44    6.13
   3   8   0   62.01    7.50
   3   8   0   54.31    6.94
   3   8   0   59.60    6.10
   4  -8   0   27.69    6.02
  -4  -8   0   29.72    4.28
   4  -8   0   31.17    2.99
  -4  -8   0   31.58    2.96
  -4   8   0   34.65    5.85
  -4   8   0   25.23    2.83
   4   8   0   25.29    4.80
   4   8   0   25.14    2.82
   5  -8   0    6.58    4.22
  -5  -8   0   10.10    1.15
  -5  -8   0   11.31    3.05
   5   8   0    7.03    3.03
   5   8   0    5.69    1.68
   5   8   0    7.74    1.04
  -5   8   0    7.11    1.39
  -5   8   0    6.73    3.54
   6  -8   0   43.34    7.98
  -6  -8   0   28.31    5.30
  -6  -8   0   30.68    3.22
  -6   8   0   31.95    3.15
  -6   8   0   26.69    6.42
   6   8   0   31.27    3.54
   6   8   0   27.89    6.12
   6   8   0   23.43    3.61
  -7  -8   0    6.40    1.09
   7  -8   0    8.55    6.02
  -7  -8   0    6.98    3.67
  -7   8   0    8.19    5.52
  -7   8   0    5.45    0.96
   7   8   0    3.71    1.36
  -8  -8   0   11.32    1.70
   8  -8   0   -5.07    8.01
  -8  -8   0    8.86    4.53
  -8   8   0   13.98    6.84
  -8   8   0   10.30    1.90
   8   8   0   11.16    2.16
   8   8   0   -0.07    5.10
  -9  -8   0   16.39    6.18
  -9  -8   0   13.66    2.08
   9   8   0   12.91    2.66
  -9   8   0   13.44    1.90
   9   8   0    8.05    7.75
 -10  -8   0    9.66    1.77
 -10   8   0   10.84    1.65
  10   8   0    7.08    2.34
   0  -9   0    0.53    0.62
   0   9   0    0.17    0.50
   0   9   0    0.53    1.56
   0   9   0   -0.19    0.81
  -1  -9   0   34.71    3.28
   1  -9   0   34.48    3.23
  -1  -9   0   28.10    3.75
   1  -9   0   32.27    3.84
  -1   9   0   33.61    3.98
   1   9   0   34.34    4.15
   1   9   0   24.21    3.64
  -1   9   0   31.06    4.84
   1   9   0   34.68    5.70
   2  -9   0    8.45    1.11
   2  -9   0    5.74    2.95
  -2  -9   0    7.02    1.62
  -2  -9   0    8.20    1.09
   2  -9   0    9.93    1.85
  -2  -9   0    8.80    1.95
  -2   9   0    9.15    2.64
  -2   9   0   11.98    1.75
   2   9   0   10.32    2.29
  -2   9   0   10.35    0.95
   3  -9   0  102.02   11.89
  -3  -9   0   98.52    9.14
  -3  -9   0  102.59   10.27
   3  -9   0   98.80    9.84
   3  -9   0   90.24    9.14
   3   9   0   92.95   10.50
   3   9   0   92.76    8.97
  -3   9   0   97.91   11.31
   3   9   0   81.54    9.71
   3   9   0   88.50    8.96
  -3   9   0   97.61    9.01
  -4  -9   0   12.52    1.60
  -4  -9   0   12.83    2.99
  -4  -9   0   18.24    2.03
   4  -9   0   13.13    1.63
   4  -9   0    9.40    4.03
   4   9   0   11.65    3.40
   4   9   0   13.89    1.49
   4   9   0   13.50    2.54
  -4   9   0   15.10    1.53
  -4   9   0    8.39    3.67
  -5  -9   0   10.96    2.81
  -5  -9   0    6.88    1.05
   5  -9   0    7.67    4.18
  -5   9   0    5.89    0.88
   5   9   0    6.30    1.67
   5   9   0    6.05    0.90
   5   9   0    5.52    2.97
  -5   9   0    5.81    3.89
  -6  -9   0   24.39    2.63
   6  -9   0   30.60    7.36
  -6  -9   0   19.63    4.55
  -6   9   0   26.35    2.52
  -6   9   0   24.88    6.37
   6   9   0   23.01    2.49
   6   9   0   17.18    4.89
   6   9   0   15.74    3.25
  -7  -9   0   -4.19    2.68
   7   9   0    1.17    1.00
  -7   9   0    2.21    0.59
  -7   9   0    1.12    4.74
   7   9   0    2.80    0.72
   7   9   0    4.68    4.37
  -8  -9   0   12.90    5.02
  -8  -9   0   18.69    2.15
  -8   9   0   15.82    1.96
   8   9   0   12.11    2.74
  -9  -9   0    3.37    0.97
   9   9   0    3.18    1.49
  -9   9   0    1.67    0.79
   0 -10   0   15.47    2.65
   0  10   0   18.82    2.40
   0  10   0   15.89    3.61
   0  10   0   15.30    2.71
  -1 -10   0    9.81    2.07
  -1 -10   0    8.08    1.14
   1 -10   0    7.30    1.73
   1 -10   0    9.00    1.08
  -1  10   0   10.15    2.08
   1  10   0    9.43    2.06
  -1  10   0    9.39    1.81
  -1  10   0   14.02    3.23
   1  10   0   10.79    1.90
   1  10   0    8.04    3.04
  -2 -10   0   44.62    4.89
   2 -10   0   38.07    4.75
   2 -10   0   40.24    4.04
  -2 -10   0   31.74    4.51
   2 -10   0   32.96    6.70
  -2 -10   0   43.52    4.07
   2  10   0   38.62    5.22
  -2  10   0   42.08    6.63
   2  10   0   40.59    4.75
  -2  10   0   44.16    4.71
   3 -10   0   23.33    2.48
  -3 -10   0   21.03    3.61
   3 -10   0   31.31    6.13
  -3 -10   0   21.04    2.44
  -3 -10   0   28.10    3.07
   3  10   0   23.31    3.23
   3  10   0   17.25    3.83
  -3  10   0   22.87    2.25
  -3  10   0   22.73    4.89
  -3  10   0   22.82    2.29
  -4 -10   0   50.88    5.94
  -4 -10   0   47.69    4.37
   4 -10   0   46.13    7.95
  -4  10   0   30.81    6.71
   4  10   0   39.96    4.12
  -4  10   0   41.62    4.17
   4  10   0   40.61    5.12
   4  10   0   43.14    6.34
  -5 -10   0    4.93    0.91
   5 -10   0    9.03    4.85
  -5  10   0    4.55    0.73
   5  10   0    6.57    0.80
  -5  10   0    3.07    3.81
   5  10   0    2.60    1.42
  -6 -10   0   44.15    6.28
  -6 -10   0   36.08    3.57
  -6  10   0   35.95    3.41
   6  10   0   28.98    6.48
   6  10   0   31.57    3.36
   6  10   0   22.04    4.13
  -6  10   0   31.04    7.35
  -7 -10   0    7.14    4.01
  -7 -10   0    7.82    1.32
   7  10   0    7.96    2.20
  -7  10   0    7.96    1.19
   7  10   0    8.16    1.20
   7  10   0    6.76    5.11
  -8 -10   0   52.72    8.87
  -8 -10   0   50.04    5.39
   8  10   0   53.77   10.55
  -8  10   0   56.59    5.24
   8  10   0   40.22    6.08
  -9 -10   0    8.44    1.53
  -9  10   0    7.66    1.25
   9  10   0    3.31    1.94
   0 -11   0    1.17    0.97
   0  11   0    0.37    2.05
   0  11   0    1.87    1.24
   0  11   0    0.19    0.60
   1 -11   0    0.17    1.01
  -1 -11   0   -0.17    0.34
   1 -11   0    1.11    0.33
  -1 -11   0    0.03    0.98
   1  11   0   -0.04    0.75
   1  11   0    0.40    2.16
  -1  11   0   -2.36    1.86
  -1  11   0    0.54    1.20
  -1  11   0    0.95    0.71
   1  11   0   -0.77    1.28
  -2 -11   0    2.25    1.15
  -2 -11   0    2.53    0.57
   2 -11   0    3.29    0.61
  -2  11   0    1.82    0.90
  -2  11   0    2.52    2.34
   2  11   0    2.85    1.76
   2  11   0    1.61    1.02
   3 -11   0   74.04   11.19
   3 -11   0   83.63    8.05
  -3 -11   0   83.33    9.11
  -3 -11   0   80.97    8.05
  -3  11   0   84.92   10.56
   3  11   0   85.96    8.92
   3  11   0   73.57    9.47
  -4 -11   0   75.71    8.85
  -4 -11   0   80.83    7.47
   4 -11   0   56.52   10.72
   4  11   0   67.97    9.34
   4  11   0   67.97    8.25
  -4  11   0   63.01   10.09
  -4  11   0   77.88    7.21
  -4  11   0   78.20    7.29
  -5 -11   0    2.96    2.52
  -5 -11   0    2.84    0.65
   5  11   0    2.02    0.62
  -5  11   0    2.44    0.48
   5  11   0    3.80    1.55
   5  11   0   -0.24    3.19
  -5  11   0    3.85    3.95
   6 -11   0    7.77    7.39
  -6 -11   0    8.32    1.31
  -6 -11   0   10.18    3.58
   6  11   0    9.13    1.14
  -6  11   0    6.88    5.69
  -6  11   0    9.30    1.25
   6  11   0    9.91    4.96
   6  11   0    7.20    2.12
  -7 -11   0   24.79    2.84
   7  11   0   24.89    2.64
  -7  11   0   27.35    2.67
   7  11   0   14.80    3.71
   7  11   0   29.35   10.64
  -8 -11   0   11.45    1.80
   8  11   0    7.63    2.39
   8  11   0    5.94    7.29
  -8  11   0   12.76    1.58
   0  12   0   22.48    4.55
   0  12   0   18.08    2.76
   0  12   0   20.03    3.34
  -1  12   0    9.91    2.45
  -1  12   0   15.11    3.73
   1  12   0    9.78    3.48
   1  12   0   14.53    2.56
   1  12   0   11.16    2.68
  -1  12   0   14.78    2.45
   2 -12   0   53.50    5.55
  -2 -12   0   61.39    5.70
   2  12   0   52.50    6.31
  -2  12   0   55.10    6.73
   2  12   0   55.29    8.83
   2  12   0   54.93    6.95
  -2  12   0   56.20    7.89
  -3 -12   0   62.70    7.58
  -3 -12   0   65.39    6.54
   3  12   0   72.13    7.48
   3  12   0   58.53    8.12
  -4 -12   0   19.49    3.96
  -4 -12   0   20.56    2.38
  -4  12   0   23.13    5.86
   4  12   0   23.43    4.73
   4  12   0   21.26    3.61
  -5 -12   0   21.24    2.24
  -5 -12   0   16.13    4.10
   5 -12   0   13.47    6.83
   5  12   0   19.59    3.52
   5  12   0   20.18    5.16
  -5  12   0   17.57    1.89
  -5  12   0   23.61    6.85
  -6 -12   0    9.06    3.59
  -6 -12   0    7.57    1.88
   6  12   0    4.26    2.01
   6  12   0    7.51    0.85
   6  12   0    4.46    4.40
  -6  12   0    7.40    0.98
  -7 -12   0   11.83    1.74
  -7 -12   0   10.58    4.76
   7  12   0   11.99    6.13
  -7  12   0   12.56    1.47
   7  12   0    7.41    2.50
  -8 -12   0   22.53    2.63
  -8  12   0   19.67    2.27
   8  12   0   14.87    3.53
   0  13   0   -1.57    3.06
   0  13   0    0.08    0.90
   0  13   0    0.97    1.70
  -1  13   0   15.38    6.65
   1  13   0   29.57    4.25
   1  13   0   23.32    3.34
  -1  13   0   22.80    3.95
  -1  13   0   24.09    3.33
   2 -13   0    5.90    1.02
  -2 -13   0    7.00    1.14
   2  13   0    2.40    2.31
  -2  13   0    5.73    1.63
   2  13   0    5.44    1.70
  -2  13   0    4.34    3.30
   2  13   0    2.35    3.43
  -2  13   0    4.95    2.24
  -3 -13   0    8.51    1.33
   3  13   0   10.71    2.28
  -3  13   0    3.17    3.61
   3  13   0    9.90    3.19
  -4 -13   0    2.99    2.29
  -4 -13   0    0.78    0.45
   4  13   0    1.19    2.94
   4  13   0    0.44    1.13
  -5 -13   0   25.60    5.15
  -5 -13   0   24.82    2.86
   5  13   0   24.64    6.10
   5  13   0   25.96    4.45
  -6 -13   0   18.14    4.69
  -6 -13   0   15.08    1.98
   6  13   0   17.03    5.82
   6  13   0   14.19    3.26
  -6  13   0   14.52    1.55
  -7 -13   0   26.48    2.87
   7  13   0   10.54    8.08
  -7  13   0   23.41    2.42
   7  13   0   16.22    3.96
   0  14   0  178.20   19.87
   0  14   0  188.83   18.93
   0  14   0  183.53   18.57
  -1  14   0   46.92    7.74
   1  14   0   52.93    6.07
   1  14   0   62.50    6.88
  -1  14   0   53.16    6.05
  -1  14   0   41.24    6.38
   1  14   0   47.34    7.80
  -2 -14   0   54.65    5.52
  -2  14   0   59.65    6.28
   2  14   0   58.16    7.17
  -2  14   0   48.18    6.84
   2  14   0   50.72    6.16
  -2  14   0   45.50    8.17
   2  14   0   36.55    7.63
  -3 -14   0   75.98    6.98
   3  14   0   57.82    7.62
  -3  14   0   66.05    8.33
   3  14   0   67.04    8.85
  -4 -14   0   16.70    3.81
  -4 -14   0   18.27    2.09
   4  14   0   11.91    3.09
   4  14   0   14.58    4.38
  -5 -14   0   10.04    3.83
  -5 -14   0   13.64    1.80
   5  14   0    9.10    5.01
   5  14   0   13.18    3.00
  -6 -14   0   11.14    1.70
  -6 -14   0    9.73    4.54
   6  14   0    9.95    2.99
   6  14   0    9.73    5.66
  -7 -14   0    7.13    1.44
   7  14   0    6.96    2.40
   0  15   0    1.18    2.26
   0  15   0    0.48    1.11
  -1  15   0   65.93    6.72
   1  15   0   48.92    7.14
   1  15   0   51.60    6.55
   2  15   0    4.82    2.82
  -2  15   0    1.00    1.16
   2  15   0    4.10    1.68
  -2  15   0    4.52    2.53
   3  15   0   13.11    4.04
  -3  15   0   12.03    3.59
  -4 -15   0   -0.42    0.68
   4  15   0   -1.73    4.00
   4  15   0    2.08    1.58
  -5 -15   0    4.54    1.09
  -5 -15   0   -2.32    5.10
   5  15   0    2.70    1.90
   5  15   0    2.82    8.68
  -6 -15   0    2.03    0.90
   6  15   0    2.16    2.11
   0  16   0   66.14    7.28
   0  16   0   56.03    7.96
   1  16   0    2.54    2.88
  -1  16   0    1.00    1.24
   1  16   0    1.08    1.30
  -1  16   0    1.51    2.54
   2  16   0   14.63    3.98
   2  16   0   12.69    2.77
  -2  16   0   16.31    3.07
  -2  16   0   11.91    3.61
  -3  16   0    4.38    3.21
   3  16   0    8.15    3.91
   3  16   0    2.07    1.71
  -4 -16   0   10.27    1.95
   4  16   0   10.01    2.55
   4  16   0    1.48    4.76
  -5 -16   0    2.13    1.11
   5  16   0    4.04    6.08
   5  16   0    3.40    2.10
   0  17   0    0.95    1.37
   0  17   0    0.32    2.99
  -1  17   0   13.24    3.76
   1  17   0    7.61    3.66
  -1  17   0    5.32    2.04
   1  17   0   10.91    2.50
  -2  17   0    9.54    3.96
   2  17   0   13.43    2.78
  -2  17   0    9.56    2.46
   2  17   0    5.78    4.10
  -3  17   0   11.50    4.23
   3  17   0   11.17    4.68
   3  17   0    9.14    2.67
  -4 -17   0   -0.50    1.04
   4  17   0    1.22    1.95
   4  17   0    0.93    5.32
   0  18   0    9.90    2.59
   1  18   0    3.01    4.63
  -1  18   0    9.53    2.49
   1  18   0    8.68    2.53
  -2  18   0   13.26    4.68
   2  18   0    8.82    5.18
   2  18   0   20.44    3.83
  11   0  -1   11.16   12.16
 -11   0   1   13.44    2.16
 -11   0   1   26.58   10.04
 -10   0   1   17.19    2.38
 -10   0   1   13.28    7.35
  10   0  -1   19.45    2.53
  10   0  -1   11.10    8.88
  -9   0   1    2.92    5.07
   9   0  -1   -0.59    5.84
  -9   0   1    2.02    0.75
  -8   0   1   80.23   10.74
   8   0  -1   46.45   10.24
  -8   0   1   67.85    6.77
  -7   0   1    0.41    2.83
  -7   0   1    1.05    0.46
   7   0  -1   -0.92    3.45
  -6   0   1    5.84    0.95
  -6   0   1    9.74    3.57
   6   0  -1    5.49    0.97
   6   0  -1    3.40    3.15
   5   0  -1    8.26    1.07
  -5   0   1    7.36    2.73
   5   0  -1   11.72    3.36
  -5   0   1    7.75    1.22
  -4   0   1   66.09    9.33
  -4   0   1   82.71    8.05
   4   0  -1   89.96    8.07
  -3   0   1  131.10   11.87
   3   0  -1  127.18   11.86
  -3   0   1  104.12   12.80
  -2   0   1  371.36   32.05
   2   0  -1  372.44   32.07
   2   0  -1  294.54   31.14
  -2   0   1  293.04   31.14
  -1   0   1  185.03   17.33
   1   0  -1  178.62   17.75
   1   0   1  573.25   54.76
  -2   0  -1    7.14    0.73
  -2   0  -1    7.93    1.56
   2   0   1    5.55    1.46
   2   0   1    5.63    0.71
   3   0   1   77.11   11.41
   3   0   1   93.43    8.87
  -3   0  -1   93.90    8.86
  -4   0  -1   57.05    7.18
   4   0   1   59.78    5.76
  -4   0  -1   59.22    5.75
   4   0   1   52.42    7.23
   5   0   1   13.25    3.71
  -5   0  -1   12.99    3.22
   5   0   1   12.87    1.64
  -5   0  -1   16.11    1.66
   6   0   1    1.62    2.64
  -6   0  -1   -0.90    2.23
  -6   0  -1    1.21    0.39
  -7   0  -1   56.26    5.64
   7   0   1   51.01    9.51
  -7   0  -1   52.33    8.82
   8   0   1   43.19    9.11
  -8   0  -1   48.42    8.83
  -8   0  -1   41.50    4.50
  -9   0  -1   84.98   13.98
   9   0   1  105.83   16.29
  -9   0  -1   90.46    9.72
   9   0   1  104.43    9.90
 -10   0  -1   11.65    7.02
 -10   0  -1    3.01    0.94
  10   0   1    6.98    9.15
  10   0   1    3.59    1.11
 -11   0  -1    7.22    8.93
  11   0   1    6.17   12.29
  11  -1  -1   11.81   11.67
 -11  -1   1   -0.62   12.38
 -11   1   1    6.39    9.26
  11   1  -1   11.44   11.71
  10  -1  -1   -2.87    8.54
 -10  -1   1    6.58    1.38
 -10  -1   1   11.39    7.24
  10   1  -1   -0.43    8.33
 -10   1   1    6.94    1.42
 -10   1   1   10.14    6.87
  10   1  -1    7.78    1.54
   9  -1  -1    6.18    6.78
  -9  -1   1    2.01    4.77
  -9   1   1    6.09    5.49
   9   1  -1    0.06    5.87
  -8  -1   1   68.88    6.74
   8  -1  -1   63.39   11.56
  -8  -1   1   60.33   10.26
   8   1  -1   67.04   11.34
  -8   1   1   68.00    6.74
  -8   1   1   50.30    9.74
  -7  -1   1  125.13   12.16
  -7  -1   1  136.77   15.10
   7  -1  -1  122.50   15.51
  -7   1   1  123.52   14.93
   7   1  -1  126.27   15.49
  -7   1   1  117.55   12.14
   6  -1  -1   26.26    2.84
   6  -1  -1   30.98    6.16
  -6  -1   1   26.30    2.84
  -6  -1   1   25.81    5.28
   6   1  -1   15.34    4.73
  -6   1   1   29.06    2.87
   6   1  -1   24.56    2.82
  -6   1   1   32.41    5.88
   5  -1  -1    7.81    0.91
   5  -1  -1    2.52    2.33
  -5  -1   1    8.73    3.35
  -5  -1   1    5.93    1.01
  -5   1   1    7.36    2.58
  -5   1   1    4.86    0.86
   5   1  -1    5.58    0.88
   4  -1  -1  119.99   11.77
  -4  -1   1  112.49   13.08
   4  -1  -1  119.62   13.41
  -4  -1   1  130.71   11.79
   4   1  -1  112.15   11.75
  -4   1   1  121.37   13.37
   4   1  -1  144.27   13.59
  -4   1   1  121.63   11.78
  -3  -1   1   38.19    4.66
  -3  -1   1   37.04    3.61
   3  -1  -1   33.17    4.74
   3  -1  -1   34.10    3.60
   3   1  -1   41.88    4.84
  -3   1   1   50.01    5.16
  -3   1   1   33.37    3.60
   2  -1  -1    2.57    0.39
  -2  -1   1    1.64    0.81
   2  -1  -1    2.69    1.09
  -2  -1   1    2.11    0.35
  -2   1   1    2.55    0.38
   2   1  -1    2.75    0.35
  -2   1   1    2.29    1.11
   2   1  -1    1.88    0.93
  -1  -1  -1   50.07    5.39
  -1  -1  -1   54.50    5.03
   1  -1   1   51.71    5.01
   1  -1   1   46.18    5.40
   1   1   1   53.32    5.03
   1   1   1   60.39    5.10
  -1   1  -1   54.90    5.05
   1   1   1   41.24    5.34
   2  -1   1   33.23    4.59
   2  -1   1   39.65    3.84
  -2  -1  -1   35.96    4.48
  -2   1  -1   39.86    3.83
   2   1   1   32.33    4.45
  -2   1  -1   42.91    4.69
   2   1   1   38.00    3.84
   2   1   1   44.89    3.89
   3  -1   1   43.87    5.96
  -3  -1  -1   48.48    5.90
  -3  -1  -1   47.99    4.86
   3  -1   1   49.77    4.87
  -3   1  -1   50.17    6.01
   3   1   1   55.24    4.91
  -3   1  -1   44.95    4.84
   3   1   1   55.91    6.16
   4  -1   1   54.56    6.43
   4  -1   1   46.12    4.50
  -4  -1  -1   32.07    5.55
  -4  -1  -1   47.82    4.51
  -4   1  -1   35.39    5.78
   4   1   1   45.04    6.13
  -4   1  -1   46.78    4.49
   4   1   1   45.33    4.50
   5  -1   1   20.38    2.35
   5  -1   1   22.13    4.79
  -5  -1  -1   21.58    2.35
  -5  -1  -1   24.62    4.56
   5   1   1   25.35    4.73
  -5   1  -1   24.31    4.68
  -5   1  -1   25.30    2.38
   5   1   1   18.05    2.44
  -6  -1  -1    0.36    0.27
   6  -1   1   -3.61    2.65
  -6  -1  -1    0.89    2.19
   6   1   1    0.30    0.31
   6   1   1    1.70    2.77
  -6   1  -1   -3.48    2.01
  -6   1  -1    1.25    0.40
  -7  -1  -1    1.03    0.50
   7  -1   1    2.34    4.10
  -7  -1  -1   -5.79    2.58
   7   1   1    1.33    0.53
  -7   1  -1    0.96    0.44
  -7   1  -1    1.32    2.83
   7   1   1   -1.50    3.61
   8  -1   1   28.30    8.67
  -8  -1  -1   42.88    8.45
  -8  -1  -1   45.36    5.26
   8   1   1   53.06    5.23
  -8   1  -1   50.71    5.10
   8   1   1   55.43    9.95
  -8   1  -1   45.81    8.69
  -9  -1  -1   26.16    2.99
  -9  -1  -1   16.95    6.15
   9  -1   1   23.02    8.55
   9   1   1   29.92    8.46
  -9   1  -1   24.79    2.99
   9   1   1   25.74    3.10
  -9   1  -1   41.49    8.37
  10  -1   1    1.21    0.77
  10  -1   1    5.39    9.00
 -10  -1  -1    7.87    6.39
 -10  -1  -1    0.97    0.73
 -10   1  -1    4.91    6.80
 -10   1  -1   -0.43    0.67
  10   1   1  -18.88    7.91
 -11  -1  -1    1.38    0.82
  11  -1   1    1.70    1.04
  11   1   1   -5.06   12.06
  11   1   1    0.62    1.00
 -11   1  -1    5.64    9.25
 -11   1  -1    0.37    0.84
 -11  -2   1    9.97    1.78
 -11   2   1    6.38    1.47
 -10  -2   1    6.89    1.49
  10  -2  -1    5.25    8.84
 -10  -2   1    2.92    6.12
 -10   2   1    8.16    1.52
  10   2  -1    9.11    1.71
  10   2  -1    2.92    8.36
 -10   2   1   -0.41    6.97
  -9  -2   1   38.41    4.26
  -9  -2   1   41.04    8.26
   9  -2  -1   42.39   10.82
  -9   2   1   42.10    4.28
  -9   2   1   30.90    8.15
   9   2  -1   39.02    4.33
   9   2  -1   25.06    8.53
   8  -2  -1    5.68    6.05
  -8  -2   1    2.88    3.76
  -8  -2   1    2.77    0.80
  -8   2   1    4.45    0.92
  -8   2   1    3.45    4.69
   8   2  -1    4.26    1.01
   8   2  -1   -0.35    4.34
  -7  -2   1   12.45    4.12
   7  -2  -1   11.03    4.98
  -7  -2   1    8.50    1.42
   7   2  -1    6.25    3.85
   7   2  -1   11.11    1.42
  -7   2   1    5.32    4.02
  -7   2   1    9.45    1.47
   6  -2  -1   76.61    9.86
  -6  -2   1   63.67    6.68
  -6  -2   1   75.22    9.16
  -6   2   1   76.51    9.62
   6   2  -1   64.62    6.71
   6   2  -1   65.02    6.67
   6   2  -1   64.91    9.09
  -6   2   1   68.49    6.71
  -5  -2   1    4.36    2.09
   5  -2  -1    2.35    2.24
   5  -2  -1    1.62    0.55
  -5  -2   1    2.18    0.50
  -5   2   1    1.92    0.46
  -5   2   1    3.20    2.27
   5   2  -1    1.33    0.41
   5   2  -1    1.50    2.21
   4  -2  -1   44.64    6.63
  -4  -2   1   52.36    5.13
  -4  -2   1   53.17    6.49
   4  -2  -1   51.02    5.13
   4   2  -1   60.15    6.77
  -4   2   1   46.44    6.71
  -4   2   1   52.61    5.14
   4   2  -1   51.56    5.11
   3  -2  -1   89.49    8.82
   3  -2  -1   84.41   10.04
  -3  -2   1   91.02    9.78
  -3  -2   1   86.97    8.80
   3   2  -1  110.52   10.10
   3   2  -1   98.80    8.84
  -3   2   1   81.41   10.02
   3   2  -1   88.79    8.79
  -3   2   1   90.67    8.82
  -2  -2   1   15.01    2.01
   2  -2  -1   14.59    2.66
   2  -2  -1   13.54    1.38
  -2  -2   1   13.24    1.35
   2   2  -1   10.95    1.33
  -2   2   1   20.46    2.62
  -2   2   1   11.58    1.36
   2   2  -1   15.04    1.40
  -1  -2   1    7.06    0.72
   1  -2  -1    5.75    0.69
  -1  -2   1    5.87    0.65
  -1  -2   1    5.28    0.97
   1  -2  -1    4.50    1.33
   1  -2  -1    6.50    0.85
  -1   2   1    5.66    0.82
   1   2  -1    7.03    0.64
  -1   2   1    9.24    1.67
   1   2  -1    7.52    1.02
  -1   2   1    6.86    0.70
   1   2  -1    6.50    0.79
   0  -2  -1   12.69    1.51
   0  -2  -1   14.55    1.60
   0  -2   1   13.63    1.43
   0  -2   1   14.26    1.48
   0   2  -1   15.37    1.47
   0   2   1   13.49    1.39
   0   2   1   13.86    1.54
   0   2  -1   13.24    1.42
  -1  -2  -1  240.17   20.58
   1  -2   1  222.59   20.94
   1  -2   1  221.61   20.41
  -1  -2  -1  205.37   20.81
  -1  -2  -1  218.82   20.43
  -1   2  -1  195.95   20.84
   1   2   1  177.42   21.09
   1   2   1  223.39   20.43
  -1   2  -1  220.98   20.40
   1   2   1  211.11   20.58
   2  -2   1   68.72    6.07
   2  -2   1   65.88    6.98
  -2  -2  -1   69.07    6.08
  -2  -2  -1   71.01    6.85
  -2   2  -1   57.82    6.04
   2   2   1   65.70    6.17
   2   2   1   56.69    6.11
  -2   2  -1   49.99    6.70
   2   2   1   57.66    6.77
  -3  -2  -1   51.76    5.11
   3  -2   1   45.38    6.25
  -3  -2  -1   62.44    6.31
   3  -2   1   50.55    5.10
   3   2   1   54.40    5.18
   3   2   1   39.64    5.98
  -3   2  -1   54.07    5.10
  -3   2  -1   56.34    6.38
   4  -2   1   85.28    8.48
  -4  -2  -1   91.89    8.49
  -4  -2  -1  101.42   10.11
   4  -2   1   92.07   10.26
  -4   2  -1   87.76    8.47
   4   2   1   80.20    8.46
  -4   2  -1   70.37    9.76
   4   2   1   89.46   10.09
   4   2   1   89.28    8.54
   5  -2   1    0.04    2.11
  -5  -2  -1    1.30    0.38
  -5  -2  -1    1.67    1.75
   5  -2   1    1.50    0.40
  -5   2  -1    1.53    0.40
  -5   2  -1    3.03    2.13
   5   2   1   -1.01    1.72
   5   2   1    1.44    0.44
  -6  -2  -1   74.81    7.30
   6  -2   1   80.92   10.56
  -6  -2  -1   64.35    9.20
  -6   2  -1   56.59    9.11
   6   2   1   74.16    9.84
  -6   2  -1   72.37    7.28
   6   2   1   79.31    7.38
  -7  -2  -1   36.61    6.55
   7  -2   1   30.39    9.44
  -7  -2  -1   31.66    3.25
  -7   2  -1   28.75    3.20
   7   2   1   19.27    5.61
  -7   2  -1   32.52    7.66
   7   2   1   29.20    3.29
   8  -2   1   51.77   10.08
  -8  -2  -1   39.33    5.06
  -8  -2  -1   38.29    8.01
  -8   2  -1   39.27    4.50
  -8   2  -1   47.80    8.62
   8   2   1   43.56    9.18
   8   2   1   47.50    4.81
  -9  -2  -1    8.99    1.55
  -9  -2  -1   14.81    5.66
   9  -2   1    9.57    7.20
   9   2   1    6.78    7.12
  -9   2  -1   13.04    1.73
   9   2   1    7.98    1.62
  -9   2  -1    6.66    5.47
 -10  -2  -1  -12.69    5.92
  10  -2   1   -8.33    8.64
 -10  -2  -1    1.25    0.76
 -10   2  -1    1.93    0.78
 -10   2  -1   -4.40    6.69
  10   2   1   -7.72    8.33
  10   2   1   -0.06    0.78
 -11  -2  -1    5.08    1.36
  11  -2   1    7.03    1.60
 -11   2  -1    4.25    1.31
  11   2   1    5.41    1.60
 -11  -3   1    4.24    1.20
 -11   3   1    0.58    0.93
 -11   3   1   10.35    9.98
  10  -3  -1    0.23    8.95
 -10  -3   1   -0.19    6.01
 -10  -3   1    3.59    1.05
 -10   3   1    2.70    7.12
  10   3  -1    4.67    1.26
 -10   3   1    3.74    1.06
  10   3  -1   -0.12    8.07
   9  -3  -1    5.43    6.75
  -9  -3   1    0.75    0.61
  -9  -3   1    1.87    4.77
  -9   3   1    0.86    0.65
  -9   3   1    2.79    5.07
   9   3  -1    0.58    0.60
   9   3  -1    0.00    5.86
   8  -3  -1   17.12    6.77
  -8  -3   1    6.64    4.27
  -8  -3   1    8.02    1.36
   8   3  -1    8.08    1.45
  -8   3   1    5.69    4.44
   8   3  -1    6.75    4.77
  -8   3   1    9.73    1.46
  -7  -3   1   36.68    3.70
   7  -3  -1   29.95    7.18
  -7  -3   1   24.14    5.61
   7   3  -1   23.13    6.11
   7   3  -1   35.71    3.75
  -7   3   1   37.70    7.41
  -7   3   1   35.94    3.69
   6  -3  -1    5.51    3.24
  -6  -3   1    3.50    2.62
  -6  -3   1    3.32    0.69
   6   3  -1    5.35    3.13
  -6   3   1    3.36    2.86
  -6   3   1    3.99    0.74
   6   3  -1    4.46    0.83
   6   3  -1    2.91    0.69
  -5  -3   1   65.04    6.77
   5  -3  -1   61.40    6.77
  -5  -3   1   62.32    8.35
   5  -3  -1   57.27    8.92
   5   3  -1   65.99    8.68
  -5   3   1   79.99    6.85
  -5   3   1   65.37    8.84
   5   3  -1   68.49    6.76
   5   3  -1   75.85    6.86
   4  -3  -1  253.56   25.18
  -4  -3   1  256.81   25.17
  -4  -3   1  279.12   26.57
   4  -3  -1  224.98   26.76
   4   3  -1  246.15   26.56
  -4   3   1  268.43   27.02
   4   3  -1  293.32   25.25
  -4   3   1  279.10   25.20
   4   3  -1  255.94   25.15
  -3  -3   1   24.23    3.90
   3  -3  -1   30.43    3.18
  -3  -3   1   32.30    3.16
   3  -3  -1   30.13    3.43
   3  -3  -1   30.05    4.58
   3   3  -1   36.32    3.26
   3   3  -1   31.77    3.15
  -3   3   1   31.10    3.18
  -3   3   1   33.76    4.56
  -2  -3   1  348.91   28.66
  -2  -3   1  302.14   28.60
   2  -3  -1  289.48   28.63
   2  -3  -1  307.21   29.81
  -2  -3   1  289.31   29.17
   2  -3  -1  282.44   28.84
   2   3  -1  288.05   29.24
   2   3  -1  339.73   28.74
   2   3  -1  290.09   28.58
  -2   3   1  270.15   29.63
  -2   3   1  291.04   28.62
   1  -3  -1    4.92    0.77
  -1  -3   1    5.56    0.69
  -1  -3   1    5.14    0.86
   1  -3  -1    5.65    0.58
  -1  -3   1    5.44    0.52
  -1   3   1    4.02    1.32
   1   3  -1    4.27    0.75
   1   3  -1    3.59    0.83
  -1   3   1    3.96    0.55
   0  -3  -1    1.27    0.27
   0  -3   1    1.39    0.36
   0  -3  -1    0.16    0.30
   0   3  -1    0.70    0.37
   0   3   1    1.37    0.22
   0   3   1    0.85    0.39
   0   3   1    0.90    0.17
   0   3  -1    0.60    0.27
  -1  -3  -1   53.14    5.74
  -1  -3  -1   46.16    5.48
  -1  -3  -1   57.83    5.32
   1  -3   1   55.89    5.29
   1  -3   1   62.00    5.51
   1  -3   1   64.17    6.00
  -1   3  -1   54.94    5.85
   1   3   1   52.06    5.30
  -1   3  -1   54.05    5.26
  -2  -3  -1  264.27   25.34
  -2  -3  -1  301.18   25.49
  -2  -3  -1  228.39   25.92
   2  -3   1  247.73   25.33
   2  -3   1  257.59   26.27
   2   3   1  251.49   26.09
  -2   3  -1  295.34   26.36
  -2   3  -1  270.11   25.32
   2   3   1  277.31   25.55
   3  -3   1   26.19    4.24
  -3  -3  -1   24.78    3.41
   3  -3   1   22.19    2.35
  -3  -3  -1   24.17    2.36
   3   3   1   22.51    2.48
   3   3   1   22.93    3.81
  -3   3  -1   23.08    3.51
  -3   3  -1   21.84    2.33
   3   3   1   22.86    2.35
   4  -3   1   21.21    2.34
  -4  -3  -1   28.11    3.90
   4  -3   1   24.29    4.46
  -4  -3  -1   24.01    2.35
   4   3   1   21.60    2.33
  -4   3  -1   19.90    2.30
   4   3   1   22.30    2.45
  -4   3  -1   29.71    4.16
   4   3   1   19.26    3.83
  -5  -3  -1   75.00    9.40
   5  -3   1   64.75    9.76
   5  -3   1   74.82    7.71
  -5  -3  -1   90.42    7.77
   5   3   1   84.89    7.85
   5   3   1   62.39    9.43
  -5   3  -1   85.02    7.73
  -5   3  -1   56.62    9.27
  -6  -3  -1   14.84    4.00
  -6  -3  -1   15.44    1.62
   6  -3   1    5.96    3.78
   6   3   1   13.20    1.67
   6   3   1    8.94    3.56
  -6   3  -1   11.53    3.97
  -6   3  -1   13.75    1.58
   6   3   1    9.97    1.70
  -7  -3  -1    4.64    0.96
   7  -3   1    9.94    4.81
  -7  -3  -1    3.39    3.07
  -7   3  -1    5.00    0.95
  -7   3  -1    4.54    3.61
   7   3   1    6.37    4.02
   7   3   1    8.24    1.38
  -8  -3  -1    4.31    4.04
   8  -3   1   -0.40    4.98
  -8  -3  -1    1.56    0.59
   8   3   1    5.70    4.82
   8   3   1   -0.05    0.98
  -8   3  -1   -0.68    4.20
  -8   3  -1    1.69    0.59
  -9  -3  -1   21.27    2.55
   9  -3   1   25.75    8.65
  -9  -3  -1   27.14    6.90
   9   3   1   18.66    2.66
  -9   3  -1   21.94    2.51
   9   3   1   10.67    7.64
  -9   3  -1   20.65    7.27
  10  -3   1   11.00   17.11
 -10  -3  -1   29.18   13.27
 -10  -3  -1   33.16    4.10
 -10   3  -1   37.74    4.12
 -10   3  -1   34.67    9.68
  10   3   1   39.58    4.46
  10   3   1   53.24   15.51
 -11  -4   1    0.91    0.89
  11   4  -1    0.79    1.20
 -11   4   1    1.51    0.94
 -10  -4   1    0.64    5.94
 -10  -4   1    4.97    1.14
  10   4  -1    3.37    1.22
 -10   4   1    2.96    1.03
  10   4  -1   -1.41    8.34
 -10   4   1    9.59    9.62
  -9  -4   1   14.91    6.18
  -9  -4   1   16.46    2.17
   9  -4  -1   20.06    8.18
   9   4  -1   20.82    7.91
   9   4  -1   16.50    2.31
  -9   4   1   16.23    2.12
  -9   4   1   15.85    7.21
   8  -4  -1    8.85    5.80
  -8  -4   1    8.50    1.75
  -8  -4   1   12.28    4.39
  -8   4   1    7.52    1.22
   8   4  -1    5.41    1.28
  -8   4   1    4.66    4.88
   8   4  -1   10.46    4.96
  -7  -4   1   15.76    1.92
  -7  -4   1   17.47    4.71
   7  -4  -1   19.77    6.03
  -7   4   1   15.83    1.94
   7   4  -1   15.95    5.08
  -7   4   1   12.44    5.15
   7   4  -1   16.06    2.04
   6  -4  -1   11.13    4.42
  -6  -4   1   10.12    3.14
  -6  -4   1    8.11    1.18
  -6   4   1    9.10    1.21
   6   4  -1    7.24    3.26
  -6   4   1    6.32    3.29
   6   4  -1    8.93    1.21
   6   4  -1   10.33    1.36
  -5  -4   1  117.85   13.42
   5  -4  -1  111.35   11.84
   5  -4  -1  134.84   14.60
  -5  -4   1  121.95   11.84
  -5   4   1  125.12   14.21
   5   4  -1  123.66   11.81
   5   4  -1  134.00   13.94
  -5   4   1  122.18   11.85
  -4  -4   1   21.55    3.99
  -4  -4   1   26.98    2.60
   4  -4  -1   24.27    4.90
   4  -4  -1   23.09    2.60
   4  -4  -1   24.00    2.95
  -4   4   1   25.58    4.82
   4   4  -1   27.64    2.73
   4   4  -1   24.33    2.55
  -4   4   1   23.59    2.58
  -3  -4   1   19.81    2.84
  -3  -4   1   18.10    1.92
   3  -4  -1   17.95    1.95
   3  -4  -1   19.24    3.82
   3  -4  -1   16.61    2.24
   3   4  -1   21.13    3.04
  -3   4   1   23.81    3.98
   3   4  -1   18.38    1.95
  -3   4   1   18.77    1.95
   3   4  -1   19.24    2.10
   2  -4  -1    4.46    1.59
   2  -4  -1    4.87    0.96
  -2  -4   1    5.95    1.25
   2  -4  -1    4.32    0.57
  -2  -4   1    4.34    0.53
  -2   4   1    5.83    1.04
   2   4  -1    4.11    1.17
  -2   4   1    5.17    0.58
   2   4  -1    4.07    0.80
  -2   4   1    6.78    1.91
   2   4  -1    4.07    0.50
  -1  -4   1  115.20   10.58
   1  -4  -1   93.90   11.27
  -1  -4   1  113.46   10.28
  -1  -4   1   99.72   10.49
   1  -4  -1  112.46   10.34
  -1   4   1  126.12   10.34
  -1   4   1   93.09   11.20
   1   4  -1  121.41   10.66
  -1   4   1   88.94   10.53
   1   4  -1  102.12   10.51
   0  -4   1  103.28    9.08
   0  -4   1   90.71    8.78
   0  -4   1   92.89    8.79
   0   4  -1   89.58    8.99
   0   4   1   90.61    8.85
   0   4  -1  101.98    9.05
   0   4   1   77.43    9.78
   0   4   1   84.60    9.21
   0   4   1   95.76    8.84
   0   4  -1   91.34    9.25
  -1  -4  -1  254.96   23.52
   1  -4   1  250.21   23.48
   1  -4   1  255.96   24.25
   1  -4   1  232.81   23.71
  -1  -4  -1  206.70   23.74
  -1  -4  -1  236.62   23.97
  -1   4  -1  256.75   23.43
   1   4   1  236.11   23.83
   1   4   1  266.30   24.12
  -1   4  -1  269.37   23.75
   1   4   1  253.20   23.50
  -2  -4  -1   88.49    8.85
   2  -4   1   92.13    9.90
  -2  -4  -1   90.25    9.53
   2  -4   1   97.19    9.14
   2  -4   1   84.67    8.86
  -2   4  -1   94.05    8.81
   2   4   1   96.84    8.86
  -3  -4  -1   12.64    1.41
  -3  -4  -1   11.54    2.29
  -3  -4  -1   10.32    1.25
   3  -4   1    9.13    1.23
   3  -4   1   17.16    3.27
  -3   4  -1   11.66    1.24
  -3   4  -1   10.47    2.55
   3   4   1   13.61    1.56
   3   4   1   11.84    1.27
   3   4   1    9.78    2.42
   4  -4   1   63.30    8.87
  -4  -4  -1   79.34    7.20
   4  -4   1   76.62    7.19
  -4  -4  -1   79.90    8.56
   4   4   1   76.41    7.39
  -4   4  -1   67.39    8.75
  -4   4  -1   71.61    7.15
   4   4   1   60.07    8.46
   4   4   1   71.06    7.16
   5  -4   1   47.23    7.54
  -5  -4  -1   32.13    6.02
  -5  -4  -1   38.21    4.28
   5  -4   1   39.08    4.29
  -5   4  -1   60.37    6.99
   5   4   1   45.70    4.51
  -5   4  -1   44.51    4.31
   5   4   1   45.49    7.14
  -6  -4  -1  110.32   14.11
  -6  -4  -1  112.54   11.24
   6   4   1  122.27   11.44
  -6   4  -1  101.85   13.59
  -6   4  -1  120.95   11.23
   6   4   1  110.04   11.24
  -7  -4  -1   17.11    2.21
   7  -4   1   10.38    5.60
  -7  -4  -1   15.81    4.39
  -7   4  -1   19.71    2.22
   7   4   1   20.92    2.45
   7   4   1   22.94    5.87
  -7   4  -1   22.27    5.82
  -8  -4  -1   15.39    2.01
   8  -4   1    7.48    6.09
  -8  -4  -1   17.89    5.49
  -8   4  -1   16.36    1.96
   8   4   1   10.12    5.65
  -8   4  -1   22.43    6.27
  -9  -4  -1    5.97    5.37
   9  -4   1   11.67    8.12
  -9  -4  -1    7.36    1.41
  -9   4  -1   11.42    1.62
   9   4   1    9.11    1.83
   9   4   1   10.02    7.03
  -9   4  -1    5.07    6.20
 -10  -4  -1    3.14    6.64
 -10  -4  -1    4.05    1.03
  10  -4   1   16.10   17.65
  10   4   1    3.18    1.27
 -10   4  -1    1.56    0.92
  10   4   1    2.13    9.58
 -10   4  -1    2.83    7.48
 -10  -5   1   11.22    6.65
 -10  -5   1    5.39    1.37
 -10   5   1   -3.38    7.80
  10   5  -1    9.08    8.82
 -10   5   1    8.15    1.50
  10   5  -1    7.41    1.75
  -9  -5   1   21.26    6.28
  -9  -5   1   20.12    2.53
   9  -5  -1   11.25    8.36
  -9   5   1   22.84    7.60
  -9   5   1   24.05    2.61
   9   5  -1   20.08    7.79
   9   5  -1   19.45    2.74
  -8  -5   1    3.93    0.90
   8  -5  -1    6.76    5.87
  -8  -5   1    1.89    3.79
  -8   5   1    3.07    0.81
   8   5  -1    3.11    0.92
   8   5  -1    0.72    5.04
  -8   5   1    3.42    4.61
  -7  -5   1   74.58    7.74
  -7  -5   1   72.71   10.20
  -7   5   1   80.74    7.77
   7   5  -1   94.01   11.37
  -7   5   1   79.51   11.35
   7   5  -1   73.87    7.90
  -6  -5   1   33.72    3.34
  -6  -5   1   31.98    5.77
   6  -5  -1   29.37    6.73
   6   5  -1   29.82    3.27
  -6   5   1   27.93    6.15
   6   5  -1   27.87    3.45
  -6   5   1   34.31    3.35
   6   5  -1   32.73    6.22
   5  -5  -1    0.50    0.36
  -5  -5   1    0.29    0.24
   5  -5  -1    0.20    0.64
  -5  -5   1    0.04    1.56
   5  -5  -1    0.02    2.32
   5   5  -1    0.25    0.36
  -5   5   1    0.05    0.26
  -5   5   1    0.96    2.47
   5   5  -1    0.22    0.27
   4  -5  -1  126.53   13.32
   4  -5  -1  151.43   15.15
  -4  -5   1  134.84   13.97
  -4  -5   1  129.17   12.69
   4  -5  -1  127.46   12.72
  -4   5   1  125.73   14.65
  -4   5   1  132.56   12.71
   4   5  -1  124.62   14.08
   4   5  -1  139.29   12.95
   4   5  -1  130.92   12.66
  -3  -5   1   33.51    3.03
   3  -5  -1   29.40    3.33
  -3  -5   1   29.57    2.91
   3  -5  -1   25.37    4.78
  -3  -5   1   30.72    3.86
   3  -5  -1   25.26    2.92
   3   5  -1   24.70    3.13
   3   5  -1   26.69    3.94
  -3   5   1   29.74    2.93
  -3   5   1   32.18    5.24
   3   5  -1   29.24    2.87
  -2  -5   1   78.27    6.56
  -2  -5   1   66.89    6.33
   2  -5  -1   58.29    7.72
  -2  -5   1   69.42    6.92
   2  -5  -1   67.19    6.38
   2   5  -1   64.34    6.27
   2   5  -1   58.07    6.61
   2   5  -1   65.66    7.02
  -2   5   1   63.48    6.35
  -2   5   1   60.03    6.67
  -1  -5   1   18.83    1.69
   1  -5  -1   17.49    3.24
   1  -5  -1   19.12    1.76
  -1  -5   1   17.66    1.96
  -1   5   1   15.68    1.98
  -1   5   1   19.28    3.19
   1   5  -1   13.13    1.95
   1   5  -1   15.29    1.92
  -1   5   1   14.41    1.66
   0  -5   1  178.73   16.44
   0  -5   1  176.63   16.44
   0  -5  -1  162.67   16.81
   0   5   1  184.76   17.01
   0   5  -1  169.51   17.04
   0   5   1  181.41   17.81
   0   5   1  173.03   16.47
   0   5   1  178.46   16.47
   0   5  -1  164.19   16.69
   0   5  -1  190.55   16.75
   0   5   1  144.28   16.78
  -1  -5  -1  228.80   25.36
   1  -5   1  228.30   25.13
   1  -5   1  267.47   24.87
  -1  -5  -1  243.20   25.23
   1  -5   1  274.61   25.81
  -1  -5  -1  258.56   24.91
   1   5   1  285.81   24.88
   1   5   1  252.98   25.30
  -1   5  -1  283.73   25.74
   1   5   1  300.17   25.64
  -2  -5  -1  106.62   10.46
   2  -5   1  116.90   11.74
  -2  -5  -1  113.37   11.21
   2  -5   1   94.50   10.71
  -2  -5  -1  121.34   10.77
   2  -5   1  107.09   10.44
  -2   5  -1  113.27   11.57
  -2   5  -1  105.85   10.39
   2   5   1  107.22   11.33
   2   5   1  110.03   10.44
  -3  -5  -1   23.79    2.29
   3  -5   1   20.66    4.09
   3  -5   1   21.40    2.61
   3  -5   1   20.69    2.27
  -3  -5  -1   22.76    3.26
   3   5   1   19.19    2.58
   3   5   1   21.65    2.26
  -3   5  -1   23.73    2.24
  -3   5  -1   21.27    3.86
   4  -5   1    7.27    3.01
   4  -5   1    5.99    0.94
  -4  -5  -1    9.06    1.14
  -4  -5  -1    6.64    0.94
  -4  -5  -1    7.04    2.12
  -4   5  -1   14.20    3.22
   4   5   1    7.54    0.96
   4   5   1    9.37    1.62
   4   5   1    8.32    2.68
  -4   5  -1    8.09    0.94
   5  -5   1   32.43    6.80
  -5  -5  -1   32.98    3.21
   5  -5   1   30.02    3.19
  -5  -5  -1   32.76    5.32
   5   5   1   27.91    3.21
   5   5   1   28.75    3.42
   5   5   1   33.85    5.64
  -6  -5  -1   16.80    4.04
  -6  -5  -1   16.96    2.00
   6  -5   1   10.77    4.65
   6   5   1   16.55    4.65
   6   5   1   17.82    2.00
  -6   5  -1   21.43    5.39
   6   5   1   17.61    2.26
  -6   5  -1   17.22    1.96
   7  -5   1    7.75    5.33
  -7  -5  -1    1.79    0.54
  -7  -5  -1    1.89    2.87
   7   5   1   -0.12    3.52
  -7   5  -1    2.22    3.54
  -7   5  -1    1.68    0.53
   7   5   1    0.79    0.68
  -8  -5  -1    0.75    0.57
  -8  -5  -1   -0.68    3.44
   8  -5   1   -1.54    5.82
  -8   5  -1   -0.63    0.38
  -8   5  -1   -1.02    4.41
   8   5   1   -0.28    0.66
   8   5   1    1.89    4.82
  -9  -5  -1   25.96    6.79
  -9  -5  -1   28.93    3.23
   9   5   1   24.43    8.58
  -9   5  -1   18.83    7.61
  -9   5  -1   26.33    3.10
   9   5   1   27.88    3.53
 -10  -5  -1   14.16    8.03
 -10  -5  -1   12.81    2.09
 -10   5  -1   11.03    1.89
  10   5   1   14.06    2.45
  10   5   1   20.10   10.61
 -10  -6   1    0.88    0.73
  10   6  -1    1.49    1.10
 -10   6   1    1.50    0.80
  -9  -6   1   46.93    4.83
  -9   6   1   43.66    4.76
   9   6  -1   43.69    5.08
  -9   6   1   37.92   10.44
   8  -6  -1   10.91    6.53
  -8  -6   1   13.27    1.73
  -8  -6   1   13.59    4.59
   8   6  -1   14.52    2.07
   8   6  -1    3.84    4.97
  -8   6   1   12.62    1.69
  -8   6   1    4.78    5.50
  -7  -6   1    5.82    3.05
   7  -6  -1    1.53    4.51
  -7  -6   1    4.65    0.91
  -7   6   1    3.23    0.81
   7   6  -1    5.35    1.19
  -7   6   1    8.23    4.45
   7   6  -1    5.90    3.96
   6  -6  -1   46.53    8.59
  -6  -6   1   46.77    4.76
  -6  -6   1   50.26    6.92
  -6   6   1   47.91    4.76
   6   6  -1   44.75    5.02
  -6   6   1   38.06    7.73
   5  -6  -1   13.76    4.70
   5  -6  -1   12.57    1.62
  -5  -6   1   12.89    3.17
  -5  -6   1   15.09    1.62
  -5   6   1   15.05    4.21
   5   6  -1   12.13    1.87
   5   6  -1   13.80    3.53
   5   6  -1   13.85    1.56
  -5   6   1   15.04    1.62
   4  -6  -1   76.95    7.88
  -4  -6   1   65.25    8.39
   4  -6  -1   71.95    7.39
   4  -6  -1   76.99    9.75
  -4  -6   1   81.06    7.37
   4   6  -1   77.37    8.88
   4   6  -1   79.48    7.31
  -4   6   1   73.60    9.37
   4   6  -1   64.97    7.64
  -4   6   1   79.33    7.38
  -3  -6   1   13.77    2.34
   3  -6  -1   12.02    1.31
   3  -6  -1   15.47    3.70
   3  -6  -1   12.43    1.74
  -3  -6   1   12.49    1.43
  -3  -6   1   11.60    1.25
   3   6  -1    9.56    1.17
  -3   6   1   11.45    1.26
   3   6  -1    9.41    1.74
  -3   6   1   16.71    3.76
   3   6  -1    9.12    2.24
   2  -6  -1  333.68   34.75
   2  -6  -1  341.74   33.55
   2  -6  -1  331.10   33.14
  -2  -6   1  335.29   33.08
  -2  -6   1  347.15   33.66
  -2  -6   1  387.24   33.40
  -2   6   1  347.09   33.11
   2   6  -1  331.48   33.48
   2   6  -1  350.81   33.81
  -2   6   1  346.31   33.54
  -2   6   1  385.98   34.88
   1  -6  -1   24.26    2.41
   1  -6  -1   18.53    2.71
   1  -6  -1   27.32    4.01
  -1  -6   1   23.64    2.34
  -1  -6   1   22.33    2.71
  -1   6   1   24.79    2.38
   1   6  -1   23.09    2.85
   1   6  -1   25.00    2.74
  -1   6   1   25.47    2.43
  -1   6   1   32.09    4.01
  -1   6   1   23.18    2.77
   0  -6   1   66.65    6.13
   0  -6  -1   54.68    6.52
   0  -6   1   68.95    6.16
   0  -6   1   66.15    6.53
   0   6   1   64.04    6.76
   0   6   1   63.70    6.14
   0   6   1   65.34    6.15
   0   6  -1   57.69    6.43
   0   6   1   63.57    7.59
   0   6  -1   63.91    6.49
   0   6  -1   64.65    6.92
  -1  -6  -1  133.30   13.63
  -1  -6  -1  128.22   13.75
   1  -6   1  142.06   13.19
   1  -6   1  122.99   13.51
  -1  -6  -1  138.88   13.24
   1  -6   1  132.31   14.21
   1   6   1  144.46   13.72
   1   6   1  137.21   13.18
  -1   6  -1  162.72   14.29
   1   6   1  143.43   13.96
   1   6   1  137.41   13.18
  -1   6  -1  140.57   13.53
   2  -6   1    2.09    1.54
  -2  -6  -1    2.97    0.84
   2  -6   1    3.68    0.92
  -2  -6  -1    3.30    0.55
  -2  -6  -1    3.23    1.19
   2  -6   1    3.69    0.54
  -2   6  -1    3.91    0.42
  -2   6  -1    3.42    1.51
   2   6   1    2.75    0.88
   2   6   1    3.55    0.52
   2   6   1    3.26    1.29
   3  -6   1    9.49    1.35
  -3  -6  -1    9.62    1.20
   3  -6   1    6.42    0.91
  -3  -6  -1    7.13    1.86
  -3  -6  -1    7.70    0.92
   3  -6   1    9.66    2.88
  -3   6  -1    7.95    2.42
  -3   6  -1    7.23    0.85
   3   6   1    6.67    0.89
   3   6   1   10.85    2.44
   3   6   1    5.84    1.39
   4  -6   1   55.56    5.58
  -4  -6  -1   52.17    6.77
   4  -6   1   56.32    6.04
   4   6   1   50.68    5.94
   4   6   1   57.34    5.55
  -4   6  -1   54.62    8.13
  -4   6  -1   60.50    5.52
   5  -6   1   38.12    7.21
  -5  -6  -1   41.89    4.25
  -5  -6  -1   34.60    5.68
   5  -6   1   41.22    4.26
   5   6   1   36.98    6.69
   5   6   1   39.75    4.20
  -5   6  -1   44.10    4.33
  -5   6  -1   49.82    6.78
   5   6   1   43.09    4.64
  -6  -6  -1   28.40    5.97
   6  -6   1   40.42    7.98
  -6  -6  -1   37.86    4.37
   6   6   1   41.99    7.37
  -6   6  -1   49.51    4.39
   6   6   1   43.17    4.37
   6   6   1   44.85    4.81
  -6   6  -1   43.27    7.43
  -7  -6  -1  108.87   14.22
  -7  -6  -1  126.20   12.14
   7  -6   1  135.62   16.31
   7   6   1  130.96   15.50
   7   6   1  118.55   12.45
  -7   6  -1  127.81   15.81
  -7   6  -1  123.93   12.06
   8  -6   1   22.30    8.09
  -8  -6  -1   23.29    2.55
  -8  -6  -1   12.35    5.02
  -8   6  -1   30.88    7.39
   8   6   1   21.56    7.26
   8   6   1   17.39    2.81
  -8   6  -1   22.02    2.43
  -9  -6  -1    3.75    1.02
  -9  -6  -1    5.14    5.04
   9  -6   1    1.91    8.45
  -9   6  -1    9.94    6.38
   9   6   1   -8.08    6.40
   9   6   1    4.76    1.39
  -9   6  -1    5.92    1.12
  10   6   1    4.03    1.53
 -10   6  -1    4.25    1.11
 -10  -7   1    5.45    1.27
  10   7  -1    3.31    1.64
 -10   7   1    2.58    1.02
  -9  -7   1   17.42    2.13
   9  -7  -1   13.63    9.66
  -9  -7   1   11.42    5.44
  -9   7   1   14.62    2.02
   9   7  -1   14.60    2.71
   9   7  -1   15.92    7.62
  -9   7   1   11.98    7.47
  -8  -7   1   30.74    3.26
  -8  -7   1   23.07    5.82
   8  -7  -1   33.98    9.95
  -8   7   1   27.48    8.52
   8   7  -1   19.18    6.59
  -8   7   1   28.99    3.20
  -7  -7   1  119.06   10.76
  -7  -7   1  106.36   13.05
   7  -7  -1  121.65   15.25
   7   7  -1  100.50   11.05
   7   7  -1  106.11   10.61
  -7   7   1  111.78   10.69
  -7   7   1   87.73   14.21
   6  -7  -1   21.97    6.09
  -6  -7   1   17.65    4.25
  -6  -7   1   20.08    2.29
  -6   7   1   20.68    2.27
   6   7  -1   19.32    2.65
   6   7  -1   22.59    5.17
  -6   7   1   24.21    5.78
   6   7  -1   19.85    2.20
   5  -7  -1   26.82    5.98
  -5  -7   1   24.18    4.29
  -5  -7   1   25.32    2.38
  -5   7   1   34.95    6.37
  -5   7   1   20.73    2.32
   5   7  -1   20.69    2.26
   5   7  -1   17.66    2.67
   5   7  -1   16.21    4.16
  -4  -7   1   56.08    5.44
  -4  -7   1   54.94    6.62
  -4  -7   1   57.88    5.58
   4  -7  -1   50.01    7.88
   4  -7  -1   49.54    5.46
  -4   7   1   55.27    5.43
  -4   7   1   73.54    8.36
   4   7  -1   52.05    6.96
   4   7  -1   53.65    5.35
   3  -7  -1   45.71    4.57
   3  -7  -1   49.79    6.74
  -3  -7   1   55.10    4.79
  -3  -7   1   47.95    5.42
  -3  -7   1   47.84    4.53
   3   7  -1   40.21    5.59
  -3   7   1   46.01    4.52
   3   7  -1   40.35    4.95
   3   7  -1   40.83    4.41
  -3   7   1   48.29    6.64
  -2  -7   1   25.99    2.60
  -2  -7   1   26.65    2.97
   2  -7  -1   26.91    3.15
   2  -7  -1   26.12    2.66
   2  -7  -1   22.22    4.54
  -2  -7   1   24.20    3.17
   2   7  -1   23.01    3.35
  -2   7   1   28.00    4.79
  -2   7   1   31.52    3.20
   2   7  -1   22.95    3.03
  -2   7   1   26.35    2.61
  -1  -7   1  359.37   34.46
  -1  -7   1  319.63   34.86
   1  -7  -1  368.08   34.53
   1   7  -1  406.37   34.95
  -1   7   1  375.36   34.48
  -1   7   1  359.60   36.03
   1   7  -1  358.37   34.98
  -1   7   1  360.39   34.49
  -1   7   1  357.35   34.97
   0  -7   1   30.35    2.76
   0  -7   1   28.58    3.23
   0  -7  -1   23.87    3.21
   0  -7   1   32.20    2.82
   0   7  -1   22.88    3.13
   0   7  -1   32.64    3.82
   0   7  -1   26.35    3.12
   0   7   1   27.57    3.27
   0   7   1   25.09    3.42
   0   7   1   29.30    2.75
   0   7   1   26.59    2.73
   0   7   1   28.69    4.43
   1  -7   1  127.96   12.86
  -1  -7  -1  113.53   12.87
  -1  -7  -1  127.67   12.50
   1  -7   1  117.89   13.59
  -1  -7  -1  123.02   13.05
   1   7   1  130.60   12.40
  -1   7  -1  160.74   13.75
   1   7   1  134.35   13.28
   1   7   1  129.57   12.40
  -1   7  -1  141.14   12.86
  -2  -7  -1  192.03   17.42
   2  -7   1  179.41   17.38
  -2  -7  -1  175.71   18.18
  -2  -7  -1  180.82   17.81
   2  -7   1  171.66   18.84
   2  -7   1  156.81   17.76
  -2   7  -1  192.17   18.81
   2   7   1  186.81   17.52
   2   7   1  189.18   18.46
   2   7   1  181.92   17.99
  -2   7  -1  190.27   17.29
   3  -7   1    4.16    1.03
   3  -7   1    1.60    2.42
  -3  -7  -1    5.88    1.05
  -3  -7  -1    4.19    1.52
   3  -7   1    3.14    0.59
  -3  -7  -1    4.52    0.64
  -3   7  -1    3.13    0.48
  -3   7  -1    0.25    1.73
   3   7   1    3.13    0.55
   3   7   1    4.17    1.81
   3   7   1    3.27    1.05
  -4  -7  -1    6.13    2.02
  -4  -7  -1    6.87    1.20
  -4  -7  -1    7.10    0.94
   4  -7   1    6.79    1.26
   4  -7   1    4.16    2.79
   4  -7   1    5.63    1.34
  -4   7  -1    4.78    0.72
   4   7   1    3.98    0.74
   4   7   1    5.77    2.25
  -4   7  -1    1.74    2.53
   4   7   1    4.03    1.27
   5  -7   1    7.63    3.90
  -5  -7  -1    4.29    2.31
  -5  -7  -1    7.64    0.95
  -5   7  -1    6.10    3.17
   5   7   1    4.70    1.34
  -5   7  -1    5.40    0.85
   5   7   1    6.09    0.94
   6  -7   1   -1.86    3.72
  -6  -7  -1    1.03    0.43
  -6  -7  -1   -1.34    2.07
  -6   7  -1    6.59    3.77
   6   7   1    0.05    0.43
  -6   7  -1    1.15    0.40
   6   7   1    0.59    0.64
   6   7   1    4.09    3.33
   7  -7   1   -4.06    4.64
  -7  -7  -1    0.66    0.44
  -7  -7  -1    0.69    2.95
  -7   7  -1    0.03    0.38
   7   7   1    0.53    0.75
   7   7   1    1.90    3.95
  -7   7  -1    0.22    4.20
  -8  -7  -1   50.09    5.38
  -8  -7  -1   52.57    8.89
   8   7   1   48.87    5.80
  -8   7  -1   57.58    5.33
   8   7   1   35.79    9.38
  -8   7  -1   40.91    9.61
  -9  -7  -1    1.81    0.82
  -9  -7  -1   -2.66    4.88
   9   7   1    3.58    1.37
  -9   7  -1    2.61    0.77
   9   7   1    0.59    7.14
 -10  -7  -1   10.61    1.79
  10   7   1    6.37    2.07
 -10   7  -1    8.11    1.52
 -10  -8   1    5.35    1.20
  10   8  -1    1.71    1.58
 -10   8   1    5.87    1.24
  -9  -8   1    7.17    5.12
  -9  -8   1    8.94    1.56
   9   8  -1    7.90    1.88
   9   8  -1   14.30    7.27
  -9   8   1    6.81    1.34
  -8  -8   1   20.78    2.52
  -8  -8   1   21.89    5.67
  -8   8   1   17.62    7.08
   8   8  -1   18.81    3.27
  -8   8   1   22.08    2.49
  -7  -8   1   16.01    4.30
   7  -8  -1   11.45    6.28
  -7  -8   1   12.73    1.64
   7   8  -1    9.01    4.61
  -7   8   1   18.70    6.06
  -7   8   1   12.45    1.58
   7   8  -1   12.28    1.64
   7   8  -1   10.30    2.25
  -6  -8   1   10.91    1.43
   6  -8  -1   11.69    5.35
  -6  -8   1    7.92    3.15
  -6   8   1   12.41    1.45
   6   8  -1   15.90    4.41
   6   8  -1   11.55    1.37
  -6   8   1   19.25    5.39
   6   8  -1    8.84    2.05
   5  -8  -1   24.27    6.22
  -5  -8   1   31.07    5.15
  -5  -8   1   28.74    3.12
   5   8  -1   30.80    3.04
  -5   8   1   34.06    6.55
   5   8  -1   25.54    3.60
  -5   8   1   33.65    3.14
   5   8  -1   23.89    5.02
  -4  -8   1   64.84    6.26
   4  -8  -1   67.93    9.20
   4  -8  -1   64.56    6.31
  -4  -8   1   70.93    7.74
   4   8  -1   61.84    6.24
   4   8  -1   55.04    6.75
   4   8  -1   60.92    7.90
  -4   8   1   63.39    6.23
  -4   8   1   69.29    8.84
  -3  -8   1    7.49    1.24
  -3  -8   1    5.39    1.64
   3  -8  -1    4.46    2.99
   3  -8  -1    7.28    1.43
   3  -8  -1    4.17    0.79
  -3  -8   1    4.90    0.76
  -3   8   1    5.78    0.73
   3   8  -1    7.79    2.04
  -3   8   1    5.28    2.74
   3   8  -1    6.10    1.43
   2  -8  -1  107.53   12.52
   2  -8  -1  132.67   14.39
  -2  -8   1  126.11   12.45
  -2  -8   1  131.11   12.03
  -2  -8   1  117.26   12.59
   2  -8  -1  132.41   12.10
   2   8  -1  117.11   12.79
  -2   8   1  131.27   12.01
  -2   8   1  149.40   14.27
   2   8  -1  118.10   12.52
   1  -8  -1   50.63    5.23
  -1  -8   1   47.24    5.65
   1  -8  -1   48.04    5.70
  -1  -8   1   54.57    5.19
   1   8  -1   52.98    5.65
  -1   8   1   69.98    7.36
  -1   8   1   55.17    5.16
  -1   8   1   55.88    5.96
   1   8  -1   59.37    5.87
  -1   8   1   44.67    5.64
   1   8  -1   57.42    6.60
  -1   8   1   56.30    5.16
   0  -8  -1   10.45    1.84
   0  -8   1   11.54    1.64
   0   8   1    6.51    1.68
   0   8   1    9.39    0.99
   0   8  -1   10.01    1.68
   0   8   1    6.98    2.51
   0   8  -1   10.53    2.29
   0   8  -1    8.92    1.62
   0   8   1    8.72    1.65
   0   8   1   10.53    1.01
   1  -8   1   75.23    8.78
  -1  -8  -1   76.72    8.85
   1  -8   1   91.70    8.36
  -1  -8  -1   98.28    9.15
  -1  -8  -1   91.28    8.46
  -1   8  -1   81.05    8.76
   1   8   1   82.91    8.29
  -1   8  -1   94.86    9.65
   1   8   1   94.16    9.35
   1   8   1   86.97    8.29
  -2  -8  -1   48.41    4.75
   2  -8   1   49.92    4.72
   2  -8   1   40.46    7.19
   2  -8   1   41.55    5.18
  -2  -8  -1   50.01    5.25
  -2  -8  -1   40.72    5.45
   2   8   1   53.43    4.69
   2   8   1   42.16    5.75
  -2   8  -1   57.41    9.39
   3  -8   1   47.52    5.06
  -3  -8  -1   52.98    5.10
  -3  -8  -1   62.58    5.54
   3  -8   1   49.07    5.60
  -3  -8  -1   48.84    6.09
   3  -8   1   45.91    7.12
  -3   8  -1   50.10    4.93
  -3   8  -1   62.30    7.12
   3   8   1   50.20    5.00
   3   8   1   56.18    6.60
   3   8   1   42.80    5.63
   4  -8   1    1.37    2.92
  -4  -8  -1    7.91    1.37
  -4  -8  -1    5.14    2.02
  -4  -8  -1    5.29    0.92
   4  -8   1    5.12    0.91
  -4   8  -1    6.28    0.77
   4   8   1    6.94    0.84
   4   8   1    5.59    1.53
  -4   8  -1    4.81    2.64
   4   8   1    8.94    2.84
  -5  -8  -1    5.06    0.82
   5  -8   1    7.10    3.89
  -5  -8  -1    5.63    2.42
  -5   8  -1    4.19    0.67
   5   8   1    2.57    2.76
  -5   8  -1    0.92    2.80
   5   8   1    3.25    0.70
   5   8   1    2.92    1.24
  -6  -8  -1   26.99    2.80
  -6  -8  -1   22.85    4.90
   6  -8   1   21.50    6.32
   6   8   1   25.71    2.70
  -6   8  -1   22.55    5.73
  -6   8  -1   25.54    2.66
   6   8   1   20.15    3.30
   7  -8   1   57.36   12.14
  -7  -8  -1   39.80    6.75
  -7   8  -1   33.72    7.82
   7   8   1   29.52    4.38
   7   8   1   27.15    7.22
  -7   8  -1   42.46    3.90
  -8  -8  -1    6.05    1.18
  -8  -8  -1    8.92    4.35
   8  -8   1    9.16    7.77
   8   8   1    0.17    5.46
  -8   8  -1    4.22    6.14
  -8   8  -1    7.18    1.13
   8   8   1    4.64    1.57
  -9  -8  -1   23.85    8.92
  -9  -8  -1   34.82    3.80
   9   8   1   20.67   11.07
   9   8   1   25.74    4.30
  -9   8  -1   36.56    3.63
  -9  -9   1    0.08    0.64
  -9   9   1   -1.00    0.57
   9   9  -1    0.18    1.25
  -8  -9   1    3.30    0.83
  -8  -9   1    1.29    3.77
  -8   9   1    2.47    0.76
   8   9  -1    2.77    1.38
   8   9  -1    4.72    5.67
  -7  -9   1   42.15    4.35
  -7  -9   1   44.71    7.29
  -7   9   1   42.97    4.26
   7   9  -1   34.69    7.73
   7   9  -1   45.79    4.52
   7   9  -1   30.95    4.82
  -7   9   1   37.46    8.76
   6  -9  -1   10.65    5.48
  -6  -9   1   12.07    3.38
  -6  -9   1   11.38    1.48
   6   9  -1   12.05    4.08
  -6   9   1   18.27    5.60
   6   9  -1   10.88    1.33
   6   9  -1    9.31    2.12
  -6   9   1   11.68    1.42
   5  -9  -1    6.99    4.85
  -5  -9   1   10.08    1.28
   5   9  -1   10.38    1.15
   5   9  -1    6.90    1.92
  -5   9   1    8.13    3.93
  -5   9   1   10.94    1.27
  -4  -9   1   14.55    3.18
   4  -9  -1   13.17    1.86
   4  -9  -1   24.60    5.51
  -4  -9   1   17.71    2.11
  -4  -9   1   16.27    2.03
   4   9  -1   12.96    3.48
  -4   9   1   17.41    1.81
  -4   9   1   21.05    4.95
   4   9  -1   17.13    1.65
   4   9  -1   17.63    2.55
   3  -9  -1  109.52   12.80
  -3  -9   1  118.51   10.33
  -3  -9   1  101.90    9.91
   3  -9  -1  108.08   10.95
  -3  -9   1   85.24   10.67
  -3   9   1   96.25    9.86
   3   9  -1   95.18   11.08
  -3   9   1  114.73   12.49
   2  -9  -1   24.22    5.14
  -2  -9   1   25.11    3.38
  -2  -9   1   28.44    3.34
   2  -9  -1   28.06    2.84
  -2  -9   1   25.61    2.77
   2   9  -1   32.83    3.86
  -2   9   1   30.54    2.78
  -2   9   1   24.74    3.33
  -2   9   1   29.77    2.74
   2   9  -1   22.81    3.26
  -2   9   1   19.91    4.58
   1  -9  -1   61.10    5.98
  -1  -9   1   60.18    5.95
  -1  -9   1   51.21    6.42
  -1   9   1   63.32    5.87
  -1   9   1   68.79    6.64
   1   9  -1   54.51    6.39
   1   9  -1   66.39    6.67
  -1   9   1   64.63    7.97
  -1   9   1   59.69    5.85
  -1   9   1   71.81    6.94
   1   9  -1   54.83    7.26
   0  -9  -1    6.02    1.49
   0  -9   1    8.13    1.58
   0  -9   1    6.97    0.87
   0   9  -1    8.39    1.62
   0   9   1    7.88    0.79
   0   9  -1    9.64    2.26
   0   9  -1    7.86    1.53
   0   9   1   11.09    2.93
  -1  -9  -1    9.96    1.29
  -1  -9  -1    9.44    2.07
   1  -9   1    8.40    1.15
   1  -9   1   11.73    2.02
  -1   9  -1   16.47    3.02
   1   9   1   10.93    1.08
  -1   9  -1   11.98    1.68
   1   9   1   14.84    2.65
   1   9   1   10.43    1.07
  -1   9  -1   12.81    2.02
  -2  -9  -1   30.76    3.06
   2  -9   1   31.16    3.01
  -2  -9  -1   31.12    4.01
   2  -9   1   28.60    5.29
  -2  -9  -1   31.87    3.64
   2   9   1   31.47    3.77
   2   9   1   31.65    4.33
  -2   9  -1   30.87    4.73
  -2   9  -1   27.98    3.48
   2   9   1   27.73    2.90
   2   9   1   27.43    2.89
   3  -9   1    4.35    2.83
  -3  -9  -1    2.72    0.98
  -3  -9  -1    0.17    1.37
   3  -9   1    1.32    0.91
   3  -9   1    1.00    0.41
  -3   9  -1    3.08    2.01
  -3   9  -1    2.44    0.32
   3   9   1    3.51    1.23
   3   9   1    1.71    1.69
  -3   9  -1    1.63    0.31
   3   9   1    2.53    0.42
  -4  -9  -1    2.87    0.59
  -4  -9  -1    2.07    1.97
   4  -9   1    2.64    0.58
   4  -9   1    6.05    3.28
   4   9   1   -2.80    1.90
  -4   9  -1    0.42    2.45
  -4   9  -1    1.50    0.33
   4   9   1   -0.46    0.86
   4   9   1    1.13    0.40
  -5  -9  -1   47.80    4.82
  -5  -9  -1   46.59    6.55
   5  -9   1   47.61    8.76
   5   9   1   48.50    7.41
  -5   9  -1   60.09    8.33
  -5   9  -1   48.89    4.65
   5   9   1   36.86    5.38
   5   9   1   47.12    4.70
  -6  -9  -1    0.77    0.46
  -6  -9  -1   -0.91    2.36
  -6   9  -1    0.44    0.34
   6   9   1    0.94    0.51
   6   9   1    0.10    0.87
   6   9   1   -4.00    3.16
  -7  -9  -1   17.82    4.88
   7  -9   1    3.63    8.45
  -7  -9  -1   17.16    2.18
   7   9   1   11.83    2.78
  -7   9  -1   20.96    2.06
  -7   9  -1   23.79    6.60
  -8  -9  -1   10.12    4.68
  -8  -9  -1    8.39    1.48
   8   9   1    8.31    6.18
   8   9   1    6.89    1.96
  -8   9  -1    9.03    1.33
  -9  -9  -1   11.29    1.77
   9   9   1    5.77    1.99
  -9   9  -1    9.05    1.42
  -9 -10   1   18.89    2.46
   9  10  -1   14.27    3.23
  -9  10   1   19.14    2.30
  -8 -10   1    1.91    0.80
  -8 -10   1    3.45    3.95
   8  10  -1    2.39    0.82
   8  10  -1    1.40    1.30
  -8  10   1    4.52    0.88
   8  10  -1    8.69    6.65
  -7 -10   1   10.94    4.38
   7 -10  -1   24.65    8.19
   7  10  -1   14.39    1.66
  -7  10   1   15.08    6.55
  -7  10   1   15.71    1.77
   7  10  -1   10.03    2.42
   7  10  -1   13.94    5.80
  -6 -10   1   25.50    2.72
  -6 -10   1   20.78    4.49
  -6  10   1   31.27    7.59
   6  10  -1   24.41    2.50
  -6  10   1   25.44    2.63
   6  10  -1   24.39    5.80
   6  10  -1   18.43    3.55
  -5 -10   1   35.91    3.74
   5 -10  -1   43.88    8.47
  -5 -10   1   41.92    5.65
  -5  10   1   23.60    6.35
   5  10  -1   35.64    3.48
   5  10  -1   34.03    4.52
   5  10  -1   39.36    6.53
  -4 -10   1   10.13    1.27
  -4 -10   1   10.37    2.69
  -4 -10   1   14.83    1.77
   4 -10  -1   12.60    4.65
   4  10  -1    8.47    2.93
   4  10  -1    9.50    2.04
  -4  10   1   11.45    4.14
  -4  10   1    9.33    1.20
  -3 -10   1    9.98    1.28
   3 -10  -1    7.35    3.80
  -3 -10   1   13.07    1.84
  -3 -10   1    8.63    2.18
   3 -10  -1    9.55    1.34
  -3  10   1   11.73    3.88
   3  10  -1   12.17    2.21
  -3  10   1   12.65    2.32
  -3  10   1   12.90    1.24
   3  10  -1   12.95    2.80
  -3  10   1   11.08    1.35
  -2 -10   1   15.66    1.55
   2 -10  -1   14.41    1.60
  -2 -10   1   16.40    2.33
   2 -10  -1   14.10    2.63
  -2  10   1   19.02    4.22
   2  10  -1    8.97    2.28
  -2  10   1   15.34    2.24
  -2  10   1   13.05    1.42
   2  10  -1   16.36    2.43
  -2  10   1   13.07    1.42
  -1 -10   1   26.94    4.02
  -1 -10   1   38.28    3.53
   1 -10  -1   31.47    4.16
   1  10  -1   34.15    5.05
  -1  10   1   31.05    5.74
   1  10  -1   30.86    4.20
  -1  10   1   38.03    4.18
   1  10  -1   37.09    4.21
  -1  10   1   39.38    4.56
   0 -10  -1   35.76    4.81
   0 -10   1   35.85    4.78
   0  10   1   46.55    4.96
   0  10   1   56.71    6.75
   0  10   1   42.77    5.27
   0  10  -1   45.44    4.96
   0  10  -1   46.05    5.72
   1 -10   1   56.65    5.50
  -1 -10  -1   57.80    5.69
  -1 -10  -1   44.88    6.10
   1  10   1   59.26    6.30
   1  10   1   55.48    6.69
   1  10   1   54.12    8.01
  -1  10  -1   60.35    6.11
  -1  10  -1   56.45    6.21
  -1  10  -1   60.91    7.16
   2 -10   1   33.25    3.87
  -2 -10  -1   31.82    4.10
  -2 -10  -1   33.66    3.83
   2 -10   1   30.92    5.70
   2 -10   1   35.40    3.11
  -2 -10  -1   33.39    3.19
   2  10   1   24.33    3.72
  -2  10  -1   31.77    3.67
  -2  10  -1   25.18    4.87
   2  10   1   26.79    2.91
   2  10   1   29.84    4.51
   2  10   1   28.41    2.91
  -3 -10  -1   26.13    2.69
   3 -10   1   24.36    2.84
   3 -10   1   14.31    4.67
  -3  10  -1   20.40    4.58
   3  10   1   25.16    3.49
   3  10   1   25.83    2.48
   3  10   1   28.20    5.44
   4 -10   1   18.53    5.42
   4 -10   1   22.23    2.30
  -4 -10  -1   20.77    4.04
  -4 -10  -1   23.12    2.31
  -4  10  -1   20.15    2.03
  -4  10  -1   20.82    4.76
   4  10   1   17.29    3.27
   4  10   1   16.92    4.42
   4  10   1   18.96    2.12
  -5 -10  -1    3.09    2.35
  -5 -10  -1    0.24    0.39
   5 -10   1    0.22    4.67
   5  10   1    2.04    0.48
   5  10   1   -3.57    2.73
   5  10   1    0.92    1.02
  -5  10  -1   -1.05    3.54
  -5  10  -1    1.36    0.36
  -6 -10  -1   15.88    1.83
  -6 -10  -1   15.74    4.14
   6  10   1   10.34    2.48
  -6  10  -1    9.39    4.96
   6  10   1   15.13    5.08
  -7 -10  -1   14.07    1.60
  -7 -10  -1    5.27    3.95
   7  10   1    7.21    5.17
  -7  10  -1   10.13    1.31
   7  10   1    6.30    2.05
  -8 -10  -1   10.18    1.68
  -8 -10  -1   13.24    5.10
   8  10   1    7.30    2.28
  -8  10  -1    9.39    1.38
  -9 -10  -1    5.08    1.42
   9  10   1    2.49    1.80
  -9 -11   1    5.85    1.26
   9  11  -1   -0.59    1.80
  -9  11   1    4.58    1.06
  -8 -11   1    4.49    1.03
  -8 -11   1    2.82    5.52
   8  11  -1    9.92    7.29
   8  11  -1    0.72    1.49
  -8  11   1    3.86    0.82
  -7 -11   1    5.30    1.02
  -7 -11   1    3.54    3.57
   7  11  -1    3.87    5.17
   7  11  -1    2.42    0.65
  -7  11   1    4.96    0.85
   7  11  -1    3.81    1.69
  -6 -11   1   29.28    5.46
   6 -11  -1   13.01    7.59
  -6 -11   1   25.41    2.57
  -6  11   1   26.71    7.62
  -6  11   1   23.58    2.40
   6  11  -1   20.08    2.17
   6  11  -1   19.42    5.11
   6  11  -1   19.08    3.63
  -5 -11   1    8.31    1.29
  -5 -11   1   13.66    3.23
   5  11  -1    6.05    3.61
  -5  11   1    8.94    1.12
   5  11  -1    9.66    2.23
  -5  11   1    7.62    4.46
  -4 -11   1   86.17    8.26
   4 -11  -1   59.76   11.49
  -4 -11   1   74.64    9.36
   4  11  -1   88.08   10.18
  -4  11   1   79.93   11.30
   4  11  -1   87.34    9.11
  -4  11   1   88.12    8.12
  -3 -11   1   42.64    5.52
   3 -11  -1   44.03    4.65
  -3 -11   1   56.62    5.23
   3 -11  -1   37.53    7.81
  -3 -11   1   45.06    4.61
   3  11  -1   45.29    6.14
  -3  11   1   47.27    4.47
   3  11  -1   42.12    5.30
  -3  11   1   54.84    5.53
  -3  11   1   42.36    4.48
  -3  11   1   45.41    7.72
  -2 -11   1   51.51    5.91
   2 -11  -1   54.12    5.33
  -2 -11   1   52.65    5.30
   2  11  -1   54.09    5.99
   2  11  -1   49.01    6.33
  -2  11   1   50.24    7.74
  -2  11   1   61.29    6.15
  -2  11   1   51.45    6.39
   2  11  -1   52.35    7.65
  -1 -11   1   19.50    3.08
  -1 -11   1   27.09    2.49
   1  11  -1   18.37    2.86
  -1  11   1   20.48    4.72
  -1  11   1   20.82    3.02
   1  11  -1   19.42    3.94
   1  11  -1   27.00    3.45
  -1  11   1   24.17    3.83
   0 -11   1   52.15    5.97
   0  11  -1   57.80    5.86
   0  11  -1   51.05    6.74
   0  11  -1   55.39    6.02
   0  11   1   50.59    7.56
   0  11   1   50.79    5.92
   0  11   1   47.22    6.27
   1 -11   1   51.17    6.45
   1 -11   1   57.85    5.75
   1  11   1   59.49    8.60
  -1  11  -1   57.48    6.59
   1  11   1   60.01    7.07
  -1  11  -1   68.55    7.65
   1  11   1   54.48    6.49
  -1  11  -1   66.06    6.47
   2 -11   1   63.77    6.70
  -2 -11  -1   71.71    6.87
  -2  11  -1   70.37    8.72
   2  11   1   64.88    8.12
  -2  11  -1   70.41    7.38
   2  11   1   70.80    7.60
   3 -11   1   17.92    2.10
  -3 -11  -1   14.06    3.30
  -3 -11  -1   21.56    2.20
   3  11   1   18.87    1.88
   3  11   1   16.08    3.87
  -3  11  -1   15.35    4.14
   3  11   1   19.26    1.87
   3  11   1   21.80    3.09
  -4 -11  -1    3.34    1.93
  -4 -11  -1    1.30    0.47
  -4  11  -1   -1.03    3.13
   4  11   1    1.53    2.71
   4  11   1    2.46    1.20
   4  11   1    0.59    0.28
   4  11   1    0.28    0.45
  -5 -11  -1   70.05    6.95
   5  11   1   71.29    6.73
  -5  11  -1   71.30   10.30
  -5  11  -1   72.64    6.64
   5  11   1   51.90    7.65
  -6 -11  -1   10.42    1.57
  -6 -11  -1   16.92    4.33
   6  11   1    7.42    4.53
  -6  11  -1    9.86    1.17
   6  11   1    8.22    1.24
  -7 -11  -1   -0.76    3.89
  -7 -11  -1    8.82    1.41
   7  11   1    7.87    1.19
  -7  11  -1    6.58    1.05
   7  11   1    8.29    2.37
   7  11   1    3.12    5.60
  -8 -11  -1    1.22    0.73
   8  11   1    2.38    1.64
  -8  11  -1   -0.43    0.50
  -8 -12   1    5.84    1.26
  -8  12   1    6.61    1.12
   8  12  -1    7.52    2.53
  -7 -12   1    5.32    4.04
  -7 -12   1    5.16    1.01
   7  12  -1    6.26    2.11
   7  12  -1    3.31    5.54
  -7  12   1    4.16    0.88
  -6 -12   1   -0.84    2.90
  -6 -12   1    2.45    0.67
   6  12  -1    4.13    4.12
  -6  12   1    1.24    0.49
   6  12  -1    1.62    1.48
  -5 -12   1   31.20    3.10
  -5 -12   1   20.26    4.76
   5 -12  -1   30.33    8.25
  -5  12   1   34.54    7.54
   5  12  -1   22.97    5.44
  -5  12   1   29.12    2.87
   5  12  -1   24.17    3.93
  -4 -12   1    2.31    1.98
  -4 -12   1    0.43    0.38
   4  12  -1    1.55    1.13
  -4  12   1    4.15    3.86
   4  12  -1    1.71    2.67
  -4  12   1    1.02    0.29
  -3 -12   1   16.47    2.86
  -3 -12   1   13.67    1.61
  -3  12   1   14.27    2.65
   3  12  -1   12.81    2.52
  -3  12   1   11.90    4.84
   3  12  -1   10.43    3.12
   2 -12  -1   23.12    2.60
  -2 -12   1   24.17    2.63
   2  12  -1   22.61    4.84
   2  12  -1   27.31    3.40
  -2  12   1   27.22    4.09
  -2  12   1   17.42    4.85
   2  12  -1   19.92    3.70
  -2  12   1   29.29    3.48
  -1 -12   1   43.13    5.67
   1  12  -1   50.82    5.94
   1  12  -1   53.34    5.67
  -1  12   1   53.09    6.36
  -1  12   1   56.24    5.83
   1  12  -1   41.40    6.62
  -1  12   1   43.45    7.58
   0  12   1   16.03    2.98
   0  12   1   24.03    3.87
   0  12  -1   17.35    3.78
   0  12  -1   22.90    3.22
   0  12   1   19.33    4.68
   0  12  -1   19.47    2.73
   1 -12   1   10.09    1.15
  -1  12  -1   12.36    3.22
   1  12   1    4.57    3.28
   1  12   1   13.89    2.45
  -1  12  -1    6.25    1.61
  -1  12  -1    6.69    2.04
   1  12   1    9.57    2.64
   2 -12   1   38.27    4.08
  -2 -12  -1   37.44    4.03
  -2  12  -1   27.90    5.65
  -2  12  -1   34.82    4.85
  -2  12  -1   46.79    4.71
   2  12   1   34.37    7.09
   2  12   1   35.24    4.72
   2  12   1   40.47    5.67
  -3 -12  -1   40.35    5.25
   3 -12   1   33.35    3.75
  -3 -12  -1   37.85    3.88
  -3  12  -1   33.85    9.04
   3  12   1   41.81    6.14
   3  12   1   34.49    4.66
  -4 -12  -1   11.27    3.46
  -4 -12  -1   14.54    1.79
   4  12   1   15.75    3.02
   4  12   1   14.01    4.12
  -4  12  -1   16.33    4.76
  -5 -12  -1   23.28    2.69
  -5 -12  -1   21.91    4.68
   5  12   1   18.58    3.79
   5  12   1   24.24    2.35
   5  12   1   21.28    5.52
  -6 -12  -1   19.47    4.96
  -6 -12  -1   22.17    2.60
   6  12   1   20.83    2.29
  -6  12  -1   22.34    2.18
   6  12   1   14.84    5.76
   6  12   1   18.18    3.78
  -7 -12  -1    3.01    0.86
  -7  12  -1    2.03    0.56
   7  12   1   -0.21    1.48
  -8 -12  -1    3.28    1.04
  -8  12  -1    2.98    0.78
   8  12   1    3.81    2.25
  -7 -13   1    6.86    1.26
  -7 -13   1   13.32    5.18
   7  13  -1    5.35    2.26
   7  13  -1   12.12    6.49
  -7  13   1    6.32    0.98
  -6 -13   1    9.70    4.34
  -6  13   1   15.98    1.64
   6  13  -1    7.03    5.12
   6  13  -1   12.50    2.92
  -5 -13   1    8.61    1.31
  -5 -13   1    2.82    2.86
   5  13  -1    9.85    2.58
  -5  13   1    8.14    0.93
   5  13  -1    2.61    3.86
   4 -13  -1   28.71    9.53
  -4 -13   1   29.25    3.06
  -4 -13   1   29.82    4.68
   4  13  -1   24.74    3.91
   4  13  -1   25.41    5.36
  -3 -13   1    4.78    0.93
  -3  13   1    8.74    4.16
  -3  13   1    5.15    1.56
   3  13  -1    7.37    1.83
   3  13  -1    6.31    2.73
  -2 -13   1   25.76    2.88
   2  13  -1   21.61    3.95
  -2  13   1   32.97    6.22
   2  13  -1   17.19    4.84
  -2  13   1   27.20    3.64
  -2  13   1   24.78    4.41
   2  13  -1   29.55    3.64
  -1  13   1   17.86    2.96
  -1  13   1   14.13    3.18
  -1  13   1   13.45    4.74
   1  13  -1   19.96    2.72
   1  13  -1   16.94    3.98
   1  13  -1   10.31    2.71
   0  13  -1    6.97    2.12
   0  13  -1    7.81    1.83
   0  13  -1    7.60    2.65
   0  13   1    6.15    2.40
   0  13   1    7.45    1.86
   1  13   1   40.20    5.41
  -1  13  -1   43.32    5.61
  -1  13  -1   53.39    5.43
   1  13   1   39.86    7.57
   1  13   1   46.70    6.26
   2 -13   1   19.22    2.23
  -2 -13  -1   19.87    2.46
   2  13   1   19.02    5.54
  -2  13  -1   26.12    3.14
   2  13   1   19.32    3.40
   2  13   1   16.55    3.80
  -2  13  -1   21.75    4.71
  -2  13  -1   18.34    3.43
  -3 -13  -1   14.93    1.98
  -3  13  -1   18.03    4.74
   3  13   1   16.81    3.15
   3  13   1   13.07    4.05
  -4 -13  -1   10.72    3.39
  -4 -13  -1    9.42    1.54
   4  13   1    3.28    3.67
   4  13   1    9.39    2.48
  -5 -13  -1    6.09    3.35
   5  13   1    7.42    2.32
   5  13   1   10.53    4.86
  -6 -13  -1    3.77    1.11
  -6 -13  -1   11.09    4.10
   6  13   1    6.98    0.74
   6  13   1    3.26    5.53
   6  13   1    4.98    2.19
  -7 -13  -1    1.49    0.82
   7  13   1    3.91    2.18
  -7 -14   1    4.30    1.09
   7  14  -1    3.68    2.04
  -6 -14   1   -0.70    3.77
  -6 -14   1    2.99    0.84
   6  14  -1   -0.72    1.70
   6  14  -1    0.49    5.02
  -5 -14   1    6.31    5.18
  -5 -14   1    9.81    1.50
   5  14  -1    6.90    6.16
  -4 -14   1    5.02    1.01
   4  14  -1    7.27    2.07
  -3 -14   1    1.61    0.64
   3  14  -1    0.72    1.25
   3  14  -1   -0.48    2.64
  -3  14   1    1.54    2.55
  -2 -14   1   93.07    9.25
  -2  14   1  108.68   13.39
  -2  14   1  100.02   10.11
   2  14  -1   94.96   10.42
   2  14  -1   78.66    9.75
   2  14  -1   83.11   11.21
  -2  14   1  100.84   10.82
  -1  14   1   22.84    3.14
   1  14  -1   19.23    4.32
  -1  14   1   11.37    4.51
   1  14  -1   20.20    2.99
  -1  14   1   13.83    3.47
   1  14  -1   19.49    3.47
   0  14   1   22.88    3.15
   0  14   1   13.42    4.79
   0  14  -1   21.02    3.40
   0  14  -1   12.14    2.68
   0  14  -1   17.63    4.12
   0  14   1   26.39    4.29
   1  14   1   39.72    5.97
   1  14   1   37.12    4.99
   1  14   1   33.51    6.87
  -1  14  -1   46.97    6.70
  -1  14  -1   40.28    4.85
  -2  14  -1    1.02    1.97
  -2  14  -1    2.03    1.12
   2  14   1   -0.10    1.10
   2  14   1    0.88    2.54
  -2  14  -1    0.07    2.95
   2  14   1   -2.76    6.52
  -3 -14  -1    4.96    1.07
   3  14   1    3.80    1.70
   3  14   1    6.56    3.24
  -3  14  -1    3.55    2.27
  -4 -14  -1   12.12    3.49
  -4 -14  -1   12.96    1.85
   4  14   1    9.77    4.32
   4  14   1   10.72    2.72
  -5 -14  -1    2.73    3.43
  -5 -14  -1    6.66    1.29
   5  14   1    7.35    4.78
   5  14   1    4.89    2.21
  -6 -14  -1    5.65    5.14
  -6 -14  -1    6.00    1.20
   6  14   1   15.72    6.50
   6  14   1    2.27    2.18
  -7 -14  -1   20.20    2.75
  -6 -15   1   23.84    2.72
   6  15  -1   16.37    3.74
   6  15  -1   19.06    6.88
  -5 -15   1   14.66    3.75
   5  15  -1   11.01    4.94
   5  15  -1   10.91    2.84
  -4 -15   1    6.08    1.18
  -4  15   1    2.86    3.25
   4  15  -1    8.68    4.01
  -3 -15   1   39.36    3.80
   3  15  -1   32.49    4.52
  -3  15   1   29.46    5.45
   3  15  -1   22.96    5.06
   2  15  -1   11.23    3.14
   2  15  -1   16.17    2.69
  -2  15   1    6.00    3.08
  -2  15   1   10.74    2.57
   1  15  -1   48.79    5.81
  -1  15   1   45.47    6.84
  -1  15   1   49.47    6.16
   1  15  -1   47.76    6.29
   0  15   1    6.96    3.05
   0  15  -1    8.78    2.43
   0  15  -1    7.27    1.84
   1  15   1   23.81    4.94
  -1  15  -1   30.50    4.67
  -1  15  -1   32.40    4.11
  -2  15  -1   14.43    3.26
   2  15   1   11.37    3.87
  -3 -15  -1    3.64    0.98
   3  15   1    1.26    1.53
   3  15   1   -2.81    3.66
  -4 -15  -1   25.04    4.08
   4  15   1   16.94    5.41
   4  15   1   21.47    4.00
  -5 -15  -1    0.01    3.69
  -5 -15  -1    1.98    1.00
   5  15   1    0.16    5.43
   5  15   1    5.05    2.30
  -6 -15  -1   -0.17    0.84
   6  15   1   -2.34    1.92
  -5 -16   1    0.59    0.84
   5  16  -1    2.55    5.05
   5  16  -1    1.03    1.89
  -4 -16   1   16.52    2.10
  -4  16   1    7.76    4.44
   4  16  -1   12.26    2.94
   4  16  -1   11.29    4.90
  -3 -16   1   13.28    2.19
   3  16  -1   15.76    4.42
  -3  16   1   10.34    4.28
   3  16  -1   18.72    3.28
  -2  16   1   18.40    3.34
  -2  16   1   18.52    5.91
   2  16  -1   15.54    3.99
  -1  16   1    7.11    3.81
   1  16  -1    5.95    2.07
  -1  16   1   10.37    2.44
   1  16  -1   12.07    3.09
   0  16   1    3.28    2.98
   0  16   1    6.05    1.96
   0  16  -1    7.01    2.60
  -1  16  -1    3.15    2.63
  -1  16  -1   10.41    2.29
   1  16   1    9.33    3.64
   1  16   1    9.68    2.40
  -2  16  -1   11.07    3.16
   2  16   1    9.33    4.08
   2  16   1   12.55    2.81
   3  16   1   12.13    4.53
  -3  16  -1    7.41    3.24
  -4 -16  -1    4.35    1.25
   4  16   1    3.66    2.17
  -4  16  -1    2.24    3.37
   4  16   1    9.58    5.03
  -5 -16  -1    1.28    1.07
   5  16   1    2.87    1.99
  -4 -17   1    1.87    1.09
   4  17  -1   -1.17    1.74
   3  17  -1   15.18    2.93
  -3  17   1    6.23    4.38
  -2  17   1    8.68    2.33
  -2  17   1    8.33    3.79
   2  17  -1    4.52    1.97
  -1  17   1    3.89    3.67
  -1  17   1    4.92    2.02
   1  17  -1    6.31    1.96
   0  17  -1    9.13    3.94
   0  17   1   14.00    2.98
   0  17   1    8.02    4.13
   0  17  -1   15.56    3.01
  -1  17  -1    1.32    1.40
   1  17   1   -1.29    3.65
   1  17   1    0.93    1.58
  -1  17  -1    1.18    2.78
  -2  17  -1   10.68    3.61
   2  17   1   12.87    2.98
   2  17   1   10.40    4.43
   3  17   1    3.60    4.90
   3  17   1    4.35    2.05
  -3  17  -1    6.00    3.81
   4  17   1    0.06    2.03
  -2  18   1   -0.37    1.62
   2  18  -1    1.13    1.81
   1  18  -1   29.06    4.35
  -1  18   1   22.24    4.18
  -1  18   1   18.73    5.50
   0  18   1    9.66    2.65
   0  18  -1    9.67    2.52
   0  18   1    5.52    4.35
  -1  18  -1    2.35    1.63
  -1  18  -1   -2.34    3.10
   1  18   1   -3.47    4.24
   1  18   1    2.83    1.84
 -11   0   2   -6.50    8.81
 -11   0   2   11.44    1.92
  11   0  -2   23.44   12.25
  11   0  -2   10.41    2.17
  10   0  -2    3.59    8.25
 -10   0   2   -1.74    6.06
  -9   0   2   -0.88    4.68
  -9   0   2    2.32    0.76
   9   0  -2   -6.96    5.80
   8   0  -2   48.33    9.75
  -8   0   2   43.92    8.73
  -8   0   2   50.95    5.24
   7   0  -2    1.56    3.36
  -7   0   2    0.38    0.38
  -7   0   2   -3.06    2.74
  -6   0   2    3.79    2.72
   6   0  -2   -1.45    2.32
  -6   0   2    2.37    0.54
   6   0  -2    1.43    0.54
   5   0  -2  295.02   27.88
   5   0  -2  232.39   25.52
  -5   0   2  303.36   27.81
   4   0  -2   14.87    1.55
  -4   0   2   12.73    3.19
   4   0  -2   14.51    3.21
  -4   0   2   13.02    1.54
  -3   0   2  112.14   10.37
   3   0  -2   90.62   11.39
  -3   0   2  105.63   11.53
   3   0  -2  113.08   10.36
  -2   0   2   36.65    3.43
   2   0  -2   34.62    3.41
  -2   0   2   28.90    4.12
   2   0  -2   37.56    4.36
   1   0  -2  231.64   21.78
   1   0  -2  218.86   21.71
  -1   0   2  218.17   21.75
  -1   0   2  250.73   22.36
   0   0   2   22.90    2.40
   0   0   2   19.46    2.22
   0   0  -2   23.39    2.22
   0   0  -2   24.86    2.41
   1   0   2    6.79    0.66
  -1   0  -2    5.16    1.07
   1   0   2    3.47    0.97
   1   0   2    5.23    0.61
  -1   0  -2    5.62    0.62
   2   0   2    0.25    0.73
  -2   0  -2    0.03    0.10
  -2   0  -2    1.25    0.74
   2   0   2    0.23    0.12
  -3   0  -2   12.55    2.50
   3   0   2    7.92    2.24
   3   0   2   11.06    1.17
  -3   0  -2    9.57    1.13
  -4   0  -2  188.79   17.74
   4   0   2  175.15   17.74
   4   0   2  196.11   19.54
   5   0   2   15.36    3.93
   5   0   2   13.26    1.62
  -5   0  -2   14.77    1.63
  -5   0  -2   12.45    3.35
   6   0   2   76.23    9.79
  -6   0  -2   57.54    8.74
  -6   0  -2   69.99    6.82
   7   0   2   -2.41    3.59
  -7   0  -2   -0.32    0.34
   7   0   2    0.58    0.41
  -7   0  -2   -2.95    2.71
   8   0   2   62.25    6.65
  -8   0  -2   43.38    8.81
   8   0   2   41.07    9.85
   9   0   2    9.40    7.82
  -9   0  -2   32.11    7.72
   9   0   2   25.29    3.11
  -9   0  -2   26.99    3.03
  10   0   2   10.84    2.01
 -10   0  -2   12.29    1.92
  10   0   2   22.26   10.58
 -10   0  -2    7.46    6.79
  11  -1  -2   45.97   14.08
 -11  -1   2   32.49    3.87
  11   1  -2   28.40   12.77
 -11   1   2   30.16    3.85
  11   1  -2   33.37    4.03
 -11   1   2   26.00   11.35
 -10  -1   2   15.86    2.33
  10  -1  -2   10.02    8.98
 -10  -1   2   20.47    7.85
 -10   1   2   15.26    2.23
  10   1  -2    2.41    8.44
 -10   1   2    2.77    6.78
  10   1  -2   15.79    2.24
  -9  -1   2   13.34    2.16
  -9  -1   2   22.72    6.84
  -9   1   2   19.05    2.17
   9   1  -2    7.32    6.85
   8  -1  -2   32.31    8.20
  -8  -1   2   35.86    3.73
  -8  -1   2   33.72    7.45
  -8   1   2   31.71    3.67
   8   1  -2   25.19    7.27
  -8   1   2   43.88    8.10
   7  -1  -2   15.97    5.27
  -7  -1   2   11.02    4.47
  -7  -1   2   13.47    1.63
  -7   1   2   12.84    1.61
   7   1  -2   17.37    5.24
  -7   1   2    2.51    3.37
   6  -1  -2   43.36    7.88
   6  -1  -2   44.72    5.01
  -6  -1   2   53.74    5.09
  -6  -1   2   46.59    7.92
  -6   1   2   49.30    7.64
   6   1  -2   49.98    8.24
   6   1  -2   50.13    5.04
  -6   1   2   52.25    5.09
   5  -1  -2   92.49   12.74
   5  -1  -2  113.90   10.99
  -5  -1   2  130.43   13.13
   5   1  -2  112.09   10.97
   5   1  -2   92.90   12.65
  -5   1   2  125.20   11.06
   4  -1  -2   50.33    6.69
  -4  -1   2   50.54    5.04
   4  -1  -2   50.36    5.03
  -4  -1   2   42.65    6.29
  -4   1   2   59.03    6.80
   4   1  -2   50.90    5.02
   4   1  -2   44.76    6.42
  -4   1   2   54.19    5.07
  -3  -1   2  491.18   48.10
  -3  -1   2  504.82   47.01
   3  -1  -2  476.43   47.00
   3  -1  -2  528.72   48.46
   3   1  -2  494.57   48.16
   3   1  -2  468.39   46.98
  -3   1   2  505.16   47.03
   2  -1  -2   97.03    9.32
   2  -1  -2   76.66    8.15
  -2  -1   2   85.25    8.90
  -2  -1   2   80.16    8.15
   2  -1  -2   78.84    8.30
   2   1  -2   90.52    8.15
  -2   1   2   93.57    8.19
  -2   1   2   83.64    9.15
   1  -1  -2   59.68    6.07
   1  -1  -2   64.88    6.74
  -1  -1   2   73.20    6.44
  -1  -1   2   59.99    5.93
   1  -1  -2   60.75    5.96
  -1   1   2   63.91    6.08
  -1   1   2   59.90    5.96
   1   1  -2   62.40    6.38
  -1   1   2   59.34    6.66
   0  -1  -2  734.30   76.99
   0  -1   2  910.68   76.85
   0  -1  -2  719.10   77.13
   0  -1   2  860.25   77.03
   0   1   2  851.55   77.19
   0   1  -2  788.56   77.00
   1  -1   2   84.51    8.39
  -1  -1  -2   85.26    8.42
  -1  -1  -2   80.22    8.82
   1  -1   2  102.96    8.97
   1   1   2  104.42    9.03
  -1   1  -2   81.90    8.39
  -1   1  -2   88.26    8.84
   1   1   2   79.71    8.41
   1   1   2   94.85    8.52
   2  -1   2   69.30    6.71
  -2  -1  -2   58.26    5.71
  -2  -1  -2   64.64    6.51
   2   1   2   50.72    6.41
  -2   1  -2   58.36    5.69
  -2   1  -2   48.07    6.33
   2   1   2   58.18    5.70
   2   1   2   63.62    5.78
   3  -1   2   43.83    4.20
  -3  -1  -2   47.26    4.22
   3  -1   2   32.79    5.22
   3   1   2   41.82    4.20
  -3   1  -2   42.36    4.19
   3   1   2   42.88    4.24
  -3   1  -2   34.70    5.12
   3   1   2   48.17    7.91
   4  -1   2   31.99    4.80
  -4  -1  -2   30.83    3.08
  -4  -1  -2   34.95    4.68
   4  -1   2   29.23    3.07
   4   1   2   29.34    3.08
   4   1   2   30.54    3.12
  -4   1  -2   30.93    3.07
  -4   1  -2   23.10    4.47
   4   1   2   24.19    4.75
  -5  -1  -2    1.24    2.27
  -5  -1  -2    6.91    0.96
   5  -1   2    7.61    0.99
   5  -1   2    5.75    2.82
   5   1   2    7.03    1.01
  -5   1  -2    7.41    0.95
  -5   1  -2    3.51    2.29
   5   1   2   15.41    3.88
   5   1   2    7.86    1.10
  -6  -1  -2   29.02    5.44
  -6  -1  -2   20.47    2.71
   6  -1   2   23.35    5.69
   6   1   2   21.56    5.38
   6   1   2   28.70    2.87
  -6   1  -2   26.78    5.55
  -6   1  -2   27.65    2.78
  -7  -1  -2   96.82    9.19
   7  -1   2   93.87   12.96
  -7  -1  -2   84.42   11.54
  -7   1  -2   92.42    9.16
  -7   1  -2  100.88   12.12
   7   1   2   95.52    9.26
   7   1   2   67.11   11.85
   8  -1   2   47.73    9.29
  -8  -1  -2   25.77    2.90
  -8  -1  -2   15.77    5.59
  -8   1  -2   20.39    6.12
   8   1   2   26.60    3.35
  -8   1  -2   23.74    2.86
  -9  -1  -2   10.74    1.77
  -9  -1  -2   11.95    5.91
   9  -1   2   15.84    7.96
   9  -1   2   10.87    1.93
   9   1   2   15.44    2.02
  -9   1  -2   -0.38    5.63
   9   1   2    8.91    7.60
  -9   1  -2   13.94    1.82
  10  -1   2    4.57    9.47
  10  -1   2    0.99    0.84
 -10  -1  -2    0.71    0.77
 -10  -1  -2   13.11    7.16
 -10   1  -2    2.26    0.80
  10   1   2   -5.68    9.26
 -10   1  -2   13.26    7.44
  10   1   2    1.91    1.00
 -11  -2   2   48.67    5.57
  11  -2  -2   49.16   14.41
 -11   2   2   52.49   12.85
 -11   2   2   53.55    5.70
 -10  -2   2    3.85    1.05
 -10  -2   2   -0.64    6.19
  10  -2  -2   -1.63    8.47
 -10   2   2    8.11    6.92
  10   2  -2    1.95    8.23
  10   2  -2    3.51    1.07
 -10   2   2    3.30    1.02
   9  -2  -2    2.91    6.93
  -9  -2   2   17.50    6.05
  -9  -2   2   10.49    1.80
  -9   2   2   15.76    6.67
   9   2  -2   11.48    6.61
  -9   2   2   10.09    1.76
   9   2  -2   13.42    1.82
  -8  -2   2   36.74    3.97
  -8  -2   2   40.48    7.90
   8  -2  -2   21.32    7.20
   8   2  -2   37.11    3.99
   8   2  -2   32.53    7.70
  -8   2   2   37.55    3.97
  -8   2   2   37.27    7.98
  -7  -2   2   33.44    6.56
  -7  -2   2   34.87    3.56
   7  -2  -2   27.45    7.09
  -7   2   2   30.91    3.51
  -7   2   2   36.56    7.39
   7   2  -2   30.93    6.88
  -6  -2   2  140.42   14.49
  -6  -2   2  126.67   12.07
  -6   2   2  101.70   14.19
   6   2  -2  111.91   11.99
   6   2  -2  142.79   14.86
  -6   2   2  128.73   12.09
  -5  -2   2  158.41   15.37
   5  -2  -2  157.43   15.90
  -5  -2   2  123.53   13.64
   5   2  -2  166.40   15.73
  -5   2   2  135.49   13.32
  -5   2   2  115.82   15.21
   5   2  -2  131.96   13.27
   4  -2  -2  144.32   16.28
   4  -2  -2  212.34   18.63
  -4  -2   2  179.76   17.79
  -4  -2   2  166.30   16.30
  -4   2   2  175.88   16.34
   4   2  -2  169.68   16.28
   4   2  -2  154.84   17.68
  -4   2   2  188.23   18.31
  -3  -2   2  177.60   17.52
  -3  -2   2  173.90   18.48
   3  -2  -2  203.08   19.18
   3  -2  -2  166.81   17.53
  -3   2   2  195.31   17.57
  -3   2   2  210.29   19.19
   3   2  -2  175.88   17.50
  -2  -2   2   50.36    6.38
  -2  -2   2   57.50    5.85
   2  -2  -2   56.49    6.97
   2  -2  -2   57.75    5.88
  -2   2   2   62.91    7.02
   2   2  -2   62.48    6.57
   2   2  -2   70.64    5.88
   2   2  -2   62.13    5.83
   1  -2  -2    2.20    1.05
   1  -2  -2    3.07    0.37
  -1  -2   2    2.90    0.65
   1  -2  -2    2.89    0.57
  -1  -2   2    3.42    0.32
  -1   2   2    1.76    0.35
   1   2  -2    2.64    0.36
   1   2  -2    1.80    0.57
  -1   2   2    2.15    0.52
  -1   2   2    2.25    1.07
   0  -2   2  180.83   16.23
   0  -2  -2  166.34   16.48
   0  -2  -2  150.56   16.31
   0   2   2  173.19   16.22
   0   2   2  167.63   16.36
   0   2  -2  185.78   16.20
   0   2   2  160.54   16.48
   1  -2   2   10.64    1.14
  -1  -2  -2   13.05    1.38
  -1  -2  -2   10.36    1.19
  -1  -2  -2   10.17    1.61
   1  -2   2   11.93    1.71
  -1   2  -2   12.19    1.15
  -1   2  -2   11.44    1.61
   1   2   2   13.70    1.79
   1   2   2   11.99    1.41
   1   2   2   11.32    1.19
  -2  -2  -2   33.64    3.78
  -2  -2  -2   31.51    4.36
   2  -2   2   47.45    4.87
  -2  -2  -2   42.71    3.91
   2   2   2   38.51    3.79
   2   2   2   40.14    4.66
  -2   2  -2   33.48    4.46
  -2   2  -2   39.89    3.77
   2   2   2   41.11    3.93
  -3  -2  -2   58.14    6.49
   3  -2   2   63.17    6.80
  -3  -2  -2   62.42    5.39
   3  -2   2   56.59    5.36
  -3   2  -2   52.93    5.33
   3   2   2   55.50    5.45
   3   2   2   48.91    5.34
  -3   2  -2   50.75    6.46
   3   2   2   42.72    6.30
   4  -2   2   80.87   10.62
  -4  -2  -2   97.14   10.56
  -4  -2  -2   94.16    9.13
   4  -2   2   88.69    9.12
  -4   2  -2   73.05   10.34
   4   2   2  113.63   11.07
   4   2   2   94.38    9.13
  -4   2  -2  100.39    9.12
   4   2   2   98.45    9.22
   5  -2   2    8.20    3.30
  -5  -2  -2    8.06    2.65
  -5  -2  -2   12.27    1.30
   5  -2   2   12.12    1.32
   5   2   2   10.08    3.42
  -5   2  -2    5.20    2.78
  -5   2  -2    8.50    1.21
   5   2   2   10.40    1.33
   5   2   2    9.77    1.27
  -6  -2  -2    5.21    0.82
   6  -2   2    6.52    3.55
  -6  -2  -2    6.79    3.25
   6   2   2    2.19    2.72
   6   2   2    2.91    0.71
  -6   2  -2    2.01    0.55
  -6   2  -2    1.74    2.54
  -7  -2  -2    2.19    3.40
  -7  -2  -2    8.55    1.31
   7  -2   2    8.27    4.83
   7   2   2    7.33    1.31
  -7   2  -2    8.31    1.25
   7   2   2    4.29    4.16
  -7   2  -2    6.17    3.57
  -8  -2  -2   84.39   11.38
  -8  -2  -2   72.89    7.93
   8  -2   2   81.53   13.24
   8   2   2   78.14    8.17
   8   2   2   91.32   13.80
  -8   2  -2   80.00    7.94
  -8   2  -2   83.65   11.72
  -9  -2  -2    7.71    1.28
  -9  -2  -2    1.42    5.24
   9  -2   2  -10.09    6.33
  -9   2  -2    5.99    1.16
   9   2   2    4.87    1.28
   9   2   2    7.24    7.68
  -9   2  -2    8.76    5.75
 -10  -2  -2    4.26    6.52
  10  -2   2    9.07    1.75
  10  -2   2    6.71   15.13
  10   2   2   -5.77    8.94
 -10   2  -2   -6.36    7.27
  10   2   2   10.50    1.95
 -10   2  -2   11.06    1.69
 -11  -3   2    1.06    0.80
 -11   3   2   -5.98    8.96
 -11   3   2   -0.19    0.86
  11   3  -2   -0.95    0.98
  10  -3  -2    2.25    8.88
 -10  -3   2   12.22    6.44
 -10  -3   2   -0.46    0.67
 -10   3   2  -12.29    6.94
 -10   3   2    2.19    0.84
  10   3  -2    1.21    0.74
  10   3  -2   -2.14    7.77
  -9  -3   2    2.28    0.77
   9  -3  -2    1.07    6.35
  -9  -3   2   -6.48    4.60
  -9   3   2    4.28    0.92
   9   3  -2    2.92    5.60
   9   3  -2    2.21    0.82
  -9   3   2    4.44    5.25
   8  -3  -2   11.65    6.08
  -8  -3   2    6.18    4.19
  -8  -3   2    8.84    1.44
   8   3  -2    8.54    1.33
  -8   3   2    3.90    4.72
   8   3  -2   12.53    5.56
  -8   3   2    8.92    1.44
   7  -3  -2   54.46    9.95
  -7  -3   2   58.90    5.96
  -7  -3   2   53.70    8.61
   7   3  -2   60.69   11.09
  -7   3   2   49.89    9.29
  -7   3   2   59.01    5.97
   7   3  -2   59.70    5.98
   6  -3  -2  104.94   15.09
  -6  -3   2  132.43   12.56
  -6  -3   2  121.98   14.52
  -6   3   2  135.74   15.41
  -6   3   2  128.74   12.57
   6   3  -2  133.84   12.59
   6   3  -2  126.81   14.96
   6   3  -2  129.66   12.51
  -5  -3   2   38.87    5.59
   5  -3  -2   47.80    6.72
   5  -3  -2   33.93    3.82
   5   3  -2   35.31    3.78
  -5   3   2   45.15    6.49
  -5   3   2   35.19    3.84
   5   3  -2   35.50    6.12
   5   3  -2   41.80    3.89
   4  -3  -2  166.79   17.51
   4  -3  -2  168.55   15.82
  -4  -3   2  169.22   15.44
  -4  -3   2  145.26   16.59
   4  -3  -2  151.24   15.44
   4   3  -2  152.66   15.39
   4   3  -2  164.97   15.46
  -4   3   2  164.28   15.47
  -3  -3   2   43.08    4.05
   3  -3  -2   45.44    4.41
  -3  -3   2   37.00    4.87
   3  -3  -2   39.74    4.07
   3  -3  -2   42.73    5.66
  -3   3   2   41.81    5.54
   3   3  -2   38.70    4.01
   3   3  -2   35.02    4.96
   3   3  -2   43.76    4.09
  -3   3   2   39.85    4.08
   2  -3  -2    6.35    0.86
   2  -3  -2    7.14    2.04
  -2  -3   2    6.33    1.36
   2  -3  -2    6.20    1.16
  -2  -3   2    5.79    0.81
   2   3  -2    8.66    0.80
  -2   3   2    9.27    1.16
  -2   3   2    9.90    0.93
   2   3  -2    9.21    0.94
  -2   3   2   15.39    2.91
   2   3  -2    8.98    1.62
   1  -3  -2  260.24   25.10
  -1  -3   2  294.02   25.13
  -1  -3   2  251.56   25.22
  -1   3   2  255.53   25.10
   1   3  -2  257.01   25.27
   0  -3   2   16.57    1.86
   0  -3  -2   18.93    2.02
   0  -3  -2   13.71    1.76
   0  -3   2   14.76    1.59
   0   3   2   14.12    1.92
   0   3   2   12.77    1.76
   0   3   2   16.69    1.60
  -1  -3  -2  184.63   17.86
  -1  -3  -2  196.79   18.20
   1  -3   2  184.73   17.57
  -1  -3  -2  195.75   17.66
   1  -3   2  150.72   18.02
  -1   3  -2  176.49   18.06
   1   3   2  182.03   17.63
   1   3   2  211.70   18.34
  -2  -3  -2  274.09   26.69
  -2  -3  -2  261.31   25.93
  -2  -3  -2  311.71   26.12
   2   3   2  270.38   26.15
   2   3   2  252.95   25.91
  -2   3  -2  271.98   25.87
  -2   3  -2  258.33   26.72
   2   3   2  276.71   26.83
  -3  -3  -2  234.89   23.95
   3  -3   2  224.43   22.89
  -3  -3  -2  244.14   22.92
   3  -3   2  273.84   24.49
   3   3   2  238.29   24.13
   3   3   2  226.86   22.90
   3   3   2  256.43   23.11
  -3   3  -2  233.91   22.87
  -3   3  -2  237.48   24.12
   4  -3   2   43.33    6.18
  -4  -3  -2   42.69    5.58
  -4  -3  -2   44.70    4.24
   4  -3   2   41.34    4.20
   4   3   2   40.43    5.88
  -4   3  -2   45.00    5.85
   4   3   2   41.02    4.34
   4   3   2   38.63    4.20
  -4   3  -2   42.46    4.18
  -5  -3  -2  182.74   17.14
   5  -3   2  171.47   17.12
  -5  -3  -2  140.33   18.49
   5  -3   2  174.97   19.47
  -5   3  -2  184.14   19.17
   5   3   2  154.73   18.90
   5   3   2  176.63   17.12
  -5   3  -2  188.38   17.11
   5   3   2  201.25   17.31
   6  -3   2    8.94    6.50
  -6  -3  -2    3.88    2.44
  -6  -3  -2    3.79    0.80
  -6   3  -2    4.11    0.78
   6   3   2    0.89    2.86
   6   3   2    4.24    0.90
  -7  -3  -2  143.54   13.55
   7  -3   2  137.22   17.36
  -7  -3  -2  144.79   16.16
   7   3   2  135.22   13.65
   7   3   2  124.05   16.60
  -7   3  -2  143.35   16.56
  -7   3  -2  136.53   13.48
  -8  -3  -2   20.55    2.55
   8  -3   2   30.88    8.07
  -8  -3  -2   20.87    6.00
  -8   3  -2   24.39    6.59
   8   3   2   22.09    2.77
  -8   3  -2   21.89    2.52
   8   3   2   17.39    6.42
  -9  -3  -2    5.86    1.19
   9  -3   2    7.91    7.53
  -9  -3  -2   11.95    5.65
  -9   3  -2    3.54    0.96
  -9   3  -2    5.82    5.86
   9   3   2    7.12    7.32
   9   3   2    5.78    1.38
 -10  -3  -2   -3.51    6.21
 -10  -3  -2    2.05    0.84
  10   3   2    1.15    0.94
 -10   3  -2    2.59    0.92
 -10   3  -2   15.31    7.71
  10   3   2    1.90    9.18
  11  -4  -2   47.84   15.40
  11   4  -2   36.62    5.15
 -11   4   2   22.06   11.92
 -10  -4   2   -1.41    6.08
 -10  -4   2    1.48    0.80
  10  -4  -2   -7.52    9.30
 -10   4   2    0.99    0.78
  10   4  -2   -3.42    7.70
  10   4  -2    1.66    1.00
 -10   4   2    3.79    7.59
  -9  -4   2   55.61    5.65
  -9  -4   2   49.46    9.31
   9  -4  -2   37.57   10.31
   9   4  -2   54.04    5.74
  -9   4   2   54.73    5.63
  -9   4   2   48.75   10.73
   9   4  -2   46.01   10.51
   8  -4  -2   14.36    6.43
  -8  -4   2   17.09    1.93
   8   4  -2   13.68    1.95
  -8   4   2   16.34    6.15
  -8   4   2   13.61    1.89
  -7  -4   2   15.04    1.80
  -7  -4   2   19.07    4.81
   7  -4  -2   20.87    6.38
  -7   4   2    6.98    4.09
   7   4  -2   13.69    1.83
   7   4  -2   14.27    4.95
  -7   4   2   13.97    1.78
  -6  -4   2   14.37    3.77
  -6  -4   2   16.82    1.76
   6  -4  -2   15.09    4.94
   6   4  -2   12.51    3.80
   6   4  -2   12.88    1.77
  -6   4   2    6.97    3.68
  -6   4   2   13.73    1.72
   6   4  -2   15.61    1.82
   5  -4  -2  133.57   13.11
   5  -4  -2  151.65   15.93
  -5  -4   2  132.33   14.64
   5  -4  -2  142.71   13.58
   5   4  -2  136.78   13.15
  -5   4   2  132.04   13.10
   5   4  -2  127.40   13.02
  -4  -4   2  169.33   18.12
   4  -4  -2  168.86   17.32
   4  -4  -2  159.08   18.86
  -4  -4   2  179.76   16.94
   4  -4  -2  162.57   16.95
   4   4  -2  178.08   16.89
   4   4  -2  167.99   18.31
  -4   4   2  191.67   16.99
   4   4  -2  194.62   17.05
  -3  -4   2  198.89   18.74
  -3  -4   2  186.12   19.58
   3  -4  -2  214.07   18.81
   3  -4  -2  182.35   19.09
   3  -4  -2  173.58   20.37
   3   4  -2  213.14   18.89
   3   4  -2  189.51   18.69
  -3   4   2  192.75   20.44
   3   4  -2  182.42   19.69
  -3   4   2  210.34   18.81
   2  -4  -2   60.55    8.51
  -2  -4   2   76.74    7.82
  -2  -4   2   79.73    7.29
   2  -4  -2   69.74    7.62
   2  -4  -2   84.08    7.38
  -2   4   2   80.76    7.69
  -2   4   2   60.11    8.45
   2   4  -2   79.32    7.96
   2   4  -2   71.58    7.47
   2   4  -2   75.42    7.22
  -2   4   2   81.82    7.38
   1  -4  -2  405.58   41.95
   1  -4  -2  461.91   41.70
  -1  -4   2  386.97   41.77
   1  -4  -2  404.25   42.89
   1   4  -2  451.25   41.99
   1   4  -2  432.01   41.80
  -1   4   2  473.34   43.08
  -1   4   2  496.52   41.71
   0  -4   2   11.82    1.46
   0  -4  -2   10.60    1.59
   0   4  -2   12.41    1.45
   0   4  -2   14.45    1.50
   0   4   2   15.81    1.41
   1  -4   2  280.69   26.73
   1  -4   2  301.74   27.43
  -1  -4  -2  255.57   27.33
  -1  -4  -2  282.73   26.83
   1  -4   2  305.96   27.00
  -1  -4  -2  256.63   27.07
  -1   4  -2  314.60   27.37
   1   4   2  257.16   27.14
  -2  -4  -2   11.03    2.02
  -2  -4  -2    9.45    1.00
   2  -4   2    7.85    1.90
  -2  -4  -2    8.26    1.18
   2  -4   2    7.64    0.98
   2   4   2    8.31    1.29
   2   4   2    9.27    2.01
  -2   4  -2    7.98    1.81
  -2   4  -2    9.49    0.91
   2   4   2    7.80    0.96
  -3  -4  -2   50.96    4.54
   3  -4   2   46.78    4.51
  -3  -4  -2   51.64    5.67
   3  -4   2   43.44    5.88
  -3   4  -2   46.38    5.78
   3   4   2   41.51    4.75
   3   4   2   44.32    5.76
   3   4   2   41.16    4.49
  -3   4  -2   45.39    4.46
   4  -4   2  278.43   27.31
   4  -4   2  257.60   29.02
  -4  -4  -2  274.61   28.65
  -4  -4  -2  287.38   27.47
  -4   4  -2  336.73   29.30
   4   4   2  276.23   28.95
   4   4   2  274.80   27.31
  -4   4  -2  303.85   27.29
  -5  -4  -2   10.30    3.32
  -5  -4  -2   10.29    1.17
   5  -4   2    2.53    2.63
   5  -4   2    7.59    1.13
  -5   4  -2   11.96    3.60
   5   4   2    9.20    1.34
  -5   4  -2    8.22    1.14
   5   4   2    8.94    1.15
   5   4   2   10.00    3.84
  -6  -4  -2   71.94    9.18
  -6  -4  -2   71.62    7.02
   6  -4   2   61.65   10.43
  -6   4  -2   71.32    6.95
   6   4   2   70.55    7.20
   6   4   2   51.05    9.18
  -6   4  -2   82.43    9.76
  -7  -4  -2    5.68    0.99
   7  -4   2    1.33    4.46
  -7  -4  -2    5.91    3.42
  -7   4  -2    4.64    0.87
  -7   4  -2    7.17    3.77
   7   4   2    2.92    4.14
   7   4   2    4.60    1.18
  -8  -4  -2   53.24    9.88
   8  -4   2   66.03   12.14
  -8  -4  -2   71.30    6.90
   8   4   2   55.69   11.03
  -8   4  -2   70.99    6.82
   8   4   2   65.42    7.06
  -8   4  -2   62.49   11.09
   9  -4   2   14.19   11.22
  -9  -4  -2   20.67    6.21
  -9  -4  -2   19.64    2.47
  -9   4  -2   20.93    2.43
  -9   4  -2   14.12    8.05
   9   4   2   18.94    2.74
   9   4   2   11.54    7.46
 -10  -4  -2    0.96    0.87
 -10  -4  -2    4.51    7.46
  10   4   2    8.85   14.70
 -10   4  -2    1.82    0.81
  10   4   2    1.39    1.14
 -10  -5   2    6.43    1.30
 -10  -5   2   10.85    6.21
 -10   5   2    3.12    7.67
  10   5  -2   19.83    8.74
  10   5  -2    3.12    1.25
 -10   5   2    4.36    1.15
  -9  -5   2   -6.17    4.41
   9  -5  -2    7.80    7.94
  -9  -5   2    2.51    0.79
   9   5  -2    4.17    6.98
  -9   5   2    1.76    6.08
   9   5  -2    3.36    0.98
  -9   5   2    2.99    0.84
  -8  -5   2   47.71    5.70
   8  -5  -2   55.76   10.67
  -8  -5   2   53.49    8.97
  -8   5   2   53.71    5.18
  -8   5   2   25.92    8.58
   8   5  -2   56.92    9.89
   8   5  -2   47.07    5.26
  -7  -5   2   17.91    4.70
   7  -5  -2   23.49    6.50
  -7  -5   2   23.34    2.50
  -7   5   2   23.00    2.51
   7   5  -2   17.06    5.31
   7   5  -2   20.37    2.43
   7   5  -2   22.26    2.64
  -7   5   2   16.75    5.75
  -6  -5   2   83.14   10.62
  -6  -5   2   89.59    8.79
   6   5  -2   89.68    8.92
  -6   5   2   93.06    8.83
   6   5  -2   86.11    8.70
   5  -5  -2   22.32    2.77
   5  -5  -2   43.35    6.95
   5  -5  -2   26.54    3.31
  -5  -5   2   23.05    4.54
  -5  -5   2   26.80    2.79
  -5   5   2   24.70    2.78
   5   5  -2   28.46    2.73
  -5   5   2   30.59    6.01
   5   5  -2   26.37    2.92
   5   5  -2   28.47    5.31
   4  -5  -2   77.01    7.74
  -4  -5   2   75.65    8.84
   4  -5  -2  100.07   10.62
  -4  -5   2   81.30    7.71
  -4   5   2   83.68    9.91
   4   5  -2   72.09    7.63
  -4   5   2   79.04    7.75
   4   5  -2   68.55    9.00
   4   5  -2   86.79    7.93
   3  -5  -2  129.45   15.04
   3  -5  -2  159.44   14.75
  -3  -5   2  176.62   14.76
  -3  -5   2  152.45   14.68
  -3  -5   2  159.41   15.55
   3  -5  -2  147.93   16.61
  -3   5   2  164.33   14.75
   3   5  -2  152.76   14.60
   3   5  -2  133.20   14.87
   3   5  -2  152.67   15.69
  -3   5   2  151.26   16.54
   2  -5  -2   20.29    2.23
   2  -5  -2   16.01    3.51
  -2  -5   2   17.50    1.73
  -2  -5   2   19.18    2.30
   2  -5  -2   18.78    1.82
  -2   5   2   11.08    2.96
  -2   5   2   16.71    1.80
   2   5  -2   16.11    2.38
   2   5  -2   14.67    1.97
  -2   5   2   17.50    2.14
  -1  -5   2  117.68   11.18
  -1  -5   2  102.85   11.24
   1  -5  -2  110.91   11.08
   1  -5  -2  144.14   12.94
   1   5  -2  110.77   11.24
  -1   5   2  118.64   12.57
  -1   5   2  121.03   11.09
  -1   5   2  114.79   11.45
   1   5  -2  117.79   11.27
   0  -5   2   26.35    2.79
   0  -5  -2   24.16    2.92
   0   5   2   25.57    2.57
   0   5   2   23.54    4.29
   0   5  -2   23.99    2.65
   0   5  -2   27.59    2.76
   0   5   2   27.16    2.60
   0   5  -2   27.28    2.87
   1  -5   2  164.66   15.05
  -1  -5  -2  163.54   15.17
  -1  -5  -2  145.78   15.71
   1  -5   2  142.47   15.31
  -1  -5  -2  153.50   15.48
   1  -5   2  187.43   15.97
   1   5   2  143.60   15.53
   1   5   2  166.23   15.11
   2  -5   2  129.00   11.84
  -2  -5  -2  139.61   12.49
  -2  -5  -2  120.79   11.54
  -2  -5  -2  123.55   11.83
   2  -5   2  113.04   12.56
   2  -5   2  118.24   11.48
  -2   5  -2   92.99   12.25
   2   5   2  118.56   11.51
  -2   5  -2  120.84   11.42
  -3  -5  -2  102.72    9.72
  -3  -5  -2   98.02   10.74
   3  -5   2   98.02   11.18
   3  -5   2   95.95    9.68
  -3   5  -2  103.72    9.63
   3   5   2   88.25   10.04
   3   5   2  104.51    9.70
  -3   5  -2  104.74   11.10
   3   5   2  108.18   11.11
  -4  -5  -2  119.12   10.02
  -4  -5  -2  102.34    9.67
  -4  -5  -2   93.89   10.96
   4  -5   2   93.09    9.63
   4  -5   2  118.97   11.94
   4   5   2  100.68   11.40
  -4   5  -2   77.23   11.04
   4   5   2   92.91    9.63
   4   5   2  100.44   10.01
  -4   5  -2   96.28    9.58
   5  -5   2   73.43    7.72
  -5  -5  -2   79.88    9.45
   5  -5   2   73.59   10.22
  -5  -5  -2   82.08    7.77
  -5   5  -2   69.38    9.80
  -5   5  -2   78.17    7.81
   5   5   2   87.07    8.11
   5   5   2   70.12    7.69
   5   5   2  102.00   10.47
  -6  -5  -2   -2.45    2.05
   6  -5   2    0.43    3.45
  -6  -5  -2    0.02    0.30
  -6   5  -2   -2.90    2.74
   6   5   2    0.99    0.55
  -6   5  -2    0.33    0.35
  -7  -5  -2   50.74    8.16
  -7  -5  -2   46.35    5.02
   7  -5   2   40.45    8.92
   7   5   2   49.31    5.32
   7   5   2   60.10    9.60
  -7   5  -2   49.76    4.96
  -7   5  -2   39.86    8.10
  -8  -5  -2    2.96    3.76
   8  -5   2    1.22    5.94
  -8  -5  -2    6.59    1.18
  -8   5  -2    5.58    1.02
   8   5   2    0.25    5.21
  -8   5  -2    2.68    4.51
   8   5   2    4.36    1.23
  -9  -5  -2   -5.18    4.89
  -9  -5  -2    6.31    1.24
  -9   5  -2    8.22    6.49
  -9   5  -2    4.91    1.04
   9   5   2    6.13    7.20
   9   5   2    3.69    1.32
  10   5   2    9.28    1.98
 -10   5  -2    5.86    1.30
  10   5   2    5.14   10.53
  10  -6  -2   16.15   11.35
 -10  -6   2    5.10    1.24
 -10   6   2    4.74    1.17
  10   6  -2    8.97   10.45
  10   6  -2    4.77    1.42
 -10   6   2   -6.35    8.76
  -9  -6   2    6.64    4.76
  -9  -6   2    4.41    0.99
   9   6  -2    3.50    6.04
   9   6  -2    2.33    1.07
  -9   6   2    4.75    1.03
   8  -6  -2   28.37    8.66
  -8  -6   2   30.79    3.58
  -8  -6   2   35.98    6.89
   8   6  -2   26.42    3.61
  -8   6   2   28.66    8.16
   8   6  -2   38.27    7.89
  -8   6   2   34.48    3.48
  -7  -6   2   26.18    5.69
   7  -6  -2   40.09    8.70
  -7  -6   2   29.50    3.21
   7   6  -2   22.79    6.04
  -7   6   2   30.72    3.22
   7   6  -2   29.27    3.14
   7   6  -2   28.04    3.42
  -7   6   2   35.06    7.76
  -6  -6   2    9.71    3.11
   6  -6  -2    2.90    3.92
  -6  -6   2    8.66    1.28
   6   6  -2    9.34    1.12
  -6   6   2    7.38    1.23
   6   6  -2    9.17    1.56
  -6   6   2    2.69    3.44
   6   6  -2   11.66    3.94
  -5  -6   2   59.41    5.61
   5  -6  -2   52.47    5.62
  -5  -6   2   55.10    7.09
   5   6  -2   58.60    5.99
   5   6  -2   54.79    5.50
   5   6  -2   53.06    7.47
  -5   6   2   56.23    9.99
  -5   6   2   55.72    5.61
  -4  -6   2   80.46    8.84
  -4  -6   2   77.99    7.67
   4  -6  -2   76.73    8.19
   4  -6  -2   84.83   10.33
   4  -6  -2   79.23    8.07
  -4   6   2   83.79   10.18
  -4   6   2   85.98    7.73
   4   6  -2   78.80    7.59
   4   6  -2   63.95    7.89
   4   6  -2   88.18    9.31
   3  -6  -2  124.12   13.01
   3  -6  -2  104.68   10.60
  -3  -6   2  113.24   10.55
  -3  -6   2  118.28   11.45
   3  -6  -2  108.57   11.06
   3   6  -2   92.17   10.83
   3   6  -2  111.20   11.59
   3   6  -2  107.97   10.43
  -3   6   2  100.41   12.41
  -3   6   2  121.96   10.62
  -2  -6   2   18.57    1.82
   2  -6  -2   13.42    1.60
  -2  -6   2   11.03    1.96
   2  -6  -2   14.96    2.05
   2  -6  -2   14.31    3.42
  -2  -6   2   14.71    1.54
  -2   6   2   18.69    2.12
   2   6  -2   15.78    2.25
  -2   6   2   17.96    3.70
   2   6  -2   13.27    1.84
  -2   6   2   16.73    1.63
   1  -6  -2   73.43    7.19
   1  -6  -2   63.03    7.52
  -1  -6   2   73.21    7.07
   1   6  -2   72.27    7.39
   1   6  -2   76.15    7.42
  -1   6   2   81.15    7.19
  -1   6   2   84.78    8.99
  -1   6   2   74.48    7.26
   0  -6   2   89.55    8.10
   0  -6   2   82.77    8.48
   0  -6  -2   84.21    8.64
   0  -6   2   89.35    8.10
   0   6  -2   99.46    8.71
   0   6  -2   82.83    8.35
   0   6   2   88.87   10.10
   0   6   2   80.59    8.85
   0   6   2   84.33    8.68
   0   6   2   86.09    8.20
   0   6  -2   69.86    8.36
   1  -6   2   26.94    2.70
   1  -6   2   23.00    2.28
  -1  -6  -2   24.62    2.43
  -1  -6  -2   19.17    2.71
   1  -6   2   19.62    3.15
  -1  -6  -2   22.70    3.02
   1   6   2   22.78    3.16
  -1   6  -2   26.00    2.65
  -1   6  -2   25.19    3.10
   1   6   2   21.65    2.32
  -2  -6  -2   11.52    1.55
   2  -6   2   10.05    1.09
  -2  -6  -2    9.90    1.15
   2  -6   2   10.32    1.47
   2  -6   2    8.33    2.24
  -2  -6  -2    9.53    2.06
  -2   6  -2   10.86    2.23
   2   6   2   10.36    1.87
   2   6   2    8.98    1.09
   3  -6   2   11.61    2.93
   3  -6   2    9.05    1.01
  -3  -6  -2    8.66    1.04
  -3  -6  -2   11.55    1.40
   3  -6   2    9.23    1.56
  -3  -6  -2    7.36    1.99
   3   6   2    6.60    1.50
   3   6   2    7.23    0.99
  -3   6  -2    7.69    0.91
  -3   6  -2    8.67    2.41
   4  -6   2  110.22    9.58
  -4  -6  -2   88.70   10.32
   4  -6   2   98.12    9.01
  -4  -6  -2  100.56    9.04
   4  -6   2   66.81   10.56
  -4   6  -2   96.71    8.91
  -4   6  -2   77.79   10.55
   4   6   2   87.29    8.97
   4   6   2   85.09   10.68
   4   6   2   85.00    9.42
   5  -6   2   13.25    4.13
  -5  -6  -2    6.81    2.63
  -5  -6  -2    8.70    1.23
   5  -6   2    9.25    1.37
  -5   6  -2   11.78    1.22
  -5   6  -2    5.84    3.03
   5   6   2    9.50    3.58
   5   6   2    9.51    1.27
   5   6   2   10.66    1.82
  -6  -6  -2   29.33    3.37
  -6  -6  -2   34.96    6.00
   6  -6   2   38.39    7.66
  -6   6  -2   22.67    5.64
   6   6   2   29.31    6.27
   6   6   2   31.37    3.78
  -6   6  -2   34.47    3.32
  -7  -6  -2   11.22    3.93
  -7  -6  -2    9.84    1.55
   7  -6   2    4.61    5.20
   7   6   2    5.32    4.45
   7   6   2   10.95    2.00
  -7   6  -2    6.78    4.46
  -7   6  -2   12.32    1.43
  -8  -6  -2    7.41    1.35
  -8  -6  -2   14.54    5.02
  -8   6  -2    9.37    1.38
  -8   6  -2    6.45    5.43
   8   6   2    8.09    1.79
   8   6   2    9.24    5.93
  -9  -6  -2    8.19    5.36
  -9  -6  -2    9.73    1.71
   9   6   2   12.62    2.27
  -9   6  -2    9.58    1.56
   9   6   2   15.29    8.16
 -10  -6  -2   13.53    2.17
 -10   6  -2   14.79    2.11
 -10  -7   2   24.40    3.01
 -10   7   2   22.51    2.93
  10   7  -2   22.89    3.51
  -9  -7   2   26.92    3.36
  -9  -7   2   24.37    6.60
   9   7  -2   24.82    8.71
  -9   7   2   34.46    3.42
  -9   7   2   22.63    8.94
   9   7  -2   29.07    3.78
  -8  -7   2   29.28    6.72
   8  -7  -2   31.82    9.42
  -8  -7   2   43.08    4.10
  -8   7   2   35.61    8.60
   8   7  -2   20.01    7.80
   8   7  -2   36.94    4.40
  -8   7   2   37.11    4.02
  -7  -7   2    8.16    1.31
   7  -7  -2    0.28    5.02
  -7  -7   2    6.86    3.48
  -7   7   2    8.40    5.04
   7   7  -2    9.14    4.47
   7   7  -2    7.04    1.61
   7   7  -2    7.66    1.17
  -7   7   2    9.52    1.36
   6  -7  -2   50.97    9.34
  -6  -7   2   47.77    6.85
  -6  -7   2   46.13    4.88
   6   7  -2   50.78    7.52
  -6   7   2   49.27    4.91
   6   7  -2   45.67    5.23
   6   7  -2   49.36    4.78
  -6   7   2   39.76    8.24
  -5  -7   2   15.06    1.76
  -5  -7   2   16.03    3.40
   5  -7  -2   15.27    4.97
   5   7  -2   11.22    3.32
   5   7  -2   13.30    2.11
  -5   7   2   17.20    1.80
   5   7  -2   15.50    1.66
  -5   7   2   31.04    5.85
  -4  -7   2    3.36    1.73
  -4  -7   2    2.43    0.60
   4  -7  -2    3.57    1.15
  -4  -7   2    2.12    0.45
   4  -7  -2    2.75    0.56
   4   7  -2    2.14    0.34
  -4   7   2    1.34    0.40
   4   7  -2    3.62    1.89
   4   7  -2    1.35    0.73
   3  -7  -2  450.67   43.20
  -3  -7   2  416.93   43.13
   3  -7  -2  420.78   44.67
   3  -7  -2  423.38   42.49
  -3  -7   2  446.62   42.42
  -3   7   2  509.32   43.12
  -3   7   2  441.93   42.47
  -3   7   2  494.19   44.86
   3   7  -2  411.06   42.83
   3   7  -2  459.47   43.49
  -2  -7   2   10.09    1.43
   2  -7  -2    9.79    1.22
   2  -7  -2    9.17    3.05
  -2  -7   2   10.67    1.13
   2  -7  -2   11.67    1.97
  -2  -7   2   10.65    1.77
  -2   7   2   12.14    1.22
   2   7  -2    8.87    1.49
   2   7  -2   12.08    1.99
  -2   7   2   12.68    2.05
  -2   7   2   14.06    3.31
   1  -7  -2  153.95   16.25
  -1  -7   2  169.57   15.71
  -1  -7   2  140.40   16.06
   1  -7  -2  180.58   15.82
   1   7  -2  155.09   16.04
  -1   7   2  177.55   15.84
  -1   7   2  171.99   15.78
  -1   7   2  185.80   17.81
   1   7  -2  145.77   16.37
  -1   7   2  144.98   16.22
   1   7  -2  171.47   16.09
  -1   7   2  189.51   16.62
   0  -7   2  405.33   37.44
   0  -7  -2  373.68   37.55
   0  -7   2  423.95   36.98
   0   7   2  372.60   37.82
   0   7   2  398.23   37.04
   0   7  -2  438.54   37.69
   0   7   2  402.98   37.05
   0   7   2  323.91   38.73
   0   7  -2  362.88   37.31
   0   7  -2  374.73   37.27
  -1  -7  -2   55.01    5.31
   1  -7   2   54.54    5.59
  -1  -7  -2   46.80    5.63
   1  -7   2   45.56    6.14
  -1  -7  -2   51.22    5.92
   1  -7   2   52.33    5.13
  -1   7  -2   59.63    5.56
   1   7   2   59.24    6.22
   1   7   2   49.57    5.15
   1   7   2   52.82    5.17
   1   7   2   52.59    5.80
  -1   7  -2   61.22    6.11
   2  -7   2   43.84    4.91
   2  -7   2   42.50    5.89
  -2  -7  -2   44.71    4.96
   2  -7   2   47.47    4.49
  -2  -7  -2   47.94    5.52
  -2  -7  -2   47.14    4.57
   2   7   2   37.74    5.02
  -2   7  -2   49.29    5.77
   2   7   2   52.90    5.84
   2   7   2   45.76    4.50
  -3  -7  -2    3.51    0.66
  -3  -7  -2    4.71    1.82
   3  -7   2    2.36    0.92
   3  -7   2    4.28    0.65
   3  -7   2    2.16    2.01
  -3  -7  -2    6.18    1.18
  -3   7  -2    1.92    1.71
   3   7   2    4.42    0.66
  -3   7  -2    4.05    0.49
   3   7   2    3.15    1.09
  -4  -7  -2   22.48    2.31
   4  -7   2   19.39    2.75
  -4  -7  -2   20.90    3.89
  -4  -7  -2   27.07    2.63
   4  -7   2   18.52    2.35
   4  -7   2   18.38    4.36
   4   7   2   19.03    2.81
  -4   7  -2   25.60    4.80
  -4   7  -2   21.94    2.16
   4   7   2   18.11    2.22
  -5  -7  -2   10.12    1.29
   5  -7   2   10.32    4.04
  -5  -7  -2    8.76    2.74
   5   7   2    9.75    3.50
  -5   7  -2   10.73    1.19
   5   7   2    8.61    1.77
  -5   7  -2    6.03    3.01
   5   7   2   10.05    1.29
  -6  -7  -2    3.27    0.68
  -6  -7  -2    3.69    2.64
   6  -7   2    1.11    3.86
   6   7   2    3.54    3.35
  -6   7  -2    1.43    3.18
   6   7   2    2.21    1.03
  -6   7  -2    3.37    0.66
   7  -7   2   71.40   11.31
  -7  -7  -2   55.21    8.98
  -7   7  -2   77.62   10.17
   7   7   2   49.48    9.14
   7   7   2   48.65    6.49
  -7   7  -2   57.81    5.70
  -8  -7  -2   12.02    1.77
  -8  -7  -2   10.86    4.62
   8  -7   2    8.51   11.49
   8   7   2    7.85    1.95
  -8   7  -2    4.68    5.63
   8   7   2    9.18    6.08
  -8   7  -2   11.77    1.50
  -9  -7  -2   -0.43    5.01
  -9  -7  -2    0.00    0.64
  -9   7  -2   -0.38    0.57
   9   7   2   -1.98    7.96
   9   7   2    0.19    1.07
 -10  -7  -2    1.98    1.04
  10   7   2    3.19    1.68
 -10   7  -2    1.15    0.87
  10   8  -2    4.35    1.72
 -10   8   2    5.49    1.30
  -9  -8   2    3.87    1.02
  -9  -8   2   -4.58    4.80
  -9   8   2    3.35    0.92
   9   8  -2    3.32    1.40
  -8  -8   2   33.07    3.56
  -8  -8   2   38.82    7.12
   8   8  -2   30.00    7.90
   8   8  -2   20.80    4.55
  -8   8   2   33.60    9.10
  -8   8   2   36.04    3.58
  -7  -8   2    5.93    3.12
   7  -8  -2   -3.38    5.29
  -7  -8   2    7.02    1.14
   7   8  -2    5.83    1.59
   7   8  -2    7.13    1.34
  -7   8   2    8.11    5.20
  -7   8   2    5.34    1.04
   7   8  -2   -0.44    4.22
   6  -8  -2   18.70    5.94
  -6  -8   2   15.23    1.69
  -6  -8   2   17.44    3.87
  -6   8   2   14.45    5.23
   6   8  -2   13.08    1.52
   6   8  -2    9.77    2.12
   6   8  -2   10.94    4.05
  -6   8   2   14.40    1.70
   5  -8  -2   30.85    7.16
  -5  -8   2   38.33    3.51
   5   8  -2   27.70    3.91
   5   8  -2   39.84    8.58
   5   8  -2   33.13    3.32
  -5   8   2   21.60    5.79
  -5   8   2   35.56    3.51
   4  -8  -2   29.66    2.88
  -4  -8   2   31.27    2.79
  -4  -8   2   32.98    4.15
   4  -8  -2   25.72    6.08
   4   8  -2   21.82    4.26
  -4   8   2   23.32    2.75
  -4   8   2   18.29    4.99
   4   8  -2   22.12    3.22
   3  -8  -2  107.72   12.88
   3  -8  -2   95.70   10.69
  -3  -8   2  107.51   10.08
  -3  -8   2  111.30   10.90
   3  -8  -2   99.72   10.17
   3   8  -2  106.52   11.19
   3   8  -2  100.04   10.57
  -3   8   2  103.93   10.12
  -3   8   2  107.57   10.75
  -3   8   2  114.60   12.66
  -2  -8   2   35.65    3.58
  -2  -8   2   31.96    4.03
   2  -8  -2   34.76    3.68
  -2  -8   2   40.84    4.04
   2  -8  -2   40.17    4.48
   2  -8  -2   27.69    5.81
   2   8  -2   41.77    4.44
  -2   8   2   50.26    6.27
  -2   8   2   36.28    3.64
  -2   8   2   39.88    4.27
   2   8  -2   32.10    3.99
  -1  -8   2   41.86    5.17
   1  -8  -2   44.16    5.32
  -1  -8   2   53.03    4.74
   1   8  -2   50.30    5.21
  -1   8   2   60.77    5.74
  -1   8   2   51.11    4.80
  -1   8   2   51.19    5.70
  -1   8   2   51.68    7.01
   1   8  -2   40.94    5.09
  -1   8   2   49.02    4.81
   1   8  -2   48.52    5.61
   0  -8   2  175.18   17.99
   0  -8   2  185.27   17.54
   0  -8   2  185.45   17.50
   0   8  -2  185.97   17.93
   0   8  -2  203.24   18.34
   0   8   2  183.43   17.55
   0   8   2  180.29   17.54
   0   8   2  165.00   19.55
   0   8  -2  192.85   17.90
   0   8   2  185.93   18.21
   0   8   2  170.93   18.41
   1  -8   2   81.98    8.28
  -1  -8  -2   77.42    8.61
  -1  -8  -2   82.37    7.97
  -1  -8  -2   70.62    8.32
   1  -8   2   77.39    9.08
   1   8   2   88.64    8.99
   1   8   2   81.59    7.78
  -1   8  -2   85.96    8.79
   1   8   2   78.23    7.77
  -1   8  -2   89.14    8.25
   1   8   2   76.17    8.46
   2  -8   2   18.05    3.59
  -2  -8  -2   16.06    1.67
   2  -8   2   15.30    2.42
  -2  -8  -2   18.20    2.95
   2  -8   2   14.97    1.57
   2   8   2   14.52    2.53
  -2   8  -2   13.05    2.83
   2   8   2   13.80    3.08
   2   8   2   12.63    1.54
   3  -8   2    7.86    1.03
   3  -8   2    5.84    1.48
   3  -8   2    6.88    2.91
  -3  -8  -2    9.54    1.63
  -3  -8  -2   10.82    2.46
  -3  -8  -2    7.97    1.06
  -3   8  -2    8.00    2.68
   3   8   2    8.54    1.82
   3   8   2    7.52    2.53
   3   8   2    9.21    1.02
   4  -8   2  101.62   11.48
   4  -8   2   78.87   11.54
   4  -8   2  101.74    9.62
  -4  -8  -2   94.58    9.63
  -4  -8  -2  100.37   11.11
  -4   8  -2  100.73    9.45
  -4   8  -2  111.88   11.88
   4   8   2   96.21    9.56
   5  -8   2    0.48    3.08
  -5  -8  -2    1.76    0.53
  -5  -8  -2    3.72    2.22
  -5   8  -2    1.26    0.37
   5   8   2    1.43    0.91
   5   8   2    2.00    4.08
  -5   8  -2    3.03    2.86
   5   8   2    1.83    0.50
  -6  -8  -2   48.32    7.35
   6  -8   2   63.69   10.00
  -6  -8  -2   52.09    5.13
   6   8   2   43.70    5.64
  -6   8  -2   65.51    8.89
  -6   8  -2   48.46    4.94
   6   8   2   39.75    7.96
  -7  -8  -2   16.48    2.04
  -7  -8  -2   11.46    4.61
  -7   8  -2   11.10    5.36
  -7   8  -2   17.50    1.90
   7   8   2   13.28    2.72
   7   8   2   19.71    5.79
  -8  -8  -2   21.38    5.56
  -8  -8  -2   17.66    2.08
  -8   8  -2   13.52    1.83
   8   8   2    2.58    5.83
   8   8   2   13.43    2.78
  -9  -8  -2    9.42    1.72
   9   8   2    8.64    2.28
   9   8   2    6.66    8.63
  -9   8  -2   10.27    1.54
  -9  -9   2    9.53    1.66
   9   9  -2    9.90    2.34
   9   9  -2   18.03    8.80
  -9   9   2   11.70    1.68
  -8  -9   2   30.03    6.53
  -8  -9   2   33.32    3.63
   8  -9  -2   31.73   10.09
  -8   9   2   39.61    3.62
   8   9  -2   23.96    4.05
   8   9  -2   32.98    8.07
  -8   9   2   20.91    7.98
   8   9  -2   32.85    3.44
  -7  -9   2   26.27    2.62
  -7  -9   2   19.06    4.95
   7  -9  -2   21.63    8.18
  -7   9   2   23.10    2.56
  -7   9   2    9.55    5.87
   7   9  -2   17.74    3.04
   7   9  -2   23.35    2.39
   7   9  -2   20.01    5.84
  -6  -9   2   11.17    1.44
  -6  -9   2    9.15    3.68
   6  -9  -2   14.36    6.22
  -6   9   2   11.18    5.53
  -6   9   2   12.48    1.47
   6   9  -2   16.37    4.41
   6   9  -2    8.05    2.07
   6   9  -2   11.30    1.28
   5  -9  -2    9.47    4.93
  -5  -9   2   18.22    1.92
  -5  -9   2   18.27    3.57
   5   9  -2   13.71    3.92
   5   9  -2   15.88    1.66
  -5   9   2   18.02    1.92
  -5   9   2   25.76    6.04
   5   9  -2   14.53    2.65
  -4  -9   2   43.69    5.83
  -4  -9   2   45.41    4.78
   4  -9  -2   50.58    8.74
  -4   9   2   62.28    8.17
  -4   9   2   48.38    4.81
   4   9  -2   52.96    5.50
   4   9  -2   44.31    6.40
   3  -9  -2   41.85    8.04
   3  -9  -2   49.37    5.12
  -3  -9   2   45.37    5.76
  -3  -9   2   52.25    5.03
   3   9  -2   52.83    5.63
  -3   9   2   55.30    5.79
   3   9  -2   48.47    6.17
  -3   9   2   58.87    7.91
  -3   9   2   51.95    5.05
  -2  -9   2   82.17    8.38
   2  -9  -2   58.12    9.97
   2  -9  -2   75.74    7.99
  -2  -9   2   84.66    7.91
  -2  -9   2   87.26    8.40
   2  -9  -2   72.21    8.56
  -2   9   2   93.37   10.48
  -2   9   2   86.36    8.03
  -2   9   2   82.80    7.94
  -2   9   2   95.81    8.74
   2   9  -2   80.42    8.41
   2   9  -2   78.47    8.64
  -1  -9   2   46.30    4.31
  -1  -9   2   35.00    4.77
   1  -9  -2   44.37    5.01
   1   9  -2   43.05    5.31
  -1   9   2   44.62    6.70
   1   9  -2   50.29    4.86
  -1   9   2   53.86    5.48
  -1   9   2   45.68    4.34
   1   9  -2   37.75    4.76
  -1   9   2   43.62    4.33
   0  -9   2   34.74    3.40
   0  -9   2   32.05    3.95
   0  -9  -2   31.12    4.05
   0   9   2   34.45    3.40
   0   9  -2   37.11    3.89
   0   9  -2   32.00    4.33
   0   9  -2   34.39    3.86
   0   9   2   30.96    5.91
   0   9   2   37.25    4.56
   0   9   2   38.75    4.22
   1  -9   2   72.22    7.35
  -1  -9  -2   78.41    7.00
   1  -9   2   70.25    6.73
  -1  -9  -2   70.13    7.43
   1   9   2   66.56    6.72
   1   9   2   62.24    7.87
   1   9   2   62.83    6.71
  -1   9  -2   78.42    7.95
  -1   9  -2   70.74    7.23
   1   9   2   70.08    7.53
   2  -9   2   62.90    6.06
  -2  -9  -2   44.02    6.19
   2  -9   2   54.89    7.13
  -2  -9  -2   43.80    5.80
   2  -9   2   52.19    5.27
  -2  -9  -2   53.28    5.41
   2   9   2   55.24    5.25
   2   9   2   59.88    6.21
  -2   9  -2   54.05    6.67
   2   9   2   61.13    6.94
   2   9   2   54.41    5.38
   3  -9   2   20.19    2.86
  -3  -9  -2   19.92    2.24
  -3  -9  -2   23.38    2.94
  -3  -9  -2   20.02    3.64
   3  -9   2   21.73    4.60
   3  -9   2   20.01    2.19
   3   9   2   18.20    3.25
   3   9   2   19.54    2.13
  -3   9  -2   22.16    4.25
   3   9   2   21.62    4.18
   4  -9   2   31.03    3.37
  -4  -9  -2   33.69    3.43
  -4  -9  -2   38.71    5.15
   4  -9   2   31.40    5.98
   4   9   2   25.16    4.02
  -4   9  -2   33.73    3.16
   4   9   2   28.41    5.58
  -4   9  -2   29.02    5.78
   4   9   2   33.18    3.31
  -5  -9  -2    1.99    2.24
   5  -9   2    2.65    3.39
  -5  -9  -2    1.01    0.42
  -5   9  -2    0.43    0.29
  -5   9  -2   -0.34    2.86
   5   9   2    1.46    0.49
   5   9   2   -0.71    2.58
   5   9   2    0.91    0.94
  -6  -9  -2    0.05    2.65
  -6  -9  -2    2.95    0.70
   6   9   2    2.55    1.15
  -6   9  -2    3.71    3.74
  -6   9  -2    2.47    0.63
   7  -9   2    8.12    6.72
  -7  -9  -2   18.42    1.98
  -7  -9  -2    8.58    4.01
  -7   9  -2   14.25    1.66
   7   9   2   16.42    6.30
  -7   9  -2   13.24    5.82
   7   9   2    9.13    2.39
  -8  -9  -2   13.15    4.86
  -8  -9  -2    6.91    1.31
   8   9   2    4.96    6.25
  -8   9  -2    6.85    1.10
   8   9   2    4.96    1.75
  -9  -9  -2    2.52    0.99
  -9   9  -2    4.27    1.06
   9   9   2    2.96    1.74
  -9 -10   2    7.73    1.29
  -9  10   2    4.69    1.04
   9  10  -2    0.08    1.55
  -8 -10   2    7.93    1.23
   8  10  -2    5.51    1.75
   8  10  -2    3.60    0.90
  -8  10   2    6.61    1.12
  -7 -10   2   15.50    4.41
  -7 -10   2   20.17    2.06
   7 -10  -2   15.05    8.33
   7  10  -2   14.11    1.70
  -7  10   2   17.38    6.39
   7  10  -2   13.56    2.81
   7  10  -2   17.20    5.69
  -7  10   2   16.18    1.92
  -6 -10   2   44.03    4.33
  -6 -10   2   39.63    6.47
   6 -10  -2   35.12    9.82
   6  10  -2   41.26    4.01
  -6  10   2   44.87    4.30
  -6  10   2   39.38    9.47
   6  10  -2   35.94    4.98
   6  10  -2   34.41    6.87
   5 -10  -2    8.60    4.87
  -5 -10   2    3.06    0.67
  -5 -10   2    5.49    2.37
   5  10  -2    6.02    3.10
  -5  10   2   -2.66    3.55
   5  10  -2    1.55    1.16
  -5  10   2    4.07    0.71
  -4 -10   2   48.46    6.25
  -4 -10   2   59.76    5.45
   4 -10  -2   47.46    9.28
  -4  10   2   51.91    5.15
   4  10  -2   39.74    6.62
   4  10  -2   47.50    5.79
  -4  10   2   61.96    8.74
  -3 -10   2  130.42   14.57
  -3 -10   2  163.99   14.50
   3 -10  -2  140.15   13.99
  -3 -10   2  140.64   13.89
  -3  10   2  151.82   13.90
   3  10  -2  144.68   15.07
   3  10  -2  133.15   14.67
  -3  10   2  149.09   14.72
  -3  10   2  146.78   16.65
   2 -10  -2   19.25    2.19
  -2 -10   2   20.62    2.65
  -2 -10   2   18.17    2.08
  -2  10   2   22.36    2.10
  -2  10   2   23.45    2.14
  -2  10   2   19.12    2.79
   2  10  -2   21.65    2.67
   2  10  -2   14.42    2.88
  -2  10   2   17.60    4.42
   1 -10  -2   20.82    3.23
  -1 -10   2   19.64    3.05
  -1 -10   2   25.75    2.49
   1  10  -2   23.75    3.12
  -1  10   2   26.95    3.27
  -1  10   2   24.82    2.45
   1  10  -2   22.90    3.62
   1  10  -2   25.80    3.01
  -1  10   2   17.98    4.59
  -1  10   2   32.50    3.93
   0 -10   2   31.43    3.12
   0 -10   2   28.85    3.78
   0 -10  -2   29.90    3.89
   0  10   2   32.82    3.11
   0  10   2   27.57    4.30
   0  10   2   26.75    5.85
   0  10   2   37.16    4.08
   0  10  -2   31.90    4.23
   0  10  -2   34.65    3.70
   0  10   2   30.57    3.09
   0  10  -2   29.95    3.69
  -1 -10  -2   24.23    3.68
   1 -10   2   27.17    2.99
   1 -10   2   28.62    3.67
   1  10   2   31.68    3.91
  -1  10  -2   37.52    4.46
   1  10   2   31.53    4.55
   1  10   2   31.26    2.96
  -1  10  -2   33.78    3.71
   1  10   2   26.74    5.95
   2 -10   2    3.92    0.59
   2 -10   2    4.20    2.45
  -2 -10  -2    4.34    1.77
  -2 -10  -2    3.95    0.76
   2 -10   2    4.00    1.23
   2  10   2    3.65    1.34
  -2  10  -2    5.81    2.17
   2  10   2    5.80    2.06
   2  10   2    2.86    0.49
   2  10   2    2.43    0.49
  -3 -10  -2   46.31    4.21
   3 -10   2   41.80    4.06
   3 -10   2   48.24    6.85
  -3 -10  -2   38.06    5.44
   3  10   2   36.81    4.92
   3  10   2   37.41    3.97
  -3  10  -2   31.28    5.85
   3  10   2   37.69    6.05
  -4 -10  -2  115.39   10.97
  -4 -10  -2  105.93   12.40
   4 -10   2  110.12   10.89
   4  10   2  125.01   10.83
  -4  10  -2  120.40   13.29
   4  10   2  103.58   12.96
   4  10   2   91.68   11.66
  -5 -10  -2    5.85    1.01
   5 -10   2    7.82    4.85
  -5 -10  -2    8.39    2.88
  -5  10  -2    2.78    3.45
   5  10   2    1.90    3.37
   5  10   2    4.79    0.90
   5  10   2    7.20    1.85
  -5  10  -2    4.73    0.67
  -6 -10  -2   -0.03    0.44
   6 -10   2   -2.04    5.44
  -6 -10  -2    1.43    2.91
   6  10   2    0.41    0.58
  -6  10  -2    0.18    0.33
  -6  10  -2   -0.05    3.88
   6  10   2    0.54    3.88
  -7 -10  -2   13.39    1.68
  -7 -10  -2    8.95    4.32
   7  10   2    7.81    2.25
  -7  10  -2   11.62    1.41
  -8 -10  -2   24.31    6.37
  -8 -10  -2   18.09    2.26
  -8  10  -2   14.68    1.88
   8  10   2    7.60    7.33
   8  10   2   13.67    3.13
  -9 -10  -2    1.31    0.94
  -9  10  -2   -0.36    0.70
   9  10   2   -0.49    1.77
  -9 -11   2   20.99    2.55
   9  11  -2   13.79    3.46
  -9  11   2   18.85    2.36
  -8 -11   2    6.39    4.77
  -8 -11   2    7.71    1.38
   8  11  -2    5.75    1.93
   8  11  -2    0.47    6.29
  -8  11   2    7.14    1.19
  -7 -11   2   17.05    2.08
  -7 -11   2    9.55    4.29
  -7  11   2   14.78    1.80
   7  11  -2   14.44    6.16
   7  11  -2   11.83    2.74
  -6 -11   2   48.17    4.77
  -6 -11   2   47.78    7.02
   6 -11  -2   30.01   10.95
   6  11  -2   38.52    5.49
  -6  11   2   45.85    9.51
   6  11  -2   33.75    7.36
  -6  11   2   51.30    4.71
  -5 -11   2   16.78    3.77
  -5 -11   2   21.12    2.14
   5 -11  -2   17.59    8.61
   5  11  -2   16.52    3.16
  -5  11   2   24.63    6.44
   5  11  -2   11.37    3.99
  -5  11   2   18.06    2.04
  -4 -11   2   13.39    1.99
  -4 -11   2    6.82    2.33
  -4 -11   2   11.57    1.32
   4 -11  -2    9.07    5.22
  -4  11   2   10.25    4.73
   4  11  -2    9.42    2.99
   4  11  -2   12.67    2.31
  -4  11   2    9.84    1.26
  -3 -11   2    9.02    1.94
   3 -11  -2    4.68    4.42
  -3 -11   2    7.61    1.04
  -3 -11   2    8.17    1.57
  -3  11   2    8.52    1.98
  -3  11   2    8.29    1.02
  -3  11   2    6.35    3.75
   3  11  -2   11.25    2.00
   3  11  -2    9.77    2.51
  -3  11   2    9.33    1.17
  -2 -11   2   52.85    5.14
   2 -11  -2   48.93    5.22
  -2 -11   2   52.90    5.91
  -2  11   2   55.94    8.04
   2  11  -2   46.13    6.70
   2  11  -2   50.59    5.72
  -2  11   2   51.78    5.07
   2  11  -2   47.64    5.99
  -2  11   2   63.21    6.16
  -2  11   2   54.86    6.49
  -1 -11   2   33.52    3.72
  -1  11   2   32.62    6.47
   1  11  -2   41.97    5.17
   1  11  -2   37.29    4.40
  -1  11   2   38.89    3.61
   1  11  -2   36.09    4.25
  -1  11   2   35.23    4.46
  -1  11   2   37.88    3.60
  -1  11   2   34.02    6.91
   0 -11   2    3.43    1.46
   0 -11   2    5.79    0.80
   0  11  -2    9.75    1.64
   0  11  -2    4.65    1.96
   0  11   2    6.42    0.70
   0  11   2    7.51    1.78
   0  11   2    7.54    2.18
   0  11   2    6.39    0.71
   0  11  -2    7.70    1.60
   0  11   2    3.18    3.00
   1 -11   2   14.70    1.48
   1 -11   2    9.18    2.14
   1  11   2   14.35    2.62
   1  11   2   12.56    1.36
   1  11   2   13.45    1.36
  -1  11  -2   12.91    2.31
  -1  11  -2   14.97    2.95
   1  11   2   13.56    3.02
   1  11   2    8.92    4.07
  -1  11  -2   14.47    2.12
  -2 -11  -2  111.33   10.68
   2 -11   2  116.37   11.30
  -2 -11  -2  100.64   12.46
   2 -11   2  102.71   10.44
   2  11   2  104.68   12.16
  -2  11  -2  102.96   11.95
   2  11   2  117.54   11.55
   2  11   2  106.26   10.34
  -3 -11  -2   83.18    7.58
   3 -11   2   80.35    7.43
  -3  11  -2   71.63    9.36
   3  11   2   70.83    7.28
   3  11   2   67.95    8.33
   3  11   2   88.12   12.13
   3  11   2   72.68    7.27
  -4 -11  -2    0.80    0.41
  -4 -11  -2   -3.27    1.80
   4  11   2    0.15    2.68
   4  11   2   -1.03    0.98
   4  11   2   -0.42    0.33
  -4  11  -2    5.42    3.14
  -5 -11  -2   27.84    2.80
   5 -11   2   21.90    9.59
  -5 -11  -2   24.67    4.84
   5  11   2   23.59    2.54
   5  11   2   26.50    6.01
   5  11   2   20.93    3.92
  -5  11  -2   11.95    4.76
  -6 -11  -2    6.31    3.32
  -6 -11  -2    4.02    0.92
   6  11   2    2.99    1.63
  -6  11  -2    3.39    0.59
   6  11   2    7.13    4.84
   6  11   2    4.57    0.86
  -7 -11  -2   50.22    7.91
  -7 -11  -2   51.20    4.91
   7  11   2   40.63    9.10
   7  11   2   34.88    5.60
  -8 -11  -2   21.89    2.82
   8  11   2   22.45    4.27
  -8  11  -2   21.75    2.46
  -8 -12   2    7.35    1.36
   8  12  -2    3.25    2.03
  -8  12   2    8.43    1.26
  -7 -12   2   22.26    5.17
  -7 -12   2   25.74    2.76
   7  12  -2   15.73    6.33
   7  12  -2   22.53    3.97
  -7  12   2   22.47    2.56
  -6 -12   2   11.64    3.55
  -6 -12   2    8.42    1.26
   6  12  -2    6.49    4.04
  -6  12   2    6.45    1.08
   6  12  -2   10.39    2.34
  -5 -12   2   65.81    6.14
  -5 -12   2   52.65    7.62
   5 -12  -2   73.56   12.39
  -5  12   2   46.80    9.54
   5  12  -2   58.79    6.96
   5  12  -2   62.99    8.68
  -4 -12   2   30.93    3.09
  -4 -12   2   31.21    4.46
  -4  12   2   25.61    6.50
  -4  12   2   28.23    3.11
   4  12  -2   30.92    3.96
  -4  12   2   28.91    2.97
   4  12  -2   22.91    4.77
  -3 -12   2   22.96    2.39
  -3 -12   2   27.13    3.23
  -3  12   2   26.04    6.14
  -3  12   2   26.81    3.36
   3  12  -2   18.42    3.76
  -3  12   2   21.12    2.25
  -3  12   2   20.56    2.29
   3  12  -2   22.65    3.13
  -2 -12   2    4.71    1.45
  -2 -12   2    4.98    0.76
  -2  12   2    6.33    3.55
  -2  12   2    4.34    1.48
  -2  12   2    3.95    2.22
  -2  12   2    4.31    0.54
  -2  12   2    4.18    0.55
   2  12  -2    5.74    1.45
   2  12  -2    3.35    2.42
   2  12  -2    5.47    1.82
  -1 -12   2   56.34    5.95
  -1 -12   2   48.63    6.52
   1  12  -2   64.28    6.64
   1  12  -2   62.06    7.26
  -1  12   2   60.88    8.91
  -1  12   2   72.56    6.95
   0 -12   2    7.54    1.98
   0  12   2    9.13    3.96
   0  12   2   10.84    2.73
   0  12  -2   10.74    1.93
   0  12  -2   10.07    2.66
   0  12  -2   11.54    2.05
   0  12   2   12.00    2.36
   1 -12   2   18.14    2.00
   1 -12   2   15.92    4.31
  -1  12  -2   15.65    2.77
   1  12   2   24.41    3.15
  -1  12  -2   16.68    3.51
   1  12   2   21.57    5.35
   1  12   2   19.82    4.00
  -1  12  -2   19.58    2.95
   2 -12   2    8.52    1.07
  -2 -12  -2    8.36    1.38
   2  12   2    7.33    0.90
   2  12   2    9.40    2.28
   2  12   2   11.13    3.28
  -2  12  -2    5.75    1.84
  -2  12  -2    5.78    2.51
   3 -12   2   18.53    1.97
  -3 -12  -2   18.25    3.59
  -3 -12  -2   17.77    2.12
  -3  12  -2   12.81    3.89
   3  12   2   20.03    3.50
   3  12   2   15.92    1.73
   3  12   2   16.53    1.84
   3  12   2   18.32    4.13
  -4 -12  -2   47.17    7.00
  -4 -12  -2   52.63    5.34
   4  12   2   54.33    6.41
   4  12   2   50.28    5.00
  -4  12  -2   45.40    7.81
   4  12   2   48.53    8.19
   4  12   2   52.00    5.02
  -5 -12  -2    8.88    1.50
   5  12   2    8.85    2.63
   5  12   2   10.18    1.26
  -6 -12  -2   26.65    2.90
  -6 -12  -2   26.62    5.78
   6  12   2   31.01    7.29
   6  12   2   17.09    3.80
  -7 -12  -2   19.85    2.31
  -7 -12  -2   18.96    6.22
   7  12   2   19.18    7.32
   7  12   2    9.78    3.02
  -8 -12  -2    8.35    1.55
   8  12   2    5.16    2.30
  -8 -13   2   16.89    2.16
   8  13  -2   11.57    3.12
  -8  13   2   14.78    1.91
  -7 -13   2    2.99    4.08
  -7 -13   2    3.47    0.88
   7  13  -2    4.10    1.98
   7  13  -2    1.39    5.79
  -7  13   2    4.04    0.81
  -6 -13   2   11.41    1.60
  -6 -13   2    8.21    3.79
   6  13  -2   15.95    2.94
  -6  13   2   11.57    1.46
   6  13  -2   11.70    5.03
  -5 -13   2    1.31    2.45
  -5 -13   2    1.68    0.60
  -5  13   2    0.64    0.38
  -5  13   2    0.75    0.70
   5  13  -2    3.49    3.42
   5  13  -2    0.75    1.26
  -4 -13   2    6.71    1.05
   4 -13  -2    6.02    6.05
   4  13  -2    7.26    1.85
  -4  13   2    6.32    0.81
  -4  13   2    6.55    1.00
  -4  13   2    2.95    4.82
  -3 -13   2  101.78   10.35
  -3  13   2  111.04   11.36
   3  13  -2   96.70   11.02
  -3  13   2   97.67   13.62
  -3  13   2  122.34   12.22
   3  13  -2  106.00   12.78
   3  13  -2  113.89   12.07
  -2 -13   2   18.06    2.00
   2  13  -2   12.65    2.56
   2  13  -2   17.39    3.22
  -2  13   2   18.68    2.83
  -2  13   2   18.84    5.19
  -2  13   2   18.64    3.72
   1  13  -2   65.13    7.52
   1  13  -2   53.80    6.62
   1  13  -2   62.65    6.83
  -1  13   2   58.70    7.57
  -1  13   2   64.72    7.04
  -1  13   2   69.57    9.48
   0  13  -2   53.34    6.15
   0  13  -2   47.99    5.30
   0  13   2   42.50    6.22
   0  13   2   37.88    5.36
   0  13   2   37.07    8.59
   0  13  -2   47.83    5.25
   1 -13   2    3.96    0.73
   1  13   2    3.50    1.49
   1  13   2    6.96    2.85
  -1  13  -2    4.91    1.42
   1  13   2    3.54    3.94
   2 -13   2   29.88    3.25
   2  13   2   31.37    4.33
  -2  13  -2   31.02    4.42
   2  13   2   23.28    6.98
  -2  13  -2   44.43    5.83
  -3 -13  -2    2.65    2.17
  -3 -13  -2    0.72    0.65
  -3  13  -2    1.65    2.90
   3  13   2   -2.41    2.82
   3  13   2    2.45    1.54
  -4 -13  -2    4.59    1.01
  -4 -13  -2    1.16    2.80
   4  13   2    3.35    0.49
   4  13   2    3.67    0.48
   4  13   2   -0.70    3.51
  -5 -13  -2   19.84    2.26
  -5 -13  -2   19.63    4.88
   5  13   2   15.73    1.75
   5  13   2   17.18    3.61
   5  13   2    7.23    5.04
   5  13   2   16.73    1.80
  -6 -13  -2    7.37    1.36
  -6 -13  -2    8.23    4.14
   6  13   2    6.57    2.23
   6  13   2   -3.50    5.59
  -7 -13  -2   10.78    1.75
   7  13   2    6.13    2.50
  -7 -14   2   20.27    2.56
  -7  14   2   21.20    2.27
   7  14  -2   17.65    3.79
  -6 -14   2   12.08    1.76
  -6 -14   2   12.07    4.13
   6  14  -2    9.21    5.32
  -6  14   2   11.49    1.36
   6  14  -2   10.43    2.60
  -5 -14   2   16.74    3.76
  -5 -14   2   17.73    1.90
   5  14  -2   13.14    2.92
  -5  14   2   12.83    1.49
   5  14  -2   23.00    5.17
  -4 -14   2   31.66    3.42
   4  14  -2   33.12    4.32
   4  14  -2   28.26    5.34
  -3 -14   2   11.32    1.42
  -3  14   2   12.84    3.66
   3  14  -2    8.55    2.87
  -3  14   2    7.18    2.13
   3  14  -2    8.08    2.13
  -2 -14   2    2.94    0.88
  -2  14   2    5.88    2.81
   2  14  -2    3.76    2.12
  -2  14   2    6.27    4.88
   2  14  -2    6.74    1.64
   2  14  -2   -0.92    2.47
  -1  14   2   35.08    4.38
   1  14  -2   30.35    4.25
   1  14  -2   31.64    4.97
  -1  14   2   37.96    5.54
  -1  14   2   26.08    6.50
   1  14  -2   28.70    4.01
   0  14  -2   13.06    3.12
   0  14  -2   10.43    2.38
   0  14   2   12.48    3.48
   0  14   2   15.58    5.07
   0  14  -2   16.17    2.69
   0  14   2   17.09    2.97
  -1  14  -2    9.07    1.86
   1  14   2    5.94    1.95
   1  14   2    9.19    3.36
  -1  14  -2    5.35    2.80
   1  14   2    5.02    4.36
  -1  14  -2    6.20    1.90
   2 -14   2    8.04    1.24
  -2  14  -2    9.12    2.50
   2  14   2   12.11    2.57
   2  14   2    3.44    3.17
  -2  14  -2    8.13    3.05
  -3 -14  -2    3.85    1.03
   3  14   2    3.25    1.65
  -3  14  -2    3.80    2.65
   3  14   2    0.40    3.38
  -4 -14  -2    0.58    2.87
  -4 -14  -2    2.06    0.87
   4  14   2    1.47    1.61
   4  14   2    0.16    4.02
  -5 -14  -2   11.20    4.19
  -5 -14  -2    9.92    1.78
   5  14   2   13.61    2.97
   5  14   2    7.09    5.19
  -6 -14  -2   25.62    3.24
   6  14   2   27.34    4.87
  -6 -15   2    7.60    1.33
  -6 -15   2    2.99    4.04
   6  15  -2    8.52    2.46
   6  15  -2    3.20    5.89
  -5 -15   2   16.93    2.12
  -5 -15   2   16.71    4.09
   5  15  -2   12.70    4.92
   5  15  -2   15.61    3.51
  -4 -15   2   15.03    2.05
   4  15  -2   19.11    3.20
   4  15  -2   13.90    4.19
  -4  15   2   14.26    4.62
  -3 -15   2   29.96    3.32
   3  15  -2   34.45    4.18
  -3  15   2   20.39    4.99
   3  15  -2   18.91    4.50
  -3  15   2   37.98    4.54
   2  15  -2   17.65    3.63
   2  15  -2   23.49    3.23
  -2  15   2   25.65    4.91
  -2  15   2   19.17    3.58
  -1  15   2    5.06    1.83
  -1  15   2    7.84    3.29
   1  15  -2    3.54    2.02
   1  15  -2    8.08    1.82
   0  15  -2   59.49    6.79
   0  15   2   61.24    8.30
   0  15  -2   58.51    6.86
   0  15   2   62.91    7.23
  -1  15  -2   54.78    6.64
   1  15   2   67.99    7.24
   1  15   2   52.11    8.27
  -1  15  -2   60.34    6.89
   2  15   2    1.23    1.50
  -2  15  -2    3.29    2.00
   2  15   2    5.23    3.55
   3  15   2   17.08    3.34
  -3  15  -2   11.43    3.23
   3  15   2   13.79    4.74
  -4 -15  -2    1.85    0.95
   4  15   2    1.01    4.67
   4  15   2    3.34    2.00
  -5 -15  -2    2.67    1.08
   5  15   2   -4.63    5.36
   5  15   2    3.34    2.04
  -6 -15  -2    0.82    1.01
   6  15   2   -0.55    2.10
  -5 -16   2   12.88    1.96
   5  16  -2   11.20    5.38
   5  16  -2    9.16    2.61
  -4 -16   2   21.08    2.48
   4  16  -2   16.10    3.19
   4  16  -2   17.71    5.01
  -4  16   2   13.29    5.13
  -3 -16   2   15.06    2.18
  -3  16   2   12.71    4.45
  -3  16   2   19.37    3.49
   3  16  -2    9.96    2.70
   3  16  -2   17.53    4.63
  -2  16   2   11.26    2.70
   2  16  -2    9.07    2.21
  -2  16   2    6.11    3.84
  -1  16   2    0.79    1.31
   1  16  -2    2.58    1.48
  -1  16   2    5.73    3.42
   0  16   2    7.30    2.21
   0  16   2    9.42    3.94
   0  16  -2    7.32    1.97
   0  16  -2    5.88    2.20
   1  16   2    5.93    2.16
   1  16   2    6.39    3.70
  -1  16  -2    8.36    2.43
   2  16   2    6.37    4.11
  -2  16  -2    9.03    2.75
   2  16   2    6.52    2.36
   3  16   2    0.81    1.81
  -3  16  -2    4.26    3.05
   3  16   2    0.10    4.35
  -4 -16  -2    4.70    1.35
   4  16   2    8.97    5.75
   4  16   2    5.83    2.51
  -4  16  -2    4.00    3.52
  -5 -16  -2    1.32    1.15
   5  16   2    1.72    2.41
  -4 -17   2   15.69    2.35
   4  17  -2   15.97    3.17
   4  17  -2   14.47    7.17
   3  17  -2    1.87    1.69
  -2  17   2    5.27    1.81
  -2  17   2   -0.81    6.39
   2  17  -2    2.27    1.62
   1  17  -2    2.73    1.61
  -1  17   2    5.39    2.10
  -1  17   2    6.92    4.07
   0  17  -2    0.57    1.35
   0  17  -2    1.98    2.05
   0  17   2   -7.48    3.73
   0  17   2   -1.10    1.55
   1  17   2   15.06    3.12
  -1  17  -2    8.75    2.75
   1  17   2   10.42    4.72
   2  17   2    2.28    4.54
   2  17   2    3.78    2.08
   3  17   2    8.50    2.78
   3  17   2    7.32    7.78
  -3  17  -2    9.04    4.03
   2  18  -2   20.33    3.50
  -2  18   2   18.55    3.76
   1  18  -2    7.27    2.18
  -1  18   2    5.31    2.25
   0  18   2    5.08    2.19
   0  18   2    1.47    5.79
   0  18  -2    0.40    1.55
   1  18   2   11.78    3.05
 -11   0   3    7.50    8.74
  11   0  -3    3.99    1.25
  11   0  -3   -0.89   11.00
 -11   0   3    1.46    1.00
 -10   0   3   10.00    1.71
  -9   0   3   29.38    7.47
  -9   0   3   18.98    2.48
   9   0  -3   27.01    8.02
   8   0  -3   80.03   12.71
  -8   0   3   88.01   12.73
  -8   0   3   94.35    9.13
   7   0  -3   27.02    6.42
  -7   0   3   28.51    3.23
  -7   0   3   43.65    7.51
   6   0  -3   30.30    3.26
  -6   0   3   30.23    6.01
  -6   0   3   30.60    3.28
   6   0  -3   37.13    6.80
   5   0  -3   22.15    2.48
  -5   0   3   24.87    2.70
  -5   0   3   25.77    5.72
  -4   0   3   98.41   11.46
   4   0  -3  106.06   11.57
   4   0  -3   96.90    9.80
  -4   0   3  105.28    9.85
  -3   0   3   33.67    4.42
   3   0  -3   31.43    3.09
   3   0  -3   31.63    4.37
  -3   0   3   29.40    3.10
  -2   0   3   81.32    8.85
   2   0  -3   76.73    8.81
   2   0  -3   81.96    7.86
   2   0  -3   89.63    8.01
  -2   0   3   77.20    7.87
  -1   0   3   86.01    8.70
   1   0  -3   80.48    7.95
   0   0  -3    0.78    0.25
   0   0   3    0.40    0.40
   0   0  -3    1.64    0.50
  -1   0  -3   56.28    4.78
   1   0   3   50.10    4.77
  -1   0  -3   49.18    4.76
  -1   0  -3   45.30    5.17
   1   0   3   45.04    4.72
   1   0   3   41.93    5.24
   2   0   3    1.44    0.94
   2   0   3    1.62    0.32
   2   0   3    2.01    0.39
  -2   0  -3    0.63    0.75
  -2   0  -3    1.83    0.34
   3   0   3    6.82    2.11
  -3   0  -3   10.21    2.32
   3   0   3    8.44    1.08
   3   0   3   11.02    1.16
  -3   0  -3    9.86    1.11
   4   0   3  222.53   22.15
  -4   0  -3  210.85   23.53
  -4   0  -3  230.31   22.15
   4   0   3  244.96   22.21
   4   0   3  246.90   24.01
   5   0   3   55.84    5.55
   5   0   3   42.31    7.86
  -5   0  -3   54.87    7.38
   5   0   3   54.70    5.51
  -5   0  -3   56.93    5.51
  -6   0  -3    8.59    1.20
   6   0   3    8.94    1.26
  -6   0  -3   12.55    3.59
   6   0   3    7.96    3.86
   7   0   3   28.31    2.97
   7   0   3   21.36    6.39
  -7   0  -3   16.14    4.91
  -7   0  -3   24.59    2.82
  -8   0  -3    5.46    4.89
   8   0   3   23.11    7.00
  -8   0  -3   11.00    1.67
   8   0   3   10.89    1.65
  -9   0  -3   63.87    6.81
  -9   0  -3   59.94   11.29
   9   0   3   57.65   12.68
   9   0   3   69.69    6.99
  10   0   3   20.19   10.79
  10   0   3   24.55    3.16
 -10   0  -3   21.73    2.87
 -10   0  -3   22.66    8.04
  11  -1  -3    9.76   11.52
 -11  -1   3    3.25    1.08
  11   1  -3   -1.80   11.19
 -11   1   3   -3.43    8.74
 -11   1   3    1.33    0.94
  11   1  -3    2.02    1.04
  10  -1  -3   29.16   10.09
 -10  -1   3   23.94    2.97
 -10  -1   3   21.47    8.26
 -10   1   3   17.62    7.78
  10   1  -3    9.81    8.72
 -10   1   3   26.59    3.02
  10   1  -3   22.60    2.99
  -9  -1   3   20.35    2.52
  -9  -1   3   16.84    6.31
   9  -1  -3   15.31    7.53
  -9   1   3   22.26    2.54
   9   1  -3   25.49    8.40
  -9   1   3    4.03    5.88
  -8  -1   3   30.43    7.32
  -8  -1   3   39.13    3.86
   8  -1  -3   26.46    7.77
  -8   1   3   25.05    7.05
   8   1  -3   24.06    7.30
  -8   1   3   35.82    3.82
  -7  -1   3   -0.26    0.32
  -7  -1   3    0.62    2.84
   7  -1  -3   -2.70    3.23
  -7   1   3    0.18    0.34
  -7   1   3    0.47    2.97
   7   1  -3    1.07    3.21
   6  -1  -3   39.04    7.51
  -6  -1   3   45.03    4.47
   6  -1  -3   39.60    4.41
   6   1  -3   44.35   10.12
  -6   1   3   42.83    7.33
   6   1  -3   44.37    4.42
  -6   1   3   44.75    4.48
   5  -1  -3    0.44    0.36
  -5  -1   3    1.75    1.75
  -5  -1   3    1.27    0.44
   5  -1  -3    4.59    2.21
   5   1  -3    1.29    0.36
  -5   1   3    2.63    2.22
   5   1  -3    0.52    1.87
  -5   1   3    0.52    0.34
   4  -1  -3  141.77   14.44
  -4  -1   3  150.57   15.98
  -4  -1   3  157.19   14.48
   4   1  -3  150.56   14.43
  -4   1   3  160.18   14.50
   4   1  -3  158.54   16.16
  -4   1   3  120.59   16.62
  -3  -1   3  100.31    9.25
  -3  -1   3   83.14   10.23
   3  -1  -3   98.58   10.70
   3  -1  -3   93.14    9.23
  -3   1   3  105.14   10.80
  -3   1   3   96.15    9.26
   3   1  -3   99.52    9.21
   3   1  -3   85.86   10.29
   2  -1  -3    6.91    1.92
  -2  -1   3    8.17    1.76
  -2  -1   3    7.89    0.84
   2  -1  -3    8.10    1.03
  -2   1   3    4.28    1.65
  -1  -1   3  138.66   13.60
   1  -1  -3  146.89   14.05
   1  -1  -3  123.83   13.13
   1   1  -3  131.01   13.00
  -1   1   3  143.47   14.05
   1   1  -3  141.08   13.63
  -1   1   3  139.79   13.16
   0  -1   3   58.66    5.70
   0  -1   3   66.32    5.43
   0  -1  -3   54.58    5.57
   0  -1  -3   49.24    5.76
   0   1  -3   57.44    5.67
   0   1   3   47.98    5.58
   0   1   3   57.28    5.84
  -1  -1  -3    6.56    0.90
   1  -1   3    7.64    0.87
  -1  -1  -3    5.26    1.32
  -1  -1  -3    8.21    0.98
   1  -1   3    7.02    1.40
   1   1   3    9.24    1.68
  -1   1  -3    8.62    0.90
   1   1   3    9.14    0.92
  -1   1  -3   11.11    1.41
   1   1   3    9.34    1.04
   2  -1   3   81.79    9.01
   2  -1   3   81.68    9.83
  -2  -1  -3  108.23    9.15
  -2  -1  -3   85.80    9.04
  -2   1  -3  104.78    9.92
   2   1   3  103.33    9.15
   2   1   3   91.13    9.04
  -2   1  -3   95.56    9.03
   3  -1   3   17.46    3.54
   3  -1   3   18.92    2.06
  -3  -1  -3   19.81    2.08
  -3  -1  -3   22.39    3.63
   3   1   3   21.52    2.16
   3   1   3   19.53    3.52
  -3   1  -3   19.05    2.06
   3   1   3   19.76    2.08
  -3   1  -3   22.45    3.64
  -4  -1  -3   41.35    3.86
  -4  -1  -3   30.51    5.06
   4  -1   3   44.42    5.91
   4  -1   3   39.59    3.85
  -4   1  -3   37.27    3.82
  -4   1  -3   42.76    5.50
   4   1   3   25.37    5.31
   4   1   3   38.53    3.90
   4   1   3   36.14    3.83
   5  -1   3  129.61   13.47
  -5  -1  -3  163.71   15.66
   5  -1   3  117.23   15.41
  -5  -1  -3  146.12   13.51
   5   1   3  144.28   15.75
   5   1   3  137.90   13.55
  -5   1  -3  145.35   13.49
   5   1   3  139.29   13.50
  -5   1  -3  129.10   15.23
   6  -1   3   -1.89    3.03
  -6  -1  -3    0.29    2.32
  -6  -1  -3    0.21    0.29
   6   1   3   -0.02    0.29
  -6   1  -3    0.30    0.34
  -6   1  -3    0.00    2.29
   6   1   3   -0.37    3.01
  -7  -1  -3   29.09    6.38
  -7  -1  -3   27.02    3.16
   7  -1   3   35.82    7.69
   7   1   3   31.89    6.95
  -7   1  -3   27.40    3.15
  -7   1  -3   29.72    6.31
   7   1   3   31.32    3.32
  -8  -1  -3   16.23    5.01
   8  -1   3    5.20    5.81
   8  -1   3    6.94    1.39
  -8  -1  -3    7.87    1.33
   8   1   3    8.01    1.46
   8   1   3    7.23    5.62
  -8   1  -3    2.82    4.11
   9  -1   3   27.18    9.41
  -9  -1  -3   26.98    7.43
   9  -1   3   33.84    3.99
  -9  -1  -3   33.33    3.84
  -9   1  -3   36.62    3.86
  -9   1  -3   30.77    7.95
   9   1   3   35.97    9.80
   9   1   3   36.10    4.06
 -10  -1  -3   -6.17    6.19
 -10  -1  -3    1.86    0.83
  10  -1   3    2.19    0.97
  10   1   3    0.78    0.96
 -10   1  -3    1.31    0.80
  10   1   3   -2.14    9.21
  11  -2  -3    8.43   11.84
 -11  -2   3   -1.61    0.76
 -11   2   3  -11.69    8.67
  11   2  -3    0.21    0.96
 -11   2   3   -1.24    0.71
 -10  -2   3    8.90    1.56
 -10  -2   3    2.53    6.40
  10  -2  -3    8.28    8.49
  10   2  -3    8.69    1.72
 -10   2   3    8.80    1.62
  10   2  -3   13.83    8.42
 -10   2   3    1.71    7.43
  -9  -2   3    7.68    1.38
   9  -2  -3   10.66    7.26
  -9  -2   3   10.14    5.74
  -9   2   3    4.79    1.16
  -9   2   3   12.60    6.23
   9   2  -3    8.93    6.89
   9   2  -3    8.20    1.44
  -8  -2   3    8.54    1.39
   8  -2  -3   12.35    5.98
  -8  -2   3   11.30    4.62
  -8   2   3    9.76    1.50
   8   2  -3    6.33    4.97
  -8   2   3    0.68    4.31
   7  -2  -3   61.04   10.17
  -7  -2   3   53.19    8.72
  -7  -2   3   56.85    6.05
  -7   2   3   62.36    9.34
   7   2  -3   52.67   10.40
  -7   2   3   64.26    6.12
   6  -2  -3   15.19    4.64
  -6  -2   3   14.30    1.69
  -6  -2   3   17.23    4.25
  -6   2   3   13.78    1.70
   6   2  -3   19.57    4.48
   6   2  -3   13.26    1.64
  -6   2   3   14.32    4.21
  -5  -2   3  217.43   19.12
   5  -2  -3  180.47   19.17
   5  -2  -3  201.20   21.47
  -5  -2   3  196.28   20.82
   5   2  -3  181.78   20.82
   5   2  -3  194.10   19.02
  -5   2   3  209.76   19.12
   4  -2  -3  120.80   12.50
  -4  -2   3  133.26   12.52
   4  -2  -3  145.26   14.67
  -4  -2   3  123.70   13.84
  -4   2   3  136.49   12.56
  -4   2   3  121.76   14.31
   4   2  -3  119.11   12.46
   4   2  -3  154.04   14.35
  -3  -2   3  176.34   17.26
   3  -2  -3  167.05   17.27
  -3  -2   3  158.86   18.18
   3  -2  -3  194.60   17.58
  -3   2   3  185.08   17.32
  -3   2   3  222.88   20.21
  -2  -2   3  144.43   14.34
   2  -2  -3  141.01   14.97
  -2  -2   3  143.54   13.62
   2  -2  -3  147.87   13.89
   2  -2  -3  132.38   13.66
  -2   2   3  156.62   13.92
  -2   2   3  144.24   14.95
   2   2  -3  118.92   14.25
  -2   2   3  148.47   13.69
   2   2  -3  146.18   13.59
   1  -2  -3   27.41    2.78
  -1  -2   3   24.26    2.93
   1  -2  -3   25.03    3.65
  -1   2   3   27.16    2.81
  -1   2   3   27.00    2.59
   1   2  -3   23.77    2.95
  -1   2   3   25.44    3.65
   0  -2  -3  116.92   11.51
   0  -2   3  113.38   11.48
   0  -2  -3  129.69   11.80
   0   2   3  108.66   11.72
   0   2   3  114.87   11.56
   0   2  -3  126.35   11.46
  -1  -2  -3   78.55    7.04
   1  -2   3   74.11    6.94
  -1  -2  -3   79.24    7.26
   1  -2   3   64.89    7.44
  -1  -2  -3   85.20    7.67
   1   2   3   68.28    6.99
   1   2   3   76.78    7.69
  -1   2  -3   69.51    7.38
   1   2   3   59.62    7.15
  -2  -2  -3  139.05   12.23
   2  -2   3  114.69   11.23
   2  -2   3  109.96   12.13
  -2  -2  -3  122.60   11.29
  -2   2  -3  114.04   11.22
   2   2   3  126.17   11.45
   2   2   3   96.66   12.05
   2   2   3  112.38   11.26
  -2   2  -3  121.32   12.09
   3  -2   3   60.43    8.08
   3  -2   3   68.36    6.89
  -3  -2  -3   83.77    8.24
  -3  -2  -3   72.49    6.93
   3   2   3   57.90    8.40
   3   2   3   71.25    6.92
  -3   2  -3   74.47    8.14
   3   2   3   75.89    7.06
  -3   2  -3   69.51    6.88
   4  -2   3  141.18   12.69
  -4  -2  -3  108.84   13.85
  -4  -2  -3  135.99   12.70
  -4   2  -3  144.93   12.67
   4   2   3  105.16   14.08
   4   2   3  130.06   12.68
   4   2   3  139.69   12.83
  -4   2  -3  114.27   13.99
   5  -2   3   11.79    3.80
  -5  -2  -3   11.94    3.16
   5  -2   3    9.25    1.37
  -5  -2  -3   10.98    1.40
   5   2   3   13.81    1.55
  -5   2  -3   13.73    1.42
   5   2   3    9.06    3.21
   5   2   3   10.22    1.40
  -5   2  -3   11.77    3.34
  -6  -2  -3    9.30    1.41
   6  -2   3   10.96    5.70
  -6  -2  -3    6.15    3.26
   6   2   3   10.96    4.06
  -6   2  -3    5.19    3.36
  -6   2  -3   10.51    1.27
   6   2   3    9.06    1.34
   7  -2   3   13.43    5.46
  -7  -2  -3    9.80    1.72
  -7  -2  -3   10.18    4.22
  -7   2  -3   14.85    1.74
  -7   2  -3   20.80    5.05
   7   2   3   16.35    1.93
   7   2   3   12.47    5.21
  -8  -2  -3    3.50    0.80
  -8  -2  -3   -3.65    3.66
   8  -2   3    8.60    6.20
   8   2   3    6.65    5.44
  -8   2  -3    2.34    4.25
  -8   2  -3    2.15    0.78
   8   2   3    3.16    0.91
   9  -2   3    7.68    1.47
  -9  -2  -3    8.92    5.70
   9  -2   3   -1.70    7.67
  -9  -2  -3    9.73    1.51
   9   2   3    7.97    1.62
  -9   2  -3    4.25    5.93
   9   2   3    5.80    7.27
  -9   2  -3    7.03    1.28
 -10  -2  -3   11.90    1.88
 -10  -2  -3    2.74    6.88
  10  -2   3   11.99    2.07
 -10   2  -3   10.04    7.42
 -10   2  -3   11.32    1.89
  10   2   3   11.43    2.23
  10   2   3   18.15   10.73
  11  -3  -3  -20.85   18.27
 -11  -3   3    5.97    1.38
  11   3  -3    4.51    1.37
 -11   3   3    3.51    1.11
 -10  -3   3   19.61    7.31
 -10  -3   3   14.87    2.22
  10  -3  -3    8.55    9.28
 -10   3   3   13.60    2.14
  10   3  -3   14.65    2.17
 -10   3   3    5.93    7.67
  10   3  -3   12.15    8.33
  -9  -3   3    8.59    5.78
   9  -3  -3    9.41    7.10
  -9  -3   3    5.74    1.25
  -9   3   3    6.07    1.20
   9   3  -3    5.99    5.81
   9   3  -3    7.51    1.36
  -9   3   3    9.00    6.42
   8  -3  -3    3.65    5.94
  -8  -3   3    4.95    3.81
  -8  -3   3    3.75    0.87
   8   3  -3    8.55    4.96
  -8   3   3    2.93    0.79
   8   3  -3    3.62    0.90
   7  -3  -3   10.61    5.02
  -7  -3   3   11.20    1.40
  -7  -3   3   12.05    4.17
  -7   3   3    6.87    4.16
   7   3  -3   10.27    1.40
  -7   3   3    7.37    1.36
   7   3  -3    8.12    4.03
  -6  -3   3   43.53    4.71
   6  -3  -3   43.58    8.18
  -6  -3   3   50.15    6.96
  -6   3   3   47.46    4.76
   6   3  -3   50.34    4.76
  -6   3   3   38.95    7.55
   6   3  -3   33.94    6.93
   5  -3  -3   12.93    3.90
   5  -3  -3   13.14    1.96
   5  -3  -3   14.44    1.57
  -5  -3   3   13.31    1.53
  -5  -3   3   19.91    3.91
  -5   3   3   13.16    1.55
  -5   3   3   16.81    4.29
   5   3  -3   13.40    1.54
   5   3  -3   11.90    1.46
   5   3  -3    4.78    2.69
   4  -3  -3   41.27    4.18
  -4  -3   3   42.82    5.26
   4  -3  -3   34.93    3.77
   4  -3  -3   39.31    6.52
  -4  -3   3   38.53    3.76
  -4   3   3   38.07    3.81
   4   3  -3   39.43    3.77
   4   3  -3   31.98    3.68
  -4   3   3   35.94    5.71
  -3  -3   3  146.59   16.04
   3  -3  -3  149.13   15.20
   3  -3  -3  141.39   15.46
   3  -3  -3  168.15   17.09
  -3  -3   3  159.63   15.17
   3   3  -3  178.86   15.20
  -3   3   3  159.44   15.23
   3   3  -3  155.58   15.11
   3   3  -3  170.94   16.32
  -2  -3   3   27.67    3.50
  -2  -3   3   30.54    2.94
   2  -3  -3   29.82    3.01
   2  -3  -3   31.21    4.52
   2   3  -3   32.24    2.99
   2   3  -3   31.04    3.65
  -2   3   3   30.76    3.27
  -2   3   3   28.29    3.01
  -2   3   3   23.89    4.51
   1  -3  -3  154.54   15.98
  -1  -3   3  191.42   15.68
  -1  -3   3  172.52   15.92
   1  -3  -3  169.96   19.16
  -1   3   3  141.03   15.97
  -1   3   3  157.12   15.75
   1   3  -3  163.97   15.71
   1   3  -3  168.02   15.97
   0  -3   3   32.23    3.32
   0  -3  -3   29.83    3.44
   0  -3   3   35.09    3.22
   0  -3  -3   27.37    3.61
   0   3  -3   32.33    3.25
   0   3   3   33.84    3.54
   0   3   3   36.20    3.79
   1  -3   3  140.06   12.08
  -1  -3  -3  138.81   12.21
   1  -3   3  119.34   11.39
  -1  -3  -3  131.96   11.54
  -1  -3  -3  120.03   11.71
   1   3   3  106.28   12.10
   1   3   3  110.21   11.46
  -1   3  -3   96.40   11.78
   2  -3   3   71.47    6.67
   2  -3   3   75.48    7.72
  -2  -3  -3   72.07    7.54
  -2  -3  -3   72.10    6.73
  -2   3  -3   74.23    7.57
  -2   3  -3   68.45    6.64
   2   3   3   64.62    7.64
   2   3   3   65.15    6.95
   2   3   3   62.46    6.69
   3  -3   3  197.15   19.57
  -3  -3  -3  221.74   20.81
  -3  -3  -3  201.24   19.61
   3  -3   3  226.65   21.16
   3   3   3  214.52   19.83
  -3   3  -3  184.21   20.66
   3   3   3  218.78   21.06
  -3   3  -3  206.51   19.55
   3   3   3  186.35   19.57
   4  -3   3   76.49    7.87
  -4  -3  -3   55.82    5.41
  -4  -3  -3   68.78    7.15
   4  -3   3   54.70    5.37
   4   3   3   60.96    7.36
  -4   3  -3   47.51    6.75
   4   3   3   49.45    5.61
  -4   3  -3   53.76    5.33
   4   3   3   47.20    5.35
   5  -3   3   17.96    4.64
  -5  -3  -3   11.81    3.47
  -5  -3  -3   18.99    2.02
   5  -3   3   18.72    2.02
   5   3   3   16.78    2.14
  -5   3  -3   25.77    4.83
   5   3   3   17.98    2.01
  -5   3  -3   16.60    1.94
   5   3   3   21.11    4.71
   6  -3   3   14.38    5.00
  -6  -3  -3   29.03    5.27
  -6  -3  -3   21.25    2.34
   6   3   3   19.64    2.47
  -6   3  -3   20.54    2.29
  -6   3  -3   25.56    5.19
   6   3   3   19.28    5.07
  -7  -3  -3    3.85    3.40
  -7  -3  -3    1.93    0.66
   7  -3   3    3.04    4.50
   7   3   3    3.60    0.93
  -7   3  -3   -1.37    3.22
  -7   3  -3    4.52    0.79
   7   3   3    3.43    4.13
  -8  -3  -3   20.51    2.60
  -8  -3  -3   22.47    6.06
   8  -3   3   17.99    7.36
  -8   3  -3   22.89    2.60
   8   3   3   22.31    2.81
   8   3   3   29.25    7.54
  -8   3  -3   24.44    6.59
  -9  -3  -3   12.03    1.87
  -9  -3  -3    3.93    5.20
   9   3   3   10.94    2.05
  -9   3  -3    0.04    9.04
   9   3   3   15.88    8.20
  -9   3  -3   14.02    1.75
  10  -3   3    0.65    0.87
 -10  -3  -3    0.68    0.76
  10  -3   3   -3.03   11.56
 -10  -3  -3   -4.16    6.33
 -10   3  -3   -0.83    7.84
 -10   3  -3    1.09    0.82
  10   3   3    0.01    0.98
  10   3   3   -7.84    9.57
 -11  -4   3    5.71    1.44
 -11   4   3    4.37    1.25
 -11   4   3  -11.01    9.36
  11   4  -3    6.99    1.73
  10  -4  -3    2.66    9.39
 -10  -4   3    3.46    1.07
 -10  -4   3   -1.99    6.02
  10   4  -3    5.46    1.32
  10   4  -3    8.70    8.25
 -10   4   3    2.98    8.08
 -10   4   3    4.19    1.21
  -9  -4   3   19.65    6.51
  -9  -4   3   29.72    3.21
   9  -4  -3   30.85    9.16
   9   4  -3   18.97    7.43
   9   4  -3   26.30    3.25
  -9   4   3   26.69    3.17
  -9   4   3   37.50    9.23
   8  -4  -3   16.89    6.94
  -8  -4   3   19.58    2.21
  -8  -4   3   17.41    5.12
   8   4  -3   16.19    2.19
  -8   4   3   29.47    7.21
  -8   4   3   17.28    2.19
   8   4  -3    9.98    5.19
   7  -4  -3   61.17   12.25
  -7  -4   3   93.19   11.34
  -7  -4   3   82.59    8.67
   7   4  -3   91.49    8.75
   7   4  -3   96.22   12.17
   7   4  -3   87.02    8.61
  -7   4   3   94.11    8.76
  -7   4   3   72.03   11.92
   6  -4  -3    8.36    4.32
  -6  -4   3   11.50    3.16
  -6  -4   3   10.84    1.24
   6   4  -3    7.47    1.11
   6   4  -3    7.15    3.24
  -6   4   3    8.34    1.33
   6   4  -3    9.41    1.27
  -6   4   3    7.32    3.89
  -5  -4   3   96.70   11.37
   5  -4  -3   78.25   12.01
  -5  -4   3  102.90    9.85
   5  -4  -3  107.42   10.36
   5  -4  -3  102.00    9.87
   5   4  -3   99.46    9.77
   5   4  -3  113.05    9.92
  -5   4   3   78.90   11.90
  -5   4   3   99.44    9.89
  -4  -4   3   79.52    8.90
   4  -4  -3   75.90    7.67
   4  -4  -3   86.67   10.14
   4  -4  -3   86.13    8.13
  -4  -4   3   76.13    7.63
   4   4  -3   83.94    9.18
   4   4  -3   66.77    7.55
  -4   4   3   77.15    7.69
   4   4  -3   82.14    7.70
  -4   4   3   94.85   10.21
  -3  -4   3   83.46    7.82
   3  -4  -3   68.96    9.51
   3  -4  -3   65.81    8.14
  -3  -4   3   77.73    8.65
   3  -4  -3   78.79    7.87
   3   4  -3   73.05    8.72
  -3   4   3   77.66    9.58
  -3   4   3   89.27    7.92
   3   4  -3   92.78    7.94
   3   4  -3   84.03    7.75
   2  -4  -3    8.77    1.02
  -2  -4   3    7.80    0.92
  -2  -4   3    7.97    1.50
  -2  -4   3    8.98    0.95
   2  -4  -3    6.13    2.31
   2  -4  -3    9.70    1.34
  -2   4   3   14.45    3.00
  -2   4   3    9.87    1.04
   2   4  -3    9.64    1.71
   2   4  -3    9.92    1.12
  -1  -4   3   11.48    1.20
   1  -4  -3   10.79    1.46
   1  -4  -3   11.39    2.70
  -1  -4   3    9.96    1.15
  -1   4   3   22.66    3.81
  -1   4   3   11.96    1.51
   1   4  -3    9.38    1.23
  -1   4   3   11.55    1.18
   0  -4   3   78.92    8.45
   0  -4   3   87.83    8.46
   0  -4  -3   87.71    8.97
   0  -4  -3   78.20    8.68
   0   4   3   92.96    8.49
   0   4   3   90.10    8.82
   0   4  -3   95.59    8.39
   0   4   3   86.10    9.01
  -1  -4  -3   77.86    7.32
  -1  -4  -3   68.33    7.86
   1  -4   3   79.01    7.39
  -1  -4  -3   68.67    7.52
   1  -4   3   77.28    7.78
   1  -4   3   69.45    7.14
   1   4   3   63.81    7.58
   1   4   3   85.52    8.16
  -1   4  -3   80.62    7.71
   1   4   3   81.33    7.26
  -2  -4  -3  190.22   17.92
   2  -4   3  203.32   18.97
  -2  -4  -3  165.11   18.63
   2  -4   3  182.11   17.82
  -2   4  -3  186.95   17.79
   2   4   3  173.85   18.23
   2   4   3  191.97   17.88
  -2   4  -3  197.57   18.78
   2   4   3  196.62   19.02
  -3  -4  -3    9.15    1.13
   3  -4   3    8.25    0.89
  -3  -4  -3    9.81    2.28
  -3  -4  -3    6.25    0.89
   3  -4   3    9.06    2.43
   3   4   3    5.12    2.09
   3   4   3    7.40    1.34
  -3   4  -3    5.78    1.93
   3   4   3    6.14    0.87
  -3   4  -3    6.85    0.82
  -4  -4  -3   65.81    6.20
   4  -4   3   65.93    6.17
  -4  -4  -3   59.25    7.49
   4  -4   3   51.01    7.80
   4   4   3   58.11    6.15
  -4   4  -3   64.81    6.11
  -4   4  -3   55.34    7.53
   4   4   3   63.23    8.06
   4   4   3   64.08    6.45
   5  -4   3    4.43    0.79
   5  -4   3    9.64    3.54
  -5  -4  -3    5.33    2.48
  -5  -4  -3    7.17    0.98
   5   4   3    4.94    2.83
  -5   4  -3    4.25    0.78
   5   4   3    6.85    1.27
  -5   4  -3    3.75    2.39
   5   4   3    3.63    0.84
  -6  -4  -3   47.42    6.94
   6  -4   3   52.21    8.98
  -6  -4  -3   46.57    4.89
  -6   4  -3   49.80    4.84
   6   4   3   53.86    7.92
   6   4   3   45.75    5.10
  -6   4  -3   38.70    7.22
  -7  -4  -3   41.14    4.07
   7  -4   3   28.75    7.58
  -7  -4  -3   38.02    7.09
   7   4   3   27.92    7.02
  -7   4  -3   38.77    3.98
   7   4   3   36.33    4.24
  -7   4  -3   38.54    7.25
  -8  -4  -3   42.30    4.43
  -8  -4  -3   42.51    8.06
   8  -4   3   42.06    9.59
   8   4   3   37.98    4.64
   8   4   3   35.56    8.88
  -8   4  -3   33.72    7.99
  -8   4  -3   43.68    4.37
  -9  -4  -3    5.04    1.13
  -9  -4  -3    7.69    5.33
  -9   4  -3    3.93    1.00
   9   4   3    5.03    1.45
  -9   4  -3    2.36    6.01
   9   4   3   -7.54    7.06
 -10  -4  -3   15.86    8.32
 -10  -4  -3   31.05    4.84
  10   4   3   18.23   11.30
  10   4   3   27.72    4.47
 -10   4  -3   34.63    3.61
 -10  -5   3    6.55    6.56
 -10  -5   3    1.97    0.87
  10  -5  -3   -3.71   11.00
 -10   5   3   -1.06    9.58
  10   5  -3    8.06    8.21
  10   5  -3    2.13    1.07
 -10   5   3    3.12    0.96
   9  -5  -3   -5.93    7.33
  -9  -5   3    1.42    4.54
   9   5  -3   -4.27    5.51
  -9   5   3   -0.61    6.23
  -9   5   3    2.99    0.87
  -8  -5   3   11.50    1.51
   8  -5  -3   16.19    7.14
  -8  -5   3   11.61    4.61
   8   5  -3   10.97    1.62
  -8   5   3   -2.34    4.69
  -8   5   3    8.72    1.53
   8   5  -3    9.63    5.20
  -7  -5   3   14.84    1.95
   7  -5  -3    9.78    5.63
  -7  -5   3   15.66    4.23
   7   5  -3   15.65    1.89
  -7   5   3   15.58    5.47
  -7   5   3   16.00    2.00
   7   5  -3   16.77    5.03
   7   5  -3   18.91    2.14
  -6  -5   3   15.70    3.93
   6  -5  -3   17.57    5.84
  -6  -5   3   17.95    1.93
  -6   5   3   17.38    1.95
   6   5  -3   16.89    2.02
   6   5  -3   14.22    1.79
  -6   5   3   13.50    4.74
   5  -5  -3   23.83    2.44
  -5  -5   3   19.39    4.00
   5  -5  -3   16.09    4.87
  -5  -5   3   21.13    2.42
   5  -5  -3   23.05    2.95
   5   5  -3   17.32    4.03
   5   5  -3   22.12    2.50
  -5   5   3   21.56    5.24
   5   5  -3   22.27    2.29
  -5   5   3   22.37    2.43
  -4  -5   3   70.41    6.88
  -4  -5   3   69.98    8.06
   4  -5  -3   65.77    6.94
   4  -5  -3   71.51    9.37
   4   5  -3   62.11    8.17
  -4   5   3   73.33    6.96
   4   5  -3   75.36    7.06
  -3  -5   3   35.92    4.43
   3  -5  -3   32.61    3.67
   3  -5  -3   28.89    5.74
  -3  -5   3   40.74    3.64
   3  -5  -3   35.93    4.09
   3   5  -3   38.40    4.69
  -3   5   3   43.00    4.19
  -3   5   3   34.79    5.46
   3   5  -3   32.25    3.79
  -3   5   3   39.00    3.72
   2  -5  -3   65.61    8.11
   2  -5  -3   55.87    6.54
  -2  -5   3   67.84    6.58
   2  -5  -3   60.32    6.21
  -2  -5   3   62.25    6.12
  -2  -5   3   72.89    6.22
  -2   5   3   59.78    7.85
   2   5  -3   64.68    6.36
  -2   5   3   61.95    6.23
   2   5  -3   62.40    6.70
  -2   5   3   64.10    6.61
  -1  -5   3    1.22    0.45
  -1   5   3    2.58    0.41
  -1   5   3    2.76    0.75
  -1   5   3    4.01    1.76
   1   5  -3    2.99    0.55
   0  -5   3   27.41    2.75
   0  -5  -3   22.90    2.92
   0   5  -3   27.01    2.70
   0   5  -3   25.17    2.57
   0   5   3   27.06    2.66
   0   5   3   24.09    3.19
  -1  -5  -3   24.79    3.20
   1  -5   3   22.78    2.30
  -1  -5  -3   27.01    2.53
   1  -5   3   28.49    2.74
   1  -5   3   24.41    3.05
  -1  -5  -3   23.82    2.80
   1   5   3   18.49    3.15
  -1   5  -3   18.98    2.80
   2  -5   3  181.22   16.99
  -2  -5  -3  171.57   16.75
   2  -5   3  174.31   16.65
  -2  -5  -3  163.05   17.56
  -2  -5  -3  192.25   17.08
   2  -5   3  182.75   17.80
   2   5   3  178.47   16.71
  -2   5  -3  190.42   16.58
  -2   5  -3  142.86   17.40
   2   5   3  182.09   17.92
   2   5   3  151.60   17.13
  -3  -5  -3   70.48    6.13
   3  -5   3   60.04    7.31
  -3  -5  -3   52.62    6.82
   3  -5   3   57.21    5.77
  -3  -5  -3   57.81    5.83
   3   5   3   54.52    5.78
   3   5   3   56.62    6.22
  -3   5  -3   61.45    7.11
  -3   5  -3   61.47    5.71
   3   5   3   53.83    7.18
   4  -5   3   37.11    4.12
  -4  -5  -3   50.09    4.45
  -4  -5  -3   38.63    4.17
  -4  -5  -3   31.34    5.38
  -4   5  -3   42.83    4.09
   4   5   3   40.30    4.16
   4   5   3   42.21    6.05
   4   5   3   42.12    4.56
   5  -5   3   58.70    6.49
  -5  -5  -3   70.29    6.58
   5  -5   3   78.16    9.55
  -5   5  -3   70.52    6.48
   5   5   3   64.15    6.86
   5   5   3   62.27    6.51
  -5   5  -3   59.54    8.49
   6  -5   3    3.12    3.69
  -6  -5  -3    1.47    2.32
  -6  -5  -3    1.63    0.50
   6   5   3    0.92    0.66
  -6   5  -3    3.34    2.83
  -6   5  -3    1.16    0.41
   6   5   3    1.09    3.03
   7  -5   3   -2.10    4.59
  -7  -5  -3    3.65    0.87
  -7  -5  -3   -1.47    3.06
   7   5   3    6.02    4.23
  -7   5  -3    4.93    0.87
   7   5   3    5.42    1.29
  -7   5  -3    5.84    4.09
  -8  -5  -3   -5.02    3.47
  -8  -5  -3    2.22    0.70
   8   5   3    1.65    0.93
  -8   5  -3    2.50    0.70
   8   5   3    5.77    5.73
  -9  -5  -3   -2.53    5.06
   9  -5   3    1.08    8.65
  -9  -5  -3    1.38    0.70
   9   5   3    9.06    7.73
  -9   5  -3    0.04    6.06
  -9   5  -3   -0.08    0.57
   9   5   3   -0.07    0.85
 -10  -5  -3    3.81    1.11
 -10   5  -3    3.25    1.00
 -10  -6   3    5.05    1.33
  10  -6  -3   -8.66   16.44
  10   6  -3    5.74    1.68
 -10   6   3    9.76    1.55
  10   6  -3    9.53   13.11
 -10   6   3    9.19    9.00
  -9  -6   3   36.99    3.81
   9  -6  -3   33.32   10.21
  -9  -6   3   20.51    6.69
  -9   6   3   28.47    9.03
  -9   6   3   33.31    3.74
   9   6  -3   32.23    3.99
   9   6  -3   35.83    8.73
   8  -6  -3   18.39    7.46
  -8  -6   3   13.84    5.02
  -8  -6   3   17.37    2.71
  -8   6   3   12.42    2.11
   8   6  -3   15.71    6.07
   8   6  -3   13.86    2.28
  -8   6   3   10.31    6.17
  -7  -6   3   30.91    3.36
  -7  -6   3   34.85    6.52
   7  -6  -3   27.94    7.70
   7   6  -3   30.43    3.55
   7   6  -3   40.29    7.52
   7   6  -3   30.58    3.23
  -7   6   3   30.61    3.37
  -7   6   3   25.22    7.01
   6  -6  -3    6.48    4.54
  -6  -6   3    6.94    1.14
  -6  -6   3    7.03    2.91
   6   6  -3    9.68    1.39
   6   6  -3    8.60    3.60
   6   6  -3    7.02    0.98
  -6   6   3    7.50    1.19
  -6   6   3    1.89    3.46
   5  -6  -3   16.49    5.12
  -5  -6   3   18.62    3.95
  -5   6   3   22.66    2.43
   5   6  -3   21.41    2.58
   5   6  -3   19.75    4.33
   5   6  -3   22.84    2.26
  -5   6   3   23.05    5.62
  -4  -6   3    3.51    0.68
   4  -6  -3    3.27    1.16
   4  -6  -3    5.22    3.04
  -4  -6   3    4.73    1.71
   4  -6  -3    6.21    0.87
   4   6  -3    5.18    1.06
   4   6  -3    5.60    0.59
  -4   6   3    8.41    3.26
  -4   6   3    5.72    0.87
   4   6  -3    3.04    1.68
   3  -6  -3   92.39   11.26
  -3  -6   3   92.08    8.76
  -3  -6   3  100.48    8.83
   3  -6  -3   89.52    8.84
  -3  -6   3   83.18    9.43
  -3   6   3   95.68    8.87
  -3   6   3   78.31   10.63
   3   6  -3   89.15    9.71
   3   6  -3   84.92    9.04
   2  -6  -3  176.98   16.59
  -2  -6   3  160.77   14.05
   2  -6  -3  148.32   14.16
  -2  -6   3  158.35   14.46
   2  -6  -3  134.65   14.55
   2   6  -3  129.01   14.29
   2   6  -3  149.87   14.61
  -2   6   3  124.31   14.52
  -2   6   3  155.55   14.18
  -2   6   3  150.63   16.15
   1  -6  -3   49.83    5.72
  -1  -6   3   51.12    5.50
  -1   6   3   56.20    5.34
   1   6  -3   53.12    5.29
   1   6  -3   53.45    5.35
  -1   6   3   59.46    5.86
   1   6  -3   56.19    5.47
  -1   6   3   68.51    7.61
   1   6  -3   53.86    5.36
   0  -6   3   17.62    2.40
   0  -6  -3   16.43    2.48
   0   6   3   22.84    2.16
   0   6  -3   19.82    2.13
   0   6  -3   24.28    2.26
   0   6   3   20.73    2.65
   0   6  -3   21.24    2.30
   0   6   3   17.16    4.23
   0   6   3   23.01    2.19
   1  -6   3   57.91    5.83
  -1  -6  -3   58.17    5.70
   1  -6   3   64.68    6.40
  -1  -6  -3   45.65    5.91
  -1  -6  -3   54.89    6.34
   1  -6   3   57.10    5.46
   1   6   3   51.78    6.09
   1   6   3   57.67    5.57
  -1   6  -3   67.98    6.21
   2  -6   3   44.27    4.70
   2  -6   3   52.52    5.13
   2  -6   3   48.86    5.95
  -2  -6  -3   49.05    5.78
  -2  -6  -3   52.70    5.21
  -2  -6  -3   46.50    4.83
   2   6   3   43.14    5.28
  -2   6  -3   54.61    5.84
   2   6   3   48.12    4.76
   2   6   3   50.12    6.05
   3  -6   3  109.69   11.93
   3  -6   3  106.15   10.28
  -3  -6  -3  110.90   11.53
   3  -6   3  117.14   10.75
  -3  -6  -3  101.47   10.46
   3   6   3   91.45   11.64
   3   6   3  100.61   10.85
  -3   6  -3  107.44   11.66
  -3   6  -3  108.95   10.18
   3   6   3  106.22   10.30
  -4  -6  -3   66.90    8.07
   4  -6   3   63.81    8.68
   4  -6   3   66.50    6.63
  -4  -6  -3   69.56    6.69
   4   6   3   58.38    7.06
   4   6   3   66.76    6.74
  -4   6  -3   72.70    6.55
  -4   6  -3   72.02    8.53
   4   6   3   62.15    8.49
  -5  -6  -3   11.37    1.36
   5  -6   3    7.98    1.44
  -5  -6  -3   15.52    3.46
   5  -6   3   15.28    4.64
  -5   6  -3   10.80    1.21
   5   6   3   10.68    3.74
   5   6   3    9.83    1.32
  -5   6  -3    9.18    3.27
   5   6   3    8.66    1.83
  -6  -6  -3   16.08    1.90
  -6  -6  -3   16.94    4.37
   6  -6   3   15.49    4.98
  -6   6  -3   14.90    4.30
   6   6   3   14.69    2.29
   6   6   3   10.82    4.44
  -6   6  -3   15.85    1.78
  -7  -6  -3   10.87    4.32
   7  -6   3   12.36    6.36
  -7  -6  -3   11.58    1.97
  -7   6  -3   13.82    5.09
   7   6   3   17.02    6.14
  -7   6  -3   15.89    1.75
  -8  -6  -3    0.83    0.58
  -8  -6  -3    3.07    4.19
   8   6   3    0.80    0.95
  -8   6  -3   -0.64    4.78
  -8   6  -3    1.15    0.54
   8   6   3   -6.70    5.23
  -9  -6  -3    5.98    1.35
  -9  -6  -3    9.85    5.77
   9   6   3    7.83    1.88
  -9   6  -3    5.57    1.16
   9   6   3   14.14    8.20
  10   6   3   31.77    4.34
 -10   6  -3   30.03    3.57
 -10  -7   3    4.69    1.30
  10   7  -3    7.99    1.87
 -10   7   3    6.96    1.44
  -9  -7   3    3.47    0.86
  -9  -7   3   -2.57    4.53
  -9   7   3    0.47    0.62
   9   7  -3   -3.85    5.81
   9   7  -3    0.07    0.95
  -9   7   3   -8.50    6.65
   8  -7  -3    1.52    6.74
  -8  -7   3    1.97    3.50
  -8  -7   3    0.81    0.51
   8   7  -3    1.16    4.78
   8   7  -3    1.22    0.83
  -8   7   3    4.26    6.18
  -7  -7   3    6.05    3.09
   7  -7  -3    0.33    5.15
  -7  -7   3    3.14    0.74
   7   7  -3   -3.74    3.27
   7   7  -3    4.06    1.18
   7   7  -3    1.86    0.56
  -7   7   3    8.26    4.96
  -7   7   3    2.45    0.66
  -6  -7   3   12.63    3.33
   6  -7  -3   16.80    6.23
  -6  -7   3   14.08    1.67
  -6   7   3   14.07    1.69
  -6   7   3   10.43    4.37
   6   7  -3    7.22    3.63
   6   7  -3   12.03    2.09
   6   7  -3   14.46    1.53
  -5  -7   3   20.55    4.07
  -5  -7   3   14.45    1.75
   5  -7  -3   14.24    4.97
   5   7  -3   15.59    1.61
  -5   7   3   16.07    1.81
   5   7  -3   14.08    3.76
  -5   7   3   12.52    4.48
  -4  -7   3   89.58    8.20
   4  -7  -3  114.32   13.09
  -4  -7   3   86.75    9.29
   4  -7  -3   84.25    8.27
   4   7  -3   74.63    8.52
  -4   7   3   79.59   10.84
   4   7  -3   85.96    9.67
  -4   7   3   78.87    8.66
  -3  -7   3   11.34    1.21
  -3  -7   3    8.22    1.04
   3  -7  -3    8.74    1.15
   3  -7  -3   12.64    3.82
  -3  -7   3    8.97    1.85
   3  -7  -3   10.32    1.94
  -3   7   3   11.22    1.95
   3   7  -3    8.32    2.01
   3   7  -3    8.98    1.57
  -3   7   3    9.03    3.20
  -3   7   3    9.70    1.15
  -2  -7   3  139.08   15.11
  -2  -7   3  156.24   14.81
   2  -7  -3  121.44   16.72
   2  -7  -3  147.81   14.92
   2  -7  -3  148.88   15.42
  -2   7   3  184.98   16.30
   2   7  -3  165.33   15.40
  -2   7   3  168.70   17.21
   2   7  -3  154.83   15.15
  -2   7   3  169.45   14.95
  -1  -7   3    8.92    1.55
   1  -7  -3   11.66    1.80
  -1   7   3   13.50    1.34
  -1   7   3    9.39    2.95
   1   7  -3   11.50    1.50
   1   7  -3   12.32    1.58
   1   7  -3   11.46    1.39
  -1   7   3   14.96    1.47
  -1   7   3   11.12    1.99
   0  -7   3    6.26    1.21
   0  -7  -3    8.05    1.57
   0   7   3    5.16    1.28
   0   7  -3    7.57    1.06
   0   7  -3    7.50    1.15
   0   7   3    6.99    0.85
   0   7   3    7.34    0.84
   0   7  -3    6.54    0.92
   0   7   3    3.75    2.88
  -1  -7  -3   18.32    3.14
  -1  -7  -3   20.18    2.92
   1  -7   3   27.79    2.87
   1  -7   3   25.32    2.39
   1  -7   3   24.02    3.42
  -1  -7  -3   27.61    2.68
   1   7   3   23.09    2.47
   1   7   3   23.51    3.11
  -1   7  -3   26.57    3.19
   2  -7   3    3.46    1.51
   2  -7   3    1.79    0.35
  -2  -7  -3    1.19    0.40
  -2  -7  -3    1.28    0.77
  -2  -7  -3    2.56    1.28
   2  -7   3    1.75    0.71
  -2   7  -3    3.99    1.40
   2   7   3    1.08    0.80
   2   7   3    1.80    0.40
  -3  -7  -3   23.61    3.56
   3  -7   3   21.55    4.09
  -3  -7  -3   27.18    2.81
  -3  -7  -3   23.35    2.36
   3  -7   3   17.66    2.64
   3  -7   3   22.05    2.27
   3   7   3   19.12    2.26
  -3   7  -3   29.76    4.01
   3   7   3   17.03    2.82
   3   7   3   25.58    4.45
  -4  -7  -3   10.34    2.80
   4  -7   3    6.49    3.10
   4  -7   3   12.95    2.09
  -4  -7  -3    9.11    1.18
  -4   7  -3    9.73    1.03
  -4   7  -3    9.19    3.07
   4   7   3    5.27    2.57
   4   7   3    6.37    1.70
  -5  -7  -3  138.00   12.65
  -5  -7  -3  151.17   14.61
   5   7   3  121.93   12.54
  -5   7  -3  117.91   14.66
   5   7   3  140.76   15.35
  -5   7  -3  132.78   12.45
   5   7   3  111.72   13.07
   6  -7   3   16.51    5.60
  -6  -7  -3   13.26    1.60
  -6  -7  -3   10.71    3.55
  -6   7  -3   12.23    1.41
  -6   7  -3    6.29    3.73
   6   7   3    9.12    2.11
   6   7   3    9.88    4.40
  -7  -7  -3   44.63    4.69
  -7  -7  -3   49.38    8.05
  -7   7  -3   48.47    8.49
   7   7   3   38.75    5.09
  -7   7  -3   45.14    4.52
   7   7   3   45.10    8.92
  -8  -7  -3    2.59    4.16
   8  -7   3   14.98    9.02
  -8  -7  -3    0.77    0.62
   8   7   3    8.51    6.12
  -8   7  -3    2.30    0.61
   8   7   3    0.79    1.05
  -9  -7  -3    7.19    1.49
  -9  -7  -3   11.17    6.31
   9   7   3    5.05    1.78
   9   7   3    8.54    8.25
  -9   7  -3    6.94    1.26
 -10  -8   3   26.11    3.21
  10   8  -3   18.80    3.71
 -10   8   3   30.40    3.19
  -9  -8   3   10.39    5.44
  -9  -8   3   18.43    2.21
   9  -8  -3   14.92   11.26
  -9   8   3    8.90    9.44
   9   8  -3    3.24    7.26
  -9   8   3   15.60    2.24
   9   8  -3   16.67    2.86
  -8  -8   3   11.65    1.64
  -8  -8   3    8.66    4.32
   8  -8  -3   13.74    8.64
   8   8  -3    7.66    1.93
   8   8  -3    6.08    5.31
  -8   8   3   11.64    1.87
  -8   8   3    4.10    6.42
   8   8  -3   10.20    1.38
  -7  -8   3   34.77    3.60
  -7  -8   3   43.55    6.79
   7  -8  -3   45.61    9.78
  -7   8   3   38.40    3.66
   7   8  -3   25.06    3.88
   7   8  -3   31.80    3.38
  -7   8   3   39.99    8.76
   7   8  -3   30.54    6.95
  -6  -8   3   52.28    4.77
   6  -8  -3   42.70    9.28
   6   8  -3   46.36    4.52
   6   8  -3   35.41    5.02
  -6   8   3   48.89    4.77
  -6   8   3   49.84    9.08
   5  -8  -3    4.24    3.84
  -5  -8   3    1.56    0.49
  -5  -8   3    2.15    1.89
   5   8  -3    1.07    0.86
  -5   8   3    5.35    3.45
   5   8  -3    2.92    0.36
   5   8  -3    0.02    2.15
  -5   8   3    3.02    0.65
   4  -8  -3   56.98    5.85
  -4  -8   3   63.37    5.79
  -4  -8   3   56.66    6.80
   4  -8  -3   49.45    9.07
   4   8  -3   58.69    7.25
  -4   8   3   59.59    5.84
   4   8  -3   51.39    6.18
  -4   8   3   75.11    9.08
   3  -8  -3    6.40    1.64
  -3  -8   3   12.43    2.03
  -3  -8   3   11.48    1.25
  -3  -8   3    8.97    1.01
   3  -8  -3   15.84    4.31
   3  -8  -3    7.52    1.11
  -3   8   3    7.43    3.46
   3   8  -3   10.08    2.17
   3   8  -3    8.54    1.61
  -3   8   3    6.81    1.67
  -3   8   3    7.89    1.07
  -2  -8   3    7.03    1.16
  -2  -8   3    6.11    1.10
   2  -8  -3    5.29    1.38
   2  -8  -3    4.56    2.98
   2  -8  -3    6.10    0.82
  -2  -8   3    5.57    0.68
   2   8  -3    6.08    1.17
  -2   8   3    7.30    0.83
  -2   8   3    6.31    1.43
   2   8  -3    4.45    1.33
  -2   8   3    8.94    3.03
  -1  -8   3   80.05    7.58
  -1  -8   3   76.77    7.58
   1   8  -3   84.20    8.02
  -1   8   3   76.85    7.77
   1   8  -3   73.57    7.95
  -1   8   3   85.06    8.42
  -1   8   3   80.92    8.64
  -1   8   3   80.86    7.73
  -1   8   3   79.10   10.07
   1   8  -3   80.66    7.84
   0  -8   3    2.83    0.83
   0  -8   3    1.95    0.28
   0  -8   3    2.15    0.31
   0  -8  -3    1.04    0.94
   0   8   3   -0.36    2.31
   0   8  -3    1.93    0.82
   0   8  -3    3.46    0.64
   0   8   3    3.30    0.50
   0   8   3    3.62    1.19
   0   8   3    2.63    0.46
   0   8   3    1.11    1.18
   0   8  -3    2.60    0.71
   1  -8   3   38.22    3.65
   1  -8   3   38.13    4.85
   1  -8   3   37.14    4.15
  -1  -8  -3   37.77    3.93
  -1  -8  -3   38.48    4.80
  -1  -8  -3   34.25    4.55
   1   8   3   41.05    4.56
   1   8   3   35.04    3.71
  -1   8  -3   38.14    4.44
   1   8   3   39.49    3.74
   1   8   3   30.72    4.84
   2  -8   3    6.71    2.28
   2  -8   3    6.10    0.78
  -2  -8  -3    8.71    2.13
   2  -8   3    4.96    1.29
  -2  -8  -3    5.91    1.31
  -2  -8  -3    7.08    1.13
  -2   8  -3    5.37    1.78
   2   8   3    5.60    2.48
   2   8   3    5.33    1.50
   2   8   3    7.11    0.83
   3  -8   3    6.75    1.64
  -3  -8  -3   10.26    1.67
  -3  -8  -3    9.62    2.47
  -3  -8  -3    6.58    1.04
   3  -8   3    6.05    0.90
   3  -8   3   13.09    3.20
   3   8   3    6.95    0.93
   3   8   3    7.02    1.71
  -3   8  -3   10.53    2.61
   4  -8   3  102.54    9.87
  -4  -8  -3  117.47   11.64
  -4  -8  -3  101.68    9.95
   4  -8   3  109.31   12.35
  -4   8  -3   92.20   11.66
  -4   8  -3   95.14    9.68
   4   8   3  100.87   11.94
  -5  -8  -3   31.93    3.28
  -5  -8  -3   32.01    5.39
   5  -8   3   25.43    6.05
  -5   8  -3   27.90    5.73
   5   8   3   26.99    3.85
   5   8   3   25.53    5.83
   5   8   3   28.19    3.18
  -5   8  -3   32.38    3.06
  -6  -8  -3    6.83    3.25
  -6  -8  -3    8.17    1.33
   6  -8   3    6.17    6.04
   6   8   3    5.87    1.73
  -6   8  -3    9.72    1.10
   6   8   3    5.85    3.80
  -6   8  -3    4.15    3.90
  -7  -8  -3   35.04    6.56
  -7  -8  -3   29.85    3.44
   7  -8   3   40.31   13.41
   7   8   3   30.33    7.55
   7   8   3   25.80    3.97
  -7   8  -3   32.20    3.27
  -7   8  -3   40.87    7.73
  -8  -8  -3    7.03    1.25
  -8  -8  -3   -1.72    4.17
   8   8   3    5.76    6.44
   8   8   3    1.90    1.38
  -8   8  -3    4.93    0.90
  -9  -8  -3   20.01    2.51
   9   8   3   17.53    3.32
  -9   8  -3   15.76    2.18
  -9  -9   3   21.37    2.60
   9   9  -3   15.26    3.11
  -9   9   3   22.07    2.57
   9   9  -3   30.19    8.74
   8  -9  -3   -4.58    8.92
  -8  -9   3    4.52    4.02
  -8  -9   3    9.20    1.33
   8   9  -3    7.21    5.96
   8   9  -3    3.67    1.57
   8   9  -3    6.90    1.01
  -8   9   3    7.38    1.27
  -8   9   3   10.99    6.82
  -7  -9   3    7.86    1.23
  -7  -9   3    7.90    3.60
   7   9  -3    6.79    1.75
   7   9  -3   12.26    4.98
  -7   9   3    7.86    1.24
   7   9  -3    6.84    0.95
   6  -9  -3   45.39   10.08
  -6  -9   3   49.72    7.08
  -6  -9   3   55.30    5.25
  -6   9   3   61.43   10.31
   6   9  -3   44.61    8.02
   6   9  -3   46.21    5.73
   6   9  -3   50.87    4.94
  -6   9   3   53.11    5.26
  -5  -9   3    2.79    0.57
  -5  -9   3    0.97    1.81
   5  -9  -3    2.84    4.43
  -5   9   3    3.22    0.63
   5   9  -3    0.92    1.04
  -5   9   3    5.14    4.03
   5   9  -3    2.74    2.62
  -4  -9   3   80.71    8.76
  -4  -9   3   76.75    7.74
  -4  -9   3   90.55    7.91
   4   9  -3   74.23    8.26
  -4   9   3   91.25   11.25
   4   9  -3   72.29    9.16
  -4   9   3   74.21    7.79
  -3  -9   3   22.78    2.34
  -3  -9   3   21.35    3.00
  -3  -9   3   24.51    2.59
   3  -9  -3   21.51    2.45
   3  -9  -3   26.55    5.87
   3   9  -3   24.68    2.87
  -3   9   3   20.05    2.98
  -3   9   3   32.85    6.25
   3   9  -3   21.13    3.51
  -3   9   3   22.54    2.41
  -2  -9   3    7.95    0.90
   2  -9  -3    9.09    1.86
   2  -9  -3    6.46    1.08
  -2  -9   3    8.87    1.48
  -2   9   3    8.33    1.02
   2   9  -3   10.17    1.60
  -2   9   3    8.47    3.23
   2   9  -3    7.75    1.61
  -2   9   3   11.03    1.23
  -2   9   3    5.77    1.53
  -1  -9   3   55.08    6.86
  -1  -9   3   65.92    6.38
   1  -9  -3   52.25    7.02
  -1   9   3   82.80    7.42
  -1   9   3   73.21    6.54
   1   9  -3   64.31    6.68
  -1   9   3   82.02    7.79
   1   9  -3   55.24    6.75
  -1   9   3   76.03    6.53
  -1   9   3   74.55    9.30
   0  -9   3    9.18    1.00
   0  -9   3    8.90    1.72
   0  -9  -3    8.02    1.75
   0   9  -3    9.39    1.37
   0   9   3   11.84    2.16
   0   9   3    9.08    3.84
   0   9   3   10.33    1.10
   0   9   3    9.71    1.09
   0   9  -3    8.76    1.56
   0   9   3   10.22    2.27
   1  -9   3   63.51    5.85
   1  -9   3   64.21    6.39
  -1  -9  -3   51.04    6.41
   1   9   3   57.41    5.79
   1   9   3   60.79    7.20
   1   9   3   52.26    6.53
  -1   9  -3   62.98    6.61
   1   9   3   60.91    5.81
  -2  -9  -3   24.89    2.60
   2  -9   3   25.90    4.49
  -2  -9  -3   16.16    3.47
   2  -9   3   22.59    2.98
   2  -9   3   24.11    2.37
  -2  -9  -3   26.59    3.14
  -2   9  -3   26.44    3.77
   2   9   3   18.24    3.13
   2   9   3   22.67    4.34
   2   9   3   21.87    2.37
  -3  -9  -3    1.87    1.69
   3  -9   3    1.05    2.29
  -3  -9  -3    2.54    0.63
   3  -9   3    2.64    1.14
   3  -9   3    2.19    0.50
   3   9   3    2.48    0.52
   3   9   3    5.81    2.75
   3   9   3    2.23    1.12
  -3   9  -3    2.40    1.91
  -4  -9  -3   13.58    3.14
   4  -9   3    9.83    3.60
   4  -9   3    9.18    1.39
  -4  -9  -3   11.68    1.44
   4   9   3    8.36    2.22
  -4   9  -3   10.75    3.50
   4   9   3   14.76    1.98
  -5  -9  -3   84.62    9.47
  -5  -9  -3   73.70    7.38
   5  -9   3   61.34   10.57
   5   9   3   65.53    8.09
   5   9   3   67.81    9.84
   5   9   3   72.04    7.26
  -5   9  -3  104.65   10.65
  -5   9  -3   72.22    7.08
  -6  -9  -3   17.65    4.45
  -6  -9  -3   13.46    1.81
   6   9   3   14.52    5.23
  -6   9  -3   17.37    5.02
  -6   9  -3   13.09    1.55
  -7  -9  -3   18.63    5.14
  -7  -9  -3   14.25    1.66
   7   9   3    6.03    2.03
   7   9   3    9.16    6.02
  -7   9  -3   10.38    1.34
  -8  -9  -3    3.63    0.99
  -8  -9  -3   -6.81    4.82
   8   9   3   -0.76    7.73
  -8   9  -3    2.28    0.70
   8   9   3    1.30    1.27
  -9  -9  -3    9.82    1.81
  -9   9  -3    9.15    1.47
   9   9   3    6.64    2.83
  -9 -10   3    0.42    0.73
  -9  10   3    0.12    0.67
   9  10  -3    0.44    1.36
  -8 -10   3   15.17    1.82
  -8 -10   3   13.57    4.77
   8  10  -3   11.62    1.45
   8  10  -3   18.49    6.84
  -8  10   3   13.90    1.77
   8  10  -3    7.96    2.35
  -7 -10   3   19.01    2.11
  -7 -10   3   15.08    4.37
   7  10  -3   15.99    1.71
  -7  10   3   19.15    2.11
   7  10  -3   18.66    3.15
   7  10  -3   18.27    5.79
  -7  10   3   12.77    6.60
  -6 -10   3   52.31    7.92
  -6 -10   3   61.64    6.11
   6  10  -3   54.37    6.76
  -6  10   3   65.58    6.14
   6  10  -3   63.50    9.15
   5 -10  -3   61.18   12.16
  -5 -10   3   83.17    9.86
  -5 -10   3   86.20    8.51
   5  10  -3   86.36    9.18
  -5  10   3   87.38    8.53
   5  10  -3   94.92   10.74
  -5  10   3  107.57   12.83
  -4 -10   3   59.03    5.35
  -4 -10   3   52.93    5.04
  -4 -10   3   47.50    6.02
   4 -10  -3   48.74    9.75
  -4  10   3   57.86    9.33
  -4  10   3   48.18    5.06
   4  10  -3   44.56    5.57
   4  10  -3   42.59    6.52
  -3 -10   3   38.98    4.81
  -3 -10   3   48.85    4.56
   3 -10  -3   34.72    7.69
  -3 -10   3   44.28    4.22
   3  10  -3   38.93    5.31
  -3  10   3   43.05    7.63
  -3  10   3   43.56    4.27
   3  10  -3   42.41    4.77
  -3  10   3   35.40    4.90
  -2 -10   3    2.69    0.88
  -2 -10   3    2.31    0.42
  -2  10   3    3.33    2.93
  -2  10   3    1.69    0.95
  -2  10   3    3.13    0.55
  -2  10   3    2.21    1.63
  -2  10   3    3.13    0.63
   2  10  -3    3.29    0.93
   2  10  -3    2.58    1.22
   2  10  -3    3.07    1.58
  -1 -10   3   13.73    1.58
  -1 -10   3   11.27    2.28
   1  10  -3   16.05    2.36
   1  10  -3   19.38    2.17
  -1  10   3   21.54    2.61
  -1  10   3   15.86    3.08
  -1  10   3   10.31    3.80
  -1  10   3   15.37    1.67
   1  10  -3   17.15    2.07
  -1  10   3   15.96    1.68
   0 -10   3    6.57    1.51
   0 -10   3    7.87    0.88
   0  10   3    7.47    0.92
   0  10   3    4.99    3.31
   0  10   3    5.80    2.02
   0  10   3    6.96    1.78
   0  10  -3    8.44    1.54
   0  10  -3    7.80    1.29
   0  10  -3   10.91    1.79
   0  10   3    7.78    0.93
   1 -10   3   23.24    2.59
   1  10   3   18.37    5.36
  -1  10  -3   15.25    2.15
   1  10   3   15.47    1.67
  -1  10  -3   15.77    2.24
   1  10   3   15.68    1.69
   1  10   3   12.68    2.57
  -1  10  -3   14.33    2.65
   1  10   3   14.07    3.18
   2 -10   3   38.86    6.27
   2 -10   3   44.22    4.30
  -2 -10  -3   46.32    4.57
  -2 -10  -3   48.51    5.71
   2 -10   3   40.11    4.96
   2  10   3   42.17    4.29
  -2  10  -3   47.30    5.75
   2  10   3   49.28    5.45
   2  10   3   42.54    6.13
   2  10   3   39.17    4.27
   3 -10   3    9.99    1.27
  -3 -10  -3   12.43    1.49
  -3 -10  -3   10.58    2.89
   3 -10   3    7.68    3.53
   3 -10   3   10.83    2.43
   3  10   3   12.88    3.43
  -3  10  -3   15.59    3.38
   3  10   3    7.71    2.22
   3  10   3    9.88    1.25
  -4 -10  -3    0.25    0.41
   4 -10   3    1.01    0.46
  -4 -10  -3    1.95    2.16
  -4  10  -3    1.96    2.52
   4  10   3    0.92    2.83
   4  10   3    1.06    0.44
   4  10   3    2.47    1.34
  -5 -10  -3    7.03    1.18
  -5 -10  -3    7.92    3.07
   5  10   3    5.91    1.02
   5  10   3    5.92    1.85
  -5  10  -3   10.28    3.89
   5  10   3    3.76    5.05
  -6 -10  -3   17.70    4.78
   6 -10   3   25.28    8.03
  -6 -10  -3   19.86    2.39
  -6  10  -3   20.15    2.06
   6  10   3   17.37    3.49
   6  10   3   13.43    5.86
  -7 -10  -3   21.97    5.69
  -7 -10  -3   24.87    2.96
  -7  10  -3   25.78    2.67
   7  10   3   19.63    7.14
   7  10   3   24.26    4.26
  -8 -10  -3    0.98    0.79
  -8  10  -3    1.28    0.62
   8  10   3    3.48    1.79
   8  10   3    8.13    7.68
  -9 -11   3    7.42    1.41
   9  11  -3    4.45    2.10
  -9  11   3    7.87    1.36
  -8 -11   3    6.43    4.53
  -8 -11   3    1.28    0.72
  -8  11   3    3.34    0.97
   8  11  -3    3.73    1.68
   8  11  -3    9.38    6.67
  -7 -11   3    3.23    3.43
  -7 -11   3    2.61    0.76
   7  11  -3    2.37    1.38
   7  11  -3   -5.60    4.57
  -7  11   3    3.70    0.82
  -6 -11   3    3.10    0.74
  -6 -11   3    4.20    2.81
   6  11  -3    5.84    1.66
  -6  11   3    1.00    5.14
  -6  11   3    3.06    0.73
   6  11  -3    3.07    3.97
   5 -11  -3    7.73    6.76
  -5 -11   3    4.29    2.57
  -5 -11   3    8.93    1.07
   5  11  -3    4.66    1.65
  -5  11   3    7.78    1.12
   5  11  -3    8.84    3.45
  -5  11   3   -2.35    4.75
  -4 -11   3    6.05    2.14
  -4 -11   3   11.74    1.44
   4 -11  -3   11.88    6.24
  -4 -11   3   14.24    1.73
   4  11  -3    8.50    2.89
  -4  11   3    4.19    4.38
   4  11  -3    9.33    2.12
  -4  11   3   12.61    1.45
  -3 -11   3   17.13    2.60
  -3 -11   3   18.53    1.93
   3  11  -3   22.85    3.45
  -3  11   3   18.08    2.82
   3  11  -3   17.09    2.55
  -3  11   3   17.31    2.11
  -3  11   3   10.47    4.42
  -3  11   3   18.63    1.97
  -2 -11   3   63.38    6.46
  -2 -11   3   58.27    5.87
   2  11  -3   58.07    6.93
  -2  11   3   60.28    5.94
  -2  11   3   62.08    6.82
  -2  11   3   59.30    5.91
  -2  11   3   65.36    9.30
   2  11  -3   64.57    6.61
  -2  11   3   61.72    7.39
   2  11  -3   57.07    6.40
  -1 -11   3   20.79    2.32
  -1 -11   3   15.67    3.04
   1  11  -3   18.06    2.74
  -1  11   3   25.24    2.35
  -1  11   3   25.26    3.29
   1  11  -3   26.70    3.19
  -1  11   3   24.38    4.16
  -1  11   3   25.43    2.36
  -1  11   3   21.41    5.36
   0 -11   3   18.53    3.09
   0 -11   3   22.26    2.43
   0  11   3   25.63    2.48
   0  11   3   20.80    3.98
   0  11   3   25.90    2.46
   0  11   3   19.77    5.61
   0  11  -3   25.26    2.90
   0  11  -3   30.14    3.36
   0  11   3   24.70    3.49
   1 -11   3   19.19    2.81
   1 -11   3   17.09    1.54
  -1  11  -3   12.73    2.15
  -1  11  -3   12.49    2.54
   1  11   3   13.54    1.49
   1  11   3   15.30    3.40
   1  11   3   11.57    2.61
   1  11   3    8.10    4.69
  -1  11  -3   12.78    2.22
   1  11   3   12.44    1.49
   2 -11   3   13.84    1.58
  -2 -11  -3   13.24    1.99
  -2 -11  -3   13.44    3.05
   2 -11   3    3.54    3.20
   2 -11   3   13.37    2.55
   2  11   3   18.69    3.17
   2  11   3   18.66    4.09
   2  11   3   14.04    1.54
  -2  11  -3   12.47    3.01
   2  11   3   15.83    1.57
   3 -11   3   16.32    7.40
  -3 -11  -3   37.40    5.49
  -3 -11  -3   34.40    3.98
   3  11   3   38.56    3.74
  -3  11  -3   41.81    5.97
   3  11   3   40.66    5.00
   3  11   3   36.81    6.23
  -4 -11  -3    7.03    1.19
  -4 -11  -3    6.04    2.60
   4  11   3    6.85    0.98
   4  11   3    5.10    1.71
   4  11   3    4.14    3.39
  -4  11  -3    3.86    3.07
  -5 -11  -3   18.33    2.35
  -5 -11  -3   24.71    4.91
   5  11   3   19.23    2.23
  -5  11  -3   19.21    5.03
   5  11   3   21.73    6.02
  -6 -11  -3   14.09    1.84
  -6 -11  -3   16.80    4.61
   6  11   3   11.14    5.55
   6  11   3    8.87    2.58
  -7 -11  -3   -2.93    3.68
  -7 -11  -3    2.63    0.94
  -7  11  -3    3.36    0.62
   7  11   3    3.06    1.85
  -8 -11  -3    3.46    1.11
   8  11   3    2.05    2.13
  -8  11  -3    3.78    0.81
  -8 -12   3    0.80    0.70
  -8  12   3   -0.38    1.02
   8  12  -3    0.25    1.59
  -7 -12   3   14.53    4.40
  -7 -12   3   15.61    1.86
   7  12  -3   12.11    5.71
   7  12  -3    9.61    2.66
  -7  12   3   13.70    1.76
  -6 -12   3   20.84    4.82
  -6 -12   3   31.00    3.22
  -6  12   3   32.86    3.18
   6  12  -3   24.40    4.00
   6  12  -3   29.67    6.30
  -5 -12   3    1.58    2.08
  -5 -12   3   -0.66    0.34
   5 -12  -3    0.98    6.75
   5  12  -3   -3.32    3.00
  -5  12   3    3.56    4.69
  -5  12   3    0.50    0.41
   5  12  -3   -0.28    1.01
  -4 -12   3   29.20    2.79
  -4 -12   3   28.92    4.70
   4  12  -3   20.73    4.63
  -4  12   3   24.67    2.79
   4  12  -3   22.25    3.43
  -4  12   3   29.50    7.04
  -4  12   3   27.62    2.97
  -3 -12   3   41.55    3.97
  -3  12   3   39.13    4.01
   3  12  -3   30.05    4.49
  -3  12   3   41.29    8.01
  -3  12   3   44.22    5.05
   3  12  -3   39.90    5.22
  -3  12   3   40.32    3.94
  -2 -12   3   10.26    1.83
  -2 -12   3    8.58    1.06
   2  12  -3    8.96    1.74
  -2  12   3    8.15    2.04
   2  12  -3    8.07    2.18
  -2  12   3    7.32    1.02
  -2  12   3    4.57    3.79
   2  12  -3    9.74    1.95
  -2  12   3    9.37    1.04
  -2  12   3   11.25    2.84
  -1 -12   3   12.10    2.45
  -1 -12   3   15.90    1.80
  -1  12   3   19.76    3.24
   1  12  -3   16.81    2.62
  -1  12   3   15.57    1.67
   1  12  -3   18.24    2.39
  -1  12   3   17.00    3.94
  -1  12   3   17.58    5.15
   1  12  -3   14.24    2.23
  -1  12   3   16.70    1.69
   0 -12   3   15.31    3.07
   0 -12   3   22.70    2.24
   0  12  -3   19.93    2.68
   0  12   3   22.76    2.31
   0  12   3   23.63    3.34
   0  12  -3   18.72    3.07
   0  12  -3   21.60    2.83
   0  12   3   18.94    5.57
   0  12   3   23.06    2.21
   0  12   3   27.23    6.49
   1 -12   3   21.53    3.65
   1 -12   3   26.90    2.80
   1  12   3   29.25    2.76
   1  12   3   27.37    3.90
  -1  12  -3   29.80    3.45
   1  12   3   26.78    6.72
  -1  12  -3   27.96    4.13
   1  12   3   27.27    2.74
   1  12   3   21.76    5.30
   2 -12   3   19.02    1.90
  -2  12  -3   19.06    3.54
   2  12   3   15.71    1.77
   2  12   3   11.36    2.74
   2  12   3   17.66    1.80
   3 -12   3    4.18    4.71
  -3 -12  -3   11.86    3.08
   3 -12   3   11.32    1.46
  -3 -12  -3   11.29    1.73
  -3  12  -3    7.39    3.06
   3  12   3    9.46    2.38
   3  12   3    8.59    3.54
   3  12   3   11.90    1.30
   3  12   3   11.41    1.32
  -4 -12  -3   14.74    1.95
  -4 -12  -3   17.58    4.09
   4  12   3   10.81    4.58
  -4  12  -3   12.79    3.92
   4  12   3    7.31    2.64
   4  12   3   15.55    1.65
  -5 -12  -3    2.76    3.04
  -5 -12  -3    4.45    1.04
   5  12   3    5.50    1.87
   5  12   3   -0.57    4.02
  -6 -12  -3   11.86    4.54
  -6 -12  -3   20.23    2.36
   6  12   3   17.32    2.23
   6  12   3   14.67    6.50
   6  12   3   15.25    3.48
  -7 -12  -3    1.32    0.86
   7  12   3    2.91    1.96
  -8 -13   3    4.31    1.13
   8  13  -3    3.91    2.24
  -8  13   3    6.55    1.13
  -7 -13   3    0.09    0.53
   7  13  -3    1.91    1.59
  -7  13   3   -0.31    0.56
  -6 -13   3    3.26    3.13
  -6 -13   3    8.83    1.28
   6  13  -3    6.85    2.11
   6  13  -3    0.87    4.92
  -6  13   3    7.02    1.06
  -5 -13   3   24.37    2.65
  -5 -13   3   21.23    4.12
   5  13  -3   25.90    3.58
   5  13  -3   21.02    4.93
  -5  13   3   22.23    2.53
  -5  13   3   26.02    2.88
  -4 -13   3   13.80    1.55
  -4 -13   3   13.36    2.64
   4  13  -3    8.99    3.13
  -4  13   3   12.55    1.43
   4  13  -3    9.88    2.29
  -4  13   3   12.89    1.61
  -4  13   3    1.67    4.92
  -3 -13   3   21.81    2.21
  -3  13   3   15.52    5.75
  -3  13   3   19.98    2.11
   3  13  -3   18.91    2.89
  -3  13   3   19.83    4.43
  -3  13   3   19.41    2.08
   3  13  -3   17.09    4.00
   3  13  -3   22.69    3.58
  -2 -13   3   82.55    8.26
  -2 -13   3   89.67    8.93
   2  13  -3   86.21    8.90
   2  13  -3   86.45    9.21
  -2  13   3   79.07    9.97
  -2  13   3   84.09    8.13
   2  13  -3   87.90    8.86
  -2  13   3   83.71   11.84
  -2  13   3   77.64    9.17
  -1 -13   3   15.43    2.95
   1  13  -3   21.56    2.64
  -1  13   3   16.08    3.92
  -1  13   3   21.54    3.16
   1  13  -3   19.13    2.91
  -1  13   3   18.65    1.90
  -1  13   3   18.28    1.91
  -1  13   3   30.55    6.51
   1  13  -3   20.81    2.75
   0 -13   3   11.72    2.85
   0  13   3   15.12    3.55
   0  13   3   13.77    1.36
   0  13  -3   16.71    2.27
   0  13   3   12.60    2.53
   0  13   3   13.51    1.36
   0  13   3   10.15    4.77
   0  13  -3   12.41    2.35
   0  13  -3    9.76    1.93
   1 -13   3    4.01    0.65
   1  13   3    2.31    0.40
   1  13   3    2.90    2.55
   1  13   3    1.77    4.86
  -1  13  -3    0.98    1.23
   1  13   3    2.91    0.42
  -1  13  -3    3.69    1.19
   1  13   3    2.91    1.42
  -1  13  -3    2.99    2.02
  -2  13  -3   41.65    5.44
   2  13   3   31.21    3.17
   2  13   3   27.86    8.09
  -2  13  -3   28.39    4.29
   2  13   3   40.27    4.80
   2  13   3   29.77    5.68
   2  13   3   31.56    3.34
  -3 -13  -3   25.33    2.81
   3 -13   3   12.00    5.31
  -3 -13  -3   15.08    4.26
   3 -13   3   20.24    2.47
   3  13   3   16.73    4.53
   3  13   3   14.54    4.99
   3  13   3   24.07    2.29
  -3  13  -3   22.71    4.72
   3  13   3   23.68    2.30
  -4 -13  -3   38.42    3.94
  -4 -13  -3   33.99    6.18
   4  13   3   31.47    3.42
   4  13   3   33.41    7.08
   4  13   3   34.21    3.42
   4  13   3   34.29    4.97
  -5 -13  -3   16.93    2.37
   5  13   3   17.50    3.58
   5  13   3   18.64    2.04
  -6 -13  -3    7.75    4.37
  -6 -13  -3    7.43    1.49
   6  13   3   13.02    6.40
   6  13   3    4.04    2.23
  -7 -13  -3    4.30    1.26
   7  13   3    3.23    2.35
  -7 -14   3    9.50    1.57
   7  14  -3    9.83    2.72
   7  14  -3   -1.16    7.62
  -7  14   3   11.82    1.50
  -6 -14   3   19.29    2.21
  -6 -14   3   19.08    4.38
  -6  14   3   16.36    1.98
   6  14  -3   13.05    5.64
   6  14  -3   17.95    3.57
  -5 -14   3   12.90    3.18
  -5 -14   3   14.17    1.61
  -5  14   3   11.46    1.38
  -5  14   3    9.91    1.50
   5  14  -3    7.32    4.11
   5  14  -3   12.06    2.62
  -4 -14   3    4.30    0.84
   4  14  -3    6.56    1.69
  -4  14   3    4.25    0.62
  -4  14   3    2.95    0.64
   4  14  -3    4.18    2.94
  -3 -14   3    2.40    0.61
   3  14  -3    2.50    1.27
  -3  14   3    1.97    0.35
  -3  14   3   -1.63    1.04
  -3  14   3    2.25    0.37
  -3  14   3    0.20    2.74
   3  14  -3   -0.66    2.45
   3  14  -3    4.59    2.14
  -2 -14   3   66.81    6.45
  -2  14   3   64.00    8.54
  -2  14   3   61.82    7.41
   2  14  -3   68.00    7.06
   2  14  -3   57.78    6.84
   2  14  -3   65.28    7.24
   1  14  -3   13.63    2.42
  -1  14   3   15.18    3.97
  -1  14   3    8.31    4.93
   1  14  -3   14.48    2.15
   0  14  -3   12.80    2.21
   0  14  -3    7.06    1.62
   0  14   3   11.21    5.15
   0  14  -3   12.04    2.17
   0  14   3    8.13    3.32
   1 -14   3    4.39    0.75
   1  14   3    2.93    2.97
  -1  14  -3    6.33    2.21
  -1  14  -3    2.80    1.39
   1  14   3    2.66    5.20
   2 -14   3    8.53    1.23
  -2  14  -3    9.04    2.25
   2  14   3    5.81    3.88
  -2  14  -3    6.59    2.99
   2  14   3    8.02    2.38
  -3 -14  -3   37.79    4.41
   3  14   3   30.92    6.62
   3  14   3   43.58    5.49
  -4 -14  -3   15.95    4.36
  -4 -14  -3   21.71    2.83
   4  14   3   21.94    2.20
   4  14   3   26.75    6.53
   4  14   3   18.15    3.82
  -5 -14  -3    3.03    1.08
  -5 -14  -3   -3.25    3.85
   5  14   3    0.38    5.43
   5  14   3    4.20    0.64
   5  14   3    2.11    2.09
  -6 -14  -3    3.29    1.22
   6  14   3   -0.56    2.06
   6  14   3    4.78    1.07
  -6 -15   3    6.60    1.25
  -6 -15   3    8.14    3.68
   6  15  -3    6.84    2.21
   6  15  -3    1.26    5.25
  -5 -15   3    3.27    0.82
   5  15  -3   -0.83    1.51
   5  15  -3   -0.43    3.87
  -4 -15   3   10.20    1.42
   4  15  -3   10.06    3.47
  -4  15   3    5.86    3.81
   4  15  -3    7.71    2.19
  -3 -15   3   10.43    1.54
  -3  15   3    9.03    2.44
   3  15  -3    9.18    3.01
  -3  15   3    8.01    3.89
   3  15  -3   15.24    2.52
  -2 -15   3   14.51    1.91
   2  15  -3   18.73    2.69
  -2  15   3   14.09    2.96
  -2  15   3   13.48    3.98
   2  15  -3   12.20    2.30
   1  15  -3    0.41    1.00
  -1  15   3    1.10    1.22
  -1  15   3   -1.42    3.06
   0  15   3    5.96    3.49
   0  15  -3    9.39    2.06
   0  15   3   14.40    2.86
   0  15  -3    8.18    1.88
   1  15   3   11.93    4.11
  -1  15  -3    7.93    1.92
   1  15   3    9.74    2.55
   2  15   3    2.25    3.96
   2  15   3   12.06    2.65
  -2  15  -3    7.66    2.41
   3  15   3    5.42    4.88
  -3  15  -3   13.23    3.10
   3  15   3   12.63    3.04
  -4 -15  -3    9.06    1.74
   4  15   3   12.67    3.19
   4  15   3    7.32    5.60
  -5 -15  -3   25.55    3.46
   5  15   3   30.73    5.28
  -5 -16   3   31.01    3.30
   5  16  -3   18.86    5.64
   5  16  -3   27.53    4.33
  -4 -16   3    1.83    0.84
   4  16  -3    6.16    1.67
   4  16  -3    2.38    3.04
  -4  16   3   -2.89    4.12
  -3 -16   3    9.58    1.51
   3  16  -3    5.95    1.95
  -3  16   3    7.73    4.58
  -3  16   3    7.22    2.34
   2  16  -3    1.89    1.28
  -2  16   3    0.27    3.68
  -2  16   3    0.67    1.37
  -1  16   3    1.93    1.48
  -1  16   3   -2.39    3.38
   1  16  -3    2.89    1.32
   0  16   3    3.74    1.96
   0  16  -3    1.91    1.25
   0  16   3    2.94    3.69
   1  16   3    0.85    1.45
  -1  16  -3   -1.04    1.37
   1  16   3   -0.50    3.76
   2  16   3    3.60    4.38
   2  16   3    7.19    2.30
   3  16   3    1.18    2.04
  -3  16  -3    3.76    2.82
   3  16   3    3.38    4.72
  -4  16  -3   15.30    4.08
   4  16   3   14.14    3.64
  -4 -17   3    1.67    1.06
   4  17  -3    2.29    1.75
  -3  17   3   20.61    4.05
  -2  17   3    1.45    4.30
  -2  17   3    8.23    2.52
   2  17  -3    5.36    1.85
  -1  17   3    1.31    1.75
   1  17  -3   -2.47    1.33
  -1  17   3    5.35    4.44
   0  17   3    5.31    2.01
   0  17   3    1.07    4.28
   1  17   3    4.88    5.28
   2  17   3    0.96    1.92
  -3  17  -3   -2.27    2.75
   3  17   3    0.33    2.08
  -1  18   3   -1.33    1.79
   1  18  -3   -0.20    1.50
   0  18   3   -0.06    1.87
   0  18  -3   -0.47    1.36
   1  18   3    0.12    2.15
 -11   0   4   36.55   14.45
 -11   0   4   53.99    5.88
  11   0  -4   64.21   14.97
 -10   0   4    9.45    7.06
 -10   0   4   21.21    2.65
  10   0  -4   15.45    8.99
  -9   0   4    4.59    1.09
  -9   0   4   -0.23    5.00
   9   0  -4    9.90    6.36
  -8   0   4    6.99    1.21
  -8   0   4    2.35    4.16
   8   0  -4    8.38    4.95
  -7   0   4   40.89    4.02
   7   0  -4   26.47    6.72
  -7   0   4   31.66    6.83
  -6   0   4    0.32    0.29
  -6   0   4   -0.10    2.42
   6   0  -4   -1.13    2.42
   6   0  -4   -0.20    0.31
  -5   0   4   24.11    2.53
  -5   0   4   23.15    4.77
   5   0  -4   23.02    2.48
   5   0  -4   21.79    4.77
  -4   0   4    4.73    2.13
   4   0  -4    6.13    0.74
   4   0  -4    6.96    2.51
  -4   0   4    4.40    0.77
   3   0  -4    5.52    0.90
  -3   0   4    2.97    0.57
   3   0  -4    4.52    1.82
  -3   0   4    5.09    1.82
   3   0  -4    4.68    0.57
  -2   0   4   16.05    1.68
   2   0  -4   16.61    1.81
  -2   0   4   14.54    2.77
   2   0  -4   19.20    3.31
  -1   0   4   10.89    2.42
  -1   0   4   13.61    1.45
   1   0  -4   12.73    1.42
   0   0  -4   32.61    3.66
   0   0  -4   36.09    3.34
   0   0   4   37.76    3.76
   0   0   4   27.75    3.34
   1   0   4  890.25   90.06
   1   0   4 1000.00   89.50
  -1   0  -4  929.54   89.98
   1   0   4  947.56   89.46
  -2   0  -4    8.33    1.98
   2   0   4   12.12    1.28
  -2   0  -4   10.98    1.23
   2   0   4   14.13    2.50
   2   0   4   10.52    1.21
   3   0   4   86.30    8.10
  -3   0  -4   85.28    8.06
   3   0   4   77.38    8.03
   3   0   4   75.46    9.30
  -3   0  -4   88.27    9.27
   4   0   4  199.96   19.08
  -4   0  -4  186.45   20.49
   4   0   4  200.34   19.34
  -4   0  -4  203.22   19.09
   5   0   4   79.37    8.00
  -5   0  -4   62.56    9.44
   5   0   4   78.37   10.29
  -5   0  -4   84.02    8.01
   5   0   4   88.42    8.08
   6   0   4    5.57    1.05
   6   0   4    6.75    4.08
  -6   0  -4    4.18    2.82
  -6   0  -4    5.44    0.96
  -7   0  -4   11.49    1.44
   7   0   4   10.38    1.48
  -7   0  -4    2.39    3.31
   7   0   4    6.23    4.95
  -8   0  -4   81.54    8.60
   8   0   4   89.78    8.77
  -8   0  -4  100.49   12.48
   8   0   4   66.33   12.98
   9   0   4   -7.37    7.43
  -9   0  -4    1.74    0.74
   9   0   4    2.66    1.01
  -9   0  -4    0.06    5.15
 -10   0  -4    7.20    1.39
 -10   0  -4    0.88    9.26
  10   0   4    6.09    1.89
  10   0   4   10.07   13.64
  11  -1  -4   25.68   12.03
 -11  -1   4    7.10    1.61
 -11   1   4    0.11    8.85
 -11   1   4    6.75    1.45
  11   1  -4    7.18    1.58
 -10  -1   4   15.71    7.41
 -10  -1   4   26.34    3.10
  10  -1  -4   22.37   10.17
  10   1  -4   22.96    9.35
 -10   1   4   21.22    8.41
 -10   1   4   24.57    3.07
  -9  -1   4    1.46    5.16
   9  -1  -4   -5.07    5.96
  -9  -1   4    3.42    0.90
  -9   1   4    5.60    5.54
   9   1  -4   -1.30    5.51
  -9   1   4    3.00    0.82
  -8  -1   4   87.37   12.32
   8  -1  -4   94.38   13.25
  -8  -1   4   85.48    8.85
  -8   1   4   89.97    8.88
   8   1  -4   93.23   13.10
  -8   1   4   79.45   12.52
   7  -1  -4    0.92    3.44
  -7  -1   4    5.82    3.47
  -7  -1   4    5.40    1.00
   7   1  -4    2.38    3.31
  -7   1   4    5.09    0.98
  -7   1   4    2.20    3.17
  -6  -1   4   73.76    9.07
   6  -1  -4   50.99    9.17
  -6  -1   4   69.88    6.25
   6  -1  -4   56.47    6.13
   6   1  -4   58.13    6.11
  -6   1   4   64.40    6.22
   6   1  -4   48.27    8.36
  -6   1   4   68.82    9.16
   5  -1  -4   94.94   11.38
   5  -1  -4   96.26    8.95
  -5  -1   4   79.99   10.63
   5   1  -4   90.60    8.91
   5   1  -4   66.80   10.55
  -5   1   4  107.37   11.52
  -5   1   4   97.38    9.01
   4  -1  -4  251.86   26.31
  -4  -1   4  263.57   24.39
  -4  -1   4  270.19   26.10
   4  -1  -4  241.79   24.35
  -4   1   4  269.51   24.42
   4   1  -4  239.16   24.31
  -4   1   4  288.92   26.52
   4   1  -4  224.51   25.85
   3  -1  -4   61.66    7.98
   3  -1  -4   71.14    6.77
  -3  -1   4   64.30    7.73
  -3  -1   4   66.44    6.52
   3  -1  -4   61.04    6.50
  -3   1   4   69.18    6.55
  -3   1   4   82.48    8.36
   3   1  -4   66.19    6.48
  -2  -1   4   88.63    9.40
   2  -1  -4   94.30    9.60
   2  -1  -4   87.11   10.62
  -2  -1   4  110.09   10.53
  -2   1   4  114.92    9.68
   2   1  -4  102.30    9.50
   2   1  -4   83.68   10.39
  -2   1   4  100.09    9.45
   1  -1  -4   19.20    2.31
   1  -1  -4   26.21    4.01
  -1  -1   4   22.35    2.20
  -1  -1   4   22.45    3.02
  -1   1   4   21.62    3.68
  -1   1   4   23.08    2.38
   1   1  -4   28.35    3.20
   1   1  -4   20.86    2.19
   0  -1   4   16.00    2.12
   0  -1  -4   13.73    1.90
   0  -1  -4   20.68    2.35
   0   1   4   21.62    2.64
   0   1  -4   20.40    2.18
   0   1   4   18.83    2.04
   1  -1   4  436.62   40.21
  -1  -1  -4  470.77   40.42
  -1  -1  -4  458.39   40.91
   1  -1   4  410.88   40.22
  -1  -1  -4  430.75   40.30
   1   1   4  403.71   40.24
   1   1   4  376.44   41.23
   1   1   4  397.45   40.36
  -1   1  -4  419.42   40.72
  -2  -1  -4   31.65    3.15
   2  -1   4   31.34    3.10
   2  -1   4   32.26    3.13
   2  -1   4   31.01    4.09
  -2  -1  -4   30.28    3.89
   2   1   4   29.44    3.21
  -2   1  -4   27.66    3.87
  -2   1  -4   31.41    3.12
   2   1   4   41.39    4.39
   2   1   4   29.82    3.12
  -3  -1  -4  257.22   27.08
   3  -1   4  295.70   27.53
   3  -1   4  266.66   25.97
  -3  -1  -4  282.09   26.01
  -3   1  -4  279.15   25.98
   3   1   4  238.48   27.21
  -3   1  -4  292.78   27.26
   3   1   4  255.56   25.98
   3   1   4  282.62   26.09
  -4  -1  -4  119.94   11.44
   4  -1   4  101.64    9.64
   4  -1   4   84.74   11.20
   4   1   4   96.65    9.72
  -4   1  -4  108.69    9.65
   4   1   4   72.70   10.99
  -5  -1  -4   63.09    8.05
   5  -1   4   62.86    8.66
  -5  -1  -4   62.92    6.10
   5  -1   4   55.25    6.06
  -5   1  -4   63.40    8.11
   5   1   4   60.71    8.47
   5   1   4   61.84    6.17
  -5   1  -4   62.57    6.08
   5   1   4   59.53    6.09
   6  -1   4   45.49    4.88
  -6  -1  -4   51.60    4.88
  -6  -1  -4   46.81    7.24
  -6   1  -4   45.77    4.82
   6   1   4   37.53    7.75
  -6   1  -4   47.06    7.94
   6   1   4   47.87    4.94
  -7  -1  -4    6.52    3.56
   7  -1   4    3.64    0.84
  -7  -1  -4    4.62    0.85
   7   1   4    3.34    4.48
  -7   1  -4    2.16    3.32
   7   1   4    2.04    0.74
  -7   1  -4    2.37    0.66
   8  -1   4   29.08    3.20
  -8  -1  -4   28.57    6.69
   8  -1   4   30.05    8.43
  -8  -1  -4   25.29    3.05
   8   1   4   18.50    7.16
  -8   1  -4   31.96    6.78
   8   1   4   25.70    3.20
  -8   1  -4   26.93    3.05
   9  -1   4   31.75    9.72
   9  -1   4   34.58    3.74
  -9  -1  -4   34.13    7.92
  -9  -1  -4   34.68    3.64
   9   1   4   17.55    9.14
  -9   1  -4   30.33    7.79
  -9   1  -4   25.19    3.46
   9   1   4   32.08    3.77
  10  -1   4    2.21    1.77
 -10  -1  -4    4.16    7.10
 -10  -1  -4    0.33    0.86
  10   1   4    1.88    1.39
 -10   1  -4    2.63    1.00
 -10   1  -4    0.45    6.87
  10   1   4   15.21   10.77
 -11  -2   4   23.63    3.05
  11  -2  -4    1.79   11.89
 -11   2   4   13.79   10.26
 -11   2   4   21.88    3.23
  11   2  -4   25.60    3.18
 -10  -2   4    4.24    1.12
  10  -2  -4   -8.03    8.13
 -10  -2   4    2.82    6.57
  10   2  -4   -2.30    7.68
 -10   2   4    3.57    1.07
  10   2  -4    3.28    1.07
 -10   2   4    6.95    7.39
  -9  -2   4    9.58    1.56
  -9  -2   4    6.46    5.11
  -9   2   4   10.70    1.67
   9   2  -4   -5.71    5.59
  -8  -2   4    6.89    4.50
  -8  -2   4    8.65    1.35
   8  -2  -4   -0.01    5.20
   8   2  -4   -0.29    4.00
  -8   2   4    6.17    4.77
  -8   2   4    6.41    1.19
   7  -2  -4   44.53    9.36
  -7  -2   4   52.48    5.18
  -7  -2   4   42.48    7.94
   7   2  -4   38.80    7.95
  -7   2   4   46.27    8.79
  -7   2   4   52.90    5.19
   6  -2  -4   36.99    7.24
  -6  -2   4   47.47    7.23
  -6  -2   4   38.34    3.70
   6   2  -4   19.52    5.45
  -6   2   4   35.94    3.71
  -6   2   4   29.52    6.44
   6   2  -4   33.86    3.59
  -5  -2   4  189.97   17.21
   5  -2  -4  159.49   19.34
  -5  -2   4  151.09   18.70
   5  -2  -4  170.25   17.51
   5  -2  -4  176.77   17.16
   5   2  -4  195.57   19.40
   5   2  -4  185.78   17.11
  -5   2   4  161.59   19.34
  -5   2   4  191.58   17.23
  -4  -2   4    8.91    1.08
   4  -2  -4   11.20    1.47
   4  -2  -4    3.79    2.23
   4  -2  -4    9.10    1.09
  -4  -2   4    8.14    2.38
  -4   2   4    9.02    1.11
  -4   2   4   16.14    3.50
   4   2  -4    8.34    1.02
   3  -2  -4   98.94    9.41
   3  -2  -4  109.49    9.73
   3  -2  -4   87.86   11.76
  -3  -2   4   96.88    9.38
   3   2  -4   87.54    9.31
  -3   2   4   94.40   11.08
  -3   2   4   93.75    9.42
   3   2  -4  112.18   10.76
  -2  -2   4  307.60   31.05
   2  -2  -4  322.72   31.84
   2  -2  -4  306.74   30.50
  -2  -2   4  316.65   30.23
   2  -2  -4  289.95   30.27
  -2   2   4  329.21   30.30
   2   2  -4  293.67   31.08
  -2   2   4  366.49   32.03
  -2   2   4  344.37   30.56
  -1  -2   4  122.08   12.26
  -1   2   4  138.39   11.98
  -1   2   4  115.28   13.12
   1   2  -4  106.70   12.20
   0  -2  -4   54.57    5.28
   0  -2   4   49.95    4.96
   0   2   4   46.12    5.20
   0   2  -4   49.28    4.90
   0   2   4   40.54    4.89
  -1  -2  -4  118.12   11.90
   1  -2   4  122.54   11.79
  -1  -2  -4  133.35   12.03
  -1  -2  -4  135.23   12.56
   1  -2   4  101.95   12.29
  -1   2  -4  121.48   12.27
   1   2   4  133.24   11.87
   1   2   4  131.00   12.66
   1   2   4  113.34   12.05
   2  -2   4   48.88    5.01
  -2  -2  -4   48.36    5.85
  -2  -2  -4   51.34    5.09
   2  -2   4   48.81    5.97
   2   2   4   54.87    5.27
   2   2   4   54.89    6.22
  -2   2  -4   53.82    5.03
  -2   2  -4   52.91    5.86
   2   2   4   49.53    5.05
  -3  -2  -4   94.71    9.42
   3  -2   4   90.76   10.73
  -3  -2  -4   89.91   10.48
   3  -2   4   97.12    9.38
  -3   2  -4  106.81   10.71
   3   2   4  103.73    9.59
  -3   2  -4   99.49    9.38
   3   2   4   99.80    9.41
   3   2   4   81.09   10.61
   4  -2   4  168.22   16.43
  -4  -2  -4  184.89   18.04
  -4  -2  -4  170.95   16.46
   4  -2   4  142.81   18.02
   4   2   4  196.20   18.53
  -4   2  -4  156.21   17.81
   4   2   4  174.11   16.58
  -4   2  -4  173.45   16.41
   5  -2   4   57.06    5.71
  -5  -2  -4   54.63    7.45
  -5  -2  -4   62.81    5.76
   5  -2   4   62.70    8.46
   5   2   4   54.74    5.73
   5   2   4   35.74    7.64
  -5   2  -4   59.34    5.70
  -5   2  -4   52.02    7.57
   5   2   4   58.24    5.85
  -6  -2  -4   37.28    5.94
  -6  -2  -4   26.55    2.89
   6  -2   4   33.37    6.65
  -6   2  -4   26.72    5.47
   6   2   4   24.40    2.98
   6   2   4   17.84    5.45
  -6   2  -4   27.42    2.87
   7  -2   4   14.87    6.21
  -7  -2  -4   10.72    4.20
  -7  -2  -4   13.90    1.65
  -7   2  -4   12.18    4.59
   7   2   4   12.52    1.77
  -7   2  -4   10.15    1.51
   7   2   4   14.45    5.77
  -8  -2  -4   29.31    3.24
  -8  -2  -4   32.54    7.00
   8  -2   4   29.60    3.31
   8  -2   4   25.72    7.99
  -8   2  -4   29.85    6.97
   8   2   4   25.48    3.36
   8   2   4   23.25    7.90
  -8   2  -4   29.36    3.39
  -9  -2  -4    6.93    1.33
   9  -2   4    4.01   10.97
  -9  -2  -4    7.04    5.35
   9  -2   4    6.02    1.33
  -9   2  -4    6.25    8.76
   9   2   4   -3.11    7.43
   9   2   4    7.43    1.50
  -9   2  -4    4.62    1.09
  10  -2   4   -3.52   11.40
 -10  -2  -4    6.97    6.99
 -10  -2  -4    1.26    0.91
  10   2   4    8.47   10.88
 -10   2  -4   -3.50   11.57
 -10   2  -4    0.81    0.85
  11  -3  -4    4.01   12.11
 -11  -3   4   20.55    2.79
  11   3  -4   25.05    3.02
 -11   3   4   16.17    2.74
 -11   3   4   17.76   10.88
  10  -3  -4   15.27   10.08
 -10  -3   4   17.82    2.37
 -10  -3   4   15.81    7.24
  10   3  -4   16.65    2.38
 -10   3   4   17.42    8.52
  10   3  -4   14.76    8.43
 -10   3   4   17.00    2.33
   9  -3  -4   32.23    9.35
  -9  -3   4   27.54    3.11
  -9  -3   4   26.70    6.92
  -9   3   4   25.18    3.06
   9   3  -4   27.95    7.56
  -9   3   4   16.41    6.90
   8  -3  -4    0.51    5.02
  -8  -3   4    3.12    3.88
  -8  -3   4    1.29    0.60
   8   3  -4    0.34    0.56
   8   3  -4    4.91    4.52
  -8   3   4    1.96    4.28
  -8   3   4    1.40    0.60
   7  -3  -4    0.47    3.98
  -7  -3   4    5.30    3.46
  -7  -3   4    4.46    0.89
   7   3  -4    6.15    0.94
  -7   3   4    4.11    0.90
  -7   3   4    7.40    3.84
   7   3  -4    4.28    0.89
   7   3  -4    3.85    3.45
   6  -3  -4   64.24    9.95
  -6  -3   4   67.52    6.72
  -6  -3   4   67.71    8.94
  -6   3   4   70.63    6.78
  -6   3   4   61.23    9.43
   6   3  -4   84.89    9.77
   6   3  -4   62.06    6.61
   5  -3  -4  143.86   15.08
   5  -3  -4  172.38   17.55
   5  -3  -4  150.97   14.70
  -5  -3   4  158.12   14.71
  -5  -3   4  160.58   16.51
  -5   3   4  134.91   16.97
  -5   3   4  155.63   14.75
   5   3  -4  146.61   14.60
   4  -3  -4  334.57   33.85
   4  -3  -4  314.84   31.57
  -4  -3   4  344.33   31.57
   4  -3  -4  320.66   31.92
  -4  -3   4  323.21   32.89
  -4   3   4  354.91   31.64
   4   3  -4  318.63   33.00
   4   3  -4  330.87   31.48
  -3  -3   4   83.95    7.89
   3  -3  -4   75.64    9.72
  -3  -3   4   72.83    8.79
   3  -3  -4   75.66    7.92
   3   3  -4   86.70    9.06
  -3   3   4   77.06    9.65
  -3   3   4   85.11    7.96
   3   3  -4   91.53    7.88
   3   3  -4   76.57    7.81
   2  -3  -4  131.04   14.71
   2  -3  -4  136.22   13.12
   2  -3  -4  124.85   13.37
  -2  -3   4  135.26   13.03
  -2  -3   4  147.33   13.78
   2   3  -4  147.05   13.89
  -2   3   4  130.85   14.71
  -2   3   4  137.43   13.43
  -2   3   4  140.07   13.14
  -1  -3   4  166.78   17.44
   1  -3  -4  159.48   17.28
  -1   3   4  209.96   17.47
  -1   3   4  179.88   17.08
   0  -3  -4  133.35   13.27
   0  -3  -4  128.40   12.92
   0   3   4  129.25   13.02
   0   3  -4  141.84   12.81
   0   3   4  118.97   13.23
   0   3   4  137.26   12.78
   1  -3   4   20.60    2.60
  -1  -3  -4   21.29    2.10
  -1  -3  -4   17.75    2.61
  -1  -3  -4   18.28    2.22
   1  -3   4   19.10    1.91
  -1   3  -4   20.95    2.45
   1   3   4   17.45    2.73
   1   3   4   16.37    2.25
   1   3   4   19.58    2.01
   2  -3   4  124.83   12.67
  -2  -3  -4  134.84   12.79
  -2  -3  -4  146.59   13.75
   2   3   4  128.89   13.03
  -2   3  -4  137.72   12.69
   2   3   4  133.91   12.74
  -2   3  -4  116.87   13.42
   2   3   4  140.41   13.95
   3  -3   4  116.26   11.20
   3  -3   4   94.86    9.44
  -3  -3  -4   91.43   10.57
  -3  -3  -4  100.81    9.52
   3   3   4   93.24    9.48
  -3   3  -4   98.70    9.43
   3   3   4   91.65   10.90
   3   3   4   99.85    9.75
  -3   3  -4   98.55   10.66
   4  -3   4   29.20    2.94
  -4  -3  -4   22.53    4.39
   4  -3   4   31.11    5.27
  -4  -3  -4   28.75    2.98
   4   3   4   25.43    4.99
   4   3   4   27.37    3.14
   4   3   4   26.19    2.93
  -4   3  -4   25.65    4.71
  -4   3  -4   31.32    2.92
  -5  -3  -4   29.80    3.12
   5  -3   4   20.84    5.63
  -5  -3  -4   40.14    5.32
   5  -3   4   31.13    3.11
   5   3   4   40.78    6.53
   5   3   4   25.05    3.21
  -5   3  -4   33.16    6.10
  -5   3  -4   28.06    3.03
  -6  -3  -4   12.40    3.66
  -6  -3  -4    9.95    1.52
   6  -3   4    6.85    4.46
  -6   3  -4   13.17    1.56
   6   3   4   15.44    1.86
  -6   3  -4   18.72    4.58
   6   3   4   16.48    4.90
   7  -3   4   25.75    7.02
  -7  -3  -4   40.46    7.04
  -7  -3  -4   32.84    3.42
   7   3   4   28.65    3.53
   7   3   4   24.05    7.02
  -7   3  -4   31.47    3.33
  -7   3  -4   28.44    6.48
   8  -3   4   22.76    8.48
  -8  -3  -4   22.82    6.48
  -8  -3  -4   35.05    3.67
   8   3   4   38.60    9.41
  -8   3  -4   40.76    8.15
  -8   3  -4   32.25    3.61
   8   3   4   32.03    3.84
   9  -3   4    7.49    1.51
  -9  -3  -4    9.75    1.50
  -9  -3  -4   13.54    5.93
  -9   3  -4    8.13    1.38
  -9   3  -4    1.78    5.69
   9   3   4   13.48    8.13
   9   3   4    5.27    1.45
 -10  -3  -4   13.10    7.31
 -10  -3  -4    5.52    1.50
  10  -3   4    4.41    2.14
  10   3   4    9.16    2.82
 -10   3  -4    6.31    1.30
  10   3   4   -1.10   10.60
 -11  -4   4   -0.44    0.87
 -11   4   4    3.34   10.42
  11   4  -4   -0.14    1.07
 -11   4   4    2.65    1.02
  10  -4  -4    4.91    8.84
 -10  -4   4   -7.99    6.00
 -10  -4   4    4.11    1.09
  10   4  -4    9.15    8.07
 -10   4   4   13.24    8.00
  10   4  -4    1.16    0.79
   9  -4  -4    0.81    6.99
  -9  -4   4    2.00    4.80
  -9  -4   4    3.20    0.96
   9   4  -4    5.97    6.40
  -9   4   4    8.11    6.34
  -9   4   4    4.07    0.93
   8  -4  -4   17.99    6.86
  -8  -4   4   15.61    5.12
  -8  -4   4   17.78    2.19
   8   4  -4   17.32    2.21
  -8   4   4   22.35    6.61
  -8   4   4   18.00    2.25
   8   4  -4   18.11    6.24
   7  -4  -4   44.72    8.58
  -7  -4   4   35.10    6.26
  -7  -4   4   34.01    3.45
  -7   4   4   20.37    6.55
   7   4  -4   21.11    6.09
   7   4  -4   29.40    3.30
   7   4  -4   32.82    3.44
  -7   4   4   31.77    3.46
  -6  -4   4   30.14    3.26
   6  -4  -4   27.50    6.72
  -6  -4   4   27.62    5.39
   6   4  -4   31.18    3.17
  -6   4   4   26.01    6.21
  -6   4   4   28.25    3.29
   6   4  -4   33.70    3.31
  -5  -4   4   46.93    4.06
   5  -4  -4   40.36    4.04
   5  -4  -4   35.20    4.43
   5  -4  -4   28.83    6.69
  -5  -4   4   36.49    5.49
   5   4  -4   40.55    5.98
   5   4  -4   42.08    4.04
  -5   4   4   36.46    4.05
  -5   4   4   34.13    6.82
   5   4  -4   37.16    3.90
  -4  -4   4   49.04    4.88
   4  -4  -4   44.61    5.28
   4  -4  -4   47.06    7.29
   4  -4  -4   47.77    4.92
  -4  -4   4   41.05    6.01
  -4   4   4   52.15    4.97
   4   4  -4   47.77    4.79
  -4   4   4   44.91    6.95
   4   4  -4   55.65    4.94
   4   4  -4   53.86    6.46
  -3  -4   4   17.84    2.85
   3  -4  -4   21.07    2.40
   3  -4  -4   18.79    4.17
  -3  -4   4   19.02    1.93
   3  -4  -4   18.15    1.99
  -3   4   4   27.81    4.78
  -3   4   4   19.14    2.34
  -3   4   4   17.32    2.00
   3   4  -4   18.49    1.98
   3   4  -4   17.15    3.02
   2  -4  -4   15.96    1.57
  -2  -4   4   15.98    1.45
   2  -4  -4   12.67    3.48
   2  -4  -4   15.13    1.90
  -2  -4   4   13.92    2.12
   2   4  -4   15.61    1.61
   2   4  -4   14.49    2.17
  -2   4   4    8.31    2.98
  -2   4   4   12.01    1.81
  -2   4   4   11.87    1.54
  -1  -4   4   11.21    1.21
  -1  -4   4    9.35    1.29
   1  -4  -4   10.44    1.56
  -1   4   4   13.72    1.94
  -1   4   4   12.21    1.25
  -1   4   4   15.94    3.40
  -1   4   4   13.22    1.66
   0  -4   4  115.37   10.56
   0  -4  -4  104.99   10.73
   0  -4  -4  100.28   11.01
   0   4   4  111.49   10.51
   0   4   4  115.89   10.89
   0   4   4   93.15   11.01
   0   4  -4  110.40   10.44
  -1  -4  -4  151.41   15.23
  -1  -4  -4  165.23   15.05
   1  -4   4  158.99   15.49
   1  -4   4  154.27   14.81
  -1  -4  -4  141.21   15.62
   1   4   4  138.53   15.31
  -1   4  -4  177.03   15.39
   1   4   4  146.98   15.79
   1   4   4  162.66   14.94
  -2  -4  -4  135.54   13.25
  -2  -4  -4  151.87   14.25
   2  -4   4  124.88   14.09
  -2  -4  -4  162.37   13.53
   2  -4   4  130.13   13.11
  -2   4  -4  134.41   13.09
   2   4   4  142.44   13.20
   2   4   4  124.97   13.56
   2   4   4  138.83   14.41
  -2   4  -4  127.24   13.93
  -3  -4  -4  329.93   29.44
   3  -4   4  328.19   29.35
  -3  -4  -4  294.07   30.75
  -3   4  -4  313.36   29.30
   3   4   4  282.73   29.71
   3   4   4  265.66   31.48
   3   4   4  318.45   29.39
   4  -4   4    8.97    1.28
  -4  -4  -4   11.39    1.36
  -4  -4  -4    9.99    2.68
  -4  -4  -4   13.44    1.58
   4  -4   4   13.59    3.71
  -4   4  -4   13.64    3.05
  -4   4  -4   11.57    1.26
   4   4   4   11.13    1.35
   4   4   4    6.36    2.70
   4   4   4   11.06    1.61
  -5  -4  -4   10.89    3.03
  -5  -4  -4    6.68    1.12
   5  -4   4    6.91    1.11
   5  -4   4    6.22    3.31
  -5   4  -4    4.94    2.50
  -5   4  -4    7.75    1.00
   5   4   4   10.84    1.47
   5   4   4    5.33    3.23
   6  -4   4   33.20    7.22
  -6  -4  -4   32.98    3.70
  -6  -4  -4   32.36    6.31
  -6   4  -4   25.32    5.98
  -6   4  -4   38.62    3.65
   6   4   4   35.58    3.98
   6   4   4   31.36    6.88
  -7  -4  -4    4.44    3.66
   7  -4   4   10.82    5.45
  -7  -4  -4    8.21    1.46
  -7   4  -4   11.85    4.26
   7   4   4    6.26    1.43
  -7   4  -4    6.45    1.09
   7   4   4    0.27    4.32
  -8  -4  -4    2.37    0.83
   8  -4   4    5.43    7.28
  -8  -4  -4    2.35    4.02
  -8   4  -4    3.21    5.01
  -8   4  -4    2.36    0.76
   8   4   4    6.27    5.96
   8   4   4    3.78    1.04
   9  -4   4   21.19    8.78
  -9  -4  -4    5.73    1.27
  -9  -4  -4   11.59    5.54
   9   4   4    7.04    1.72
  -9   4  -4    5.18    6.49
   9   4   4   -0.01    7.93
  -9   4  -4    7.28    1.27
 -10  -4  -4   20.70    2.83
  10  -4   4   18.76    2.92
  10   4   4   21.02    3.30
  10   4   4   17.63   11.86
 -10   4  -4   25.32    2.84
  10  -5  -4    2.81    9.76
 -10  -5   4    5.27    1.16
 -10  -5   4   -6.51    6.59
  10   5  -4   11.47    9.47
 -10   5   4    5.48    8.59
 -10   5   4    3.21    1.04
  10   5  -4    2.69    1.06
   9  -5  -4    1.57    7.39
  -9  -5   4   -1.50    4.62
   9   5  -4   -1.52    5.94
  -9   5   4    9.76    6.82
   8  -5  -4   28.72    8.72
  -8  -5   4   31.19    3.32
  -8  -5   4   22.59    6.04
  -8   5   4   26.39    7.65
   8   5  -4   28.91    7.23
   8   5  -4   29.09    3.38
   7  -5  -4    3.08    4.52
  -7  -5   4    3.14    3.08
  -7  -5   4    3.65    0.78
   7   5  -4    2.66    0.78
   7   5  -4    1.33    0.55
  -7   5   4    3.41    0.74
  -7   5   4   -0.87    4.22
  -6  -5   4   29.38    3.15
  -6  -5   4   27.38    5.21
   6  -5  -4   17.50    5.99
   6   5  -4   29.27    3.03
   6   5  -4   21.06    5.23
  -6   5   4   33.02    3.25
   6   5  -4   31.57    3.25
  -6   5   4   23.08    6.10
   5  -5  -4   39.83    7.77
   5  -5  -4   39.66    4.30
  -5  -5   4   41.40    4.27
  -5  -5   4   44.59    6.02
   5  -5  -4   40.87    4.80
  -5   5   4   46.95    4.38
   5   5  -4   39.72    6.16
  -5   5   4   50.89    7.31
   5   5  -4   42.25    4.36
   5   5  -4   40.92    4.15
  -4  -5   4  220.96   19.45
   4  -5  -4  172.85   19.85
  -4  -5   4  195.45   20.55
   4  -5  -4  172.00   21.66
   4  -5  -4  203.64   19.49
   4   5  -4  196.38   19.30
   4   5  -4  208.53   20.87
   4   5  -4  223.35   19.57
  -4   5   4  215.46   19.72
  -3  -5   4   87.12    8.45
   3  -5  -4   77.03    7.65
   3  -5  -4   89.09   10.26
   3  -5  -4   72.55    8.04
  -3  -5   4   80.01    7.56
   3   5  -4   72.75    8.47
   3   5  -4   71.97    7.70
  -3   5   4   92.83    8.20
  -3   5   4   73.98    7.66
  -3   5   4   76.90    9.69
   2  -5  -4   35.26    3.65
   2  -5  -4   33.70    4.01
   2  -5  -4   38.76    6.52
  -2  -5   4   36.22    3.55
  -2  -5   4   40.63    3.99
   2   5  -4   38.29    4.14
  -2   5   4   43.44    4.18
   2   5  -4   31.90    3.66
  -2   5   4   40.55    5.71
  -2   5   4   35.38    3.66
  -1  -5   4   45.88    4.46
   1  -5  -4   45.41    4.83
  -1   5   4   46.01    4.46
  -1   5   4   41.42    4.85
  -1   5   4   46.81    5.20
  -1   5   4   42.08    6.38
   0  -5   4   72.26    7.36
   0  -5   4   85.21    7.33
   0  -5  -4   65.18    7.62
   0   5  -4   73.92    7.21
   0   5   4   69.10    7.76
   0   5   4   78.94    7.40
   0   5   4   79.68    8.15
  -1  -5  -4   59.43    6.89
   1  -5   4   62.88    5.96
  -1  -5  -4   58.64    6.45
   1  -5   4   67.94    6.73
  -1  -5  -4   67.47    6.25
  -1   5  -4   57.93    6.44
   1   5   4   66.66    6.12
   1   5   4   50.83    6.50
   1   5   4   69.82    7.20
  -2  -5  -4   12.82    1.35
  -2  -5  -4   12.99    1.64
   2  -5   4   10.55    1.15
  -2  -5  -4   11.35    2.30
   2  -5   4    8.51    2.15
  -2   5  -4    9.28    2.03
   2   5   4   10.15    1.22
   2   5   4   12.11    2.68
   2   5   4    8.43    1.77
   3  -5   4   89.80   10.18
  -3  -5  -4   89.42    9.88
  -3  -5  -4   90.20    8.72
   3  -5   4   89.17    8.60
  -3   5  -4   88.94    8.54
  -3   5  -4   92.61    9.96
   3   5   4   94.11    8.66
   3   5   4   80.58   10.12
   3   5   4   80.06    9.06
  -4  -5  -4   73.31    8.48
   4  -5   4   67.45    8.39
   4  -5   4   58.98    6.04
  -4  -5  -4   62.57    6.12
   4   5   4   55.11    6.43
  -4   5  -4   72.84    8.00
  -4   5  -4   60.28    5.97
   4   5   4   58.76    6.07
  -5  -5  -4    0.99    0.36
  -5  -5  -4    1.66    1.94
   5  -5   4   -0.08    0.41
   5  -5   4   -2.59    2.50
   5   5   4    1.95    2.74
  -5   5  -4    0.37    0.27
  -5   5  -4    1.21    2.20
   5   5   4    0.25    0.52
  -6  -5  -4   29.00    5.51
  -6  -5  -4   23.45    2.67
   6  -5   4   21.84    5.97
   6   5   4   24.36    3.04
  -6   5  -4   24.29    2.56
   6   5   4   12.36    4.94
  -6   5  -4   25.43    5.65
   7  -5   4    8.93    6.09
  -7  -5  -4   19.37    5.20
  -7  -5  -4   19.31    2.32
  -7   5  -4   19.57    2.20
  -7   5  -4   16.13    4.97
   7   5   4   21.01    3.55
   7   5   4   16.26    6.18
  -8  -5  -4   31.03    6.51
  -8  -5  -4   11.40    1.84
  -8   5  -4   11.28    1.72
   8   5   4   14.53    2.42
   8   5   4   13.82    6.94
  -8   5  -4    6.72    5.02
  -9  -5  -4   10.31    1.81
  -9  -5  -4   13.62    6.05
   9   5   4    5.77    8.06
   9   5   4   12.70    2.47
  -9   5  -4   11.45    1.76
 -10  -5  -4    1.04    0.92
 -10   5  -4    0.68    0.76
  10   5   4    0.06    1.17
 -10  -6   4    7.09    1.33
 -10   6   4   -8.80    8.73
 -10   6   4    2.59    1.09
  10   6  -4    3.95    1.38
  10   6  -4   11.87   13.71
   9  -6  -4   -4.99    7.91
  -9  -6   4   -1.08    4.39
  -9  -6   4    1.73    0.74
   9   6  -4    2.01    0.96
  -9   6   4    2.30    0.75
   9   6  -4    3.75    6.18
  -9   6   4    0.93    6.87
  -8  -6   4   37.56    3.77
  -8  -6   4   28.27    6.48
   8  -6  -4   32.37    9.20
  -8   6   4   57.65   10.31
  -8   6   4   34.43    3.76
   8   6  -4   29.42    3.80
  -7  -6   4   67.04    6.84
  -7  -6   4   61.94    9.29
   7  -6  -4   41.72   10.85
  -7   6   4   74.13    6.93
   7   6  -4   65.32    6.67
   7   6  -4   71.88    7.03
   7   6  -4   61.82    9.85
  -7   6   4   75.62   11.13
  -6  -6   4   79.73    9.80
  -6  -6   4   87.19    7.86
   6  -6  -4   68.26   12.12
   6   6  -4   75.03    7.65
  -6   6   4   55.30   10.95
   6   6  -4   80.88    7.99
  -6   6   4   80.25    7.88
   6   6  -4   79.21   10.36
  -5  -6   4   53.54    6.11
   5  -6  -4   41.25    8.00
  -5  -6   4   44.75    4.29
  -5   6   4   38.41    4.32
   5   6  -4   40.75    4.11
   5   6  -4   39.97    4.45
  -5   6   4   50.89    7.43
   5   6  -4   42.45    6.23
  -4  -6   4   16.79    1.70
   4  -6  -4   13.61    1.74
   4  -6  -4   13.89    2.48
  -4  -6   4   17.60    3.18
   4  -6  -4   14.63    4.58
  -4   6   4   17.15    1.81
   4   6  -4   14.16    1.90
  -4   6   4   15.89    4.32
   4   6  -4   17.94    3.46
  -3  -6   4  148.72   14.23
   3  -6  -4  186.26   17.45
  -3  -6   4  149.40   14.93
   3  -6  -4  151.92   14.35
   3   6  -4  129.42   14.44
   3   6  -4  139.10   15.10
  -3   6   4  193.00   17.29
  -3   6   4  147.40   14.36
  -3   6   4  145.03   14.87
  -2  -6   4   31.78    3.24
   2  -6  -4   30.97    3.51
   2  -6  -4   30.74    5.84
   2   6  -4   30.86    3.42
  -2   6   4   25.94    5.28
  -2   6   4   26.70    3.45
  -2   6   4   32.02    3.07
   2   6  -4   27.38    3.10
  -1  -6   4  132.99   13.64
   1  -6  -4  125.60   13.95
  -1   6   4  131.23   13.55
  -1   6   4  157.64   16.08
   1   6  -4  140.19   13.60
  -1   6   4  151.23   14.43
  -1   6   4  168.47   14.24
   0  -6   4   64.07    5.66
   0  -6  -4   45.82    5.82
   0   6   4   61.87    5.55
   0   6   4   44.80    6.20
  -1  -6  -4   17.43    2.15
  -1  -6  -4   12.98    2.63
   1  -6   4   14.82    1.89
   1  -6   4   14.77    1.52
  -1  -6  -4   17.43    1.85
   1  -6   4   15.81    2.38
   1   6   4   13.99    1.66
   1   6   4   16.69    3.11
   1   6   4   15.06    2.22
  -1   6  -4   18.00    2.16
  -2  -6  -4   43.67    5.01
   2  -6   4   42.62    5.05
   2  -6   4   34.99    4.10
  -2  -6  -4   39.80    3.97
   2  -6   4   34.62    3.75
  -2  -6  -4   40.99    4.30
   2   6   4   46.54    5.49
  -2   6  -4   37.61    4.70
   2   6   4   37.98    3.85
   3  -6   4   56.23    6.86
   3  -6   4   53.04    5.12
  -3  -6  -4   56.60    5.54
  -3  -6  -4   52.78    5.24
  -3  -6  -4   58.21    6.52
  -3   6  -4   50.05    5.01
  -3   6  -4   53.82    6.46
   3   6   4   46.66    6.81
   3   6   4   48.88    5.15
   3   6   4   46.67    5.71
  -4  -6  -4   60.81    5.83
  -4  -6  -4   57.92    7.29
   4  -6   4   57.02    7.98
   4  -6   4   58.89    5.86
   4   6   4   48.11    6.18
   4   6   4   60.30    5.77
   4   6   4   62.03    8.08
  -4   6  -4   57.85    7.50
  -4   6  -4   57.02    5.63
  -5  -6  -4   13.31    3.35
   5  -6   4    9.27    3.94
  -5  -6  -4   10.75    1.44
  -5   6  -4   11.88    1.35
   5   6   4    8.30    3.48
  -5   6  -4   14.87    3.98
   5   6   4   11.96    2.17
  -6  -6  -4   24.87    5.06
  -6  -6  -4   20.38    2.49
   6  -6   4   21.16    5.91
  -6   6  -4   15.26    4.70
   6   6   4   25.11    5.92
   6   6   4   21.16    2.94
  -6   6  -4   22.83    2.37
  -7  -6  -4    5.72    3.65
  -7  -6  -4    7.39    1.27
  -7   6  -4    6.21    1.01
   7   6   4   10.17    5.03
   7   6   4    4.14    1.38
  -8  -6  -4   13.55    2.10
  -8  -6  -4   10.36    5.23
   8  -6   4   30.30    9.03
   8   6   4   15.67    2.66
  -8   6  -4   13.64    1.82
   8   6   4    6.85    6.75
  -8   6  -4   24.85    6.43
  -9  -6  -4   13.25    1.99
  -9  -6  -4    8.76    6.43
   9   6   4    9.68    8.63
  -9   6  -4    9.92    1.59
   9   6   4    8.42    2.12
 -10  -7   4   18.81    2.75
  10   7  -4   18.92    3.37
 -10   7   4   29.07    2.97
   9  -7  -4    4.09   10.59
  -9  -7   4    4.72    5.03
  -9  -7   4    2.98    0.92
  -9   7   4    8.81    7.36
   9   7  -4    1.20    1.00
   9   7  -4   -4.29    5.76
  -9   7   4    1.35    0.72
   8  -7  -4   37.61   10.14
  -8  -7   4   28.40    6.71
   8   7  -4   36.48    3.79
  -8   7   4   44.41    9.99
   8   7  -4   35.45    4.26
  -8   7   4   39.95    4.05
   8   7  -4   31.98    7.87
  -7  -7   4   45.58    4.55
   7  -7  -4   49.27   10.32
  -7  -7   4   34.45    6.82
  -7   7   4   48.64    4.62
  -7   7   4   30.50    8.15
   7   7  -4   41.23    4.77
   7   7  -4   36.52    7.52
   7   7  -4   42.78    4.32
  -6  -7   4    4.14    0.82
  -6  -7   4    3.00    2.49
   6  -7  -4   -6.32    4.13
   6   7  -4    5.25    0.69
  -6   7   4    4.88    3.92
   6   7  -4    6.00    3.20
  -6   7   4    6.23    1.00
   6   7  -4    5.40    1.24
   5  -7  -4   10.03    4.67
  -5  -7   4    5.16    2.29
  -5  -7   4    6.40    1.02
   5   7  -4    5.02    0.61
  -5   7   4    6.00    1.01
   5   7  -4    5.35    1.20
  -5   7   4    7.72    3.52
   5   7  -4   12.39    3.10
  -4  -7   4   46.07    4.38
   4  -7  -4   40.08    4.44
   4  -7  -4   33.10    7.39
  -4  -7   4   44.78    5.42
  -4   7   4   49.39    4.51
   4   7  -4   41.39    4.69
   4   7  -4   42.14    5.73
  -4   7   4   45.80    7.78
  -3  -7   4   78.42    7.32
   3  -7  -4   68.37    7.41
   3  -7  -4   64.00    9.98
  -3  -7   4   81.41    7.37
  -3  -7   4   74.45    7.94
   3  -7  -4   69.77    7.93
   3   7  -4   75.81    7.63
   3   7  -4   78.96    8.26
  -3   7   4   80.31    7.46
  -3   7   4   69.97    9.75
  -2  -7   4   31.38    3.39
   2  -7  -4   32.28    6.26
  -2   7   4   34.90    3.92
   2   7  -4   33.83    3.48
  -2   7   4   32.84    3.35
  -2   7   4   29.31    5.95
   2   7  -4   32.58    3.62
   1  -7  -4   29.72    3.62
  -1  -7   4   27.23    3.37
  -1   7   4   28.11    3.96
  -1   7   4   32.13    3.27
  -1   7   4   42.83    6.89
  -1   7   4   30.28    3.89
   1   7  -4   31.86    3.24
  -1   7   4   32.23    3.14
   0  -7  -4   12.81    2.18
   0  -7   4   18.09    2.07
   0   7   4   15.85    1.75
   0   7   4   19.91    4.92
   0   7   4   17.08    3.05
   0   7   4   15.84    1.80
   0   7  -4   17.54    1.93
   0   7   4   18.46    3.00
  -1  -7  -4   60.94    7.54
   1  -7   4   63.10    6.92
   1  -7   4   81.23    7.52
   1  -7   4   70.62    6.53
  -1  -7  -4   64.96    7.35
  -1   7  -4   73.89    7.14
   1   7   4   63.62    7.82
   1   7   4   69.11    6.68
   1   7   4   62.62    7.55
  -2  -7  -4   86.86    8.51
   2  -7   4   91.39    8.71
  -2  -7  -4   88.25    8.83
  -2  -7  -4   81.07    9.41
   2  -7   4   83.42    8.24
   2   7   4   84.17    9.81
   2   7   4   84.80    8.32
  -2   7  -4   77.98   10.59
   3  -7   4  166.55   21.20
  -3  -7  -4  220.23   21.31
   3  -7   4  205.31   20.32
  -3  -7  -4  217.68   20.03
   3  -7   4  209.64   19.86
   3   7   4  221.16   19.92
   3   7   4  182.17   20.54
  -3   7  -4  209.17   21.23
   3   7   4  235.11   21.99
   4  -7   4  143.35   13.97
   4  -7   4  117.40   11.83
  -4  -7  -4  121.16   12.94
   4  -7   4  118.16   11.34
  -4  -7  -4  122.25   11.44
   4   7   4  103.79   11.95
  -4   7  -4  113.79   11.18
  -4   7  -4  111.45   12.98
   4   7   4  114.09   13.59
   4   7   4  113.70   11.33
   5  -7   4   67.97    9.59
  -5  -7  -4   66.40    6.50
  -5  -7  -4   74.95    8.78
  -5   7  -4   64.40    6.27
   5   7   4   57.56    6.97
  -5   7  -4   74.36    8.88
   5   7   4   45.23    8.94
  -6  -7  -4  165.28   17.54
  -6  -7  -4  164.88   15.24
   6  -7   4  164.60   18.85
   6   7   4  142.74   18.32
  -6   7  -4  148.54   17.71
  -6   7  -4  162.35   15.01
   6   7   4  136.52   15.67
  -7  -7  -4   14.53    1.78
  -7  -7  -4   15.96    4.78
   7   7   4   10.68    2.29
   7   7   4   10.38    5.50
  -7   7  -4   13.81    5.39
  -7   7  -4   11.29    1.52
  -8  -7  -4   39.93    3.94
  -8  -7  -4   35.51    7.47
   8   7   4   25.39    4.27
   8   7   4   43.04   10.31
  -8   7  -4   34.26    3.63
  -9  -7  -4   25.52   10.44
  -9  -7  -4   34.73    4.08
  -9   7  -4   38.34    3.87
   9   7   4   31.06    4.64
   9   7   4   40.34   11.64
 -10  -8   4    7.29    1.51
 -10   8   4   10.10    1.69
  10   8  -4    7.33    2.02
   9  -8  -4   -2.30    9.43
  -9  -8   4    8.39    1.48
  -9  -8   4    5.21    5.19
   9   8  -4   -0.06    7.15
  -9   8   4    4.47    7.57
  -8  -8   4    1.95    3.63
  -8  -8   4    2.01    0.69
   8   8  -4    1.73    0.57
   8   8  -4   -2.55    4.81
   8   8  -4    1.18    0.97
  -8   8   4    0.68    0.59
  -7  -8   4   52.39    5.09
   7  -8  -4   50.86   10.64
   7   8  -4   47.92    4.81
  -7   8   4   57.67    5.19
  -7   8   4   36.83    9.58
   7   8  -4   40.06    5.36
  -6  -8   4   15.54    1.87
  -6  -8   4   13.98    3.68
   6  -8  -4   17.60    6.53
  -6   8   4    9.41    5.14
  -6   8   4   20.70    2.02
   6   8  -4   12.73    4.45
   6   8  -4   15.87    1.62
   6   8  -4   13.97    2.28
  -5  -8   4   76.12    7.43
  -5  -8   4   70.65    8.65
   5  -8  -4   74.13   11.45
   5   8  -4   65.89    7.88
  -5   8   4   88.24   11.33
  -5   8   4   76.16    7.42
   5   8  -4   79.88    9.35
  -4  -8   4   13.15    1.44
  -4  -8   4   14.86    2.63
   4  -8  -4    7.89    4.18
  -4   8   4   11.78    1.51
  -4   8   4   15.68    4.66
   4   8  -4   13.99    2.94
   4   8  -4   12.28    2.06
   3  -8  -4    4.91    1.64
   3  -8  -4    4.40    3.45
  -3  -8   4    7.83    0.93
  -3  -8   4    6.33    0.78
   3  -8  -4    5.26    0.92
  -3  -8   4    5.28    1.40
   3   8  -4    6.73    1.71
  -3   8   4    8.80    0.98
   3   8  -4    8.48    1.36
  -3   8   4    3.80    3.03
  -3   8   4    4.63    1.39
  -2  -8   4  104.24   10.85
  -2  -8   4  126.68   11.15
  -2   8   4   88.55   13.17
   2   8  -4  115.52   11.20
  -2   8   4  117.22   11.04
  -2   8   4  118.44   11.72
   1  -8  -4   31.88    4.09
  -1  -8   4   31.47    3.79
  -1   8   4   38.95    3.68
  -1   8   4   36.01    4.23
  -1   8   4   35.08    3.55
  -1   8   4   41.01    7.10
   1   8  -4   36.14    3.73
   0  -8  -4   34.96    4.51
   0  -8   4   42.95    4.35
   0   8   4   39.07    3.99
   0   8   4   36.31    4.66
   0   8   4   40.17    3.97
   0   8   4   39.01    7.67
   0   8  -4   42.21    4.20
  -1  -8  -4   39.29    4.89
   1  -8   4   43.00    4.70
  -1  -8  -4   36.56    5.27
   1  -8   4   44.46    4.20
   1   8   4   46.96    4.35
  -1   8  -4   44.57    5.05
  -2  -8  -4   85.92    8.64
  -2  -8  -4   97.45    9.12
   2  -8   4   95.06    9.88
   2  -8   4   82.32    8.85
   2  -8   4   83.87    8.38
  -2  -8  -4   86.22    9.69
   2   8   4   87.74   10.23
   2   8   4   85.85    8.45
  -2   8  -4   83.48    9.33
   3  -8   4   51.83    5.13
  -3  -8  -4   42.99    6.34
   3  -8   4   53.51    7.10
   3  -8   4   61.00    5.92
  -3  -8  -4   49.96    5.28
   3   8   4   43.16    5.86
   3   8   4   53.14    5.17
   3   8   4   61.38    7.41
  -3   8  -4   52.76    6.60
  -4  -8  -4   72.63    7.35
  -4  -8  -4   80.30    8.96
   4  -8   4   75.72    7.25
   4  -8   4   72.30    9.69
   4   8   4   72.56    9.78
  -4   8  -4   77.21    7.07
   4   8   4   66.82    7.23
   4   8   4   65.09    7.98
  -4   8  -4   80.10    9.24
  -5  -8  -4   52.35    5.33
  -5  -8  -4   58.67    7.59
   5  -8   4   65.54    8.83
   5   8   4   47.08    8.34
  -5   8  -4   48.00    7.46
   5   8   4   44.52    5.91
  -5   8  -4   52.03    5.05
  -6  -8  -4    6.97    1.71
  -6  -8  -4    2.05    2.94
   6   8   4   12.77    4.97
  -6   8  -4   11.42    4.16
  -6   8  -4    7.47    1.18
   7  -8   4   22.17    8.72
  -7  -8  -4   16.58    2.29
  -7  -8  -4   23.35    5.28
   7   8   4   21.32    3.05
   7   8   4   12.00    5.80
  -7   8  -4   12.83    5.97
  -7   8  -4   18.61    2.08
  -8  -8  -4    6.26    1.31
  -8  -8  -4    7.91    4.91
  -8   8  -4    6.55    1.05
   8   8   4    4.43    1.81
   8   8   4    9.19    7.30
  -9  -8  -4   -0.50    0.86
  -9  -9   4    1.01    0.79
   9   9  -4    0.51    1.18
  -9   9   4    0.30    0.70
  -8  -9   4    8.26    4.57
  -8  -9   4   11.04    1.58
   8   9  -4    8.49    2.04
  -8   9   4   11.45    1.61
   8   9  -4   -3.37    5.30
   8   9  -4    7.73    1.14
  -8   9   4   20.51    8.29
  -7  -9   4   30.68    3.19
  -7  -9   4   40.40    6.32
   7  -9  -4   21.18    8.56
   7   9  -4   21.80    6.37
   7   9  -4   25.89    3.66
  -7   9   4   25.76    8.18
  -7   9   4   31.26    3.23
   7   9  -4   27.27    2.97
  -6  -9   4   38.49    6.01
  -6  -9   4   40.41    3.66
   6  -9  -4   42.16    9.61
   6   9  -4   29.20    4.11
  -6   9   4   32.64    7.71
  -6   9   4   31.37    3.64
   6   9  -4   30.35    6.12
  -5  -9   4   55.14    5.48
  -5  -9   4   54.43    6.86
   5  -9  -4   78.09   11.82
  -5   9   4   54.37    9.41
   5   9  -4   46.55    5.93
  -5   9   4   56.69    5.56
   5   9  -4   61.55    7.61
   4  -9  -4   71.96   11.65
  -4  -9   4   81.21    7.69
  -4  -9   4   86.85    8.69
   4   9  -4   68.44    8.08
  -4   9   4   98.66   11.66
   4   9  -4   72.76    8.99
  -4   9   4   77.25    7.77
  -4   9   4   83.99    8.58
  -3  -9   4   88.62    8.06
   3  -9  -4   86.65    8.24
   3  -9  -4   69.46   12.11
  -3  -9   4   79.49    8.51
   3   9  -4   75.69    8.84
  -3   9   4   97.00    9.04
  -3   9   4   81.38   11.27
   3   9  -4   76.62    8.42
  -2  -9   4    8.51    0.96
  -2  -9   4    9.56    1.34
   2   9  -4    9.48    1.38
  -2   9   4    8.07    1.85
  -2   9   4    4.11    3.54
  -2   9   4   10.59    1.49
   2   9  -4    9.28    1.52
  -2   9   4    9.49    1.14
   2   9  -4   10.50    1.58
  -1  -9   4    9.77    1.79
   1  -9  -4    7.87    1.98
  -1   9   4   15.08    2.48
  -1   9   4   15.23    1.42
   1   9  -4   11.49    1.59
  -1   9   4   11.06    1.41
  -1   9   4   10.47    3.75
   0  -9   4   43.14    4.01
   0  -9   4   43.37    4.04
   0  -9   4   39.14    4.57
   0   9   4   38.12    4.17
   0   9   4   43.61    5.04
   0   9   4   42.41    8.06
   0   9  -4   42.62    4.46
   0   9   4   41.47    4.18
   1  -9   4   22.99    2.33
   1  -9   4   23.10    2.94
   1  -9   4   24.29    3.74
  -1  -9  -4   18.49    3.38
   1   9   4   23.69    2.46
   1   9   4   26.52    3.39
  -1   9  -4   22.94    3.02
   1   9   4   24.70    2.45
   2  -9   4    8.57    2.50
  -2  -9  -4    9.13    2.47
   2  -9   4    9.68    1.13
   2  -9   4    9.59    1.84
  -2  -9  -4    9.73    1.52
  -2   9  -4   15.32    2.61
   2   9   4   11.03    1.22
   2   9   4    7.96    2.01
  -3  -9  -4   58.94    7.08
  -3  -9  -4   55.44    5.69
   3  -9   4   56.20    5.49
   3  -9   4   54.16    7.48
   3  -9   4   56.50    6.12
  -3   9  -4   69.70    7.32
   3   9   4   40.77    6.21
   3   9   4   57.18    5.58
   4  -9   4   31.02    3.39
   4  -9   4   34.91    6.45
  -4  -9  -4   34.87    5.17
  -4  -9  -4   34.61    3.57
   4   9   4   27.34    4.20
  -4   9  -4   24.34    5.22
   4   9   4   38.21    6.65
   4   9   4   35.47    3.43
  -5  -9  -4   18.50    4.20
   5  -9   4   11.70    8.00
  -5  -9  -4   18.13    2.06
   5   9   4   21.14    5.42
  -5   9  -4   15.21    1.67
   5   9   4   14.44    3.05
   6  -9   4   27.13    7.39
  -6  -9  -4   23.95    2.61
  -6  -9  -4   15.20    4.65
   6   9   4   22.62    3.45
   6   9   4   18.62    6.15
  -6   9  -4   20.83    5.68
  -6   9  -4   20.54    2.25
  -7  -9  -4    6.32    1.19
   7   9   4    4.21    1.74
  -7   9  -4    4.96    0.85
  -8  -9  -4    8.03    1.46
  -8  -9  -4    3.08    5.04
   8   9   4   16.16    7.78
  -8   9  -4    4.92    0.96
   8   9   4    5.32    1.93
  -9  -9  -4    2.70    1.15
  -9   9  -4    2.62    0.88
   9   9   4    2.32    1.65
  -9 -10   4    9.41    1.51
   9  10  -4    4.24    1.88
  -9  10   4    7.53    1.36
  -8 -10   4    8.20    1.36
  -8 -10   4    7.54    4.18
  -8  10   4    6.76    1.26
   8  10  -4    7.51    1.98
   8  10  -4    1.99    5.61
  -7 -10   4   61.57    8.17
  -7 -10   4   63.06    5.57
  -7  10   4   55.99    5.56
   7  10  -4   36.87    8.47
   7  10  -4   41.26    5.98
  -7  10   4   54.70   10.97
   6 -10  -4   11.85    6.77
  -6 -10   4   16.98    1.94
  -6 -10   4   20.72    3.89
   6  10  -4   14.15    2.71
   6  10  -4   17.38    4.81
  -6  10   4   11.86    5.88
  -6  10   4   16.09    1.96
  -5 -10   4   44.63    4.55
   5 -10  -4   33.73    8.74
  -5 -10   4   44.45    5.98
  -5  10   4   46.93    4.64
  -5  10   4   56.76    9.65
   5  10  -4   43.97    5.16
   5  10  -4   42.59    6.61
  -4 -10   4   13.08    1.57
  -4 -10   4   16.33    1.74
  -4 -10   4   11.77    2.51
   4 -10  -4    9.09    5.32
   4  10  -4   13.35    2.33
   4  10  -4   11.60    3.00
  -4  10   4   10.75    4.81
  -4  10   4   15.18    1.71
  -4  10   4   17.51    2.97
  -3 -10   4    8.43    0.95
  -3 -10   4    8.28    1.49
  -3 -10   4    9.52    1.26
   3 -10  -4    5.14    4.18
  -3  10   4    7.78    1.05
   3  10  -4    4.96    1.81
  -3  10   4    9.37    2.09
   3  10  -4    6.76    1.45
  -3  10   4    7.76    3.93
  -2 -10   4   51.03    5.30
  -2 -10   4   50.99    4.88
  -2  10   4   54.10    5.90
  -2  10   4   46.07    8.49
  -2  10   4   48.86    5.13
   2  10  -4   50.50    5.34
   2  10  -4   48.99    5.12
  -2  10   4   50.18    5.03
  -1 -10   4   39.29    4.93
  -1 -10   4   43.42    4.37
  -1  10   4   42.79    5.80
  -1  10   4   48.41    4.55
  -1  10   4   46.65    4.56
   1  10  -4   50.99    4.89
  -1  10   4   38.47    7.71
  -1  10   4   47.30    5.43
   0 -10   4   73.10    8.82
   0 -10   4   89.73    8.27
   0  10   4   86.36    8.40
   0  10   4   90.10    9.38
   0  10   4   83.46    9.83
   0  10   4   94.49    8.43
   0  10   4   75.86   11.54
   1 -10   4    4.05    0.57
   1 -10   4    5.92    1.36
   1  10   4    5.86    1.60
   1  10   4    3.92    0.67
   1  10   4    2.28    2.04
   1  10   4    4.01    0.67
  -1  10  -4    5.00    1.32
  -1  10  -4    4.48    1.03
   2 -10   4   36.06    3.60
   2 -10   4   38.51    4.51
  -2 -10  -4   33.44    5.03
  -2 -10  -4   36.23    3.94
   2 -10   4   39.52    5.65
   2  10   4   31.05    5.68
   2  10   4   33.35    4.66
  -2  10  -4   38.57    4.86
   2  10   4   35.79    3.64
  -3 -10  -4   14.15    1.74
  -3 -10  -4    9.37    2.87
   3 -10   4   14.95    1.49
   3 -10   4   13.24    3.89
   3 -10   4   12.12    2.32
  -3  10  -4   12.92    3.23
   3  10   4    6.73    2.15
   3  10   4   11.55    1.47
   4 -10   4   19.77    2.27
  -4 -10  -4   28.93    4.77
  -4 -10  -4   25.00    2.51
  -4  10  -4   18.13    4.34
   4  10   4   13.40    3.07
   4  10   4   19.60    2.24
  -5 -10  -4   28.18    5.21
  -5 -10  -4   28.74    3.08
   5  10   4   20.10    5.96
  -5  10  -4   20.50    4.98
  -6 -10  -4    5.22    1.10
  -6 -10  -4    7.31    3.43
   6  10   4    5.90    5.04
   6  10   4    2.30    1.45
  -6  10  -4    5.46    0.73
  -7 -10  -4    2.78    3.97
  -7 -10  -4   10.44    1.57
   7  10   4    4.32    1.98
   7  10   4    2.12    5.73
  -7  10  -4    4.73    0.86
  -8 -10  -4    1.73    0.95
   8  10   4    2.38    1.71
  -8  10  -4    1.19    0.63
  -9 -11   4    0.02    0.84
  -9  11   4    1.64    0.81
   9  11  -4   -0.59    1.59
  -8 -11   4   15.64    5.33
  -8 -11   4   19.27    2.18
  -8  11   4   17.61    2.18
   8  11  -4    1.06    6.55
   8  11  -4   13.60    3.14
  -7 -11   4   16.86    2.23
  -7 -11   4   21.13    4.82
  -7  11   4   18.73    2.24
   7  11  -4   25.24    3.40
   7  11  -4   11.70    5.74
  -6 -11   4   12.01    1.51
  -6 -11   4   16.55    3.69
   6  11  -4   10.10    2.29
   6  11  -4    8.75    4.13
  -6  11   4   17.06    6.56
  -6  11   4   11.35    1.57
  -5 -11   4   40.80    3.84
  -5 -11   4   35.00    5.27
   5  11  -4   36.86    5.98
  -5  11   4   37.19    3.87
   5  11  -4   31.66    4.39
  -4 -11   4   42.55    4.29
   4 -11  -4   39.98    8.98
  -4 -11   4   46.52    4.57
  -4 -11   4   38.52    5.11
  -4  11   4   62.26    9.86
   4  11  -4   41.60    4.85
   4  11  -4   37.76    5.76
  -4  11   4   42.02    5.25
  -4  11   4   42.91    4.37
  -3 -11   4    2.63    0.78
  -3 -11   4    2.32    0.42
  -3  11   4    1.34    0.63
  -3  11   4    2.39    1.05
   3  11  -4    0.78    1.30
   3  11  -4    0.90    0.81
  -3  11   4    1.69    0.46
  -3  11   4    2.19    3.66
  -2 -11   4    2.16    0.94
  -2 -11   4    3.47    0.47
  -2  11   4    3.99    3.46
  -2  11   4    2.28    0.54
  -2  11   4    1.96    0.59
  -2  11   4    1.99    1.88
   2  11  -4    4.76    1.09
  -2  11   4    2.28    1.08
  -1 -11   4    4.43    0.59
  -1 -11   4    3.01    1.27
  -1  11   4    4.20    2.10
  -1  11   4    5.40    0.79
  -1  11   4    4.11    3.89
  -1  11   4    6.01    1.57
  -1  11   4    5.14    0.78
   1  11  -4    4.88    1.17
   0 -11   4   19.95    3.24
   0  11   4   28.23    2.73
   0  11   4   30.39    4.83
   0  11   4   25.71    6.40
   0  11   4   24.04    3.70
   0  11  -4   32.12    3.25
   0  11   4   24.73    2.69
   1 -11   4   16.75    1.85
   1  11   4   15.82    3.73
  -1  11  -4   20.49    2.75
   1  11   4   21.43    6.28
   1  11   4   16.77    3.15
   1  11   4   17.27    1.91
   1  11   4   19.21    1.94
   2 -11   4   16.98    2.75
  -2 -11  -4   12.33    3.24
   2 -11   4   15.79    1.70
   2 -11   4   18.91    4.09
   2  11   4   15.37    1.71
   2  11   4   15.32    2.96
   2  11   4   15.79    1.71
   2  11   4    7.64    3.33
  -2  11  -4   15.52    3.08
   3 -11   4    9.25    3.95
  -3 -11  -4   11.99    3.29
  -3 -11  -4   15.73    1.90
   3  11   4   10.23    2.69
   3  11   4   14.02    1.62
   3  11   4   19.44    4.41
  -3  11  -4   12.96    3.38
  -4 -11  -4   44.45    6.47
  -4 -11  -4   53.17    4.87
   4  11   4   44.72    4.53
   4  11   4   31.47    5.36
   4  11   4   51.84    8.26
  -5 -11  -4   38.70    4.21
  -5 -11  -4   35.23    6.36
  -6 -11  -4   32.46    5.76
  -6 -11  -4   18.12    2.49
   6  11   4   17.58    3.69
   6  11   4   19.84    6.76
  -7 -11  -4   10.66    5.36
   7  11   4   15.08    3.38
   7  11   4   20.88    7.63
  -8 -11  -4    3.12    1.59
  -8 -12   4    1.45    0.69
   8  12  -4   -0.52    1.54
  -8  12   4    0.79    0.66
  -7 -12   4    8.31    4.03
  -7  12   4    9.43    1.37
   7  12  -4    7.22    2.14
   7  12  -4    8.80    5.58
  -6 -12   4   16.53    1.86
   6  12  -4   11.67    2.55
   6  12  -4   12.83    6.84
  -6  12   4   15.39    1.88
  -5 -12   4   18.45    2.01
   5 -12  -4    1.98   12.34
  -5 -12   4   17.38    3.42
  -5  12   4   16.88    2.03
   5  12  -4   16.09    2.88
  -5  12   4   22.01    6.61
   5  12  -4   17.21    4.15
  -4 -12   4   37.57    4.31
  -4 -12   4   46.13    4.46
  -4 -12   4   43.29    5.01
  -4  12   4   44.51    4.64
  -4  12   4   38.97    5.27
   4  12  -4   40.73    4.84
  -4  12   4   40.31    4.27
   4  12  -4   45.96    5.91
  -4  12   4   43.49    8.70
  -3 -12   4   55.31    5.50
  -3 -12   4   46.89    5.01
  -3  12   4   40.11    8.86
   3  12  -4   46.64    5.73
   3  12  -4   42.65    6.06
  -3  12   4   53.87    7.00
  -3  12   4   59.64    6.29
  -3  12   4   52.47    5.22
   3  12  -4   56.25    5.67
  -2 -12   4   20.84    2.62
  -2 -12   4   19.60    1.94
  -2  12   4   14.59    5.41
  -2  12   4   14.35    3.03
  -2  12   4   18.87    2.05
  -2  12   4   18.01    3.65
  -2  12   4   17.79    2.01
  -1 -12   4   21.88    2.33
  -1 -12   4   20.94    3.09
  -1  12   4   23.89    6.10
  -1  12   4   21.18    2.34
  -1  12   4   25.41    3.46
  -1  12   4   17.71    4.14
  -1  12   4   24.68    2.36
   0 -12   4    4.05    1.70
   0  12   4    8.65    2.09
   0  12   4    5.44    0.79
   0  12   4    6.52    4.31
   0  12   4    5.32    0.78
   0  12   4    3.61    2.45
   0  12  -4    5.39    1.33
   1 -12   4   33.34    3.26
   1 -12   4   22.04    4.08
   1  12   4   28.20    7.78
  -1  12  -4   29.09    3.94
   1  12   4   32.57    3.28
  -1  12  -4   34.92    3.65
   1  12   4   32.68    5.70
   1  12   4   33.93    3.30
   1  12   4   38.57    4.67
   2 -12   4    7.10    1.02
   2  12   4    7.41    0.98
   2  12   4   10.18    2.36
  -2  12  -4    6.50    2.28
   2  12   4    7.07    0.99
   2  12   4    4.73    3.22
   3 -12   4   46.05    7.82
   3 -12   4   44.17    4.48
  -3 -12  -4   48.48    6.55
  -3 -12  -4   46.71    4.84
   3  12   4   43.83    4.58
   3  12   4   42.27    4.42
  -3  12  -4   47.93    6.45
   3  12   4   40.52    7.28
   3  12   4   38.91    5.62
  -4 -12  -4   -0.96    2.56
  -4 -12  -4    1.07    0.69
   4  12   4    3.15    1.58
   4  12   4    1.19    0.58
   4  12   4    1.15    4.00
  -5 -12  -4    1.36    3.18
  -5 -12  -4    1.20    0.73
   5  12   4   -3.83    4.39
   5  12   4    0.11    1.41
   5  12   4   -0.35    1.08
  -6 -12  -4   13.21    2.07
  -6 -12  -4   17.65    4.88
   6  12   4    2.66    5.80
   6  12   4   10.61    2.85
  -7 -12  -4    1.55    0.96
   7  12   4   -1.00    1.84
  -8 -13   4   20.07    2.27
   8  13  -4    7.78    2.87
  -8  13   4   16.42    2.08
  -7 -13   4   -3.03    3.87
  -7 -13   4    4.16    0.99
   7  13  -4    3.23    1.80
   7  13  -4    5.92    5.55
  -7  13   4    4.02    0.89
  -6 -13   4    3.22    2.96
  -6 -13   4    7.99    1.20
  -6  13   4    5.63    1.04
   6  13  -4    8.40    4.33
   6  13  -4    6.46    1.97
  -5 -13   4   37.37    5.10
  -5 -13   4   35.89    3.59
   5  13  -4   26.25    4.26
  -5  13   4   36.06    3.58
   5  13  -4   31.37    5.80
  -4 -13   4   46.09    4.69
   4  13  -4   42.13    6.17
  -4  13   4   47.17    4.89
   4  13  -4   46.66    5.38
  -4  13   4   54.57    5.99
  -4  13   4   27.18    8.50
  -4  13   4   47.05    4.69
  -3 -13   4   35.66    3.62
  -3 -13   4   31.98    3.14
   3  13  -4   29.90    3.78
  -3  13   4   26.53    3.17
   3  13  -4   27.00    3.75
  -3  13   4   29.96    3.13
  -3  13   4   34.92    7.73
  -3  13   4   27.37    5.23
  -3  13   4   34.57    4.34
  -2 -13   4    7.90    1.59
  -2 -13   4    6.77    0.84
  -2  13   4    5.46    0.84
  -2  13   4   12.81    5.54
  -2  13   4    5.20    0.81
  -2  13   4    1.72    2.61
   2  13  -4    5.87    1.47
  -2  13   4    2.78    1.65
  -1 -13   4    7.28    2.02
   1  13  -4    8.89    1.71
  -1  13   4    6.87    2.82
  -1  13   4    8.87    2.28
  -1  13   4    9.25    1.08
  -1  13   4    1.38    4.82
  -1  13   4    8.94    1.09
   0 -13   4   15.85    1.48
   0 -13   4   12.15    2.59
   0  13   4    5.11    5.09
   0  13   4   16.68    4.02
   0  13   4   13.06    1.47
   0  13   4   10.79    1.44
   0  13   4   14.55    2.94
   0  13  -4   14.44    2.17
   1 -13   4   22.61    2.35
   1  13   4   23.22    2.33
   1  13   4   28.26    3.88
   1  13   4   20.93    2.32
  -1  13  -4   22.24    2.71
  -1  13  -4   22.66    3.10
   1  13   4   14.50    4.99
   1  13   4   22.55    7.29
   2 -13   4   14.08    1.68
   2  13   4   14.44    1.64
  -2  13  -4   12.77    2.91
   2  13   4   15.24    1.61
   2  13   4   14.83    7.21
   2  13   4   13.82    4.50
  -2  13  -4   13.95    2.52
  -3 -13  -4   32.42    6.32
   3 -13   4   45.31    4.54
  -3 -13  -4   45.14    4.92
   3 -13   4   25.09    7.68
   3  13   4   42.11    7.66
   3  13   4   41.92    5.85
   3  13   4   44.60    4.45
   3  13   4   47.26    4.45
  -3  13  -4   58.49    7.41
  -4 -13  -4   28.36    3.44
  -4 -13  -4   28.16    5.43
   4  13   4   28.86    2.99
   4  13   4   29.68    2.98
   4  13   4   21.61    4.38
   4  13   4   26.21    6.76
  -5 -13  -4   20.10    2.52
  -5 -13  -4   13.86    4.62
   5  13   4   31.53    7.29
   5  13   4   18.98    2.18
   5  13   4   11.45    3.30
  -6 -13  -4   14.61    2.32
   6  13   4   19.65    9.30
   6  13   4   13.42    3.39
  -7 -13  -4    1.19    1.12
  -7 -14   4   12.08    5.68
  -7 -14   4   18.47    2.22
   7  14  -4   15.57    7.00
  -7  14   4   17.94    2.12
   7  14  -4   14.10    3.30
  -6 -14   4    4.33    3.13
  -6 -14   4    5.36    1.02
   6  14  -4    4.60    1.78
  -6  14   4    5.63    1.00
   6  14  -4    9.40    4.72
  -5 -14   4    6.08    1.01
  -5 -14   4    4.73    2.26
  -5  14   4    6.24    0.96
   5  14  -4    2.55    3.44
   5  14  -4    5.52    1.66
  -4 -14   4    0.35    0.44
  -4  14   4    0.79    3.11
  -4  14   4    1.53    0.68
   4  14  -4    1.26    1.18
  -4  14   4    1.62    1.43
  -4  14   4    0.91    0.75
   4  14  -4    3.00    2.21
  -3 -14   4   15.45    1.66
  -3  14   4   13.84    1.55
  -3  14   4   12.75    1.57
  -3  14   4   20.19    4.44
  -3  14   4   15.58    3.02
   3  14  -4   10.29    2.19
  -2 -14   4    0.76    0.49
  -2  14   4    0.73    1.02
   2  14  -4    0.54    0.89
  -2  14   4    0.68    0.35
  -2  14   4    0.69    0.38
  -2  14   4   -2.49    2.96
  -1  14   4    0.63    1.26
   1  14  -4    1.43    0.97
  -1  14   4    2.58    5.03
  -1  14   4    0.77    2.66
  -1  14   4    2.45    0.43
   0  14   4   22.79    4.23
   0  14  -4   33.58    3.67
   0  14   4   16.60    7.44
   0  14   4   28.02    2.78
   0  14   4   23.04    5.20
   1 -14   4   12.17    1.45
   1  14   4   12.44    1.32
  -1  14  -4   10.85    1.87
  -1  14  -4   11.58    1.69
   1  14   4   12.96    4.17
   1  14   4   11.82    2.87
   2 -14   4    6.09    0.99
   2  14   4    6.18    0.86
  -2  14  -4    8.32    1.89
   2  14   4    6.94    0.92
   2  14   4    6.09    2.11
   2  14   4    7.57    3.97
  -2  14  -4    5.30    2.26
   3  14   4   12.54    1.46
   3  14   4    3.43    4.54
   3  14   4   19.09    3.56
   3  14   4   12.15    1.42
  -4 -14  -4    9.76    1.78
  -4 -14  -4    9.13    4.19
   4  14   4    7.99    2.51
   4  14   4    7.82    1.10
   4  14   4    8.21    5.57
   4  14   4    7.85    1.10
  -5 -14  -4    2.86    1.22
   5  14   4    4.17    0.79
   5  14   4    5.02    2.42
  -6 -14  -4    1.31    1.18
   6  14   4    2.22    2.31
  -6  15   4    1.19    0.61
   6  15  -4    2.59    1.89
   6  15  -4    5.18    6.76
  -5 -15   4    0.39    0.54
  -5  15   4   -0.95    0.72
   5  15  -4    0.03    1.43
  -4 -15   4    7.92    1.17
   4  15  -4    6.80    1.85
  -4  15   4    3.69    4.46
   4  15  -4    6.56    2.23
  -4  15   4    5.96    0.84
  -4  15   4    4.74    1.12
  -3 -15   4    4.89    0.89
   3  15  -4    6.27    1.71
  -3  15   4    2.20    1.67
  -3  15   4    4.07    0.60
  -3  15   4    2.60    3.45
  -3  15   4    4.29    0.74
  -2 -15   4   -0.62    0.59
   2  15  -4    0.61    1.07
  -2  15   4    3.86    1.49
  -2  15   4    0.18    3.28
  -1  15   4    1.95    1.59
   1  15  -4    3.30    1.43
  -1  15   4   -2.06    3.24
   0  15   4   14.80    4.86
   0  15   4   14.01    3.07
   0  15  -4   14.93    2.55
   1 -15   4    3.95    0.82
   1  15   4    3.33    3.80
   1  15   4    2.28    1.63
   2 -15   4   10.87    1.37
   2  15   4   10.34    5.06
  -2  15  -4    6.35    1.89
   2  15   4    7.78    2.46
   3  15   4   26.98    6.87
  -3  15  -4   27.62    4.32
   3  15   4   28.75    5.02
   4  15   4    1.04    5.94
   4  15   4    2.10    2.34
  -5 -15  -4    9.80    1.93
   5  15   4    5.92    2.74
  -5 -16   4   10.66    1.63
   5  16  -4   12.81    2.49
  -4 -16   4   20.02    2.21
   4  16  -4   12.62    2.86
  -3 -16   4    0.33    0.70
   3  16  -4    1.13    1.28
  -3  16   4   -2.82    4.23
  -3  16   4    0.66    1.40
  -2  16   4   20.43    3.69
   2  16  -4   14.41    2.65
  -2  16   4    7.91    4.56
  -1  16   4   24.67    5.87
  -1  16   4   33.89    4.77
   1  16  -4   27.07    3.74
   0  16   4    3.08    4.03
   0  16   4    7.35    2.49
   1  16   4   24.84    5.99
   1  16   4   16.67    3.67
   2  16   4  -12.61    4.74
  -2  16  -4    4.23    2.00
   2  16   4    8.31    2.68
   3  16   4   -0.12    5.72
   3  16   4    7.38    2.78
  -3  16  -4    4.65    3.14
  -4  16  -4   11.48    4.63
   4  16   4   13.35    3.52
  -4 -17   4   29.48    3.52
   4  17  -4   29.42    4.39
  -3 -17   4    3.84    1.08
  -3  17   4    1.82    2.03
   3  17  -4    2.31    1.47
  -2  17   4    8.41    2.84
   2  17  -4    8.43    2.07
  -1  17   4    6.85    4.90
   1  17  -4    9.43    2.17
  -1  17   4    9.87    2.79
   0  17   4    2.63    1.94
   0  17   4   -5.81    4.51
   1  17   4   16.55    3.70
   1  17   4    3.56    6.38
   2  17   4    1.18    2.28
   3  17   4   20.78    4.37
  11   0  -5   11.47   11.80
 -10   0   5    1.09    0.77
  10   0  -5   -3.39    7.87
 -10   0   5   12.20    7.42
   9   0  -5   56.39   12.13
  -9   0   5   76.68   12.43
  -9   0   5   72.87    7.37
  -8   0   5   11.42    5.45
   8   0  -5   12.85    5.90
  -8   0   5   13.99    2.03
  -7   0   5    0.32    3.13
  -7   0   5    0.20    0.37
   7   0  -5    1.03    3.41
  -6   0   5    5.06    3.40
  -5   0   5   34.34    5.69
   5   0  -5   18.29    4.65
   5   0  -5   22.91    2.57
  -5   0   5   26.80    2.68
   4   0  -5   54.19    5.52
   4   0  -5   59.21    5.81
  -4   0   5   55.21    5.58
  -4   0   5   66.88    7.73
   4   0  -5   48.49    7.22
  -3   0   5   67.85    8.69
   3   0  -5   69.09    7.41
   3   0  -5   88.50    9.14
  -3   0   5   78.43    7.28
   3   0  -5   74.42    7.23
  -2   0   5    1.56    0.30
  -2   0   5    1.52    1.17
   2   0  -5    1.48    0.46
  -2   0   5    1.96    0.47
   2   0  -5    1.43    1.51
  -1   0   5  100.68    9.71
  -1   0   5  109.25   10.79
   1   0  -5   85.25    9.32
  -1   0   5   99.07    9.39
   0   0   5   75.87    7.29
   0   0   5   63.43    6.83
   0   0  -5   76.58    6.79
   0   0  -5   60.10    7.13
   1   0   5  147.78   17.66
   1   0   5  173.10   17.11
  -1   0  -5  202.21   17.09
  -1   0  -5  181.26   17.67
   1   0   5  178.48   17.06
  -2   0  -5   66.20    6.30
   2   0   5   70.74    7.48
   2   0   5   61.99    6.24
  -2   0  -5   60.28    7.05
   2   0   5   62.72    6.30
  -3   0  -5   25.39    2.68
   3   0   5   26.35    2.67
  -3   0  -5   22.38    3.99
   3   0   5   20.92    4.06
   3   0   5   27.40    2.75
   4   0   5  165.02   15.92
   4   0   5  187.40   18.08
  -4   0  -5  168.07   15.88
  -4   0  -5  145.24   17.19
   4   0   5  161.60   15.86
  -5   0  -5  124.66   15.04
  -5   0  -5  140.90   13.34
   5   0   5  131.89   13.37
   5   0   5  159.65   16.17
   6   0   5   15.97    1.89
  -6   0  -5   12.87    1.73
   7   0   5    4.45    1.01
  -7   0  -5    4.76    0.92
  -7   0  -5    2.19    3.36
   7   0   5    2.36    4.90
  -8   0  -5    3.46    4.33
   8   0   5    3.06    6.10
   8   0   5    5.48    1.23
  -8   0  -5    6.39    1.15
   9   0   5   -1.77    7.91
  -9   0  -5   -4.64    5.20
  -9   0  -5    1.16    0.70
   9   0   5   -0.18    0.72
 -10   0  -5  -10.31    7.05
 -10   0  -5    6.64    1.47
  10   0   5    7.21    1.78
  11  -1  -5   -9.58   10.92
 -11  -1   5   -0.52    0.80
 -11   1   5   -2.86    9.33
 -11   1   5   -0.59    0.81
  11   1  -5    0.04    0.88
 -10  -1   5   -2.32    6.59
 -10  -1   5    3.94    1.17
 -10   1   5    8.15    1.45
  10   1  -5   12.92    8.14
   9  -1  -5   33.50    9.01
  -9  -1   5   25.82    2.90
  -9  -1   5   29.66    7.88
  -9   1   5   20.37    2.81
   9   1  -5   18.70    7.95
  -9   1   5   28.66    7.72
  -8  -1   5   12.39    1.62
  -8  -1   5   19.55    5.73
   8  -1  -5   13.96    6.06
  -8   1   5    8.67    1.63
   8   1  -5    9.83    5.45
  -8   1   5   11.86    5.15
  -7  -1   5   27.67    3.21
   7  -1  -5   20.65    6.37
  -7  -1   5   43.63    8.47
  -7   1   5   35.81    7.27
  -7   1   5   29.95    3.24
   6  -1  -5   77.21    8.08
   6  -1  -5   61.96   10.49
  -6  -1   5   86.13    8.18
  -6  -1   5   93.10   10.87
   6   1  -5   78.83    8.06
  -6   1   5   99.31   11.38
  -6   1   5   84.76    8.19
   6   1  -5   86.89   10.99
  -5  -1   5   38.98    3.69
   5  -1  -5   35.15    3.94
   5  -1  -5   32.53    3.58
  -5  -1   5   46.11    5.95
   5  -1  -5   37.44    7.48
   5   1  -5   41.00    6.65
   5   1  -5   30.89    3.52
  -5   1   5   40.56    6.71
  -5   1   5   34.57    3.64
   4  -1  -5   62.04    6.34
   4  -1  -5   73.92    8.39
  -4  -1   5   63.39    7.81
   4  -1  -5   60.08    6.04
  -4  -1   5   62.88    6.07
   4   1  -5   55.67    5.98
  -4   1   5   63.15    6.10
  -4   1   5   63.10    8.01
  -3  -1   5   79.13    7.63
   3  -1  -5   84.92    9.54
  -3  -1   5   79.21    9.05
   3  -1  -5   71.46    7.61
   3  -1  -5   70.22    7.83
   3   1  -5   89.18    7.89
  -3   1   5   99.49    9.77
  -3   1   5   75.65    7.65
  -2  -1   5  100.63    9.24
   2  -1  -5  110.66   11.03
  -2  -1   5   93.96   10.35
  -2   1   5  100.22    9.27
   2   1  -5   90.10    9.30
  -2   1   5   96.09    9.46
   2   1  -5   83.02   10.28
   1  -1  -5   32.06    3.55
  -1  -1   5   33.40    4.52
  -1  -1   5   38.36    3.79
  -1   1   5   40.81    5.22
  -1   1   5   33.51    3.89
   1   1  -5   32.61    3.41
  -1   1   5   36.37    3.64
   0  -1  -5  254.91   23.82
   0  -1  -5  260.07   24.30
   0  -1   5  237.04   23.70
   0  -1   5  255.57   24.15
   0   1  -5  273.64   24.15
   0   1   5  211.66   23.85
   0   1   5  250.18   24.28
  -1  -1  -5  160.11   13.72
  -1  -1  -5  152.51   14.35
   1  -1   5  138.89   13.59
   1  -1   5  142.60   13.58
   1  -1   5  143.12   14.33
  -1   1  -5  133.55   14.11
   1   1   5  140.44   13.62
   1   1   5  122.75   13.72
   2  -1   5  111.90   10.81
  -2  -1  -5  103.69    9.68
   2  -1   5  100.65    9.62
  -2  -1  -5  103.90   10.54
   2  -1   5   99.08    9.59
   2   1   5   97.99    9.61
   2   1   5   92.35   10.67
  -2   1  -5   97.45    9.63
   2   1   5  100.59    9.75
  -2   1  -5   86.25   10.32
   3  -1   5   37.99    5.32
   3  -1   5   35.92    3.81
  -3  -1  -5   36.17    3.85
  -3  -1  -5   36.19    4.97
   3  -1   5   38.30    3.85
   3   1   5   39.20    3.96
   3   1   5   41.43    5.36
   3   1   5   37.72    3.83
  -3   1  -5   40.02    5.05
  -3   1  -5   39.59    3.84
   4  -1   5  347.39   30.53
   4  -1   5  297.98   28.25
   4  -1   5  273.57   28.19
  -4  -1  -5  297.12   28.24
  -4  -1  -5  275.20   29.64
  -4   1  -5  309.77   29.85
   4   1   5  319.72   30.35
   4   1   5  296.47   28.33
  -4   1  -5  293.50   28.21
   4   1   5  271.21   28.20
  -5  -1  -5   24.52    2.66
   5  -1   5   25.25    2.71
   5  -1   5   35.29    6.27
  -5  -1  -5   20.69    4.66
  -5   1  -5   25.50    2.66
  -5   1  -5   20.82    4.62
   5   1   5   23.12    2.75
   6  -1   5    3.24    3.78
  -6  -1  -5    1.59    0.55
   6  -1   5    3.68    0.75
  -6  -1  -5    0.04    2.52
   6   1   5    3.48    0.85
  -6   1  -5    1.80    2.47
   6   1   5   -0.11    3.38
  -6   1  -5    2.58    0.62
   7  -1   5   29.46    3.56
  -7  -1  -5   31.83    3.53
   7  -1   5   46.48    9.03
  -7  -1  -5   26.99    6.15
   7   1   5   34.73    3.71
  -7   1  -5   33.97    3.53
  -7   1  -5   26.31    6.35
   7   1   5   40.43    8.47
   8  -1   5   14.91    2.03
  -8  -1  -5    8.36    4.76
   8  -1   5   23.97    7.97
  -8  -1  -5   11.41    1.90
  -8   1  -5   21.09    5.81
   8   1   5   14.71    2.08
   8   1   5   18.33    7.44
  -8   1  -5   15.63    1.91
  -9  -1  -5   19.76    7.34
   9  -1   5   36.23    3.93
  -9  -1  -5   33.55    3.77
   9  -1   5   30.83   14.45
   9   1   5   14.63    9.29
   9   1   5   33.28    3.96
  -9   1  -5   31.71    3.70
  10  -1   5    0.89    0.97
 -10  -1  -5    0.95    7.12
  10  -1   5   -2.20   12.13
  10   1   5    2.50   11.38
 -10   1  -5    0.66    0.86
  10   1   5   -0.37    0.97
  11  -2  -5    3.39   11.79
 -11  -2   5    0.39    0.88
 -11   2   5    1.04    0.96
 -11   2   5   -4.12    9.50
  11   2  -5    0.81    0.95
 -10  -2   5    8.24    1.55
 -10  -2   5    1.80    6.48
  10  -2  -5   10.62    9.48
  10   2  -5    2.75    8.07
 -10   2   5    9.43    1.59
  10   2  -5    5.04    1.27
 -10   2   5    4.25    7.19
  -9  -2   5   10.59    6.57
   9  -2  -5   12.96    7.56
  -9  -2   5   23.46    2.64
  -9   2   5    5.81    6.04
  -9   2   5   22.63    2.64
   9   2  -5   24.10    7.52
   8  -2  -5   18.22    6.22
  -8  -2   5   12.68    5.05
  -8  -2   5   11.69    1.80
  -8   2   5   12.73    1.71
  -8   2   5    7.57    4.90
   7  -2  -5   24.90    6.55
  -7  -2   5   20.72    2.26
  -7  -2   5   17.52    5.24
   7   2  -5   14.22    4.98
  -7   2   5   18.86    5.80
  -7   2   5   17.21    2.24
   6  -2  -5   50.77    5.66
  -6  -2   5   51.26    5.22
  -6  -2   5   40.42    7.52
   6  -2  -5   71.43    8.97
  -6   2   5   55.77    5.29
   6   2  -5   53.71    7.96
  -6   2   5   32.72    7.56
   5  -2  -5   53.30    5.71
   5  -2  -5   54.19    5.31
  -5  -2   5   47.12    5.43
   5  -2  -5   51.03    7.87
  -5  -2   5   56.00    7.34
  -5   2   5   60.42    8.03
   5   2  -5   44.26    7.20
  -5   2   5   60.09    5.41
   5   2  -5   51.07    5.23
   4  -2  -5   79.33    7.68
   4  -2  -5   90.23   10.21
  -4  -2   5   76.00    9.18
   4  -2  -5   81.33    8.02
  -4  -2   5   76.96    7.67
  -4   2   5   82.63    7.74
   4   2  -5   72.01    7.58
  -3  -2   5   91.84    7.97
   3  -2  -5   79.06    7.96
  -3  -2   5   93.27    9.35
   3  -2  -5   83.06    9.94
   3  -2  -5   78.62    8.24
  -3   2   5   80.80    8.00
  -3   2   5   76.94    9.72
   3   2  -5   69.47    9.11
   2  -2  -5  100.32   10.59
  -2  -2   5   89.25    8.62
  -2  -2   5   95.51    9.68
   2  -2  -5   76.31    8.86
  -2   2   5   98.92   10.55
   2   2  -5   94.81    8.67
  -2   2   5   89.13    8.69
   2   2  -5   77.08    9.55
  -2   2   5   96.46    8.98
  -1  -2   5  301.48   26.68
   1  -2  -5  253.34   26.58
  -1   2   5  301.73   26.73
  -1   2   5  231.15   27.97
  -1   2   5  284.53   27.00
   0  -2  -5   12.64    1.57
   0  -2  -5   12.03    2.10
   0  -2   5   12.43    1.74
   0   2   5   12.10    2.20
   0   2  -5   12.36    1.67
  -1  -2  -5  132.49   11.00
  -1  -2  -5  101.83   11.41
   1  -2   5  115.86   10.70
   1  -2   5  112.54   11.45
  -1   2  -5  106.85   11.23
   1   2   5   97.55   10.99
   1   2   5  112.85   10.80
   1   2   5  106.44   11.60
   2  -2   5   34.48    3.66
  -2  -2  -5   45.78    3.93
  -2  -2  -5   35.11    4.58
   2  -2   5   36.98    3.69
  -2  -2  -5   35.93    3.77
   2  -2   5   37.97    4.83
  -2   2  -5   40.39    3.73
  -2   2  -5   36.81    4.50
   2   2   5   33.49    4.85
   2   2   5   31.39    3.88
   2   2   5   36.74    3.72
  -3  -2  -5   38.36    3.90
   3  -2   5   39.30    3.84
   3  -2   5   37.65    5.26
  -3  -2  -5   41.43    5.17
   3   2   5   31.60    5.21
  -3   2  -5   34.26    4.95
   3   2   5   37.95    3.87
   3   2   5   41.14    4.09
  -3   2  -5   37.61    3.84
   4  -2   5  126.62   12.58
  -4  -2  -5  132.38   12.63
  -4  -2  -5  148.44   14.38
   4  -2   5  167.34   15.11
   4   2   5  118.88   12.57
   4   2   5  128.87   12.76
  -4   2  -5  130.00   12.56
   4   2   5  101.10   14.20
  -4   2  -5  139.81   14.27
  -5  -2  -5   35.09    6.19
   5  -2   5   37.92    6.96
  -5  -2  -5   33.09    4.06
  -5   2  -5   43.15    4.09
   5   2   5   50.84    7.90
  -5   2  -5   52.16    8.01
   5   2   5   41.27    4.28
   6  -2   5   -3.98    3.08
  -6  -2  -5    2.48    2.66
  -6  -2  -5    0.08    0.28
   6  -2   5   -0.28    0.33
  -6   2  -5   -0.87    2.36
  -6   2  -5    0.15    0.32
   6   2   5    0.37    0.44
   6   2   5    2.33    3.59
  -7  -2  -5   13.48    5.03
   7  -2   5   10.13    1.48
  -7  -2  -5    9.25    1.48
   7  -2   5    7.59    5.43
  -7   2  -5   10.59    1.43
   7   2   5    9.95    5.48
   7   2   5   10.33    1.81
  -7   2  -5   12.84    4.52
  -8  -2  -5   11.30    5.10
   8  -2   5   16.18    2.18
   8  -2   5   11.04    7.29
  -8  -2  -5   16.97    2.10
   8   2   5   11.48    7.29
  -8   2  -5   15.73    5.78
  -8   2  -5   16.39    2.08
   8   2   5   15.90    2.31
  -9  -2  -5   18.53    2.33
  -9  -2  -5   19.82    6.90
   9  -2   5   17.78    2.39
   9   2   5   20.40    9.38
   9   2   5   13.95    2.54
  -9   2  -5   14.48    2.21
  -9   2  -5    9.88    6.41
 -10  -2  -5    1.43    0.88
 -10  -2  -5   -4.91    7.11
  10  -2   5    0.24    0.88
 -10   2  -5    0.99    0.89
  10   2   5    2.06    1.09
  10   2   5    3.94   11.29
 -11  -3   5    1.95    1.02
  11  -3  -5  -11.11   11.47
 -11   3   5    0.80    0.94
 -11   3   5   -9.54    9.76
  11   3  -5    1.29    1.02
 -10  -3   5    2.04    6.47
 -10  -3   5    2.07    0.85
  10  -3  -5   11.86    9.81
  10   3  -5   -2.45    7.50
  10   3  -5   -0.19    0.71
 -10   3   5   12.60    8.22
 -10   3   5    2.38    0.84
   9  -3  -5   18.40    8.61
  -9  -3   5   30.24    3.35
  -9  -3   5   32.57    7.97
   9   3  -5   27.98    3.33
   9   3  -5   24.75    9.25
  -9   3   5   38.02    9.12
  -9   3   5   28.53    3.37
   8  -3  -5   16.01    6.57
  -8  -3   5   19.15    2.23
  -8  -3   5   15.44    5.47
  -8   3   5   18.06    2.46
   8   3  -5   17.40    2.18
  -8   3   5   16.88    6.15
   8   3  -5   12.42    6.09
   7  -3  -5   15.85    5.70
  -7  -3   5   17.56    4.76
  -7  -3   5   13.02    1.79
  -7   3   5   14.56    1.86
  -7   3   5    8.18    4.74
   7   3  -5   16.59    1.76
   7   3  -5   14.33    4.59
  -6  -3   5   57.32    5.80
  -6  -3   5   45.11    7.80
   6  -3  -5   52.79    9.44
   6   3  -5   44.79    9.13
  -6   3   5   59.52    8.83
  -6   3   5   64.66    5.90
   6   3  -5   57.36    5.68
   5  -3  -5    9.19    1.20
   5  -3  -5    6.06    3.21
   5  -3  -5   13.16    2.05
  -5  -3   5   10.39    1.22
  -5  -3   5    5.48    2.49
   5   3  -5   10.39    3.67
   5   3  -5    8.14    1.09
  -5   3   5   10.87    1.27
  -5   3   5   12.07    3.91
  -4  -3   5   76.93    8.71
  -4  -3   5   81.22    7.22
   4  -3  -5   73.01    7.22
   4  -3  -5   75.64    9.68
   4  -3  -5   67.25    7.56
   4   3  -5   68.96    7.09
  -4   3   5   72.33    9.57
  -4   3   5   72.92    7.29
   4   3  -5   80.81    8.92
  -3  -3   5    3.28    1.42
   3  -3  -5    2.56    0.89
   3  -3  -5    4.48    0.69
   3  -3  -5    9.69    2.90
  -3  -3   5    4.27    0.57
  -3   3   5    5.17    0.75
   3   3  -5    2.53    1.54
  -3   3   5    4.76    1.07
  -3   3   5    5.07    2.57
   2  -3  -5   28.00    3.46
  -2  -3   5   26.17    3.82
   2  -3  -5   25.96    5.12
  -2   3   5   33.08    5.05
   2   3  -5   32.59    4.09
  -2   3   5   34.99    3.25
  -2   3   5   37.61    3.61
   1  -3  -5   23.13    2.61
  -1  -3   5   21.67    2.47
  -1   3   5   22.89    2.67
  -1   3   5   23.02    4.14
  -1   3   5   25.86    5.61
   0  -3   5    7.14    1.30
   0  -3  -5    7.52    1.17
   0  -3   5    9.42    0.91
   0   3   5    5.21    1.24
   0   3  -5    6.48    1.17
   0   3   5    6.54    1.08
  -1  -3  -5   39.69    5.09
   1  -3   5   45.42    4.30
   1  -3   5   42.23    4.99
  -1  -3  -5   50.69    4.67
   1   3   5   47.50    5.83
   1   3   5   46.08    4.41
  -1   3  -5   42.89    4.79
   1   3   5   35.50    4.64
   2  -3   5   79.41    8.11
  -2  -3  -5   86.19    8.28
  -2  -3  -5   96.62    8.44
   2  -3   5   94.67    9.39
  -2  -3  -5   89.45    9.22
   2   3   5   87.72    9.50
  -2   3  -5   74.94    8.89
   2   3   5   83.18    8.19
   2   3   5   72.15    8.45
  -3  -3  -5   27.69    2.64
   3  -3   5   22.77    2.33
   3  -3   5   21.78    4.06
  -3  -3  -5   25.41    3.66
  -3  -3  -5   22.46    2.56
   3   3   5   19.37    4.02
   3   3   5   18.93    2.35
   3   3   5   21.65    2.77
  -3   3  -5   21.51    2.32
  -3   3  -5   26.14    3.71
  -4  -3  -5   81.44    9.73
   4  -3   5   80.43    8.37
  -4  -3  -5   97.20    8.38
   4  -3   5   97.39   10.56
   4   3   5   84.33    8.54
   4   3   5   82.90    8.28
   4   3   5   70.64   10.09
  -4   3  -5   67.40    9.57
  -4   3  -5   87.93    8.24
   5  -3   5   44.41    7.51
  -5  -3  -5   43.15    4.35
  -5  -3  -5   34.18    6.26
  -5   3  -5   41.30    4.25
  -5   3  -5   45.21    6.51
   5   3   5   44.21    4.56
   5   3   5   30.82    6.66
  -6  -3  -5    1.50    0.51
   6  -3   5   -3.37    3.35
  -6  -3  -5    1.99    2.52
   6   3   5    4.71    3.76
  -6   3  -5    1.19    0.48
   6   3   5    1.81    0.74
  -6   3  -5    1.28    3.04
  -7  -3  -5   17.58    5.34
   7  -3   5   25.33    7.14
  -7   3  -5   11.28    4.72
   7   3   5   35.12    7.83
  -7   3  -5   21.34    2.38
  -8  -3  -5   14.10    5.22
   8  -3   5   11.55    1.68
  -8  -3  -5   11.92    1.77
   8  -3   5   17.76    7.74
   8   3   5   18.79    7.29
  -8   3  -5    9.43    1.74
  -8   3  -5    3.96    5.03
   8   3   5    9.54    1.90
   9  -3   5   -5.55    8.66
   9  -3   5    4.33    1.15
  -9  -3  -5    3.75    1.02
  -9  -3  -5   -0.29    5.36
  -9   3  -5    6.60    1.16
  -9   3  -5    5.55    6.11
   9   3   5    1.48    8.19
   9   3   5    1.89    1.24
 -10  -3  -5    2.99    7.55
 -10  -3  -5    5.02    1.29
  10  -3   5    3.06    1.18
  10   3   5    2.57   11.67
 -10   3  -5    2.19    1.05
  10   3   5    2.57    1.45
 -11  -4   5    4.06    1.26
 -11   4   5    2.39   12.25
 -11   4   5    4.55    1.32
  11   4  -5    4.43    1.42
  10  -4  -5    9.65    9.45
 -10  -4   5    3.59    1.13
 -10  -4   5    4.04    6.67
 -10   4   5    4.17    1.16
  10   4  -5    3.36    7.88
 -10   4   5   17.03    9.11
  10   4  -5    4.16    1.18
  -9  -4   5    3.07    5.26
   9  -4  -5   -4.15    6.94
  -9  -4   5    0.69    0.62
   9   4  -5    1.61    0.68
  -9   4   5    1.78    5.78
   9   4  -5    0.40    5.67
  -9   4   5    1.36    0.65
   8  -4  -5    7.18    6.42
  -8  -4   5    3.76    0.88
  -8  -4   5    5.57    3.83
  -8   4   5   -2.40    4.86
  -8   4   5    4.05    1.24
   8   4  -5    0.82    4.39
   8   4  -5    4.34    0.96
  -7  -4   5   15.77    4.55
   7  -4  -5   13.38    5.67
  -7  -4   5   11.56    1.48
   7   4  -5    4.08    4.50
  -7   4   5    9.44    4.79
   7   4  -5    9.06    1.32
  -7   4   5   11.13    1.65
   7   4  -5   11.96    1.49
  -6  -4   5   40.03    6.91
   6  -4  -5   38.82    8.12
  -6  -4   5   45.40    4.43
  -6   4   5   57.90    8.29
   6   4  -5   43.23    7.38
   6   4  -5   41.24    4.27
  -6   4   5   40.64    4.45
   5  -4  -5   15.26    4.90
  -5  -4   5   15.24    3.76
   5  -4  -5   18.08    2.15
  -5  -4   5   20.45    2.16
   5  -4  -5   22.81    2.75
  -5   4   5   20.03    2.23
   5   4  -5   20.57    2.15
  -5   4   5   19.73    4.99
   5   4  -5   18.10    2.02
   5   4  -5   27.24    4.76
  -4  -4   5   15.39    1.70
   4  -4  -5   14.24    4.22
  -4  -4   5   13.64    3.01
   4  -4  -5   15.70    2.18
  -4   4   5   22.01    4.71
   4   4  -5   11.91    3.07
  -4   4   5   16.37    1.79
  -3  -4   5   57.56    7.43
   3  -4  -5   54.58    8.36
  -3  -4   5   67.81    6.22
   3  -4  -5   53.39    6.59
   3  -4  -5   59.19    6.28
   3   4  -5   70.27    6.25
  -3   4   5   66.64    6.34
  -3   4   5   75.01    8.83
  -3   4   5   70.78    6.76
   3   4  -5   58.19    7.26
  -2  -4   5   39.63    4.76
   2  -4  -5   35.23    6.59
  -2   4   5   49.41    4.75
  -2   4   5   41.91    4.29
  -2   4   5   44.68    6.48
   2   4  -5   43.77    4.98
  -1  -4   5  149.46   15.39
   1  -4  -5  140.73   15.43
  -1  -4   5  153.41   15.20
  -1   4   5  175.90   17.70
  -1   4   5  178.21   15.99
  -1   4   5  166.53   15.63
   0  -4  -5   93.23   10.39
   0  -4   5  110.15    9.97
   0  -4   5  117.05    9.66
   0  -4  -5   90.54    9.96
   0   4  -5   98.92    9.80
   0   4   5   94.38   10.44
   0   4   5   86.41   10.07
   0   4   5   99.99    9.80
  -1  -4  -5  180.74   16.68
  -1  -4  -5  164.18   16.01
   1  -4   5  167.91   15.59
   1  -4   5  133.64   16.17
   1   4   5  139.33   16.08
  -1   4  -5  184.04   16.16
   1   4   5  168.69   16.78
   1   4   5  170.96   15.73
  -2  -4  -5   33.06    3.41
  -2  -4  -5   35.33    3.60
   2  -4   5   26.48    4.25
  -2  -4  -5   33.50    4.31
   2  -4   5   29.78    3.21
   2   4   5   32.88    3.32
  -2   4  -5   38.81    4.25
   2   4   5   39.61    5.42
   2   4   5   30.24    3.71
  -3  -4  -5   10.29    2.53
   3  -4   5   12.48    1.37
  -3  -4  -5   13.13    1.49
   3  -4   5   19.71    3.69
   3   4   5   12.78    1.80
  -3   4  -5   11.70    1.35
  -3   4  -5    6.71    2.31
   3   4   5   16.09    3.41
   3   4   5   12.43    1.42
  -4  -4  -5    7.32    1.08
  -4  -4  -5    6.96    2.39
   4  -4   5    4.44    1.11
  -4  -4  -5    7.40    1.24
   4  -4   5    6.51    2.97
   4   4   5    6.63    2.65
  -4   4  -5    5.88    0.80
  -4   4  -5    2.86    1.88
   4   4   5    5.53    0.93
   4   4   5    6.17    1.24
  -5  -4  -5   16.53    4.11
   5  -4   5   26.25    5.33
  -5  -4  -5   20.88    2.33
   5   4   5   23.05    5.23
  -5   4  -5   23.71    4.92
   5   4   5   17.87    2.54
  -5   4  -5   21.06    2.22
  -6  -4  -5    5.13    3.02
   6  -4   5    3.96    4.19
  -6  -4  -5    4.95    1.00
  -6   4  -5    9.21    3.61
   6   4   5    2.69    3.90
  -6   4  -5    5.36    0.89
   6   4   5    5.48    1.32
  -7  -4  -5   10.54    4.10
   7  -4   5   10.79    5.65
  -7  -4  -5   12.39    1.73
  -7   4  -5    9.83    1.39
   7   4   5   10.51    1.98
   7   4   5   10.13    5.60
  -7   4  -5    3.83    4.29
  -8  -4  -5   23.15    2.81
  -8  -4  -5   23.59    8.41
  -8   4  -5   27.20    6.89
   8   4   5   14.04    8.58
   8   4   5   23.31    3.17
  -8   4  -5   23.20    2.69
  -9  -4  -5    8.81    1.62
  -9  -4  -5    6.73    5.71
   9  -4   5    6.35    1.52
   9   4   5   -1.69    8.45
  -9   4  -5    8.37    1.42
   9   4   5    8.56    1.94
 -10  -4  -5   -0.15    0.85
  10  -4   5    0.82    1.01
  10   4   5    0.30    1.25
 -10   4  -5    1.55    0.95
 -10  -5   5    1.11    0.85
 -10  -5   5   -7.31    6.04
  10  -5  -5    4.54   10.18
  10   5  -5    2.66    1.09
 -10   5   5    2.74    0.93
 -10   5   5   -0.91    8.11
  10   5  -5   -8.87    7.38
   9  -5  -5   29.32    9.99
  -9  -5   5   37.48    7.79
  -9  -5   5   31.93    3.63
  -9   5   5   32.38    3.68
   9   5  -5   22.75    7.67
   9   5  -5   31.80    3.75
  -9   5   5   31.07    8.90
   8  -5  -5   32.34    8.61
  -8  -5   5   21.81    6.08
  -8  -5   5   24.09    2.86
  -8   5   5   30.79    8.08
   8   5  -5   25.49    2.94
  -8   5   5   23.97    2.92
  -7  -5   5   20.37    5.22
   7  -5  -5   22.64    7.30
  -7  -5   5   28.84    2.85
   7   5  -5   24.98    2.84
   7   5  -5   20.71    2.92
  -7   5   5   21.25    6.23
  -7   5   5   25.22    2.86
   7   5  -5   30.55    6.27
   6  -5  -5   20.61    6.24
  -6  -5   5   21.28    4.24
  -6  -5   5   19.50    1.93
   6   5  -5   13.30    3.93
  -6   5   5   18.77    5.69
   6   5  -5   13.08    1.69
  -6   5   5   16.25    1.95
   5  -5  -5    4.05    1.59
  -5  -5   5    5.46    2.25
  -5  -5   5    5.45    0.84
   5  -5  -5    0.85    3.16
   5   5  -5    4.19    0.58
  -5   5   5    4.80    0.87
   5   5  -5    1.26    1.90
  -5   5   5    4.92    3.51
   5   5  -5    5.52    0.92
   4  -5  -5   72.03    7.88
  -4  -5   5   81.66    7.37
   4  -5  -5   70.18    7.41
   4  -5  -5   73.41   10.27
  -4   5   5   76.48   10.02
   4   5  -5   74.20    7.43
  -4   5   5   77.71    7.47
  -3  -5   5   24.97    3.61
   3  -5  -5   22.60    3.25
  -3  -5   5   26.26    2.83
   3  -5  -5   20.72    5.31
   3  -5  -5   26.93    2.92
   3   5  -5   36.31    4.12
  -3   5   5   42.72    6.68
   3   5  -5   28.24    2.96
  -3   5   5   35.11    3.52
  -3   5   5   33.59    3.01
  -2  -5   5   69.12    6.60
   2  -5  -5   62.70    6.66
   2  -5  -5   63.91    8.53
   2   5  -5   63.34    6.73
  -2   5   5   69.96    8.77
  -2   5   5   57.31    6.67
  -2   5   5   63.65    6.27
   1  -5  -5    8.15    1.66
  -1   5   5   14.37    3.67
  -1   5   5   11.45    1.76
  -1   5   5   11.42    1.26
  -1   5   5   12.52    2.19
   0  -5  -5   12.47    2.07
   0  -5   5   15.86    1.97
   0  -5  -5   13.48    2.60
   0  -5   5   16.83    1.83
   0   5   5   16.86    2.36
   0   5   5   17.25    1.91
   0   5  -5   19.71    1.86
   0   5   5   21.54    3.22
   1  -5   5  192.85   19.81
   1  -5   5  225.79   19.48
  -1  -5  -5  200.33   20.20
  -1  -5  -5  175.61   19.57
   1  -5   5  200.47   19.12
   1   5   5  208.94   20.45
   1   5   5  202.19   19.28
  -2  -5  -5   69.01    7.00
  -2  -5  -5   71.03    7.99
   2  -5   5   60.23    7.83
  -2  -5  -5   80.10    7.30
   2  -5   5   66.04    6.78
   2   5   5   64.88    7.63
   2   5   5   79.80    8.50
   2   5   5   69.82    6.90
  -2   5  -5   75.90    7.74
  -3  -5  -5   34.83    5.07
   3  -5   5   38.52    3.84
   3  -5   5   35.56    5.50
  -3  -5  -5   46.19    4.27
  -3  -5  -5   38.30    3.98
   3   5   5   36.56    3.92
  -3   5  -5   47.81    5.96
   3   5   5   46.92    6.01
  -3   5  -5   36.29    3.79
   3   5   5   33.50    4.32
   4  -5   5   45.24    4.70
   4  -5   5   48.71    7.01
  -4  -5  -5   48.03    6.27
  -4  -5  -5   44.73    4.72
   4   5   5   43.84    5.10
  -4   5  -5   50.27    6.38
   4   5   5   44.59    4.67
  -4   5  -5   45.33    4.56
   4   5   5   59.09    7.23
  -5  -5  -5   64.50    6.69
  -5  -5  -5   68.18    8.59
   5  -5   5   58.08    9.33
   5   5   5   79.60    9.73
   5   5   5   62.46    7.06
  -5   5  -5   67.65    8.71
  -5   5  -5   68.72    6.56
   6  -5   5    4.37    4.21
  -6  -5  -5    4.33    2.99
  -6  -5  -5    6.87    1.25
   6   5   5    6.51    4.60
  -6   5  -5    8.29    1.09
   6   5   5    7.47    1.64
  -6   5  -5    6.38    3.63
   7  -5   5   17.20    7.77
  -7  -5  -5   11.79    4.75
  -7  -5  -5   11.27    1.70
  -7   5  -5   10.56    1.44
   7   5   5   11.21    2.09
   7   5   5   11.84    5.96
  -7   5  -5    5.38    4.62
  -8  -5  -5   38.86    7.59
   8  -5   5   24.49    9.33
  -8  -5  -5   35.00    4.24
   8   5   5   44.02    4.80
  -8   5  -5   37.55    4.11
  -8   5  -5   45.99    8.74
   8   5   5   41.25   10.25
  -9  -5  -5    3.63    5.97
  -9  -5  -5   11.97    1.85
   9   5   5    5.80    1.82
  -9   5  -5    8.59    1.46
   9   5   5    2.53    9.07
 -10  -6   5    2.39    1.04
 -10   6   5    2.91    0.99
 -10   6   5   19.15    9.86
   9  -6  -5    1.49    7.58
  -9  -6   5    1.09    0.58
  -9  -6   5    3.79    4.75
  -9   6   5    0.48    0.59
   9   6  -5    0.79    0.88
  -9   6   5   -0.81    6.78
  -8  -6   5   42.82    4.39
   8  -6  -5   51.70   11.07
  -8  -6   5   30.97    7.10
   8   6  -5   40.23    4.48
   8   6  -5   38.35    4.14
   8   6  -5   27.60    7.57
  -8   6   5   49.39   10.21
  -8   6   5   45.13    4.46
  -7  -6   5    8.11    3.54
  -7  -6   5   14.07    1.69
   7  -6  -5    5.66    5.74
   7   6  -5   12.53    1.45
  -7   6   5   13.84    5.70
  -7   6   5   12.62    1.70
   7   6  -5   11.72    1.75
   7   6  -5   15.07    4.49
  -6  -6   5    4.99    0.90
   6  -6  -5    6.70    4.59
  -6  -6   5    5.31    2.77
  -6   6   5    5.07    0.99
   6   6  -5    5.08    0.72
   6   6  -5    5.93    1.15
  -6   6   5    6.12    4.28
   6   6  -5    6.94    3.25
   5  -6  -5   41.18    7.98
  -5  -6   5   36.63    3.63
  -5  -6   5   36.40    5.33
  -5   6   5   41.51    7.39
  -5   6   5   34.68    3.71
   5   6  -5   31.90    3.74
   5   6  -5   37.03    6.09
   4  -6  -5  127.47   12.32
  -4  -6   5  125.67   13.30
   4  -6  -5  139.54   15.58
   4  -6  -5  115.39   12.79
  -4  -6   5  136.41   12.25
  -4   6   5  130.00   12.37
   4   6  -5  120.53   13.53
   4   6  -5  123.20   12.41
   3  -6  -5   76.10    9.27
  -3  -6   5   93.56    9.45
   3  -6  -5  108.25   12.10
  -3  -6   5   92.17    8.74
   3  -6  -5   85.22    8.88
   3   6  -5   97.35    9.74
  -3   6   5  101.76    9.50
   3   6  -5   82.74    8.91
  -3   6   5   93.68    9.04
  -3   6   5  108.48   11.83
  -2  -6   5   14.36    1.80
  -2  -6   5   15.48    1.49
  -2  -6   5   16.25    1.55
   2  -6  -5   11.89    2.05
   2  -6  -5   18.39    4.44
   2   6  -5   15.45    2.01
   2   6  -5   13.56    1.64
  -2   6   5   18.39    4.54
  -2   6   5   18.74    2.47
  -2   6   5   15.84    1.69
  -1  -6   5   74.66    7.51
   1  -6  -5   62.23    7.87
  -1   6   5   88.25   10.54
  -1   6   5   77.63    7.53
  -1   6   5   85.78    8.20
  -1   6   5   77.58    8.45
   1   6  -5   82.25    7.48
   0  -6  -5    0.89    0.66
   0  -6   5    3.98    0.72
   0   6   5    2.50    0.59
   0   6   5    3.69    1.01
   0   6   5    1.32    1.11
  -1  -6  -5    3.71    1.02
   1  -6   5    3.13    0.41
  -1  -6  -5    4.76    1.65
   1  -6   5    2.93    1.16
   1  -6   5    3.24    0.78
  -1   6  -5    4.70    1.02
   1   6   5    4.06    0.67
   1   6   5    6.42    1.99
   1   6   5    3.27    1.37
  -2  -6  -5  137.76   12.52
   2  -6   5  122.65   12.29
   2  -6   5  123.31   13.18
  -2  -6  -5  116.17   13.12
   2  -6   5  116.70   11.93
  -2  -6  -5  119.37   12.18
   2   6   5  127.68   12.06
   2   6   5  110.12   12.63
   2   6   5  136.94   13.74
  -2   6  -5  144.22   13.01
  -3  -6  -5    6.45    1.24
  -3  -6  -5    4.18    1.94
   3  -6   5    5.44    0.74
  -3  -6  -5    4.61    0.89
   3  -6   5    5.76    2.42
   3   6   5    5.66    1.37
  -3   6  -5    2.73    1.59
   3   6   5    6.22    0.90
   3   6   5    5.01    2.39
   4  -6   5   84.10    9.91
  -4  -6  -5   75.75    7.56
   4  -6   5   76.24    7.43
  -4  -6  -5   81.59    9.20
   4   6   5   83.67   10.15
   4   6   5   74.40    7.47
  -4   6  -5   76.64    7.34
  -4   6  -5   87.34    9.34
   4   6   5   59.36    7.89
  -5  -6  -5   50.91    7.49
   5  -6   5   75.52    9.18
  -5  -6  -5   62.36    5.63
  -5   6  -5   52.59    5.36
  -5   6  -5   48.43    7.52
   5   6   5   47.87    8.64
   5   6   5   47.87    5.98
  -6  -6  -5    8.12    1.28
  -6  -6  -5    1.91    3.02
   6  -6   5    6.81    4.68
  -6   6  -5    5.60    3.59
  -6   6  -5    6.04    0.95
   6   6   5    6.94    4.37
   6   6   5    4.79    1.49
  -7  -6  -5    1.52    0.62
  -7  -6  -5    3.24    3.65
   7   6   5    4.43    5.26
   7   6   5    2.02    0.93
  -7   6  -5    1.30    0.57
  -7   6  -5    5.04    4.11
  -8  -6  -5    3.47    4.62
  -8  -6  -5    6.35    1.19
   8   6   5   11.20    7.55
   8   6   5    6.05    1.67
  -8   6  -5    6.38    1.14
  -9  -6  -5   -0.58    0.69
  -9   6  -5   -0.31    0.67
   9   6   5    0.59    1.30
 -10  -7   5    0.98    0.87
  10  -7  -5    0.23   12.61
 -10   7   5   21.46   10.91
 -10   7   5    2.79    1.04
  10   7  -5    1.84    1.27
  -9  -7   5   19.17    2.36
  -9  -7   5   24.98    6.17
   9   7  -5   13.91    7.35
  -9   7   5   16.85    2.36
   8  -7  -5    6.21    7.31
  -8  -7   5   10.40    1.71
  -8  -7   5    5.70    4.47
  -8   7   5   16.10    6.59
   8   7  -5    8.66    1.73
  -8   7   5   10.76    1.67
   8   7  -5   11.00    5.72
  -7  -7   5   -0.59    0.34
  -7  -7   5   -0.08    2.88
   7  -7  -5    4.88    5.78
  -7   7   5    4.77    4.97
   7   7  -5   -1.09    0.60
   7   7  -5    0.45    0.32
  -7   7   5    0.02    0.41
   7   7  -5    0.93    3.67
  -6  -7   5   58.07    5.47
  -6  -7   5   50.96    7.26
   6  -7  -5   38.99    9.58
  -6   7   5   52.47    5.52
   6   7  -5   53.34    8.01
   6   7  -5   52.02    5.68
  -6   7   5   66.66   10.78
  -5  -7   5    3.61    0.68
  -5  -7   5   -0.22    1.81
   5  -7  -5    3.91    4.18
  -5   7   5    0.71    3.29
   5   7  -5    4.91    2.39
   5   7  -5    3.41    0.95
  -5   7   5    4.74    0.84
   4  -7  -5   42.17    7.56
  -4  -7   5   29.92    3.04
  -4  -7   5   30.19    4.12
  -4   7   5   27.27    3.67
   4   7  -5   27.12    3.29
   4   7  -5   32.56    4.50
  -4   7   5   24.34    5.85
  -4   7   5   32.80    3.20
   3  -7  -5    7.80    0.94
  -3  -7   5    6.56    1.43
  -3  -7   5    7.48    0.76
   3  -7  -5    8.65    1.69
   3  -7  -5    2.87    3.15
  -3   7   5    8.77    3.27
   3   7  -5    4.15    0.95
   3   7  -5    4.55    1.57
  -3   7   5    4.90    0.89
  -3   7   5    6.36    1.45
   2  -7  -5   37.49    4.87
  -2  -7   5   48.20    4.33
  -2  -7   5   41.17    4.20
  -2   7   5   46.36    4.44
   2   7  -5   40.52    4.42
  -2   7   5   53.61    7.41
  -2   7   5   50.36    5.12
  -1  -7   5   33.33    3.43
   1  -7  -5   28.77    3.89
  -1   7   5   28.57    4.30
   1   7  -5   35.09    3.36
  -1   7   5   40.10    4.14
  -1   7   5   28.54    3.46
  -1   7   5   27.48    6.25
  -1   7   5   33.48    3.35
   0  -7  -5   39.54    5.05
   0   7   5   26.59    6.82
   0   7   5   46.98    4.23
   0   7   5   36.37    5.14
  -1  -7  -5  112.39   12.94
   1  -7   5  125.04   12.33
   1  -7   5  142.17   12.78
  -1  -7  -5  128.38   13.61
   1  -7   5  133.21   13.12
  -1   7  -5  149.86   12.87
   1   7   5  122.64   13.80
   1   7   5  132.20   12.53
   1   7   5  114.38   13.18
   2  -7   5  135.68   13.78
  -2  -7  -5  143.44   14.09
  -2  -7  -5  145.73   15.15
   2  -7   5  132.88   14.93
   2  -7   5  146.66   14.22
  -2  -7  -5  147.46   14.40
   2   7   5  139.76   13.90
  -2   7  -5  154.81   14.75
   2   7   5  160.74   15.75
  -3  -7  -5   43.49    4.63
   3  -7   5   44.38    4.89
   3  -7   5   48.27    6.33
  -3  -7  -5   48.03    5.94
   3  -7   5   43.35    4.41
   3   7   5   40.05    4.47
   3   7   5   50.08    6.74
   3   7   5   41.12    5.17
  -3   7  -5   59.64    6.13
  -4  -7  -5  119.43   11.52
   4  -7   5   94.84    9.33
  -4  -7  -5   97.70    9.50
   4  -7   5   78.61   11.23
   4  -7   5  100.92    9.89
  -4   7  -5   92.40   11.05
   4   7   5   98.68   12.14
   4   7   5   88.25   10.04
  -4   7  -5   93.83    9.19
  -5  -7  -5   12.12    1.46
   5  -7   5    7.58    3.86
  -5  -7  -5    4.80    2.79
  -5   7  -5   10.79    3.52
   5   7   5    5.66    3.83
  -5   7  -5   10.33    1.18
   5   7   5    8.29    1.89
   6  -7   5   10.88    6.00
  -6  -7  -5    9.57    3.93
  -6   7  -5   13.22    1.51
  -6   7  -5    8.47    5.10
   6   7   5    9.93    4.93
  -7  -7  -5   15.60    2.23
  -7  -7  -5   18.39    5.15
   7  -7   5   14.36    6.98
   7   7   5   15.45    2.75
  -7   7  -5   14.43    1.83
   7   7   5   14.30    6.52
  -7   7  -5   14.15    5.33
  -8  -7  -5    6.74    5.11
  -8  -7  -5    6.13    1.32
  -8   7  -5    5.23    1.04
   8   7   5    3.51    1.67
   8   7   5   14.78    7.77
  -9  -7  -5   20.96    2.77
  -9   7  -5   19.33    2.47
 -10  -8   5    1.14    0.81
 -10   8   5    2.90    1.08
  10   8  -5    0.28    1.18
  -9  -8   5   26.08    2.72
  -9  -8   5   18.18    6.01
  -9   8   5   23.08    2.74
  -9   8   5   11.58    8.60
   9   8  -5    9.14    8.06
   9   8  -5   17.44    3.15
  -8  -8   5    6.82    1.53
  -8  -8   5   11.77    7.26
   8  -8  -5   13.12    8.21
  -8   8   5   20.78    7.51
  -8   8   5    8.67    1.47
   8   8  -5    8.19    1.10
   8   8  -5    8.65    1.84
   8   8  -5    4.44    6.33
   7  -8  -5    5.09    6.06
  -7  -8   5    2.00    2.89
   7   8  -5    4.40    3.94
  -7   8   5    1.48    4.89
  -6  -8   5   20.69    2.26
   6  -8  -5   13.92    6.74
  -6  -8   5   18.99    4.23
   6   8  -5   16.53    4.53
  -6   8   5   11.64    5.31
   6   8  -5   17.20    2.58
  -6   8   5   24.09    2.40
  -5  -8   5   15.56    1.86
   5  -8  -5   23.60    6.69
  -5  -8   5   15.29    3.24
   5   8  -5   16.26    2.31
  -5   8   5   18.21    2.01
  -5   8   5   16.80    5.43
   5   8  -5   15.29    3.84
  -4  -8   5  104.69   10.03
   4  -8  -5  111.35   14.13
  -4  -8   5  105.16   10.93
  -4   8   5  106.06   13.56
  -4   8   5  111.40   10.92
   4   8  -5   90.72   10.31
   4   8  -5  103.88   11.29
  -4   8   5  106.75   10.19
  -3  -8   5    1.07    0.32
  -3  -8   5    1.02    0.26
   3  -8  -5   -1.75    3.11
  -3  -8   5    1.30    0.80
  -3   8   5    2.74    2.80
  -3   8   5    0.66    0.76
   3   8  -5    1.10    1.08
   3   8  -5    1.82    0.61
  -3   8   5    1.12    0.41
  -2  -8   5   23.85    2.20
   2  -8  -5   17.27    2.93
  -2   8   5   21.20    2.52
  -2   8   5   25.63    3.15
  -2   8   5   16.60    4.84
  -2   8   5   23.60    3.93
   2   8  -5   23.04    2.50
   1  -8  -5   66.02    8.21
  -1   8   5   75.54    7.73
  -1   8   5  100.49   11.50
  -1   8   5   74.16    8.83
  -1   8   5   82.71    7.89
  -1   8   5   92.94    8.64
   1   8  -5   79.65    7.81
   0  -8  -5   13.59    2.42
   0  -8   5   14.62    1.88
   0   8   5   13.51    1.59
   0   8   5    9.42    2.58
   0   8   5   15.08    1.57
   0   8   5   11.97    2.37
   0   8   5   10.98    4.45
   1  -8   5   11.65    2.17
   1  -8   5   12.22    1.13
  -1  -8  -5    9.34    1.96
  -1  -8  -5    9.92    2.48
   1  -8   5    7.04    1.59
   1   8   5    9.37    2.02
   1   8   5   12.51    1.35
  -1   8  -5   11.00    1.69
   1   8   5    9.68    2.86
  -2  -8  -5   99.62    9.96
   2  -8   5   96.22   10.91
   2  -8   5   95.95    9.62
  -2  -8  -5   87.52   10.93
   2  -8   5   98.35   10.11
  -2   8  -5   95.90   10.50
   2   8   5  110.66   11.78
   2   8   5  116.00    9.88
  -3  -8  -5    8.63    2.50
   3  -8   5    8.17    1.03
   3  -8   5    7.22    2.81
  -3  -8  -5    8.09    1.31
   3  -8   5   10.25    1.88
  -3   8  -5    9.53    2.59
   3   8   5   13.37    3.65
   3   8   5    6.82    1.80
   3   8   5    7.42    1.08
   4  -8   5   47.46    7.19
   4  -8   5   31.53    3.47
  -4  -8  -5   36.26    5.48
  -4  -8  -5   38.04    3.72
  -4   8  -5   33.93    5.78
   4   8   5   27.09    4.17
   4   8   5   36.53    6.71
  -5  -8  -5  127.81   11.88
   5  -8   5  139.60   15.11
   5   8   5  104.65   12.42
  -5   8  -5  129.54   11.52
  -5   8  -5   90.45   13.47
  -6  -8  -5    7.92    3.69
  -6  -8  -5    4.08    0.96
  -6   8  -5    5.25    0.74
  -6   8  -5    1.01    3.38
   6   8   5   13.09    5.23
   6   8   5    1.36    1.21
  -7  -8  -5   25.02    5.52
  -7  -8  -5   19.05    2.24
   7   8   5   13.13    2.83
   7   8   5   10.73    6.56
  -7   8  -5   16.91    1.97
  -8  -8  -5   11.93    1.90
  -8  -8  -5   12.80    5.97
   8   8   5   10.83    2.66
   8   8   5   12.22    8.59
  -8   8  -5    9.84    1.51
  -9  -8  -5    3.29    1.13
  -9   8  -5    3.02    0.92
   9   8   5    2.87    1.84
  -9  -9   5    9.82    1.50
   9   9  -5    0.72    7.44
   9   9  -5    2.81    1.47
  -9   9   5    5.26    1.21
  -8  -9   5   16.63    1.99
  -8  -9   5   19.14    5.20
  -8   9   5   22.83    8.36
   8   9  -5   12.38    2.51
   8   9  -5   18.34    6.55
  -8   9   5   14.24    1.99
   7  -9  -5   33.28    9.94
  -7  -9   5   22.97    5.36
  -7  -9   5   34.86    3.55
  -7   9   5   37.06    8.63
   7   9  -5   27.40    3.98
  -7   9   5   37.51    3.65
   7   9  -5   34.80    7.23
  -6  -9   5  114.76   12.61
  -6  -9   5  111.05   10.82
   6  -9  -5   76.09   15.38
   6   9  -5  101.78   11.25
  -6   9   5  120.46   10.94
   6   9  -5  105.53   13.21
  -6   9   5  134.01   15.94
  -5  -9   5   26.18    2.98
  -5  -9   5   24.92    4.19
   5  -9  -5   28.75    7.38
  -5   9   5   23.91    2.69
   5   9  -5   21.61    4.39
   5   9  -5   21.35    3.04
  -5   9   5   44.21    8.09
   4  -9  -5    2.64    4.58
  -4  -9   5    7.81    1.87
  -4  -9   5    6.92    1.00
  -4   9   5    8.74    1.95
   4   9  -5    6.41    2.26
   4   9  -5   11.94    1.60
  -4   9   5    9.74    1.20
  -4   9   5    8.44    4.49
  -3  -9   5   21.05    2.28
  -3  -9   5   22.17    2.67
   3  -9  -5   17.14    5.61
  -3  -9   5   26.16    2.41
   3   9  -5   19.56    3.03
  -3   9   5   25.04    3.27
  -3   9   5   17.15    5.28
  -3   9   5   22.19    2.46
   3   9  -5   22.54    2.67
  -2  -9   5   60.03    5.30
  -2   9   5   56.31    8.44
  -2   9   5   50.12    5.22
   2   9  -5   50.10    5.34
  -2   9   5   41.97    5.35
  -2   9   5   59.43    6.10
  -2   9   5   50.29    6.49
  -1  -9   5   10.78    1.67
  -1   9   5   11.80    1.30
  -1   9   5   11.03    2.17
  -1   9   5   10.93    1.40
   1   9  -5    8.03    1.36
  -1   9   5   14.48    2.94
  -1   9   5   13.96    4.53
   0  -9   5    6.24    1.31
   0   9   5    7.38    0.96
   0   9   5    6.84    2.27
   0   9   5    5.68    1.74
   0   9   5    3.13    3.54
   0   9   5    6.87    0.92
  -1  -9  -5  107.64   11.34
   1  -9   5  108.63    9.90
   1  -9   5   91.12   10.66
   1  -9   5  110.53   10.49
  -1   9  -5  110.37   10.30
   1   9   5  101.82   10.06
   1   9   5   97.61   11.61
   1   9   5   91.74   10.91
   2  -9   5    6.47    0.84
  -2  -9  -5    4.70    1.95
  -2  -9  -5    7.49    1.31
   2  -9   5    9.19    2.56
   2  -9   5    6.63    1.52
   2   9   5    5.76    1.85
   2   9   5    7.19    3.04
   2   9   5    9.22    1.27
  -2   9  -5    8.15    1.88
   3  -9   5    6.26    2.67
   3  -9   5    8.46    1.87
  -3  -9  -5   11.55    1.66
   3  -9   5   10.00    1.19
  -3  -9  -5    8.79    2.75
   3   9   5    8.71    2.20
   3   9   5   11.25    1.31
  -3   9  -5   10.83    2.69
   3   9   5    6.25    3.17
  -4  -9  -5   93.31    8.82
  -4  -9  -5  105.94   10.85
   4  -9   5   85.58    8.56
   4   9   5   74.06    9.41
   4   9   5   98.11   11.78
  -4   9  -5   77.42   10.27
  -5  -9  -5   21.88    2.59
  -5  -9  -5   21.71    4.86
  -5   9  -5   20.04    4.96
   5   9   5   20.02    5.95
  -6  -9  -5   29.81    3.45
  -6  -9  -5   30.44    6.71
  -6   9  -5   31.44    3.12
   6   9   5   27.72    4.22
  -7  -9  -5   38.31    7.55
  -7  -9  -5   41.13    4.49
   7   9   5   39.86    5.28
   7   9   5   34.95    9.25
  -8  -9  -5    4.86    1.21
  -8   9  -5    1.95    0.75
   8   9   5   -0.36    1.61
   8   9   5    5.47    8.22
  -9 -10   5   -0.52    0.73
   9  10  -5   -0.27    1.35
  -9  10   5   -1.44    0.69
  -8 -10   5    7.95    4.16
  -8 -10   5    5.60    1.06
   8  10  -5    6.40    5.57
  -8  10   5    5.12    1.11
   8  10  -5    2.74    1.43
  -7 -10   5   15.02    4.17
  -7 -10   5   13.72    1.71
  -7  10   5   11.31    1.76
   7  10  -5   14.02    5.47
  -7  10   5   14.01    6.99
   7  10  -5   11.46    2.37
   6 -10  -5   14.49    7.20
  -6 -10   5   20.80    2.27
  -6 -10   5   13.23    3.70
   6  10  -5   20.66    5.07
   6  10  -5   22.51    3.03
  -6  10   5   20.77    2.39
  -6  10   5   13.57    6.42
  -5 -10   5   21.09    2.37
   5 -10  -5   20.27    6.88
  -5 -10   5   19.91    3.73
   5  10  -5   20.30    4.35
  -5  10   5   24.21    2.52
  -5  10   5   20.50    6.55
   5  10  -5   22.94    3.81
   4 -10  -5    9.13    5.13
  -4 -10   5    7.70    0.85
  -4 -10   5    6.30    1.69
   4  10  -5    4.16    2.00
  -4  10   5    4.86    0.95
  -4  10   5    4.51    1.60
  -4  10   5   -1.48    3.77
   4  10  -5    5.62    1.27
  -3 -10   5    5.98    0.89
  -3 -10   5    4.90    0.66
  -3  10   5    5.03    1.58
   3  10  -5    6.97    1.39
  -3  10   5    4.71    0.84
  -3  10   5    2.27    3.71
   3  10  -5    5.05    1.14
  -2 -10   5   17.77    1.82
  -2 -10   5   22.94    2.25
  -2  10   5   16.09    2.19
  -2  10   5   15.25    3.00
  -2  10   5   10.33    3.09
  -2  10   5   11.29    4.86
  -2  10   5   19.46    2.05
   2  10  -5   20.49    2.29
  -1 -10   5   63.99    7.32
   1  10  -5   74.91    7.27
  -1  10   5   78.45    8.08
  -1  10   5   68.42    7.45
  -1  10   5   76.50   11.07
  -1  10   5   72.85    7.11
   0 -10   5    3.89    1.13
   0  10   5    7.18    4.22
   0  10   5    1.11    1.08
   0  10   5    4.29    0.72
   1 -10   5  108.06   10.96
   1  10   5  103.13   10.44
   1  10   5  106.40   10.46
  -1  10  -5  112.91   10.61
  -2 -10  -5    5.60    2.20
   2 -10   5    5.42    0.77
   2 -10   5    5.49    2.57
   2  10   5    4.88    0.85
   2  10   5    3.64    1.59
  -2  10  -5    7.04    1.94
   3 -10   5   41.85    6.28
  -3 -10  -5   35.66    5.31
  -3 -10  -5   33.48    3.58
   3 -10   5   24.97    3.87
   3 -10   5   33.47    3.24
   3  10   5   24.93    4.16
  -3  10  -5   30.91    4.84
   3  10   5   30.73    3.27
   3  10   5   37.79    6.60
  -4 -10  -5    0.80    0.54
   4 -10   5    1.04    0.55
  -4 -10  -5    0.39    2.26
   4  10   5   -0.66    0.97
  -4  10  -5    1.07    2.35
   4  10   5    5.79    3.62
  -5 -10  -5    4.28    3.05
  -5 -10  -5    5.47    1.14
   5  10   5    9.71    4.93
  -5  10  -5    5.99    3.49
   5  10   5    5.74    1.92
  -6 -10  -5    5.13    3.99
  -6 -10  -5    6.56    1.31
   6  10   5    6.26    2.17
   6  10   5    2.58    5.18
  -7 -10  -5    2.62    4.42
  -7 -10  -5    8.97    1.61
   7  10   5    7.59    2.44
  -7  10  -5    7.90    1.09
  -8  10  -5   13.68    2.16
  -9 -11   5   13.64    1.94
   9  11  -5   11.52    2.64
  -9  11   5    9.10    1.76
  -8 -11   5    6.29    4.66
  -8 -11   5    9.18    1.32
   8  11  -5    4.09    1.98
   8  11  -5   10.39    6.75
  -8  11   5    5.30    1.18
  -7 -11   5    1.39    3.30
  -7 -11   5    0.32    0.52
   7  11  -5    1.00    1.24
   7  11  -5   -3.17    4.25
  -7  11   5   -0.58    0.52
  -6 -11   5   53.44    7.67
  -6 -11   5   56.35    5.91
   6  11  -5   67.73    9.07
   6  11  -5   59.63    6.61
  -6  11   5   61.73    6.02
  -6  11   5   48.12   10.63
  -5 -11   5    5.62    0.87
  -5  11   5    4.69    0.93
   5  11  -5    4.02    1.33
  -4 -11   5    3.27    0.59
   4 -11  -5    5.26    5.16
  -4 -11   5    3.55    0.74
  -4 -11   5    3.71    1.37
  -4  11   5    3.88    4.49
   4  11  -5    2.09    1.77
   4  11  -5    2.87    1.00
  -4  11   5    6.10    1.56
  -4  11   5    2.88    0.67
  -3 -11   5    3.65    0.55
  -3 -11   5    4.26    0.83
  -3  11   5    2.28    4.20
  -3  11   5    3.73    1.43
  -3  11   5    3.28    0.69
   3  11  -5    2.74    0.93
  -3  11   5    0.43    1.92
  -3  11   5    2.88    0.95
  -2 -11   5   18.70    2.47
  -2 -11   5   17.27    2.02
  -2  11   5   12.43    5.27
  -2  11   5   24.22    2.29
  -2  11   5   26.53    3.38
   2  11  -5   22.06    2.56
  -2  11   5   24.02    2.51
  -1 -11   5    0.69    0.93
  -1 -11   5    1.91    0.41
  -1 -11   5    2.73    0.35
  -1  11   5   -3.42    3.67
  -1  11   5    2.67    0.58
   1  11  -5    2.41    0.87
  -1  11   5    2.42    0.55
  -1  11   5    2.50    2.40
  -1  11   5    1.65    1.20
   0 -11   5    5.98    1.57
   0 -11   5    6.73    0.78
   0  11   5    6.84    4.89
   0  11   5    7.27    1.21
   0  11   5    8.08    2.11
   0  11   5   11.19    3.01
   0  11   5    7.36    0.99
   1 -11   5    0.28    1.06
   1 -11   5    1.59    0.40
  -1  11  -5    2.97    0.61
   1  11   5    4.21    0.66
   1  11   5    1.57    2.22
   1  11   5    3.73    1.58
   1  11   5    0.54    4.98
   1  11   5    2.85    0.57
  -1  11  -5    3.05    0.78
   2 -11   5   28.34    3.73
   2 -11   5   23.22    4.65
  -2 -11  -5   30.84    4.65
   2 -11   5   28.19    2.85
   2  11   5   25.62    6.04
  -2  11  -5   30.18    3.98
   2  11   5   26.20    2.92
   2  11   5   32.20    2.99
   2  11   5   18.73    3.92
   3 -11   5   17.88    2.15
  -3 -11  -5   17.95    2.24
   3 -11   5   14.93    5.30
  -3 -11  -5   15.96    3.81
   3  11   5   15.56    1.91
  -4 -11  -5   12.07    3.53
  -4 -11  -5   14.23    1.91
   4  11   5   17.37    5.38
   4  11   5   11.55    2.81
  -4  11  -5   11.98    3.52
  -5 -11  -5    5.66    3.22
  -5 -11  -5    4.78    1.14
   5  11   5    8.62    5.37
   5  11   5    2.40    1.59
  -6 -11  -5   13.08    1.98
  -6 -11  -5    8.74    4.13
   6  11   5    9.67    2.68
   6  11   5    8.13    6.24
  -7 -11  -5    5.74    1.45
   7  11   5   10.24    7.94
   7  11   5    8.17    2.55
  -8 -11  -5   -0.83    0.96
   8  11   5   -1.07    1.75
  -8 -12   5    1.69    0.75
  -8  12   5    2.42    0.84
   8  12  -5   -6.49    9.45
  -7 -12   5    5.65    3.55
  -7 -12   5    5.72    1.01
   7  12  -5    7.45    5.02
   7  12  -5    3.01    1.75
  -7  12   5    4.69    1.08
  -6 -12   5   18.23    1.98
  -6 -12   5    8.23    3.33
   6  12  -5    9.54    4.64
   6  12  -5   14.86    2.78
  -6  12   5   18.10    2.04
  -5 -12   5   10.12    1.27
  -5 -12   5    9.93    2.58
  -5  12   5   10.03    1.41
  -5  12   5   12.89    6.24
   5  12  -5    8.68    3.16
   5  12  -5    7.73    1.82
  -4 -12   5    8.36    1.63
  -4 -12   5    8.69    1.06
   4  12  -5    7.13    1.56
  -4  12   5    8.68    2.22
  -4  12   5    7.41    5.35
  -4  12   5    7.65    1.19
   4  12  -5    7.22    2.17
  -3 -12   5   12.36    1.41
  -3 -12   5   17.23    1.83
   3  12  -5   12.83    1.98
  -3  12   5   11.89    2.77
  -3  12   5   11.38    5.94
  -3  12   5   12.57    1.82
  -3  12   5   10.74    1.52
  -2 -12   5   16.03    1.70
  -2 -12   5   16.33    2.31
  -2  12   5   25.29    4.42
  -2  12   5   30.78    6.99
   2  12  -5   14.05    2.23
  -2  12   5   19.17    3.36
  -2  12   5   15.97    1.94
  -2  12   5   17.43    1.89
  -1 -12   5   63.63    6.27
  -1 -12   5   60.84    6.90
   1  12  -5   66.23    6.77
  -1  12   5   63.06   10.91
  -1  12   5   62.59    6.40
  -1  12   5   65.15    8.35
  -1  12   5   62.77    7.49
  -1  12   5   72.43    6.54
   0 -12   5   11.15    1.30
   0 -12   5    8.17    2.04
   0  12   5   12.63    5.63
   0  12   5   11.54    1.37
   0  12   5   15.28    2.87
   0  12   5   14.27    3.67
   1 -12   5   26.55    3.98
   1 -12   5   30.83    3.03
   1  12   5   29.95    5.44
   1  12   5   31.24    4.45
   1  12   5   30.83    3.14
   1  12   5   15.76    7.31
   1  12   5   31.06    3.12
   2 -12   5   37.90    5.46
   2 -12   5   40.82    4.28
  -2  12  -5   44.00    5.39
   2  12   5   48.35    4.38
   2  12   5   39.32    5.58
   2  12   5   41.68    7.16
  -3 -12  -5    7.52    1.50
   3 -12   5    6.85    3.95
   3 -12   5    7.53    1.12
  -3 -12  -5    8.90    3.16
   3  12   5    8.32    1.15
  -3  12  -5    8.99    2.84
   3  12   5    4.67    2.23
   3  12   5    9.86    4.43
  -4 -12  -5    0.53    2.83
  -4 -12  -5    2.39    0.96
   4  12   5    0.83    1.40
   4  12   5    1.14    4.17
  -5 -12  -5    6.75    3.69
  -5 -12  -5   11.65    1.77
   5  12   5    5.49    2.22
  -6 -12  -5   16.27    5.17
  -6 -12  -5   14.89    2.31
   6  12   5   11.95    3.12
   6  12   5   11.75    7.18
  -7 -12  -5    4.16    1.29
   7  12   5    2.76    2.26
  -7 -13   5    0.48    0.64
  -7 -13   5    1.77    3.51
  -7  13   5    1.08    0.66
   7  13  -5   -1.15    1.42
   7  13  -5    0.12    5.02
  -6 -13   5   13.09    3.55
  -6 -13   5   13.07    1.72
   6  13  -5   21.79    2.99
  -6  13   5   12.65    1.76
   6  13  -5   11.00    4.49
  -5 -13   5   24.70    3.89
  -5 -13   5   25.15    2.72
  -5  13   5   26.83    2.78
   5  13  -5   22.47    4.48
   5  13  -5   22.98    3.38
  -4 -13   5   26.37    2.64
  -4 -13   5   28.43    2.76
   4  13  -5   19.43    3.55
   4  13  -5   19.38    3.20
   4  13  -5   19.30    3.07
  -4  13   5   29.23    8.87
  -4  13   5   34.82    5.70
  -4  13   5   19.78    2.86
  -4  13   5   22.77    2.57
  -4  13   5   24.61    3.77
  -3 -13   5    9.38    1.45
  -3 -13   5    7.13    0.90
  -3  13   5    2.80    2.82
  -3  13   5    8.27    5.52
  -3  13   5    4.78    1.81
  -3  13   5    5.80    0.98
  -3  13   5    5.90    1.51
   3  13  -5    5.83    1.52
  -2 -13   5   36.39    3.59
  -2  13   5   37.41    3.72
  -2  13   5   34.77    4.91
  -2  13   5   34.18    3.70
  -2  13   5   42.95    6.29
  -2  13   5   27.22    7.92
  -1 -13   5   15.36    1.75
   1  13  -5   19.42    2.43
  -1  13   5   14.15    1.77
  -1  13   5   21.95    6.55
  -1  13   5   17.80    4.12
   0 -13   5   10.62    2.26
   0 -13   5    9.94    1.18
   0  13   5   15.81    3.78
   0  13   5   11.06    1.41
   0  13   5   10.17    1.29
   0  13   5    5.01    5.56
   1 -13   5   24.39    2.52
   1 -13   5   20.74    3.58
   1  13   5   23.75    8.35
   1  13   5   30.01    5.65
   1  13   5   24.74    2.58
   1  13   5   25.82    6.19
   2 -13   5   35.44    3.68
   2  13   5   36.75    3.71
  -2  13  -5   33.87    4.22
   2  13   5   22.12    8.73
   2  13   5   31.41    6.63
   2  13   5   34.03    5.05
  -2  13  -5   39.85    4.69
   2  13   5   38.19    3.72
  -3 -13  -5   28.13    5.89
   3 -13   5   35.63    3.51
   3  13   5   31.55    3.46
   3  13   5   34.01    3.47
   3  13   5   32.66    6.91
   3  13   5   31.09    4.90
  -4 -13  -5   20.69    2.64
  -4 -13  -5   26.27    5.04
   4  13   5    9.97    3.12
   4  13   5   20.56    6.53
   4  13   5   19.29    2.17
  -5 -13  -5   -0.17    0.82
  -5 -13  -5   -2.16    3.46
   5  13   5   -3.40    5.78
   5  13   5    0.39    1.71
  -6 -13  -5   24.07    3.12
   6  13   5   18.60    4.19
  -7 -14   5    1.85    0.75
  -7 -14   5   -0.76    3.69
   7  14  -5    3.44    5.93
   7  14  -5    5.14    1.80
  -7  14   5    0.10    0.75
  -6 -14   5    1.15    0.58
  -6 -14   5    2.92    2.59
  -6  14   5    1.01    0.62
   6  14  -5    2.30    1.57
   6  14  -5   -1.31    4.14
  -5 -14   5   16.74    1.93
  -5  14   5   16.38    1.95
   5  14  -5   14.25    2.66
  -4 -14   5   21.05    2.27
   4  14  -5   20.60    3.01
  -4  14   5   17.16    4.99
  -4  14   5   22.15    4.05
  -4  14   5   18.38    2.25
  -4  14   5   23.00    2.53
  -3 -14   5   20.76    2.47
  -3 -14   5   16.40    1.98
  -3  14   5   17.86    2.03
  -3  14   5   23.73    3.85
   3  14  -5   16.74    2.63
  -3  14   5   14.54    4.24
  -3  14   5   19.24    2.13
  -2 -14   5   36.20    3.77
  -2 -14   5   41.11    4.38
  -2  14   5   41.10    5.24
  -2  14   5   39.28    6.52
  -2  14   5   37.03    3.79
  -2  14   5   34.65    4.01
   2  14  -5   35.12    4.28
  -1 -14   5    0.88    1.31
  -1  14   5    1.29    3.16
  -1  14   5   -0.04    1.16
   1  14  -5    0.54    0.85
  -1  14   5    0.22    0.36
  -1  14   5    0.39    0.42
   0 -14   5   27.09    2.67
   0 -14   5   22.54    4.09
   0  14   5   28.07    2.73
   0  14   5   23.86    2.69
   0  14   5   17.51    5.02
   0  14   5   32.36    4.33
   1 -14   5    1.59    0.46
   1  14   5    1.05    0.46
   1  14   5    2.59    0.55
   1  14   5    0.78    1.49
   1  14   5    5.36    3.83
   2 -14   5   62.56    6.70
   2  14   5   55.00   10.12
  -2  14  -5   71.16    6.96
   2  14   5   58.70    8.04
   2  14   5   71.25    6.61
  -2  14  -5   69.33    7.21
   3  14   5   20.04    3.75
   3  14   5   15.69    5.94
   3  14   5   16.39    1.81
   3  14   5   13.28    1.76
  -4 -14  -5   13.66    2.12
  -4 -14  -5    8.89    4.43
   4  14   5    8.11    2.79
   4  14   5    9.33    1.32
   4  14   5    8.24    1.38
   4  14   5   11.53    6.32
  -5 -14  -5   21.84    3.16
   5  14   5   14.50    3.98
   5  14   5   22.12    2.43
  -6 -14  -5    7.93    1.84
  -6 -15   5    8.50    1.32
  -6 -15   5    5.14    3.10
   6  15  -5    5.66    2.09
   6  15  -5   10.78    4.97
  -6  15   5    7.40    1.19
  -5 -15   5   19.13    2.35
   5  15  -5   25.04    3.38
  -5  15   5   19.26    2.28
  -4 -15   5    2.00    0.65
  -4  15   5    1.95    1.84
  -4  15   5    0.04    3.88
  -4  15   5    0.77    0.51
   4  15  -5    1.75    1.34
  -3 -15   5    0.03    0.47
  -3  15   5   -0.83    3.67
  -3  15   5    2.01    1.44
   3  15  -5   -0.25    1.03
  -3  15   5   -0.28    0.40
  -3  15   5    0.25    0.52
  -2 -15   5    7.53    1.20
  -2  15   5    8.22    1.02
  -2  15   5    6.66    2.14
  -2  15   5    7.81    6.72
  -2  15   5    7.13    1.03
   2  15  -5    7.98    1.77
   1  15  -5   10.77    2.00
  -1  15   5    8.10    1.09
  -1  15   5    7.20    3.98
  -1  15   5    9.44    1.12
  -1  15   5    8.13    2.38
   0  15   5    5.77    0.80
   0  15   5    6.01    0.82
   0  15   5    8.79    2.44
   0  15   5   -1.70    3.69
   1 -15   5   16.79    1.99
   1  15   5   15.15    5.29
   1  15   5   17.86    1.92
   1  15   5   19.94    3.85
   1  15   5   17.95    1.90
   2 -15   5   17.48    2.18
   2  15   5   19.27    2.03
   2  15   5   22.73    6.34
   2  15   5   19.50    2.09
   2  15   5   20.68    4.10
   3  15   5   10.54    5.75
   3  15   5    1.80    2.03
   3  15   5    1.95    0.54
   4  15   5   17.65    4.07
  -5 -15  -5    7.15    1.83
   5  15   5    4.36    2.86
   5  15   5    5.80    1.03
  -5 -16   5    3.27    0.92
   5  16  -5    3.81    1.76
  -4 -16   5    1.35    0.74
   4  16  -5    2.11    1.43
  -4  16   5    0.13    1.78
  -4  16   5    2.17    0.56
  -3 -16   5   13.32    1.64
   3  16  -5    8.69    2.03
  -3  16   5   10.02    2.74
  -3  16   5    4.48    4.92
  -3  16   5    9.85    1.19
  -2  16   5   13.24    3.25
   2  16  -5   17.86    2.82
  -2  16   5   19.60    5.69
   1  16  -5    2.24    1.32
  -1  16   5    1.89    1.81
  -1  16   5    2.76    4.38
   0  16   5    6.05    5.02
   0  16   5    6.83    2.46
   1  16   5    3.42    1.97
   1  16   5    1.35    5.04
   2  16   5   20.77    4.39
   2  16   5   20.14    6.58
   3  16   5   -1.29    2.01
  -4  16  -5    7.71    3.14
  -3 -17   5    1.20    1.08
   3  17  -5   10.20    2.01
   2  17  -5    3.37    1.71
  -2  17   5    4.49    2.18
  -1  17   5    6.83    2.77
   0  17   5    4.29    2.41
   1  17   5    7.76    2.82
   2  17   5   -0.90    2.40
 -11   0   6    9.91    1.87
 -10   0   6   33.00    3.79
 -10   0   6   34.46    9.55
  10   0  -6   19.65   10.33
   9   0  -6   -7.48    5.85
  -9   0   6   -1.11    0.50
  -9   0   6    5.94    5.70
  -8   0   6    5.76    5.02
   8   0  -6    6.19    5.66
  -7   0   6   42.31    4.60
  -7   0   6   53.13    8.74
   7   0  -6   42.40    8.56
   6   0  -6   11.71    4.13
  -6   0   6    4.76    0.92
  -6   0   6    2.60    3.02
   6   0  -6    4.30    0.81
  -5   0   6   66.82    9.53
   5   0  -6   70.19    7.31
   5   0  -6   69.79    9.81
  -5   0   6   80.01    7.44
   5   0  -6   79.32    7.70
  -4   0   6   30.86    3.12
   4   0  -6   36.54    3.42
   4   0  -6   24.53    5.11
   4   0  -6   26.43    3.03
  -4   0   6   29.30    5.34
   3   0  -6   67.06    8.34
  -3   0   6   68.11    6.55
   3   0  -6   69.19    6.74
  -3   0   6   57.56    8.06
   2   0  -6   75.48    7.81
  -2   0   6   77.68    7.84
  -2   0   6   97.03    9.56
  -1   0   6   41.69    4.21
  -1   0   6   43.87    5.91
  -1   0   6   41.89    4.58
   1   0  -6   38.68    4.13
   0   0   6   80.97    8.92
   0   0   6   71.81    8.44
   0   0  -6   99.86    8.42
   0   0  -6   89.56    8.94
  -1   0  -6  136.73   11.37
   1   0   6  113.81   11.34
  -1   0  -6  109.68   11.95
   1   0   6  111.89   12.16
   1   0   6  108.18   11.39
  -2   0  -6   35.60    4.56
  -2   0  -6   38.06    3.76
   2   0   6   37.76    3.77
   2   0   6   33.91    4.79
   2   0   6   34.72    3.67
   3   0   6  374.91   38.45
  -3   0  -6  461.54   39.91
   3   0   6  433.78   40.26
  -3   0  -6  379.44   38.50
   3   0   6  392.11   38.54
   4   0   6    1.52    0.44
  -4   0  -6   -0.34    1.56
   4   0   6   -0.03    2.15
   4   0   6    1.12    0.41
  -4   0  -6    1.39    0.44
  -5   0  -6   11.69    3.17
   5   0   6    7.49    1.13
  -5   0  -6    7.14    1.13
   5   0   6    2.63    3.21
  -6   0  -6   24.57    5.23
   6   0   6   26.02    3.14
  -6   0  -6   30.97    3.11
   6   0   6   27.82    6.58
  -7   0  -6    7.99    1.32
  -7   0  -6    5.72    3.67
   7   0   6    9.31    5.93
   8   0   6   30.57    8.93
   8   0   6   26.98    3.40
  -8   0  -6   30.42    3.31
  -8   0  -6   28.68    7.12
   9   0   6    4.33   12.65
  -9   0  -6    9.66    9.72
  10   0   6    3.23    1.33
  11  -1  -6    4.01   13.74
 -11  -1   6   27.02    3.56
 -11   1   6   32.12    3.68
 -10  -1   6   59.99    5.71
  10  -1  -6   24.68   10.88
 -10  -1   6   37.59   10.26
  10   1  -6   41.99   11.91
 -10   1   6   54.23    5.66
 -10   1   6   39.99   10.76
   9  -1  -6    3.49    6.62
  -9  -1   6    2.02    0.79
  -9  -1   6    1.56    5.44
  -9   1   6    1.81    5.19
  -9   1   6    2.39    0.82
   9   1  -6    5.61    6.46
   8  -1  -6    8.55    5.88
  -8  -1   6   15.77    5.90
  -8  -1   6   19.62    2.32
  -8   1   6   19.28    2.35
  -8   1   6   23.98    7.03
   8   1  -6   17.16    6.24
  -7  -1   6   16.25    5.22
  -7  -1   6   15.88    1.93
   7  -1  -6   20.64    5.97
   7   1  -6   13.13    5.09
  -7   1   6   16.62    1.95
  -7   1   6    2.17    4.03
   6  -1  -6   10.50    1.89
   6  -1  -6   14.99    4.35
   6  -1  -6    9.37    1.28
  -6  -1   6   13.96    4.02
  -6  -1   6    9.28    1.32
  -6   1   6    5.85    3.65
  -6   1   6   12.30    1.42
   6   1  -6   12.93    4.02
   6   1  -6    9.36    1.27
  -5  -1   6   40.77    6.53
  -5  -1   6   38.04    4.38
   5  -1  -6   45.06    4.76
  -5   1   6   44.56    8.52
   5   1  -6   43.68    4.32
  -5   1   6   46.72    4.47
   5   1  -6   44.49    6.81
  -4  -1   6   57.21    5.33
   4  -1  -6   58.24    5.30
   4  -1  -6   51.52    7.53
   4  -1  -6   49.48    5.56
  -4  -1   6   52.26    7.13
   4   1  -6   51.59    5.48
  -4   1   6   76.79    8.07
   4   1  -6   48.90    5.23
  -4   1   6   51.53    5.33
   3  -1  -6    0.46    0.42
   3  -1  -6    0.17    1.67
  -3  -1   6    1.22    0.29
  -3  -1   6    0.22    1.42
  -3   1   6   -0.21    1.58
   3   1  -6    1.25    0.46
  -3   1   6    1.04    0.30
   2  -1  -6   50.72    5.55
  -2  -1   6   69.76    7.06
   2  -1  -6   46.83    6.86
  -2   1   6   58.20    7.35
   2   1  -6   52.29    5.42
   2   1  -6   51.14    6.67
  -2   1   6   58.29    5.40
  -2   1   6   57.40    5.62
  -1  -1   6   45.02    5.03
  -1  -1   6   56.82    6.34
  -1  -1   6   49.38    4.70
  -1   1   6   48.19    5.23
  -1   1   6   47.49    6.63
  -1   1   6   48.86    4.90
   1   1  -6   41.68    4.62
   0  -1   6  202.45   19.32
   0  -1   6  173.50   18.76
   0  -1  -6  189.11   19.36
   0  -1  -6  189.70   18.85
   0   1   6  214.11   19.51
   0   1  -6  228.49   18.70
   0   1   6  160.97   18.91
   0   1  -6  210.17   19.28
   1  -1   6    4.19    1.44
  -1  -1  -6    3.05    1.15
   1  -1   6    2.88    0.62
   1  -1   6    4.68    0.70
  -1  -1  -6    3.80    0.74
   1   1   6    5.24    1.58
  -1   1  -6    4.40    1.21
   1   1   6    5.85    0.70
   1   1   6    4.56    0.89
   2  -1   6  124.16   12.04
  -2  -1  -6  139.25   13.10
   2  -1   6  120.81   12.00
   2  -1   6  121.48   13.20
  -2  -1  -6  137.29   12.15
  -2  -1  -6  121.17   12.11
  -2   1  -6  113.45   12.81
   2   1   6  139.71   13.46
   2   1   6  117.78   12.02
   2   1   6  118.04   12.17
   3  -1   6   40.57    5.72
  -3  -1  -6   39.27    3.99
  -3  -1  -6   43.14    5.26
   3  -1   6   37.25    3.94
   3  -1   6   37.18    3.90
   3   1   6   35.19    5.51
  -3   1  -6   41.32    3.97
   3   1   6   35.52    3.92
   3   1   6   39.58    4.08
  -3   1  -6   44.04    5.28
   4  -1   6  106.81   10.89
  -4  -1  -6  112.04   10.95
   4  -1   6  102.64   10.92
   4  -1   6  132.32   13.33
  -4  -1  -6  102.18   12.32
  -4   1  -6  131.58   12.79
  -4   1  -6  123.18   10.95
   4   1   6  115.47   11.06
   4   1   6   89.35   12.66
   4   1   6  113.04   10.92
  -5  -1  -6   49.13    5.22
  -5  -1  -6   45.31    6.97
   5  -1   6   51.31    7.88
   5  -1   6   55.92    5.28
  -5   1  -6   50.77    5.20
   5   1   6   49.88    5.32
   5   1   6   51.91    8.09
  -5   1  -6   50.78    7.08
   6  -1   6   12.34    1.59
   6  -1   6   14.78    5.12
  -6  -1  -6   10.83    1.51
  -6  -1  -6   13.96    4.40
   6   1   6    9.21    4.98
  -6   1  -6   11.44    1.53
   6   1   6   11.04    1.64
  -6   1  -6   16.63    4.41
   7  -1   6   33.27    7.68
  -7  -1  -6   25.18    5.98
  -7  -1  -6   23.84    2.78
   7   1   6   11.97    6.65
   7   1   6   25.20    3.33
  -7   1  -6   24.41    2.75
  -7   1  -6   16.54    5.42
   8  -1   6   46.38    4.73
  -8  -1  -6   43.23    4.61
  -8  -1  -6   41.40    8.30
   8  -1   6   27.83    9.80
   8   1   6   39.82    4.72
  -8   1  -6   35.94    7.99
  -8   1  -6   41.24    4.55
   8   1   6   59.18   11.25
   9  -1   6    2.62    1.13
  -9  -1  -6    0.11    5.63
  -9  -1  -6    2.73    0.88
   9   1   6    4.37    8.84
   9   1   6    1.64    1.03
  -9   1  -6    2.37    0.86
  -9   1  -6    4.31    5.93
  10  -1   6   11.87    2.23
 -10  -1  -6   14.19    2.17
 -10  -1  -6   16.69    8.00
  10   1   6   10.17    2.14
 -10   1  -6   11.98    2.04
  10   1   6   -1.68   12.55
  11  -2  -6   31.41   13.27
 -11   2   6   15.43   12.97
  10  -2  -6   13.98    9.52
 -10  -2   6   24.29    8.23
 -10  -2   6   17.34    2.45
 -10   2   6   15.28    2.53
  10   2  -6   20.57    2.53
 -10   2   6   23.50    8.92
  10   2  -6   21.88    9.57
  -9  -2   6    0.07    0.52
  -9  -2   6    1.54    5.02
   9  -2  -6    1.15    6.57
  -9   2   6    0.69    0.64
  -9   2   6   -1.79    5.22
   9   2  -6   -2.27    5.78
   8  -2  -6    8.09    6.16
  -8  -2   6   23.83    2.63
  -8  -2   6   25.61    6.43
  -8   2   6   34.75    8.11
   8   2  -6   12.15    5.79
  -7  -2   6   90.17   11.38
   7  -2  -6   98.40   12.65
  -7  -2   6   85.67    8.02
  -7   2   6   60.76   11.37
   7   2  -6   87.53   11.67
  -7   2   6   82.78    8.04
   7   2  -6   69.37    7.81
   6  -2  -6    0.25    0.85
   6  -2  -6    1.34    3.35
  -6  -2   6    1.69    2.68
  -6  -2   6    2.45    0.57
   6   2  -6    2.59    0.58
  -6   2   6    3.43    0.70
  -6   2   6    1.70    3.29
   6   2  -6    3.06    2.82
  -5  -2   6   41.28    6.48
   5  -2  -6   57.14    7.80
   5  -2  -6   44.13    5.05
  -5  -2   6   46.41    4.63
   5  -2  -6   45.01    4.49
  -5   2   6   44.73    4.56
   5   2  -6   40.73    4.39
  -5   2   6   46.21    7.81
   4  -2  -6   38.76    4.17
  -4  -2   6   52.77    6.25
   4  -2  -6   60.71    9.32
  -4  -2   6   39.97    4.18
   4  -2  -6   40.53    4.53
  -4   2   6   44.40    4.40
  -4   2   6   45.00    6.70
   4   2  -6   38.30    5.99
   3  -2  -6  184.86   24.03
   3  -2  -6  231.19   22.63
  -3  -2   6  183.76   23.39
  -3  -2   6  238.39   22.30
  -3   2   6  265.77   22.74
   3   2  -6  239.61   22.40
   3   2  -6  276.36   24.12
  -3   2   6  235.01   22.37
   2  -2  -6    9.12    2.84
   2  -2  -6    6.52    1.21
  -2  -2   6   10.77    2.29
   2   2  -6    6.81    0.86
  -2   2   6    8.03    1.18
   2   2  -6    6.97    1.99
  -2   2   6    5.82    2.61
  -1  -2   6  243.35   21.75
  -1  -2   6  204.78   20.69
  -1   2   6  187.47   22.38
  -1   2   6  215.01   21.04
   0  -2   6  153.96   15.60
   0  -2  -6  180.01   16.47
   0  -2   6  174.31   16.20
   0  -2  -6  158.76   15.84
   0   2  -6  153.27   16.02
   0   2   6  164.27   16.43
   1  -2   6   38.23    4.29
   1  -2   6   33.77    3.32
  -1  -2  -6   34.43    4.21
   1  -2   6   34.01    3.37
  -1   2  -6   36.15    3.99
   1   2   6   36.59    4.43
   1   2   6   27.59    3.60
   1   2   6   30.97    3.41
   2  -2   6   36.65    3.79
  -2  -2  -6   44.50    4.03
  -2  -2  -6   38.25    4.82
   2  -2   6   35.79    3.78
  -2  -2  -6   37.85    3.94
   2  -2   6   41.69    5.14
   2   2   6   38.62    3.85
   2   2   6   33.35    4.04
  -2   2  -6   38.12    4.68
  -3  -2  -6  287.43   28.07
   3  -2   6  290.47   27.94
   3  -2   6  298.40   29.64
  -3  -2  -6  310.33   29.32
   3  -2   6  294.91   27.96
  -3   2  -6  295.28   27.98
  -3   2  -6  300.83   29.21
   3   2   6  267.64   28.34
  -4  -2  -6   39.12    5.33
  -4  -2  -6   34.53    3.59
   4  -2   6   32.96    3.51
   4  -2   6   37.14    6.32
   4  -2   6   33.46    3.54
  -4   2  -6   35.87    5.18
   4   2   6   30.33    5.91
   4   2   6   32.66    3.73
  -4   2  -6   34.00    3.52
   4   2   6   35.35    3.55
  -5  -2  -6    3.05    0.67
  -5  -2  -6    0.97    2.15
   5  -2   6    0.79    3.12
   5  -2   6    1.98    0.58
  -5   2  -6    3.32    2.28
   5   2   6    1.96    0.71
   5   2   6    6.36    3.27
  -5   2  -6    2.15    0.57
   6  -2   6   61.95   10.15
  -6  -2  -6   50.44    7.96
   6  -2   6   54.90    5.91
  -6  -2  -6   59.53    5.94
  -6   2  -6   59.24    5.88
  -6   2  -6   72.30    8.76
   6   2   6   56.21    6.07
   6   2   6   55.32    9.75
  -7  -2  -6   46.43    4.77
   7  -2   6   39.27    9.09
  -7  -2  -6   45.87    7.99
  -7   2  -6   46.66    4.66
   7   2   6   54.31   10.18
   7   2   6   39.61    4.81
  -7   2  -6   40.78    7.95
  -8  -2  -6    4.22    0.96
   8  -2   6    2.04    0.85
  -8  -2  -6    5.79    4.52
   8  -2   6    7.72    7.92
  -8   2  -6    1.32    5.82
  -8   2  -6    4.34    0.98
   8   2   6    2.17    1.01
   8   2   6    3.40    6.40
   9  -2   6    5.99    1.37
   9  -2   6    9.56    9.41
  -9  -2  -6    3.83    1.15
  -9  -2  -6    5.32    6.17
  -9   2  -6    4.18    1.09
   9   2   6    3.75    8.79
  -9   2  -6    1.21    5.94
   9   2   6    3.24    1.19
 -10  -2  -6    2.52    1.16
 -10   2  -6    5.43    1.28
  11  -3  -6    0.00   12.86
 -11  -3   6    3.73    1.30
  11   3  -6    2.83    1.22
 -11   3   6    5.31    1.30
 -11   3   6    1.16   10.54
  10  -3  -6  -13.29    9.07
 -10  -3   6    1.22    0.76
 -10  -3   6  -10.74    6.04
 -10   3   6   -0.40    0.81
  10   3  -6    1.19    8.21
  10   3  -6    0.61    0.66
 -10   3   6    6.39    7.48
  -9  -3   6    2.03    0.75
  -9  -3   6    1.67    5.56
   9  -3  -6   13.09    7.53
   9   3  -6    3.28    6.37
  -9   3   6    5.00    1.10
  -9   3   6    1.68    6.20
   9   3  -6    5.27    1.11
  -8  -3   6  129.68   12.43
  -8  -3   6  112.04   15.54
   8  -3  -6  114.44   17.20
  -8   3   6  136.06   17.21
   8   3  -6  126.17   16.29
  -8   3   6  125.52   12.49
  -7  -3   6    2.50    3.20
   7  -3  -6    4.02    4.52
  -7  -3   6    1.24    0.50
   7   3  -6    1.39    3.49
   7   3  -6    3.09    0.60
  -7   3   6    5.53    3.80
  -7   3   6    1.99    0.72
  -6  -3   6    1.37    0.50
  -6  -3   6    2.94    2.50
   6  -3  -6    2.00    3.47
  -6   3   6    3.39    3.32
  -6   3   6    0.71    0.44
   6   3  -6    0.97    0.37
  -5  -3   6   92.39   10.95
   5  -3  -6   88.66    9.05
   5  -3  -6   83.52    9.45
  -5  -3   6   94.18    9.18
   5  -3  -6   96.46   12.05
  -5   3   6  105.52    9.19
  -5   3   6   81.47   11.63
   5   3  -6   97.63   11.20
   5   3  -6   91.45    8.93
   4  -3  -6   79.51    8.12
   4  -3  -6   75.69    7.71
   4  -3  -6   91.72   10.67
  -4  -3   6   78.50    7.69
  -4  -3   6   76.05    9.15
  -4   3   6   74.32    7.74
  -4   3   6   90.07   10.44
   4   3  -6   82.94    9.52
   3  -3  -6    4.65    2.61
  -3  -3   6    8.82    2.28
  -3  -3   6    9.31    1.08
   3  -3  -6   10.47    1.73
  -3   3   6   12.41    3.49
   3   3  -6    7.98    2.43
  -3   3   6   11.03    1.20
  -3   3   6    9.99    1.50
   2  -3  -6  138.71   14.66
  -2  -3   6  171.26   15.45
   2  -3  -6  120.59   16.10
  -2   3   6  154.38   14.40
  -2   3   6  138.52   16.48
  -2   3   6  159.74   14.80
   2   3  -6  152.99   15.40
  -1  -3   6   53.19    5.46
   1  -3  -6   43.52    5.41
  -1   3   6   57.61    5.67
  -1   3   6   60.44    6.05
  -1   3   6   55.49    7.89
   0  -3  -6  209.93   19.81
   0  -3  -6  188.12   19.19
   0  -3   6  195.60   19.37
   0   3   6  237.51   20.01
   0   3  -6  205.69   19.28
   0   3   6  181.19   19.05
   0   3   6  177.77   19.32
  -1  -3  -6    4.76    0.95
   1  -3   6    6.04    1.49
   1  -3   6    4.07    0.64
   1  -3   6    3.73    0.54
  -1  -3  -6    3.55    1.45
   1   3   6    5.34    1.13
   1   3   6    6.77    1.88
   1   3   6    5.72    0.82
  -1   3  -6    5.11    1.22
  -2  -3  -6  131.79   13.41
   2  -3   6  129.71   12.24
   2  -3   6  134.90   13.57
  -2  -3  -6  134.73   12.45
  -2   3  -6  126.15   13.10
   2   3   6  126.78   12.32
   2   3   6  131.68   13.77
   2   3   6  108.32   12.59
   3  -3   6   11.01    1.29
  -3  -3  -6    7.13    2.26
   3  -3   6   14.27    3.08
  -3  -3  -6   13.67    1.67
  -3  -3  -6   12.17    1.43
   3   3   6   15.72    3.53
  -3   3  -6   11.79    1.34
   3   3   6   10.21    1.60
  -3   3  -6    8.48    2.37
   3   3   6   10.54    1.33
  -4  -3  -6    3.04    0.66
   4  -3   6    3.06    0.58
  -4  -3  -6    2.92    1.89
   4  -3   6    3.83    2.52
   4   3   6    1.55    0.72
   4   3   6    1.88    0.63
  -4   3  -6    3.05    1.91
   4   3   6    0.48    2.20
  -4   3  -6    3.22    0.61
  -5  -3  -6    8.24    2.95
  -5  -3  -6   13.12    1.52
   5  -3   6   30.19    5.91
   5   3   6    8.44    1.72
   5   3   6   12.26    4.34
  -5   3  -6   10.79    3.19
  -5   3  -6   11.29    1.39
   6  -3   6    7.52    1.09
  -6  -3  -6    6.26    1.10
  -6  -3  -6    9.27    3.39
   6  -3   6   10.04    4.79
   6   3   6    5.14    1.26
   6   3   6    7.98    4.39
  -6   3  -6    7.68    3.37
  -6   3  -6    4.93    0.96
  -7  -3  -6   38.19    4.10
   7  -3   6   61.40   10.61
  -7  -3  -6   40.08    7.87
   7   3   6   34.58    9.50
  -7   3  -6   37.87    7.32
   7   3   6   33.25    4.24
  -7   3  -6   38.71    4.02
  -8  -3  -6   32.42    3.40
   8  -3   6   29.50    3.37
  -8  -3  -6   30.43    7.07
  -8   3  -6   24.63    3.21
  -8   3  -6   22.46    6.75
   8   3   6   29.10    3.63
   8   3   6   32.72    9.28
  -9  -3  -6   -4.45    5.56
  -9  -3  -6    5.84    1.27
   9  -3   6    4.50    1.18
  -9   3  -6    1.90    0.96
   9   3   6    9.27    8.91
   9   3   6    3.00    1.23
  11  -4  -6   -5.58   13.15
 -11   4   6    3.18   11.58
 -10  -4   6    0.88    0.78
 -10  -4   6    3.66    6.54
  10  -4  -6    1.41   10.12
  10   4  -6    6.25    7.91
 -10   4   6    8.58    8.26
 -10   4   6    2.55    0.90
  10   4  -6    1.50    0.85
  -9  -4   6    4.85    5.04
   9  -4  -6   -0.83    7.62
  -9  -4   6    6.51    1.30
   9   4  -6    5.52    6.08
  -9   4   6    4.54    6.81
  -9   4   6    9.10    1.50
   9   4  -6    6.95    1.34
  -8  -4   6   30.59    3.58
  -8  -4   6   28.79    6.67
   8   4  -6   30.54    7.70
   8   4  -6   36.84    3.62
  -8   4   6   28.62    3.59
  -7  -4   6   55.99    5.56
   7  -4  -6   60.14   11.04
  -7   4   6   45.99    9.54
  -7   4   6   62.21    5.67
   7   4  -6   52.91    5.49
   7   4  -6   47.83    5.33
  -6  -4   6   54.01    5.02
  -6  -4   6   51.56    7.48
   6  -4  -6   40.53    8.61
  -6   4   6   49.47    5.07
  -6   4   6   49.29    8.93
   6   4  -6   51.06    4.95
   6   4  -6   41.83    4.79
   6   4  -6   54.29    7.72
   5  -4  -6   39.91    7.79
   5  -4  -6   36.68    3.98
   5  -4  -6   37.06    4.39
  -5  -4   6   38.22    3.88
  -5  -4   6   37.09    5.70
   5   4  -6   37.75    3.83
  -5   4   6   38.93    7.50
  -5   4   6   37.76    3.95
   5   4  -6   38.08    6.35
   4  -4  -6   24.76    2.70
  -4  -4   6   26.50    4.44
  -4  -4   6   26.68    2.68
   4  -4  -6   19.36    5.20
  -4   4   6   23.98    2.74
   4   4  -6   26.95    2.64
   4   4  -6   27.61    4.65
  -4   4   6   24.47    5.49
   3  -4  -6  254.74   25.82
  -3  -4   6  248.24   26.62
  -3  -4   6  255.48   25.33
   3  -4  -6  238.43   27.67
  -3   4   6  306.87   25.99
   3   4  -6  263.27   26.58
  -3   4   6  261.58   25.46
  -3   4   6  288.62   28.10
   3   4  -6  273.49   25.33
   2  -4  -6   65.75    7.05
  -2  -4   6   70.78    7.42
  -2   4   6   64.32    6.71
  -2   4   6   66.69    9.25
  -2   4   6   76.24    7.23
  -1  -4   6   48.37    5.19
   1  -4  -6   35.64    4.80
  -1  -4   6   50.75    4.78
  -1   4   6   58.65    7.88
  -1   4   6   45.64    5.37
  -1   4   6   47.88    5.07
   0  -4  -6  110.15   12.05
   0  -4   6  117.12   11.61
   0  -4  -6  106.51   11.52
   0   4   6  116.58   11.37
   0   4   6  110.52   11.73
   0   4   6  115.70   12.17
   0   4  -6  133.32   11.51
  -1  -4  -6   11.75    2.43
  -1  -4  -6   11.06    1.55
   1  -4   6   12.76    2.23
   1   4   6    9.13    1.23
   1   4   6   10.20    2.43
   1   4   6    8.91    1.78
  -1   4  -6   10.85    1.84
   2  -4   6   82.79    8.14
   2  -4   6   89.06    9.50
  -2  -4  -6  100.06    8.59
  -2  -4  -6   78.83    9.29
  -2   4  -6   78.13    8.94
   2   4   6   92.28    9.87
   2   4   6   71.47    8.80
   2   4   6   82.75    8.25
   3  -4   6   24.77    4.34
   3  -4   6   16.99    2.07
  -3  -4  -6   19.30    2.26
  -3  -4  -6   21.53    3.75
  -3  -4  -6   23.26    2.46
   3   4   6   17.97    2.53
   3   4   6   19.95    2.18
  -3   4  -6   18.44    3.99
  -3   4  -6   21.28    2.12
   3   4   6   18.69    4.15
  -4  -4  -6   21.49    2.48
   4  -4   6   20.47    2.35
   4  -4   6   22.33    4.77
  -4  -4  -6   25.50    4.38
   4   4   6   28.07    5.36
  -4   4  -6   22.73    2.35
   4   4   6   20.51    2.69
  -4   4  -6   24.17    4.27
   5  -4   6    4.89    3.24
  -5  -4  -6    5.42    2.59
  -5  -4  -6    7.25    1.11
  -5   4  -6    4.70    2.45
   5   4   6    1.02    3.33
   5   4   6    4.49    1.17
  -6  -4  -6   14.27    1.97
   6  -4   6   24.72    6.41
  -6  -4  -6   15.96    4.19
  -6   4  -6   16.48    1.90
   6   4   6   16.30    2.34
   6   4   6   21.03    6.19
  -6   4  -6   14.91    4.57
  -7  -4  -6   44.08    4.93
   7  -4   6   48.79    9.97
  -7  -4  -6   46.18    8.22
  -7   4  -6   45.22    8.24
   7   4   6   44.45    5.23
  -7   4  -6   48.77    4.85
   7   4   6   56.44   10.24
  -8  -4  -6    6.12    1.26
   8  -4   6    6.30    1.24
  -8  -4  -6    1.42    4.47
   8  -4   6   12.73    9.44
   8   4   6    6.57    7.23
   8   4   6    4.89    1.44
  -8   4  -6    4.03    4.81
  -8   4  -6    4.92    1.27
  -9  -4  -6    5.41    1.34
   9  -4   6    5.57    1.41
  -9  -4  -6   12.28    6.52
   9   4   6    4.73    9.94
   9   4   6    5.39    1.59
  -9   4  -6    5.58    1.16
 -10  -5   6    1.04    0.87
  10  -5  -6   -4.19   10.29
 -10   5   6   -3.66    8.16
  10   5  -6   -4.57    7.80
 -10   5   6    0.13    0.74
  10   5  -6    0.40    0.81
  -9  -5   6    1.28    4.92
   9  -5  -6    6.64    7.99
  -9  -5   6    6.32    1.31
   9   5  -6    8.00    1.55
  -9   5   6    2.83    6.73
   9   5  -6   11.45    7.19
  -9   5   6    7.22    1.38
   8  -5  -6  105.53   16.47
  -8  -5   6  116.20   10.74
  -8  -5   6  103.72   13.75
   8   5  -6   93.94   10.44
  -8   5   6   83.29   15.27
   8   5  -6  116.82   10.75
   8   5  -6   99.69   14.57
  -8   5   6  115.17   10.80
  -7  -5   6   32.89    6.30
  -7  -5   6   34.15    3.50
   7   5  -6   32.96    3.49
   7   5  -6   30.18    3.26
   7   5  -6   25.72    6.49
  -7   5   6   31.94    3.54
  -6  -5   6   29.21    5.50
  -6  -5   6   34.19    3.37
   6  -5  -6   39.79    8.26
  -6   5   6   27.68    6.83
  -6   5   6   32.49    3.43
   6   5  -6   31.31    3.34
   6   5  -6   28.77    3.13
   6   5  -6   32.72    6.21
  -5  -5   6   53.69    7.16
   5  -5  -6   67.38    9.73
  -5  -5   6   61.81    5.54
   5   5  -6   51.76    5.50
  -5   5   6   65.92    9.19
  -5   5   6   52.67    5.59
   5   5  -6   44.23    7.21
   4  -5  -6   94.53   12.37
   4  -5  -6   76.18    9.49
  -4  -5   6  104.12    9.06
   4  -5  -6   90.76    9.11
  -4  -5   6   85.04   10.17
   4   5  -6  101.41    9.10
  -4   5   6   91.74    9.16
   4   5  -6   84.78   10.40
  -4   5   6   98.87    9.70
  -4   5   6   93.55   11.95
  -3  -5   6   19.11    1.85
  -3  -5   6   21.63    2.93
   3  -5  -6   19.66    4.82
   3  -5  -6   15.53    2.33
   3   5  -6   17.58    1.93
  -3   5   6   17.10    1.98
  -3   5   6   18.56    4.68
   3   5  -6   16.54    3.11
  -2  -5   6  132.32   13.42
   2  -5  -6  122.82   13.42
   2   5  -6  146.05   13.64
  -2   5   6  152.43   16.12
  -2   5   6  138.91   13.08
  -2   5   6  129.68   13.55
  -1  -5   6    0.15    0.58
   1  -5  -6    1.20    0.61
  -1  -5   6    0.85    0.45
  -1   5   6    0.90    0.63
  -1   5   6    2.41    2.74
   0  -5  -6  270.03   26.52
   0  -5   6  258.79   25.26
   0  -5  -6  232.10   25.32
   0  -5   6  267.13   24.94
   0   5   6  253.25   25.10
   0   5   6  252.81   25.59
   0   5  -6  292.75   25.12
   1  -5   6   41.11    4.26
  -1  -5  -6   40.95    4.73
  -1  -5  -6   45.48    5.49
   1  -5   6   44.82    5.13
  -1   5  -6   47.54    4.82
   1   5   6   47.86    5.81
   1   5   6   39.15    4.92
   1   5   6   46.72    4.45
  -2  -5  -6  182.67   15.44
   2  -5   6  173.62   16.38
   2  -5   6  147.86   14.89
  -2  -5  -6  148.88   15.16
  -2  -5  -6  148.78   16.14
   2   5   6  149.61   16.53
   2   5   6  137.55   15.52
  -2   5  -6  160.57   15.82
  -3  -5  -6   13.40    2.93
  -3  -5  -6    8.92    1.38
   3  -5   6    8.28    2.65
  -3  -5  -6   12.02    1.58
   3  -5   6    7.94    1.06
   3   5   6   11.37    3.19
   3   5   6    8.12    1.14
  -3   5  -6    9.16    2.48
   3   5   6    8.08    1.69
  -4  -5  -6   10.35    2.95
   4  -5   6   16.93    4.11
   4  -5   6   11.55    1.31
  -4  -5  -6   10.50    1.41
  -4   5  -6    7.92    2.80
   4   5   6    9.76    3.89
  -4   5  -6   10.88    1.25
   4   5   6    6.42    1.69
   5  -5   6   36.36    6.64
  -5  -5  -6   23.71    4.93
  -5  -5  -6   22.49    2.77
  -5   5  -6   27.47    2.67
   5   5   6   28.15    6.07
   5   5   6   21.47    3.16
  -5   5  -6   23.81    4.89
  -6  -5  -6    3.71    0.85
  -6  -5  -6    4.35    3.15
   6  -5   6    1.31    4.30
   6   5   6    3.68    1.25
  -6   5  -6    4.24    0.78
   6   5   6    2.38    4.38
  -6   5  -6    2.49    3.04
  -7  -5  -6   37.50    4.00
  -7  -5  -6   38.98    7.50
  -7   5  -6   38.09    3.83
   7   5   6   29.89    4.26
   7   5   6   26.45    8.43
  -7   5  -6   45.03    8.11
  -8  -5  -6   13.16    5.53
  -8  -5  -6   11.57    1.93
   8   5   6   12.01    2.44
  -8   5  -6   12.94    1.74
   8   5   6   17.34    8.16
   9  -5   6    6.95    1.56
  -9  -5  -6    7.64    1.60
  -9  -5  -6    1.60    5.88
  -9   5  -6    8.98    1.43
   9   5   6    7.18    2.31
   9   5   6   17.10   10.15
 -10  -6   6    3.67    1.15
  10  -6  -6   13.94   13.67
 -10   6   6   -0.08    8.91
 -10   6   6    3.16    1.12
  10   6  -6    6.57    1.53
  -9  -6   6    6.20    5.27
  -9  -6   6    2.56    0.80
   9  -6  -6    8.88    9.09
   9   6  -6    0.92    0.75
  -9   6   6    0.97    0.73
   9   6  -6   -5.32    5.90
  -9   6   6  -14.64    6.58
  -8  -6   6    6.27    1.25
   8  -6  -6    2.88    6.61
  -8  -6   6    3.16    4.09
   8   6  -6    6.74    1.03
   8   6  -6    4.48    4.74
  -8   6   6   12.50    6.88
  -8   6   6    6.93    1.32
   8   6  -6    9.11    1.53
  -7  -6   6   11.48    1.43
   7  -6  -6   12.00    6.24
  -7  -6   6   14.56    4.04
   7   6  -6    7.84    1.12
   7   6  -6    9.44    1.48
  -7   6   6   13.21    5.38
   7   6  -6   18.12    5.10
  -7   6   6    9.05    1.47
   6  -6  -6    5.32    7.47
  -6  -6   6    8.09    1.11
   6   6  -6    5.61    1.12
  -6   6   6   12.43    6.99
  -6   6   6    5.02    1.08
  -5  -6   6   82.70    8.24
   5  -6  -6   87.14   12.34
  -5  -6   6   78.34    9.63
   5   6  -6   87.32    8.38
  -5   6   6   83.37    8.37
   5   6  -6   74.30   10.00
  -5   6   6  106.37   12.39
   4  -6  -6   17.39    5.46
  -4  -6   6   19.23    3.51
   4  -6  -6   18.94    2.92
  -4  -6   6   25.34    2.35
   4  -6  -6   21.29    2.50
   4   6  -6   21.48    2.46
  -4   6   6   27.07    3.10
  -4   6   6   21.43    2.44
   4   6  -6   23.13    4.01
  -4   6   6   15.16    4.52
  -3  -6   6  148.82   12.93
   3  -6  -6  112.30   13.47
  -3  -6   6  128.48   13.58
   3  -6  -6  104.58   15.51
  -3   6   6  131.15   13.63
  -3   6   6  149.24   13.13
   3   6  -6  143.44   13.96
  -3   6   6  150.50   16.16
   3   6  -6  134.28   13.03
  -2  -6   6   77.60    7.47
  -2  -6   6   82.41    7.35
  -2   6   6   66.50    7.90
  -2   6   6   66.77   10.09
  -2   6   6   71.37    7.51
   1  -6  -6   24.83    3.46
  -1   6   6   33.67    3.12
  -1   6   6   42.14    7.22
  -1   6   6   26.65    4.07
   0  -6   6  123.64   11.41
   0  -6  -6   99.51   11.90
   0   6   6  113.08   12.29
   0   6   6  129.50   12.69
   0   6   6  121.79   11.51
   1  -6   6  128.46   13.25
  -1  -6  -6  123.32   13.56
   1  -6   6  139.80   13.00
   1  -6   6  164.42   13.95
  -1  -6  -6  154.26   14.51
   1   6   6  110.48   13.71
   1   6   6  137.25   13.20
   1   6   6  139.78   14.69
  -1   6  -6  138.33   13.47
  -2  -6  -6   44.50    4.68
  -2  -6  -6   43.52    5.70
   2  -6   6   45.41    4.37
  -2  -6  -6   52.57    4.99
   2  -6   6   56.92    5.94
   2   6   6   41.44    4.49
   2   6   6   40.16    5.09
  -2   6  -6   36.07    5.11
  -3  -6  -6  200.69   18.14
   3  -6   6  152.16   19.28
  -3  -6  -6  203.45   19.53
   3  -6   6  188.87   17.85
  -3   6  -6  173.19   19.01
   3   6   6  192.16   20.08
   3   6   6  200.84   17.97
   3   6   6  170.46   18.55
   4  -6   6   18.76    4.45
   4  -6   6   16.13    1.79
  -4  -6  -6   15.90    3.80
  -4  -6  -6   17.67    1.98
   4   6   6   13.66    2.67
  -4   6  -6   16.50    3.54
  -4   6  -6   14.67    1.70
   4   6   6   12.07    4.08
  -5  -6  -6   13.22    3.94
  -5  -6  -6   14.12    1.90
   5  -6   6   22.37    5.48
  -5   6  -6   15.67    1.70
   5   6   6   12.81    4.71
  -5   6  -6   15.41    3.96
   5   6   6   12.85    2.46
  -6  -6  -6   79.59   10.19
  -6  -6  -6   72.43    7.92
   6   6   6   75.27    9.39
   6   6   6   94.23   11.99
  -6   6  -6   74.64    7.53
  -7  -6  -6    4.77    1.15
  -7  -6  -6    2.54    3.96
   7  -6   6    7.20    6.45
  -7   6  -6    5.40    0.96
  -7   6  -6    8.38    4.46
   7   6   6    7.89    6.12
   7   6   6    7.06    1.72
  -8  -6  -6   20.67    5.82
  -8  -6  -6   17.10    2.31
   8   6   6   14.26    2.82
   8   6   6    6.96    7.96
  -8   6  -6   16.59    2.09
  -9  -6  -6   14.20    2.30
  -9  -6  -6   18.42   11.48
   9   6   6   13.10   10.65
   9   6   6   12.60    3.29
  -9   6  -6   14.08    2.03
 -10  -7   6   49.15    4.90
  10  -7  -6   36.29   14.37
 -10   7   6   38.93   12.50
  10   7  -6   35.30    5.00
 -10   7   6   47.51    4.91
   9  -7  -6   -9.71    9.29
  -9  -7   6    1.35    0.76
  -9  -7   6    3.29    4.90
   9   7  -6    3.91    1.21
   9   7  -6    8.58    6.59
  -9   7   6   -2.40    7.58
   9   7  -6    2.15    0.74
  -9   7   6    5.58    1.14
  -8  -7   6    3.00    0.74
  -8  -7   6   -1.08    3.70
   8  -7  -6    3.64    7.24
   8   7  -6    1.07    0.45
  -8   7   6   -0.62    6.28
  -8   7   6    3.08    0.78
   8   7  -6    0.10    0.78
   8   7  -6    6.03    4.82
  -7  -7   6    6.89    1.18
  -7  -7   6    8.62    3.61
   7  -7  -6    4.78    5.95
  -7   7   6    9.67    5.58
   7   7  -6   11.61    4.59
  -7   7   6    8.55    1.40
   7   7  -6    6.89    1.46
  -6  -7   6    3.38    2.48
  -6  -7   6    1.21    0.45
   6  -7  -6   -4.82    4.56
  -6   7   6    1.11    3.98
   6   7  -6    0.46    0.65
  -6   7   6    1.77    0.58
   6   7  -6    1.85    2.99
  -5  -7   6   11.27    1.40
  -5  -7   6   11.62    2.97
   5  -7  -6    6.17    4.83
   5   7  -6   10.85    1.68
  -5   7   6   13.36    1.58
  -5   7   6   18.07    5.22
   5   7  -6   11.53    3.17
  -4  -7   6   29.15    4.26
  -4  -7   6   33.44    3.31
   4  -7  -6   19.26    6.21
  -4   7   6   29.96    6.70
  -4   7   6   37.29    3.51
   4   7  -6   28.43    3.49
   4   7  -6   33.52    4.81
  -4   7   6   39.38    4.20
  -3  -7   6   41.60    4.71
   3  -7  -6   42.40    8.10
  -3  -7   6   40.04    4.15
  -3   7   6   59.43    8.08
   3   7  -6   40.67    5.01
  -3   7   6   45.18    4.38
   3   7  -6   41.00    4.30
  -3   7   6   47.24    5.06
   2  -7  -6   13.81    2.47
  -2   7   6   21.25    2.75
  -2   7   6   20.15    2.11
  -2   7   6   22.36    5.57
  -2   7   6   22.76    3.68
   1  -7  -6    8.23    1.94
  -1  -7   6   14.32    1.48
  -1   7   6   15.58    2.63
  -1   7   6   17.91    5.04
  -1   7   6   11.27    1.67
  -1   7   6   16.90    2.92
  -1   7   6   12.45    1.62
   0  -7   6  152.13   15.46
   0  -7  -6  134.82   15.80
   0   7   6  168.97   16.25
   0   7   6  172.00   16.76
   0   7   6  195.48   19.81
   0   7   6  166.34   15.49
  -1  -7  -6   33.91    4.37
   1  -7   6   35.36    4.53
  -1  -7  -6   43.48    5.25
   1  -7   6   37.06    3.74
   1  -7   6   39.71    4.14
   1   7   6   33.15    4.60
   1   7   6   44.26    5.63
  -1   7  -6   46.96    4.31
   2  -7   6   24.08    2.56
  -2  -7  -6   26.95    4.10
  -2  -7  -6   24.89    2.91
   2  -7   6   23.16    2.95
   2  -7   6   23.35    4.15
   2   7   6   30.27    5.03
   2   7   6   22.95    3.44
  -2   7  -6   30.56    3.60
   2   7   6   28.51    2.75
   3  -7   6   13.25    1.47
   3  -7   6   14.75    2.04
  -3  -7  -6    8.33    2.94
   3  -7   6   10.94    3.14
  -3  -7  -6   16.56    1.81
   3   7   6   10.55    2.30
   3   7   6   12.40    1.56
  -3   7  -6   11.23    2.63
   4  -7   6   21.59    2.39
   4  -7   6   21.85    4.69
  -4  -7  -6   21.69    4.39
  -4  -7  -6   24.68    2.65
  -4   7  -6   29.35    4.83
   4   7   6   18.67    3.41
   4   7   6   15.35    4.98
   5  -7   6   57.71    8.97
  -5  -7  -6   65.82    6.16
  -5  -7  -6   58.82    8.16
   5   7   6   60.99    9.84
  -5   7  -6   62.55    8.21
   5   7   6   48.41    6.52
  -5   7  -6   58.71    5.79
  -6  -7  -6    6.05    3.40
  -6  -7  -6    5.26    1.11
   6   7   6    2.37    1.34
   6   7   6    2.48    4.64
  -6   7  -6    0.90    3.43
  -7  -7  -6   -1.29    3.54
  -7  -7  -6    2.98    0.84
   7   7   6   -2.81    5.88
   7   7   6    3.43    1.42
  -8  -7  -6   16.22    2.09
  -8  -7  -6   13.57    5.68
   8   7   6   14.39    2.93
   8   7   6   15.08    8.78
  -8   7  -6   12.93    1.92
  -9  -7  -6    3.34    1.10
  -9   7  -6    1.92    0.88
   9   7   6   -2.77    1.48
 -10  -8   6    4.41    1.25
 -10   8   6    8.00    1.60
  10   8  -6    5.26    1.68
  -9  -8   6    2.56    5.37
  -9  -8   6    3.24    0.96
  -9   8   6    0.84    8.74
   9   8  -6    3.26    1.39
   9   8  -6    2.68    6.65
  -9   8   6    4.57    1.06
  -8  -8   6    3.68    3.61
   8  -8  -6    4.58    8.43
   8   8  -6   -1.20    4.77
   8   8  -6    1.70    0.97
  -8   8   6   -5.16    6.35
  -8   8   6    0.69    0.64
   7  -8  -6   54.12   11.17
  -7  -8   6   44.72    4.63
  -7  -8   6   40.95    7.06
  -7   8   6   51.74   10.37
   7   8  -6   39.76    7.78
   7   8  -6   39.94    4.92
  -7   8   6   48.57    4.78
  -6  -8   6    7.21    2.88
   6  -8  -6    4.91    5.78
  -6  -8   6    5.08    0.96
   6   8  -6    4.71    3.19
  -6   8   6    9.82    5.27
  -6   8   6    7.28    1.16
   6   8  -6    4.74    1.83
  -5  -8   6   34.75    3.51
   5  -8  -6   17.63    7.44
  -5  -8   6   35.94    4.96
   5   8  -6   33.49    3.85
  -5   8   6   27.53    7.01
  -5   8   6   39.28    3.71
   5   8  -6   25.81    5.18
  -4  -8   6    3.46    0.54
   4  -8  -6    2.76    4.23
  -4  -8   6    1.19    1.31
  -4   8   6    3.40    3.29
   4   8  -6    2.11    1.83
   4   8  -6    2.17    0.72
  -4   8   6    1.81    0.57
  -4   8   6    1.08    0.90
   3  -8  -6   62.13   11.63
  -3  -8   6   98.54    8.82
  -3  -8   6   93.53    9.14
   3   8  -6   86.40    9.39
   3   8  -6   78.84    8.96
  -3   8   6   98.40    9.04
  -3   8   6  103.06   12.83
  -3   8   6  105.52    9.87
  -2  -8   6   17.82    1.80
  -2   8   6   18.50    1.99
  -2   8   6   18.04    2.62
   2   8  -6   15.45    1.91
  -2   8   6   24.02    3.77
  -2   8   6   18.93    5.81
   1  -8  -6   83.08    9.71
  -1  -8   6   95.13    9.14
  -1   8   6  107.26   10.59
  -1   8   6   94.60    9.93
  -1   8   6   94.89   12.62
  -1   8   6   90.36    9.11
   0  -8  -6   47.25    6.14
   0  -8   6   50.13    5.59
   0   8   6   72.19   11.31
   0   8   6   54.40    6.32
   0   8   6   65.01    5.52
   0   8   6   48.93    6.75
   1  -8   6  106.18   10.09
   1  -8   6  100.18    9.73
   1  -8   6   95.78    9.26
  -1  -8  -6   85.29   10.57
   1   8   6  103.08   11.12
   1   8   6   81.16   10.19
  -1   8  -6  103.12    9.63
   1   8   6   96.62    9.48
  -2  -8  -6   29.58    4.48
   2  -8   6   24.26    2.75
   2  -8   6   33.17    4.38
   2  -8   6   30.11    3.32
  -2   8  -6   28.65    3.70
   2   8   6   28.50    5.08
   2   8   6   28.01    2.93
  -3  -8  -6   78.82    7.53
   3  -8   6   69.48    8.98
   3  -8   6   78.98    7.89
   3  -8   6   70.73    7.16
  -3  -8  -6   70.26    8.89
   3   8   6   70.48    8.15
   3   8   6   71.28    9.72
  -3   8  -6   72.69    8.47
  -4  -8  -6   10.12    1.57
  -4  -8  -6    8.82    2.93
   4  -8   6    8.11    1.17
   4   8   6    6.96    4.29
  -4   8  -6   11.67    3.03
   4   8   6    8.51    2.13
  -5  -8  -6   22.38    2.66
  -5  -8  -6   21.59    4.78
   5   8   6   25.32    6.40
  -5   8  -6   21.06    4.80
   5   8   6   21.55    4.00
  -6  -8  -6   66.27    9.12
  -6  -8  -6   72.50    6.66
[truncated: 350,729 more chars]
