# Supplementary material for: Order–order assembly transition-driven polyamines detection based on iron−sulfur complexes
Source: Commun Chem. 2023 Jul 7;6:146. doi: 10.1038/s42004-023-00942-1 (PMC10328931; doi:10.1038/s42004-023-00942-1)
Supplement: Supplementary file 6 — Supplementary Data 3 [file 42004_2023_942_MOESM6_ESM.cif]

 
data_2
 
_audit_creation_method            'SHELXL-2014/7'
_shelx_SHELXL_version_number      '2014/7'
_chemical_name_systematic         ?
_chemical_name_common             ?
_chemical_melting_point           ?
_chemical_formula_moiety          ?
_chemical_formula_sum
 'C8 H20 Cl2 N4 Zn' 
_chemical_formula_weight          308.55

loop_
 _atom_type_symbol
 _atom_type_description
 _atom_type_scat_dispersion_real
 _atom_type_scat_dispersion_imag
 _atom_type_scat_source
 'C'  'C'   0.0033   0.0016
 'International Tables Vol C Tables 4.2.6.8 and 6.1.1.4'
 'H'  'H'   0.0000   0.0000
 'International Tables Vol C Tables 4.2.6.8 and 6.1.1.4'
 'Cl'  'Cl'   0.1484   0.1585
 'International Tables Vol C Tables 4.2.6.8 and 6.1.1.4'
 'N'  'N'   0.0061   0.0033
 'International Tables Vol C Tables 4.2.6.8 and 6.1.1.4'
 'Zn'  'Zn'   0.2839   1.4301
 'International Tables Vol C Tables 4.2.6.8 and 6.1.1.4'
 
_space_group_crystal_system       orthorhombic 
_space_group_IT_number            2
_space_group_name_H-M_alt         'P -1'
_space_group_name_Hall            '-P 1'
 
_shelx_space_group_comment
;
The symmetry employed for this shelxl refinement is uniquely defined
by the following loop, which should always be used as a source of
symmetry information in preference to the above space-group names.
They are only intended as comments.
;
 
loop_
 _space_group_symop_operation_xyz
 'x, y, z'
 '-x, -y, -z'
 
_cell_length_a                    9.3811(8)
_cell_length_b                    9.3810(8)
_cell_length_c                    7.5537(7)
_cell_angle_alpha                 90
_cell_angle_beta                  90
_cell_angle_gamma                 90
_cell_volume                      664.76(10)
_cell_formula_units_Z             2
_cell_measurement_temperature     120(2)
_cell_measurement_reflns_used    5633
_cell_measurement_theta_min        2.70
_cell_measurement_theta_max       27.44
 
_exptl_crystal_description        block
_exptl_crystal_colour             white
_exptl_crystal_density_meas       ?
_exptl_crystal_density_method     ?
_exptl_crystal_density_diffrn     1.541          
_exptl_crystal_F_000              320
_exptl_transmission_factor_min    ?
_exptl_transmission_factor_max    ?
_exptl_crystal_size_max           0.150
_exptl_crystal_size_mid           0.150
_exptl_crystal_size_min           0.150
_exptl_absorpt_coefficient_mu     2.226
_shelx_estimated_absorpt_T_min    0.731
_shelx_estimated_absorpt_T_max    0.731
_exptl_absorpt_correction_type    ?
_exptl_absorpt_correction_T_min   ?
_exptl_absorpt_correction_T_max   ?
_exptl_absorpt_process_details    ?
_exptl_absorpt_special_details    ?
_diffrn_ambient_temperature       120(2)
_diffrn_radiation_wavelength      0.71073
_diffrn_radiation_type           'MoK\a'
_diffrn_radiation_source         'sealed tube'
_diffrn_radiation_monochromator  'graphite'
_diffrn_measurement_device_type  'CCD area detector'
_diffrn_measurement_method       'phi and omega scans'
_diffrn_detector_area_resol_mean  ?
_diffrn_reflns_number             10219
_diffrn_reflns_av_unetI/netI      0.0526
_diffrn_reflns_av_R_equivalents   0.0577
_diffrn_reflns_limit_h_min        -12
_diffrn_reflns_limit_h_max        12
_diffrn_reflns_limit_k_min        -12
_diffrn_reflns_limit_k_max        12
_diffrn_reflns_limit_l_min        -9
_diffrn_reflns_limit_l_max        9
_diffrn_reflns_theta_min          2.171
_diffrn_reflns_theta_max          27.442
_diffrn_reflns_theta_full         25.242
_diffrn_measured_fraction_theta_max   0.977
_diffrn_measured_fraction_theta_full  0.987
_diffrn_reflns_Laue_measured_fraction_max    0.977
_diffrn_reflns_Laue_measured_fraction_full   0.987
_diffrn_reflns_point_group_measured_fraction_max   0.977
_diffrn_reflns_point_group_measured_fraction_full  0.987
_reflns_number_total              2958
_reflns_number_gt                 2558
_reflns_threshold_expression      'I > 2\s(I)'
_reflns_Friedel_coverage          0.000
_reflns_Friedel_fraction_max      .
_reflns_Friedel_fraction_full     .
 
_reflns_special_details
;
 Reflections were merged by SHELXL according to the crystal
 class for the calculation of statistics and refinement.
 
 _reflns_Friedel_fraction is defined as the number of unique
 Friedel pairs measured divided by the number that would be
 possible theoretically, ignoring centric projections and
 systematic absences.
;
 
_computing_data_collection      'Bruker SMART'
_computing_cell_refinement      'Bruker SMART'
_computing_data_reduction       'Bruker SAINT'
_computing_structure_solution   'Bruker SHELXTL'
_computing_structure_refinement 'Bruker SHELXTL'
_computing_molecular_graphics   'Bruker SHELXTL'
_computing_publication_material 'Bruker SHELXTL'
_refine_special_details           ?
_refine_ls_structure_factor_coef  Fsqd
_refine_ls_matrix_type            full
_refine_ls_weighting_scheme       calc
_refine_ls_weighting_details
'w=1/[\s^2^(Fo^2^)+(0.0155P)^2^+0.0323P] where P=(Fo^2^+2Fc^2^)/3'
_atom_sites_solution_primary      ?
_atom_sites_solution_secondary    ?
_atom_sites_solution_hydrogens    geom
_refine_ls_hydrogen_treatment     mixed
_refine_ls_extinction_method      none
_refine_ls_extinction_coef        .
_refine_ls_number_reflns          2958
_refine_ls_number_parameters      217
_refine_ls_number_restraints      0
_refine_ls_R_factor_all           0.0317
_refine_ls_R_factor_gt            0.0257
_refine_ls_wR_factor_ref          0.0655
_refine_ls_wR_factor_gt           0.0627
_refine_ls_goodness_of_fit_ref    1.037
_refine_ls_restrained_S_all       1.037
_refine_ls_shift/su_max           0.001
_refine_ls_shift/su_mean          0.000
 
loop_
 _atom_site_label
 _atom_site_type_symbol
 _atom_site_fract_x
 _atom_site_fract_y
 _atom_site_fract_z
 _atom_site_U_iso_or_equiv
 _atom_site_adp_type
 _atom_site_occupancy
 _atom_site_site_symmetry_order  
 _atom_site_calc_flag
 _atom_site_refinement_flags_posn
 _atom_site_refinement_flags_adp
 _atom_site_refinement_flags_occupancy
 _atom_site_disorder_assembly
 _atom_site_disorder_group
Zn01 Zn 0.25000(2) 0.75003(2) 0.58216(2) 0.01785(8) Uani 1 1 d . . . . .
Cl02 Cl 0.24998(5) 0.75007(6) 0.28559(5) 0.02749(12) Uani 1 1 d . . . . .
Cl03 Cl 0.75005(5) 0.74994(6) 0.50012(7) 0.02801(12) Uani 1 1 d . . . . .
C004 C 0.4511(2) 0.9505(2) 0.7599(2) 0.0303(5) Uani 1 1 d . . . . .
H00D H 0.4761 1.0175 0.6636 0.036 Uiso 0.500(3) 1 calc R U P A 2
H00C H 0.5223 0.9611 0.8558 0.036 Uiso 0.500(3) 1 calc R U P A 2
H00B H 0.4624 1.0217 0.8555 0.036 Uiso 0.500(3) 1 calc R U P A 1
H00A H 0.5184 0.9747 0.6635 0.036 Uiso 0.500(3) 1 calc R U P A 1
C005 C 0.0491(2) 0.5489(2) 0.7594(2) 0.0306(5) Uani 1 1 d . . . . .
H00E H 0.0385 0.4777 0.8552 0.037 Uiso 0.500(3) 1 calc R U P A 1
H00F H -0.0181 0.5242 0.6632 0.037 Uiso 0.500(3) 1 calc R U P A 1
H00G H 0.0252 0.4819 0.6627 0.037 Uiso 0.500(3) 1 calc R U P A 2
H00H H -0.0224 0.5376 0.8547 0.037 Uiso 0.500(3) 1 calc R U P A 2
C006 C 0.4503(2) 0.5493(2) 0.7593(2) 0.0293(5) Uani 1 1 d . . . . .
H00K H 0.5171 0.5251 0.6623 0.035 Uiso 0.500(3) 1 calc R U P A 2
H00L H 0.4615 0.4775 0.8544 0.035 Uiso 0.500(3) 1 calc R U P A 2
H00I H 0.5218 0.5381 0.8547 0.035 Uiso 0.500(3) 1 calc R U P A 1
H00J H 0.4747 0.4822 0.6627 0.035 Uiso 0.500(3) 1 calc R U P A 1
C007 C 0.0497(2) 0.9514(2) 0.7591(2) 0.0297(5) Uani 1 1 d . . . . .
H00O H -0.0172 0.9762 0.6626 0.036 Uiso 0.500(3) 1 calc R U P A 2
H00P H 0.0391 1.0228 0.8547 0.036 Uiso 0.500(3) 1 calc R U P A 2
H00N H -0.0218 0.9630 0.8543 0.036 Uiso 0.500(3) 1 calc R U P A 1
H00M H 0.0256 1.0181 0.6621 0.036 Uiso 0.500(3) 1 calc R U P A 1
N008 N 0.4528(3) 0.8074(4) 0.6945(4) 0.0224(8) Uani 0.500(3) 1 d . . P A 2
H108 H 0.5272 0.8000 0.6001 0.034(12) Uiso 0.500(3) 1 calc R . P A 2
N009 N 0.1917(3) 0.5475(4) 0.6941(4) 0.0225(8) Uani 0.500(3) 1 d . . P A 1
H109 H 0.1988 0.4733 0.5994 0.033(12) Uiso 0.500(3) 1 calc R . P A 1
N00A N 0.3080(3) 0.5475(3) 0.6951(4) 0.0226(8) Uani 0.500(3) 1 d . . P A 2
H10A H 0.3005 0.4730 0.6008 0.060(17) Uiso 0.500(3) 1 calc R . P A 2
N00B N 0.4529(3) 0.6914(4) 0.6945(4) 0.0225(8) Uani 0.500(3) 1 d . . P A 1
H10B H 0.5273 0.6984 0.6002 0.035(12) Uiso 0.500(3) 1 calc R . P A 1
N00C N 0.0473(3) 0.6922(4) 0.6947(4) 0.0225(8) Uani 0.500(3) 1 d . . P A 2
H10C H -0.0270 0.6994 0.6001 0.039(13) Uiso 0.500(3) 1 calc R . P A 2
N00D N 0.1918(3) 0.9528(3) 0.6944(4) 0.0225(8) Uani 0.500(3) 1 d . . P A 2
H10D H 0.1991 1.0271 0.5998 0.055(16) Uiso 0.500(3) 1 calc R . P A 2
N00E N 0.0473(3) 0.8079(4) 0.6948(4) 0.0222(8) Uani 0.500(3) 1 d . . P A 1
H10E H -0.0270 0.8007 0.6003 0.042(13) Uiso 0.500(3) 1 calc R . P A 1
N00F N 0.3082(3) 0.9533(4) 0.6946(4) 0.0228(8) Uani 0.500(3) 1 d . . P A 1
H10F H 0.3014 1.0275 0.6000 0.036(13) Uiso 0.500(3) 1 calc R . P A 1
C4 C 0.4853(4) 0.7964(6) 0.8335(5) 0.0284(10) Uani 0.500(3) 1 d . . P A 1
H4A H 0.5872 0.7900 0.8670 0.034 Uiso 0.500(3) 1 calc R U P A 1
H4B H 0.4269 0.7770 0.9399 0.034 Uiso 0.500(3) 1 calc R U P A 1
C5 C 0.4855(5) 0.7031(6) 0.8337(5) 0.0289(10) Uani 0.500(3) 1 d . . P A 2
H5A H 0.4274 0.7227 0.9404 0.035 Uiso 0.500(3) 1 calc R U P A 2
H5B H 0.5875 0.7092 0.8667 0.035 Uiso 0.500(3) 1 calc R U P A 2
C3 C 0.2965(6) 0.5140(5) 0.8332(5) 0.0281(9) Uani 0.500(3) 1 d . . P A 1
H3A H 0.2903 0.4119 0.8655 0.034 Uiso 0.500(3) 1 calc R U P A 1
H3B H 0.2770 0.5716 0.9403 0.034 Uiso 0.500(3) 1 calc R U P A 1
C0AA C 0.2037(5) 0.5151(5) 0.8336(5) 0.0271(9) Uani 0.500(3) 1 d . . P A 2
H0AA H 0.2230 0.5738 0.9399 0.033 Uiso 0.500(3) 1 calc R U P A 2
H0AB H 0.2104 0.4134 0.8675 0.033 Uiso 0.500(3) 1 calc R U P A 2
C2 C 0.0143(5) 0.7969(6) 0.8331(5) 0.0276(10) Uani 0.500(3) 1 d . . P A 2
H2A H 0.0720 0.7773 0.9401 0.033 Uiso 0.500(3) 1 calc R U P A 2
H2B H -0.0878 0.7909 0.8656 0.033 Uiso 0.500(3) 1 calc R U P A 2
C1AA C 0.0149(4) 0.7029(6) 0.8326(5) 0.0280(10) Uani 0.500(3) 1 d . . P A 1
H1AA H -0.0870 0.7093 0.8658 0.034 Uiso 0.500(3) 1 calc R U P A 1
H1AB H 0.0730 0.7223 0.9393 0.034 Uiso 0.500(3) 1 calc R U P A 1
C1 C 0.2970(5) 0.9856(5) 0.8330(5) 0.0287(9) Uani 0.500(3) 1 d . . P A 2
H1A H 0.2773 0.9278 0.9399 0.034 Uiso 0.500(3) 1 calc R U P A 2
H1B H 0.2909 1.0876 0.8657 0.034 Uiso 0.500(3) 1 calc R U P A 2
C2AA C 0.2032(5) 0.9864(5) 0.8330(5) 0.0266(9) Uani 0.500(3) 1 d . . P A 1
H2AA H 0.2094 1.0885 0.8655 0.032 Uiso 0.500(3) 1 calc R U P A 1
H2AB H 0.2226 0.9287 0.9400 0.032 Uiso 0.500(3) 1 calc R U P A 1
 
loop_
 _atom_site_aniso_label
 _atom_site_aniso_U_11
 _atom_site_aniso_U_22
 _atom_site_aniso_U_33
 _atom_site_aniso_U_23
 _atom_site_aniso_U_13
 _atom_site_aniso_U_12
Zn01 0.02088(12) 0.02106(14) 0.01162(11) -0.00017(8) 0.00001(7) -0.00009(8)
Cl02 0.0351(3) 0.0350(3) 0.0124(2) -0.00002(18) 0.00005(16) 0.0000(2)
Cl03 0.0215(2) 0.0219(2) 0.0407(3) 0.00013(19) -0.00015(17) -0.00013(17)
C004 0.0329(11) 0.0364(13) 0.0215(9) -0.0026(8) -0.0018(8) -0.0109(9)
C005 0.0346(11) 0.0354(13) 0.0218(9) 0.0025(8) 0.0007(8) -0.0123(9)
C006 0.0349(11) 0.0317(13) 0.0212(9) 0.0021(8) -0.0020(8) 0.0082(9)
C007 0.0341(11) 0.0339(13) 0.0210(9) -0.0032(8) 0.0030(8) 0.0094(9)
N008 0.0255(16) 0.027(2) 0.0152(14) -0.0005(12) -0.0033(12) 0.0019(13)
N009 0.0279(19) 0.0238(19) 0.0160(14) 0.0022(12) -0.0013(12) 0.0009(13)
N00A 0.0288(19) 0.0224(19) 0.0165(15) 0.0033(12) 0.0003(12) 0.0009(13)
N00B 0.0230(16) 0.028(2) 0.0168(15) -0.0011(13) -0.0029(12) 0.0004(13)
N00C 0.0236(16) 0.026(2) 0.0173(15) 0.0011(13) 0.0027(11) -0.0005(13)
N00D 0.0287(19) 0.0218(19) 0.0171(15) -0.0014(12) -0.0004(12) 0.0003(13)
N00E 0.0247(16) 0.026(2) 0.0163(15) 0.0009(13) 0.0008(11) 0.0011(14)
N00F 0.029(2) 0.0225(19) 0.0168(15) -0.0028(12) 0.0006(12) -0.0006(13)
C4 0.024(2) 0.036(3) 0.025(2) -0.004(2) -0.0045(15) -0.002(2)
C5 0.026(2) 0.040(3) 0.020(2) 0.004(2) -0.0054(15) 0.001(2)
C3 0.036(3) 0.025(2) 0.024(2) 0.0048(16) -0.0050(18) 0.0035(19)
C0AA 0.037(3) 0.026(2) 0.0186(19) 0.0035(15) 0.0016(17) 0.0006(19)
C2 0.028(2) 0.036(3) 0.019(2) -0.0053(19) 0.0036(14) 0.005(2)
C1AA 0.026(2) 0.039(3) 0.020(2) 0.0043(19) 0.0045(14) -0.001(2)
C1 0.035(3) 0.030(3) 0.021(2) -0.0044(16) -0.0028(17) 0.0006(19)
C2AA 0.035(3) 0.026(2) 0.019(2) -0.0056(15) 0.0040(17) 0.0016(19)
 
_geom_special_details
;
 All esds (except the esd in the dihedral angle between two l.s. planes)
 are estimated using the full covariance matrix.  The cell esds are taken
 into account individually in the estimation of esds in distances, angles
 and torsion angles; correlations between esds in cell parameters are only
 used when they are defined by crystal symmetry.  An approximate (isotropic)
 treatment of cell esds is used for estimating esds involving l.s. planes.
;
 
loop_
 _geom_bond_atom_site_label_1
 _geom_bond_atom_site_label_2
 _geom_bond_distance
 _geom_bond_site_symmetry_2
 _geom_bond_publ_flag
Zn01 N009 2.150(3) . ?
Zn01 N008 2.152(3) . ?
Zn01 N00D 2.153(3) . ?
Zn01 N00C 2.153(3) . ?
Zn01 N00A 2.153(3) . ?
Zn01 N00E 2.153(3) . ?
Zn01 N00B 2.155(3) . ?
Zn01 N00F 2.157(3) . ?
Zn01 Cl02 2.2402(5) . ?
C004 N00F 1.429(4) . ?
C004 N008 1.430(4) . ?
C004 C4 1.581(6) . ?
C004 C1 1.583(5) . ?
C005 N009 1.425(4) . ?
C005 N00C 1.430(4) . ?
C005 C1AA 1.580(6) . ?
C005 C0AA 1.587(5) . ?
C006 N00B 1.420(4) . ?
C006 N00A 1.421(4) . ?
C006 C3 1.582(6) . ?
C006 C5 1.584(6) . ?
C007 N00D 1.419(4) . ?
C007 N00E 1.432(4) . ?
C007 C2AA 1.579(5) . ?
C007 C2 1.588(6) . ?
N008 C5 1.469(5) . ?
N009 C3 1.473(5) . ?
N00A C0AA 1.465(5) . ?
N00B C4 1.472(5) . ?
N00C C2 1.468(5) . ?
N00D C1 1.471(5) . ?
N00E C1AA 1.464(6) . ?
N00F C2AA 1.469(5) . ?
 
loop_
 _geom_angle_atom_site_label_1
 _geom_angle_atom_site_label_2
 _geom_angle_atom_site_label_3
 _geom_angle
 _geom_angle_site_symmetry_1
 _geom_angle_site_symmetry_3
 _geom_angle_publ_flag
N008 Zn01 N00D 81.27(12) . . ?
N008 Zn01 N00C 133.51(11) . . ?
N00D Zn01 N00C 80.98(13) . . ?
N008 Zn01 N00A 80.85(13) . . ?
N00D Zn01 N00A 133.47(11) . . ?
N00C Zn01 N00A 81.04(13) . . ?
N009 Zn01 N00E 80.94(13) . . ?
N009 Zn01 N00B 81.04(13) . . ?
N00E Zn01 N00B 133.53(11) . . ?
N009 Zn01 N00F 133.66(11) . . ?
N00E Zn01 N00F 81.08(13) . . ?
N00B Zn01 N00F 81.22(13) . . ?
N009 Zn01 Cl02 113.16(8) . . ?
N008 Zn01 Cl02 113.23(8) . . ?
N00D Zn01 Cl02 113.18(8) . . ?
N00C Zn01 Cl02 113.25(8) . . ?
N00A Zn01 Cl02 113.35(8) . . ?
N00E Zn01 Cl02 113.28(8) . . ?
N00B Zn01 Cl02 113.20(8) . . ?
N00F Zn01 Cl02 113.18(8) . . ?
N00F C004 C4 109.2(2) . . ?
N008 C004 C1 109.0(3) . . ?
N009 C005 C1AA 108.7(2) . . ?
N00C C005 C0AA 108.7(2) . . ?
N00B C006 C3 109.5(2) . . ?
N00A C006 C5 109.1(2) . . ?
N00E C007 C2AA 109.3(2) . . ?
N00D C007 C2 109.0(2) . . ?
C004 N008 C5 112.3(3) . . ?
C004 N008 Zn01 111.18(18) . . ?
C5 N008 Zn01 107.5(3) . . ?
C005 N009 C3 112.4(3) . . ?
C005 N009 Zn01 111.50(19) . . ?
C3 N009 Zn01 107.4(3) . . ?
C006 N00A C0AA 112.7(3) . . ?
C006 N00A Zn01 111.3(2) . . ?
C0AA N00A Zn01 107.3(2) . . ?
C006 N00B C4 112.7(3) . . ?
C006 N00B Zn01 111.1(2) . . ?
C4 N00B Zn01 107.0(2) . . ?
C005 N00C C2 112.8(3) . . ?
C005 N00C Zn01 111.17(19) . . ?
C2 N00C Zn01 107.4(3) . . ?
C007 N00D C1 112.7(3) . . ?
C007 N00D Zn01 111.4(2) . . ?
C1 N00D Zn01 107.1(2) . . ?
C007 N00E C1AA 113.2(3) . . ?
C007 N00E Zn01 110.9(2) . . ?
C1AA N00E Zn01 107.2(3) . . ?
C004 N00F C2AA 112.8(3) . . ?
C004 N00F Zn01 110.91(19) . . ?
C2AA N00F Zn01 107.3(3) . . ?
N00B C4 C004 108.6(3) . . ?
N008 C5 C006 108.0(3) . . ?
N009 C3 C006 108.2(3) . . ?
N00A C0AA C005 108.5(3) . . ?
N00C C2 C007 108.4(3) . . ?
N00E C1AA C005 108.9(3) . . ?
N00D C1 C004 108.7(3) . . ?
N00F C2AA C007 108.4(3) . . ?
 
_refine_diff_density_max    0.317
_refine_diff_density_min   -0.345
_refine_diff_density_rms    0.068

_shelx_res_file
;

    2.res created by SHELXL-2014/7


TITL 2_a.res in P-1
REM Old TITL 2 in P-1
REM SHELXT solution in P-1
REM R1 0.121, Rweak 0.007, Alpha 0.049, Orientation as input
REM Formula found by SHELXT: C10 N7 Cl2 Zn
CELL 0.71073 9.3811 9.381 7.5537 90.0001 90.0001 90.0001
ZERR 2 0.0008 0.0008 0.0007 0 0 0
LATT 1
SFAC C H Cl N Zn
UNIT 16 40 4 8 2

L.S. 20
PLAN  10
SIZE 0.15 0.15 0.15
TEMP -153.15
list 4
fmap 2 53
acta
REM <olex2.extras>
REM <HklSrc "%.\\2.hkl">
REM </olex2.extras>

WGHT    0.015500    0.032300
FVAR       0.80243   0.49961
ZN01  5    0.250001    0.750030    0.582160    11.00000    0.02088    0.02106 =
         0.01162   -0.00017    0.00001   -0.00009
CL02  3    0.249981    0.750066    0.285588    11.00000    0.03510    0.03496 =
         0.01240   -0.00002    0.00005   -0.00005
CL03  3    0.750051    0.749936    0.500118    11.00000    0.02152    0.02187 =
         0.04066    0.00013   -0.00015   -0.00013
C004  1    0.451144    0.950451    0.759905    11.00000    0.03293    0.03637 =
         0.02147   -0.00261   -0.00179   -0.01094
PART   2
AFIX  23
H00D  2    0.476097    1.017529    0.663588   -21.00000   -1.20000
H00C  2    0.522313    0.961104    0.855770   -21.00000   -1.20000
AFIX  23
PART   1
H00B  2    0.462408    1.021748    0.855516    21.00000   -1.20000
H00A  2    0.518355    0.974711    0.663458    21.00000   -1.20000
AFIX   0
PART   0

C005  1    0.049148    0.548911    0.759433    11.00000    0.03464    0.03536 =
         0.02182    0.00251    0.00071   -0.01231
PART   1
AFIX  23
H00E  2    0.038526    0.477678    0.855231    21.00000   -1.20000
H00F  2   -0.018086    0.524203    0.663186    21.00000   -1.20000
AFIX  23
PART   2
H00G  2    0.025187    0.481899    0.662656   -21.00000   -1.20000
H00H  2   -0.022409    0.537570    0.854729   -21.00000   -1.20000
AFIX   0
PART   0
C006  1    0.450315    0.549254    0.759261    11.00000    0.03491    0.03167 =
         0.02119    0.00209   -0.00202    0.00821

PART   2
AFIX  23
H00K  2    0.517092    0.525053    0.662327   -21.00000   -1.20000
H00L  2    0.461523    0.477516    0.854372   -21.00000   -1.20000
AFIX  23
PART   1
H00I  2    0.521790    0.538112    0.854689    21.00000   -1.20000
H00J  2    0.474730    0.482237    0.662665    21.00000   -1.20000
AFIX   0
PART   0
C007  1    0.049742    0.951408    0.759127    11.00000    0.03411    0.03391 =
         0.02097   -0.00318    0.00304    0.00942

PART   2
AFIX  23
H00O  2   -0.017243    0.976154    0.662629   -21.00000   -1.20000
H00P  2    0.039056    1.022836    0.854690   -21.00000   -1.20000
AFIX  23
PART   1
H00N  2   -0.021838    0.963010    0.854347    21.00000   -1.20000
H00M  2    0.025574    1.018066    0.662054    21.00000   -1.20000
AFIX   0
PART   2
N008  4    0.452801    0.807380    0.694502   -21.00000    0.02548    0.02658 =
         0.01525   -0.00048   -0.00330    0.00192
AFIX  13
H108  2    0.527187    0.800025    0.600119   -21.00000    0.03423
AFIX   0
PART   1
N009  4    0.191689    0.547497    0.694096    21.00000    0.02787    0.02380 =
         0.01598    0.00217   -0.00132    0.00088
AFIX  13
H109  2    0.198817    0.473310    0.599443    21.00000    0.03326
AFIX   0
PART   2
N00A  4    0.307995    0.547486    0.695070   -21.00000    0.02877    0.02243 =
         0.01647    0.00334    0.00033    0.00086
AFIX  13
H10A  2    0.300528    0.473001    0.600821   -21.00000    0.05956
AFIX   0
PART   1
N00B  4    0.452880    0.691366    0.694514    21.00000    0.02302    0.02779 =
         0.01678   -0.00110   -0.00291    0.00041
AFIX  13
H10B  2    0.527336    0.698418    0.600181    21.00000    0.03459
AFIX   0
PART   2
N00C  4    0.047283    0.692169    0.694680   -21.00000    0.02359    0.02647 =
         0.01733    0.00107    0.00273   -0.00047
AFIX  13
H10C  2   -0.026980    0.699389    0.600132   -21.00000    0.03950
AFIX   0
N00D  4    0.191758    0.952824    0.694390   -21.00000    0.02868    0.02175 =
         0.01712   -0.00139   -0.00037    0.00034
AFIX  13
H10D  2    0.199053    1.027075    0.599836   -21.00000    0.05498
AFIX   0
PART   1
N00E  4    0.047308    0.807870    0.694816    21.00000    0.02474    0.02570 =
         0.01630    0.00094    0.00077    0.00109
AFIX  13
H10E  2   -0.027020    0.800670    0.600343    21.00000    0.04179
AFIX   0
N00F  4    0.308153    0.953261    0.694597    21.00000    0.02920    0.02248 =
         0.01684   -0.00283    0.00061   -0.00055
AFIX  13
H10F  2    0.301436    1.027538    0.600007    21.00000    0.03580
AFIX   0
C4    1    0.485346    0.796429    0.833452    21.00000    0.02384    0.03642 =
         0.02486   -0.00353   -0.00447   -0.00242
AFIX  23
H4A   2    0.587159    0.790001    0.867001    21.00000   -1.20000
H4B   2    0.426944    0.776996    0.939913    21.00000   -1.20000
AFIX   0
PART   2
C5    1    0.485541    0.703108    0.833721   -21.00000    0.02601    0.04016 =
         0.02038    0.00392   -0.00537    0.00140
AFIX  23
H5A   2    0.427450    0.722743    0.940386   -21.00000   -1.20000
H5B   2    0.587492    0.709218    0.866712   -21.00000   -1.20000
AFIX   0
PART   1
C3    1    0.296544    0.513969    0.833221    21.00000    0.03582    0.02499 =
         0.02355    0.00481   -0.00496    0.00350
AFIX  23
H3A   2    0.290342    0.411879    0.865513    21.00000   -1.20000
H3B   2    0.277034    0.571565    0.940337    21.00000   -1.20000
AFIX   0
PART   2
C0AA  1    0.203713    0.515089    0.833628   -21.00000    0.03718    0.02559 =
         0.01860    0.00354    0.00161    0.00057
AFIX  23
H0AA  2    0.222983    0.573775    0.939895   -21.00000   -1.20000
H0AB  2    0.210422    0.413355    0.867463   -21.00000   -1.20000
AFIX   0
C2    1    0.014294    0.796922    0.833067   -21.00000    0.02787    0.03647 =
         0.01851   -0.00531    0.00363    0.00476
AFIX  23
H2A   2    0.071962    0.777332    0.940099   -21.00000   -1.20000
H2B   2   -0.087759    0.790858    0.865581   -21.00000   -1.20000
AFIX   0
PART   1
C1AA  1    0.014866    0.702940    0.832573    21.00000    0.02558    0.03876 =
         0.01959    0.00426    0.00448   -0.00103
AFIX  23
H1AA  2   -0.087009    0.709310    0.865846    21.00000   -1.20000
H1AB  2    0.073015    0.722325    0.939261    21.00000   -1.20000
AFIX   0
PART   2
C1    1    0.296961    0.985592    0.833006   -21.00000    0.03473    0.03047 =
         0.02094   -0.00437   -0.00278    0.00055
AFIX  23
H1A   2    0.277272    0.927826    0.939929   -21.00000   -1.20000
H1B   2    0.290882    1.087598    0.865746   -21.00000   -1.20000
AFIX   0
PART   1
C2AA  1    0.203242    0.986434    0.832969    21.00000    0.03512    0.02601 =
         0.01873   -0.00562    0.00402    0.00162
AFIX  23
H2AA  2    0.209415    1.088477    0.865505    21.00000   -1.20000
H2AB  2    0.222625    0.928721    0.940023    21.00000   -1.20000
PART  0

AFIX   0
HKLF 4

REM  2_a.res in P-1
REM R1 =  0.0257 for    2558 Fo > 4sig(Fo)  and  0.0317 for all    2958 data
REM    217 parameters refined using      0 restraints

END

WGHT      0.0146      0.0333

REM Highest difference peak  0.317,  deepest hole -0.345,  1-sigma level  0.068
Q1    1   0.5214  0.4801  0.8344  11.00000  0.05    0.32
Q2    1   0.1795  0.3807  0.4865  11.00000  0.05    0.31
Q3    1   0.8371  0.7277  0.6022  11.00000  0.05    0.29
Q4    1   0.3626  0.8201  0.6238  11.00000  0.05    0.28
Q5    1   0.5021  1.0019  0.8638  11.00000  0.05    0.28
Q6    1  -0.0050  0.4969  0.8486  11.00000  0.05    0.27
Q7    1   0.3712  1.1762  0.8730  11.00000  0.05    0.25
Q8    1   0.1269  0.6741  0.2210  11.00000  0.05    0.25
Q9    1   0.1618  0.8622  0.5988  11.00000  0.05    0.24
Q10   1   0.1187  0.9639  0.7979  11.00000  0.05    0.24
;
_shelx_res_checksum   64532

_shelx_hkl_file
;
  -1   0   0   -0.20    0.20
  -1  -1   0 3142.09  216.78
  -1   2   0    0.30    0.20
  -1   2   0    0.10    0.40
   1  -2   0    0.50    0.40
   1  -2   0    1.20    0.80
   2   1   0    2.80    2.30
  -2  -1   0   -0.40    0.30
  -2  -1   0    0.10    0.30
  -1   2   0    1.00    0.70
   1  -2   0   -0.30    0.50
  -2  -1   0    3.00    2.20
   2   1   0   -0.10    0.20
   2   1   0    0.20    0.40
   0   2   0 2670.73  200.28
   2   0   0 2987.00  202.58
   0   2   0 3131.39  200.78
  -2   0   0 2580.04  202.18
   0  -2   0 3219.78  200.58
   2  -1   0    1.80    1.90
  -2   1   0    0.50    0.40
  -1  -2   0   -0.10    0.30
  -2   1   0    0.00    1.40
  -2   1   0    0.30    0.30
  -1  -2   0   -1.30    1.40
   1   2   0   -1.30    1.20
   2  -1   0    0.70    0.40
   1   2   0   -0.50    1.40
   1   2   0    0.10    0.30
   2  -1   0   -0.60    0.60
   2  -1   0   -0.10    0.30
   2  -1   0    0.20    0.30
  -2   2   0 3166.68  225.78
  -2   2   0 3160.08  225.08
   2  -2   0 2865.21  225.28
   2  -2   0 3497.65  227.38
  -2  -2   0 3512.95  225.28
   2  -2   0 3552.94  225.88
   3   2   0   -0.70    0.70
   3   2   0    0.40    2.80
  -3  -2   0   -0.70    0.50
  -3  -2   0    0.30    0.60
  -2   3   0    0.30    0.80
  -3  -2   0   -1.30    2.60
   3   2   0   -0.10    0.40
  -2   3   0   -0.30    1.00
   2  -3   0   -0.50    0.80
   2  -3   0    0.70    0.50
   2  -3   0    0.90    1.00
  -2   3   0    0.80    0.50
  -3  -1   0  477.15   34.80
   1  -3   0  450.05   35.40
  -1   3   0  535.65   35.50
   3   1   0  531.65   34.80
   3   1   0  519.65   34.90
  -3  -1   0  542.05   39.70
  -3  -1   0  470.35   34.70
  -1   3   0  490.65   34.40
   1  -3   0  511.25   35.70
  -1   3   0  458.45   34.70
   3   1   0  536.15   39.60
   0  -3   0   -0.50    1.10
   3   0   0    4.00    2.80
   0   3   0   -0.20    0.40
   3   0   0    0.30    0.50
  -3   0   0    0.00    0.40
   0  -3   0    0.40    0.20
   0  -3   0   -0.40    1.20
   0   3   0    1.20    1.20
   3   0   0    0.80    0.50
  -3   0   0    2.10    2.50
  -3   0   0    0.10    0.50
   0   3   0   -1.70    1.20
   3  -1   0  494.05   34.80
   3  -1   0  463.25   35.40
  -3   1   0  555.14   38.80
   3  -1   0  499.95   35.10
  -1  -3   0  509.95   37.90
  -3   1   0  517.15   34.90
   1   3   0  534.25   34.90
   3  -1   0  464.55   34.90
   1   3   0  599.54   37.60
  -1  -3   0  441.46   36.50
   1   3   0  462.95   37.40
  -1  -3   0  513.15   34.70
  -2  -3   0    0.40    0.50
  -3   2   0    0.50    1.40
  -3   2   0    0.10    0.60
   3  -2   0    0.80    0.50
   2   3   0    0.10    0.40
  -2  -3   0    0.80    2.50
  -3   2   0   -0.60    0.60
  -3   2   0    0.10    0.40
   2   3   0    2.20    2.90
   3  -2   0   -2.00    2.00
   3  -2   0    0.30    0.60
   3  -2   0   -0.10    0.40
   2   3   0    0.10    0.70
   2   3   0    2.70    2.80
   3  -2   0    2.60    1.20
   3  -2   0    1.20    1.10
   3   3   0  993.40   71.99
   3   3   0  881.81   76.79
   3  -3   0 1048.80   71.49
   3  -3   0 1088.09   73.09
   3  -3   0 1125.19   71.59
  -3   3   0  942.81   72.79
  -3  -3   0 1014.60   77.69
  -3   3   0 1174.48   72.39
  -3   3   0 1118.39   71.99
   3  -3   0 1122.19   75.39
   3  -3   0  927.01   72.99
   3   3   0 1044.50   72.19
   3  -4   0    1.20    1.50
  -4  -3   0   -0.60    4.00
   3  -4   0    0.50    0.90
   3  -4   0    4.70    3.10
   3  -4   0    0.70    1.50
  -4  -3   0    0.50    0.80
  -4  -3   0   -0.10    0.90
   4   3   0    0.40    4.00
  -3   4   0    1.20    0.80
  -2   4   0 3506.65  256.57
  -2   4   0 3897.61  255.47
   4   2   0 3561.74  262.17
   2  -4   0 3871.31  257.07
  -2   4   0 3735.03  255.97
  -4  -2   0 3769.72  255.97
  -4  -2   0 3914.11  255.97
   4   2   0 3236.28  256.87
   2  -4   0 4088.89  257.17
  -1   4   0    1.70    1.20
  -4  -1   0    3.30    4.00
  -4  -1   0    0.40    0.80
   4   1   0   -2.40    3.30
   4   1   0   -0.10    0.60
   4   1   0   -0.90    0.80
  -1   4   0    1.90    0.60
  -4  -1   0    0.90    0.70
  -1   4   0    2.30    1.60
   1  -4   0   -1.10    1.30
   1  -4   0    0.20    1.60
  -4   0   0 9834.82  672.03
   0   4   0 9999.00  667.43
   4   0   0 9389.76  671.63
   1   4   0    0.30    2.10
   4  -1   0   -0.20    0.50
  -1  -4   0   -0.40    2.00
  -4   1   0    0.20    0.80
  -4   1   0   -0.80    2.60
  -1  -4   0    0.10    0.40
  -4   1   0    0.30    0.60
   1   4   0    2.20    2.30
  -1  -4   0   -0.20    2.20
   4  -1   0   -1.00    3.20
   4  -1   0   -0.20    0.70
  -4   2   0 3348.06  254.37
   4  -2   0 3664.03  250.17
   4  -2   0 3526.05  251.07
   4  -2   0 3785.72  250.57
   2   4   0 3375.56  250.17
  -4   2   0 3800.62  250.17
   2   4   0 3861.41  250.37
  -2  -4   0 3749.02  250.17
   4  -2   0 3830.62  255.27
   4  -2   0 3739.43  250.07
  -2  -4   0 3473.15  255.07
  -3  -4   0    0.70    0.70
   4  -3   0    0.30    1.40
   4  -3   0    0.50    0.60
   3   4   0   -0.70    0.60
   4  -3   0   -0.80    0.70
   4  -3   0    2.00    3.10
   4  -3   0    3.60    2.00
  -3  -4   0    1.30    4.10
   4  -3   0   -0.10    0.50
   3   4   0   -3.20    3.60
   4   4   0 3902.21  271.87
  -4  -4   0 3829.82  272.07
   4   4   0 4083.79  279.97
  -4  -4   0 4062.49  280.27
  -4   4   0 3820.62  271.77
   4  -4   0 3985.70  273.27
   4  -4   0 4117.89  272.37
   4  -5   0    0.40    1.00
   4  -5   0    0.70    1.90
   5   4   0   -0.20    0.80
   4  -5   0   -2.90    1.50
   5   4   0   -5.30    5.50
  -5  -4   0    6.00    6.00
  -5  -4   0    0.40    1.00
   4  -5   0    3.50    3.60
  -5  -3   0  655.73   45.50
   5   3   0  598.34   45.30
   3  -5   0  644.84   46.80
   3  -5   0  684.33   46.90
  -5  -3   0  593.74   53.19
   5   3   0  689.53   54.09
  -3   5   0  662.83   45.00
   2  -5   0    0.10    1.80
   2  -5   0   -1.20    1.50
  -2   5   0    0.10    1.20
   5   2   0   -3.20    5.00
  -2   5   0    0.90    0.80
   5   2   0   -0.50    0.60
  -5  -2   0    2.40    4.30
  -5  -2   0    0.50    0.80
  -1   5   0 1994.90  141.79
   5   1   0 2023.10  141.89
   1  -5   0 2148.69  143.69
  -1   5   0 2317.17  143.29
   1  -5   0 1939.41  143.79
  -5  -1   0 2007.20  141.99
  -5  -1   0 2097.19  153.68
  -1   5   0 1989.50  141.39
   0   5   0    0.80    1.80
   0  -5   0   -0.50    2.40
   5   0   0   -1.30    4.00
   5   0   0    0.60    0.70
  -5   0   0    3.00    4.60
   0   5   0   -0.10    0.80
   5   0   0   -1.00    1.90
   0  -5   0    3.80    2.50
  -5   0   0   -0.10    0.80
  -5   1   0 2158.78  148.89
  -1  -5   0 1815.02  145.69
   5  -1   0 2097.99  141.99
   5  -1   0 2188.78  143.19
   5  -1   0 2161.38  148.89
  -5   1   0 2089.09  142.09
   1   5   0 1951.80  141.79
   5  -1   0 1761.52  142.09
  -1  -5   0 2013.80  144.89
  -1  -5   0 2148.09  141.49
   1   5   0 2377.96  146.19
  -2  -5   0    0.80    3.70
   5  -2   0    0.80    0.90
  -2  -5   0   -0.10    0.60
   5  -2   0    0.10    0.80
   5  -2   0   -2.30    3.80
   5  -2   0   -0.50    0.70
  -5   2   0    6.20    4.60
   2   5   0    0.00    0.70
  -5   2   0   -0.70    0.80
   2   5   0    1.50    3.50
   5  -2   0   -0.20    1.40
   5  -3   0  632.64   43.00
   3   5   0  535.25   49.00
   5  -3   0  631.64   45.60
   5  -3   0  671.33   44.80
   5  -3   0  664.73   49.50
   5  -3   0  620.24   43.90
  -3  -5   0  569.64   49.90
   5  -3   0  603.54   43.10
  -3  -5   0  625.64   43.30
   5  -4   0   -5.10    3.90
  -4  -5   0    1.70    1.00
  -4  -5   0   -1.60    5.30
   5  -4   0    1.00    2.00
   4   5   0   -1.20    5.20
   5  -4   0    0.00    0.50
   5  -4   0   -0.50    1.70
   5  -4   0   -1.60    0.90
   5  -4   0    0.70    0.60
   4   5   0   -0.10    0.80
   5   5   0  838.22   54.59
   5  -5   0  741.13   56.49
  -5  -5   0  642.64   62.89
   5  -5   0  705.43   55.99
   5   5   0  907.31   65.49
  -5  -5   0  791.22   54.69
   5  -5   0  866.01   55.39
   5  -5   0  738.53   59.39
   5  -6   0    2.10    2.70
   5  -6   0    3.00    5.00
   6   5   0    6.70    8.10
   6   5   0    1.20    1.20
  -6  -5   0   -1.70    1.10
   5  -6   0    0.90    1.40
   5  -6   0    1.40    2.60
  -6  -5   0   -5.30    7.10
   6   4   0 1617.34  112.79
   6   4   0 1657.43  123.49
  -6  -4   0 1598.64  112.99
   4  -6   0 1622.54  114.59
   4  -6   0 1780.02  114.99
  -6  -4   0 1349.56  121.89
   4  -6   0 1749.72  116.89
  -6  -3   0   -0.70    6.20
   3  -6   0   -0.40    2.10
  -6  -3   0    0.90    1.00
   6   3   0    0.60    0.90
  -3   6   0   -0.80    1.20
  -3   6   0   -0.30    1.60
   6   3   0    1.70    6.60
   3  -6   0   -2.50    2.20
   2  -6   0 2223.58  165.88
  -2   6   0 2481.25  163.48
  -2   6   0 2557.74  168.48
   6   2   0 2215.48  164.08
   2  -6   0 2214.08  166.78
  -6  -2   0 2514.35  164.28
  -6  -2   0 2244.38  173.28
   6   2   0 2647.24  174.78
  -6  -1   0    1.20    1.00
  -1   6   0    1.20    1.00
   1  -6   0    2.20    2.60
   1  -6   0    1.00    2.20
  -6  -1   0    1.60    5.90
  -1   6   0    1.30    1.80
   6   1   0    0.50    1.00
   6   1   0    1.30    5.50
   0   6   0 1867.11  124.39
   6   0   0 1899.21  124.99
   0  -6   0 1768.82  128.29
  -6   0   0 1747.43  133.09
  -6   0   0 1845.32  124.89
   6   0   0 1673.93  132.49
   6  -1   0    0.70    1.00
  -1  -6   0    0.80    3.60
  -6   1   0    0.80    1.00
  -6   1   0   -0.60    5.40
   6  -1   0    6.90    5.70
  -1  -6   0    0.50    3.40
   6  -1   0   -0.50    1.50
   1   6   0   -2.20    2.70
   6  -2   0 2116.99  160.48
   6  -2   0 2165.18  161.68
  -6   2   0 2451.55  160.68
   6  -2   0 2594.14  160.48
   6  -3   0   -0.10    1.10
   6  -3   0   -0.10    1.10
   3   6   0    0.90    4.90
  -3  -6   0   -3.50    5.00
   6  -3   0   -1.40    2.20
  -3  -6   0   -1.00    0.80
   6  -3   0    0.10    0.90
   6  -3   0   -0.10    1.80
   3   6   0    0.00    0.90
   6  -3   0    4.70    5.30
   4   6   0 1617.84  119.09
   6  -4   0 1598.84  109.59
  -4  -6   0 1669.53  110.29
   6  -4   0 1510.55  116.89
   6  -4   0 1657.73  112.09
  -4  -6   0 1548.65  119.49
   6  -4   0 1546.15  109.59
   6  -4   0 1607.24  110.99
   6  -5   0    1.70    2.50
   6  -5   0    0.00    2.60
   5   6   0   -1.00    7.10
   5   6   0   -1.10    1.00
   6  -5   0   -1.50    5.40
  -5  -6   0    1.30    1.30
   6  -5   0    1.30    1.50
  -5  -6   0    2.30    8.00
   6  -6   0 1177.08   85.39
  -6  -6   0 1049.30   93.79
   6  -6   0 1157.88   83.59
   6   6   0 1240.68   94.89
  -6  -6   0 1253.57   83.09
   6  -6   0 1163.48   85.09
   6  -6   0 1132.09   88.79
   6   6   0 1291.77   82.89
   7   6   0   15.80   11.70
   7   6   0    0.10    1.40
   6  -7   0    5.40    6.70
  -7  -6   0  -14.70   10.50
   6  -7   0   -0.40    3.70
   6  -7   0    1.60    3.50
   7   5   0   62.29   16.00
   5  -7   0   79.09    9.00
   5  -7   0   80.39   11.00
   5  -7   0   70.29   11.30
  -7  -5   0   94.09   19.20
   7   5   0   56.09    6.10
   4  -7   0    2.80    3.00
  -7  -4   0    4.60    8.80
   4  -7   0    0.20    4.10
   7   4   0    2.80    1.40
   4  -7   0   -0.90    2.50
   7   4   0   -0.70    9.20
  -7  -4   0   -0.80    1.20
  -3   7   0  744.63   46.10
   3  -7   0  636.14   46.90
  -7  -3   0  495.75   53.69
   7   3   0  635.14   44.80
   7   3   0  529.75   54.19
   3  -7   0  619.74   47.20
  -7  -3   0  653.63   45.00
   7   2   0    0.30    1.20
   7   2   0    5.30    8.30
  -2   7   0   -2.20    1.80
  -7  -2   0   -1.20    1.20
  -7  -2   0    0.30    7.10
   2  -7   0   -0.80    3.00
   2  -7   0    0.10    2.50
  -7  -1   0  110.79    9.50
   1  -7   0  110.09   12.50
   7   1   0   84.89   17.50
  -7  -1   0  134.49   21.20
  -1   7   0  134.29   11.30
   7   1   0  107.89    9.40
   1  -7   0  128.29   12.30
   0  -7   0   -0.50    3.70
   0   7   0   -3.60    2.50
   7   0   0   -0.40    0.90
  -7   0   0    4.40    7.70
   7   0   0    3.80    6.60
   0  -7   0    1.50    3.60
  -7   0   0   -0.20    1.20
   1   7   0  107.79   13.00
  -7   1   0  123.09    9.50
   7  -1   0  110.99    9.50
  -7   1   0  102.39   18.30
   7  -1   0   92.49   17.50
  -1  -7   0  108.39   14.40
   7  -1   0  130.49   11.00
  -1  -7   0  105.69   12.80
   7  -1   0  114.89    9.50
  -2  -7   0   -5.50    5.00
  -7   2   0   -7.30    5.90
   2   7   0    1.40    4.70
   7  -2   0    2.90    1.40
   7  -2   0   -0.30    1.20
   7  -2   0   -0.60    2.00
   7  -3   0  659.23   45.10
   7  -3   0  622.34   45.00
   3   7   0  675.73   52.89
   3   7   0  625.24   45.10
   7  -3   0  729.03   49.20
   7  -3   0  588.54   46.60
   7  -3   0  690.93   54.59
  -3  -7   0  572.14   52.69
   7  -4   0   -1.20    1.20
   7  -4   0   -0.30    1.30
  -4  -7   0   -1.20    7.00
   7  -4   0    3.50    2.50
   4   7   0   -1.50    1.00
   4   7   0   -1.00    6.70
   7  -4   0    0.00    3.30
   7  -4   0    1.10    1.10
   7  -4   0   11.60    7.50
   5   7   0   59.59   14.80
   7  -5   0   70.89    9.40
  -5  -7   0   64.49   16.20
   5   7   0   63.19    5.80
   7  -5   0   62.39   13.50
   7  -5   0   55.99    8.80
  -6  -7   0    2.50   10.50
   7  -6   0    4.40    3.30
   7  -6   0   -4.10    1.70
   6   7   0    0.60   10.60
   6   7   0    0.40    1.40
   7  -6   0   -0.90    7.80
  -7  -7   0  484.35   49.70
   7  -7   0  416.86   36.40
   7  -7   0  468.05   36.40
   7  -7   0  432.76   40.60
   7   7   0  488.05   33.70
   7  -7   0  502.65   34.90
   7  -8   0    3.10    4.30
  -8  -7   0   39.90   18.10
   8   7   0  -12.80   15.30
   8   7   0    0.40    1.90
   7  -8   0    0.50    8.90
  -8  -6   0  604.24   66.49
   8   6   0  658.63   66.69
   6  -8   0  779.32   58.69
   6  -8   0  861.81   56.99
   8   6   0  757.02   53.19
   6  -8   0  750.82   55.69
   8   5   0   -4.80   12.30
   8   5   0    1.70    1.70
  -8  -5   0   -5.00   12.30
   5  -8   0    5.50    3.30
   8   4   0  751.62   52.49
   8   4   0  751.92   66.59
   4  -8   0  800.82   56.09
   4  -8   0  703.73   54.39
  -8  -4   0  661.83   65.49
   4  -8   0  742.43   55.49
  -8  -4   0  743.53   52.69
   8   3   0   -0.40    1.40
  -3   8   0   -1.50    2.30
   3  -8   0    2.90    3.70
   8   3   0   -5.80    9.30
  -8  -3   0    2.50    1.80
  -8  -3   0   -4.30   10.10
   3  -8   0   -2.20    3.30
   8   2   0 2093.09  160.18
  -8  -2   0 2114.89  148.19
   8   2   0 2161.58  148.09
   2  -8   0 1879.21  150.28
   2  -8   0 2363.86  151.88
  -8  -2   0 2290.87  162.28
   1  -8   0   -1.00    3.60
   8   1   0    0.60    1.40
  -1   8   0    0.70    2.70
  -8  -1   0   -0.30    8.70
   8   1   0   -3.20    9.50
  -8  -1   0   -2.20    1.30
   1  -8   0    2.10    4.10
   0   8   0  630.54   44.50
   0  -8   0  559.34   45.50
   8   0   0  580.24   60.19
  -8   0   0  623.04   53.89
   8   0   0  608.74   41.80
   0  -8   0  501.85   45.50
  -8   0   0  568.64   41.50
  -8   1   0   -4.60    8.00
   1   8   0    4.10    5.50
  -1  -8   0   -3.20    5.30
   8  -1   0   -1.70    1.40
   8  -1   0    1.50    2.60
   8  -1   0    0.40    1.40
  -1  -8   0   -2.10    4.00
   8  -1   0   -5.50    8.50
  -8   2   0 2175.48  144.29
  -2  -8   0 1807.62  139.09
   8  -2   0 1809.62  131.79
   2   8   0 1857.01  148.89
   8  -2   0 1962.90  132.59
   8  -2   0 1868.91  133.49
   8  -3   0    0.50    2.40
  -3  -8   0    4.70    8.00
   8  -3   0   -1.70    3.80
   8  -3   0    1.60    1.50
   8  -3   0   -0.30    1.50
   3   8   0   -0.40    1.30
   3   8   0   -1.60    6.60
   8  -3   0   -0.30    8.20
  -4  -8   0  723.13   61.99
   8  -4   0  797.62   52.29
   4   8   0  879.31   62.69
   8  -4   0  757.52   50.49
   8  -4   0  742.83   50.49
   8  -4   0  614.14   59.69
   4   8   0  676.03   50.79
   8  -4   0  654.43   54.49
   8  -4   0  697.73   53.09
   8  -5   0    3.40    2.10
   8  -5   0    1.40    9.30
   8  -5   0   -5.30    4.20
   8  -5   0   -5.00    2.60
   5   8   0   -2.60    1.30
  -5  -8   0   -5.30   10.70
   8  -6   0  724.53   64.09
   6   8   0  833.62   54.99
   8  -6   0  795.62   58.89
  -6  -8   0  713.53   68.39
   8  -6   0  800.32   57.89
   8  -6   0  817.92   56.39
   6   8   0  678.53   66.49
  -7  -8   0  -12.70   14.80
   7   8   0    1.10    1.80
   8  -7   0    6.30    4.40
   8  -7   0    2.20    2.70
   7   8   0   15.10   15.70
   8  -7   0  -15.30   10.50
   8  -8   0  503.45   48.00
   8   8   0  587.64   39.50
   8  -8   0  519.35   42.70
   9   8   0    0.60    2.50
   8  -9   0   -0.90   11.70
   8  -9   0    9.30    6.10
   9   7   0   60.69   24.20
   7  -9   0   92.29   13.30
   9   7   0  100.39    8.70
  -9  -7   0   72.19   25.10
   7  -9   0   68.29   13.90
   6  -9   0   -5.80    7.30
  -9  -6   0    0.30   18.40
   9   6   0   -0.30    1.80
   6  -9   0    1.60    4.50
   5  -9   0   85.69   10.70
   5  -9   0   92.99   12.40
   9   5   0   74.09    7.50
   9   5   0   99.19   23.90
  -9  -5   0   48.60   20.60
   5  -9   0   72.19   11.40
  -9  -4   0    3.70   14.50
   4  -9   0    3.20    3.90
   9   4   0   10.20   14.90
   4  -9   0   -3.40    4.30
   4  -9   0   -3.50    5.10
   9   4   0   -2.10    1.60
   9   3   0  218.88   32.00
  -9  -3   0  240.68   34.00
   9   3   0  251.67   19.00
   3  -9   0  238.88   21.60
   3  -9   0  258.37   22.90
   2  -9   0   -1.10    4.80
   9   2   0   11.10   13.20
  -2   9   0   -1.10    2.90
  -9  -2   0   -2.10   11.10
   2  -9   0   -2.90    4.70
   9   2   0   -3.30    1.50
   1  -9   0  361.16   29.50
   9   1   0  323.37   24.80
  -9  -1   0  355.26   39.40
   9   1   0  350.26   39.10
  -1   9   0  332.87   26.40
   1  -9   0  298.87   28.60
   0  -9   0    6.00    5.70
  -9   0   0    1.40   10.70
   9   0   0    6.80   11.70
   0  -9   0    4.20    6.00
   0   9   0    1.40    4.00
   9   0   0   -0.20    1.90
   9  -1   0  367.46   26.70
   9  -1   0  417.16   28.90
   9  -1   0  363.66   27.00
  -1  -9   0  330.47   32.80
   9  -1   0  348.17   38.70
  -1  -9   0  330.17   31.60
  -9   1   0  298.57   37.20
   9  -2   0    0.50    1.80
   9  -2   0   -6.80    2.70
   9  -2   0   -1.40   10.40
   9  -2   0    1.20    1.90
   2   9   0   -1.50    1.40
   9  -3   0  208.08   31.30
   3   9   0  320.57   22.10
   9  -3   0  308.87   23.10
   9  -3   0  287.47   22.00
  -3  -9   0  236.08   30.50
   9  -3   0  338.07   24.80
   3   9   0  332.07   30.90
   9  -4   0    3.10   10.90
   9  -4   0   -1.20    3.80
   4   9   0    3.20   10.30
   4   9   0   -2.90    1.50
   9  -4   0   -2.70    4.80
  -4  -9   0   -4.30   10.20
   9  -4   0   -2.90    1.50
   9  -4   0   -1.10    3.20
   9  -4   0   -3.40    1.60
   9  -5   0   77.19   17.90
   5   9   0  101.99   20.30
   9  -5   0   97.79    8.80
   5   9   0   70.99    7.00
   9  -5   0   63.89    9.50
  -5  -9   0   68.49   18.50
   9  -6   0   -0.60    3.40
   6   9   0    1.00    2.00
   9  -6   0    3.30   12.50
   9  -6   0   -3.80    2.30
   9  -7   0  129.99   13.30
   7   9   0  112.89    9.40
   9  -7   0   92.49   10.70
   9  -7   0   70.69   19.80
   8   9   0    0.20    2.40
   9  -8   0   -4.00   14.80
   9  -8   0    2.40    4.90
  10   6   0  455.85   52.09
  10   6   0  417.26   29.60
 -10  -6   0  374.86   52.49
   6 -10   0  341.07   31.40
   6 -10   0  420.86   34.10
  10   5   0   -3.40    2.10
  10   5   0   -6.20   18.30
   5 -10   0   -7.90    5.20
 -10  -5   0   -5.60   19.90
 -10  -4   0  342.47   49.40
   4 -10   0  414.66   36.70
   4 -10   0  461.85   34.40
  10   4   0  479.75   50.89
  10   4   0  443.06   32.40
   3 -10   0   -6.40    5.50
   3 -10   0    6.90    6.10
 -10  -3   0   21.10   17.50
   3 -10   0   -3.00    5.20
  10   3   0  -23.80   14.60
  10   3   0   -1.00    2.00
  -2  10   0  790.92   53.09
   2 -10   0  629.94   54.89
  10   2   0  724.03   52.39
  10   2   0  807.32   69.69
 -10  -2   0  737.13   70.39
  -1  10   0    1.40    3.80
 -10  -1   0   13.90   15.80
  10   1   0    2.10   15.60
   1 -10   0   -1.20    5.40
  10   1   0   -1.70    2.00
   1 -10   0   -4.30    6.50
  10   0   0  802.12   58.49
  10   0   0  796.22   71.49
  10   0   0  814.52   56.99
   0 -10   0  767.12   62.59
 -10   0   0  806.52   72.49
   0  10   0  767.42   58.99
 -10   1   0    0.00   13.80
   1  10   0    2.00    6.30
  10  -1   0    0.50   13.80
  10  -1   0   -1.00    3.50
  -1 -10   0    0.20    8.50
  10  -1   0    0.70    2.40
  10  -1   0    2.00    2.20
  -1 -10   0    7.80    8.10
  10  -2   0  768.12   68.59
  10  -2   0  749.92   54.29
  10  -2   0  687.43   55.39
   2  10   0  796.72   53.19
  10  -3   0    5.50    6.80
  10  -3   0    0.20    2.10
  10  -3   0    3.50    3.80
   3  10   0   -2.50    1.80
  10  -3   0    8.50   14.50
  10  -3   0   -2.00    2.10
   4  10   0  498.25   33.40
  10  -4   0  478.75   36.40
  10  -4   0  447.66   32.80
  10  -4   0  381.06   46.30
  10  -4   0  458.95   34.80
  10  -5   0  -20.70   15.00
   5  10   0   -0.10    2.00
  10  -5   0    3.60    4.70
  10  -5   0    0.90    2.50
  10  -6   0  402.46   31.70
  10  -6   0  447.16   33.80
   6  10   0  398.66   32.30
  10  -6   0  398.36   45.90
  11   5   0   36.30    5.40
   5 -11   0   30.80   10.20
   4 -11   0   -9.30    6.80
 -11  -4   0   -5.20   23.70
  11   4   0  -20.70   22.50
  11   4   0    2.00    2.70
   3 -11   0   78.89   10.70
   3 -11   0   82.29   14.50
  11   3   0   60.09   24.70
  11   3   0   86.79    8.60
 -11  -3   0   71.49   26.00
  11   2   0   -0.20    2.60
 -11  -2   0    7.30   21.60
   2 -11   0    5.30    6.50
  11   2   0   -4.40   18.70
   1 -11   0   59.29   12.30
  11   1   0   61.29    7.20
 -11  -1   0   46.00   24.50
  11   1   0   35.10   22.00
  11   0   0   -1.20    4.10
  11   0   0   -0.70    2.60
  11   0   0    0.10    2.40
 -11   0   0   -2.80   18.90
  11   0   0   -4.90   17.60
   0 -11   0    6.00    8.90
  11  -1   0   59.19    7.70
  11  -1   0   75.59   10.40
  11  -1   0   53.49    7.00
  11  -2   0    1.90    3.80
  11  -2   0    2.50    2.70
   2  11   0   -0.30    2.20
  11  -2   0    3.70   17.60
  11  -2   0    3.80    3.00
  11  -3   0  108.99   26.00
   3  11   0   80.69    7.90
  11  -3   0   91.69   11.30
  11  -3   0   88.99    9.20
  11  -3   0   75.59    8.00
   4  11   0   -2.80    2.20
  11  -4   0   -1.00    2.30
  11  -4   0   -1.50   18.80
  11  -4   0   -1.00    3.70
  11  -4   0    2.40    2.90
  11  -5   0   45.50    8.40
  11  -5   0   36.30    9.20
  12   2   0  464.85   59.09
  12   2   0  443.86   31.40
 -12  -2   0  360.36   56.59
   2 -12   0  304.67   40.60
 -12  -1   0   14.70   26.40
  12   1   0    5.50   25.20
  12   1   0   -1.20    5.00
  12   1   0   -0.10    2.90
   1 -12   0   11.60   16.30
 -12   0   0  120.19   50.19
  12   0   0  131.59   13.70
  12   0   0  166.38   14.20
  12   0   0  176.48   16.80
  12   0   0  102.49   32.50
   0 -12   0  167.48   26.50
  12  -1   0    0.20    3.30
  12  -1   0    5.90    3.40
  12  -1   0    3.10    5.00
  12  -2   0  421.56   31.20
  12  -2   0  416.56   34.10
  12  -2   0  407.56   37.10
   0   0  -1 3480.85  247.78
   0   0   1 3506.65  247.38
   0   1  -1 2668.23  164.78
  -1   0  -1 2342.07  165.68
   0  -1  -1 2553.84  164.38
   0   1   1 2042.20  164.28
  -1   1  -1  433.06   29.70
  -1   1  -1  445.56   29.50
   1  -1  -1  407.66   30.00
   1  -1  -1  418.46   30.90
   1   1  -1  483.75   32.10
   1  -1  -1  383.76   29.80
  -1   1  -1  416.76   29.80
  -1   1  -1  416.76   30.50
   1   1  -1  434.16   29.50
   1  -1   1  425.06   30.30
  -1   1   1  436.76   29.80
   1   1   1  499.35   32.20
  -1   1   1  453.25   30.90
  -1  -1   1  470.25   32.00
   1  -1   1  415.86   29.80
  -1  -1   1  440.96   29.50
  -1   1   1  419.66   29.80
   1   1   1  383.66   29.80
   1  -1   1  409.16   29.70
   1   1   1  448.46   30.20
   2   1  -1 1000.10   65.29
  -2  -1  -1  872.31   65.49
   1  -2  -1  874.81   65.29
   1  -2  -1 1011.60   65.89
  -1   2  -1  939.11   65.69
  -1   2  -1  931.41   65.19
   2   1  -1  997.00   68.99
  -2  -1  -1  882.71   68.49
  -2  -1  -1  988.40   65.49
   1  -2   1  963.80   65.89
  -2  -1   1  965.50   65.19
   2   1   1  916.81   65.49
   2   1   1  874.71   68.39
  -2  -1   1 1004.40   68.99
  -1   2   1  931.71   67.59
  -1   2   1  912.21   65.79
   1  -2   1 1060.89   65.29
  -1   2   1  964.70   65.39
   2   0  -1 4540.05  303.07
   0  -2  -1 4359.16  300.17
   0   2  -1 4483.35  300.47
  -2   0  -1 4033.70  302.27
   0  -2   1 4490.45  300.77
   1   2  -1 1011.40   71.39
   1   2  -1 1030.80   68.69
   2  -1  -1 1084.29   69.29
  -2   1  -1  974.80   69.09
  -1  -2  -1 1046.90   69.19
   1   2  -1  982.60   70.49
  -2   1  -1  984.60   68.89
  -2   1  -1  940.71   69.29
   2  -1  -1  933.81   69.19
   2  -1  -1 1044.20   70.59
  -2   1  -1  895.21   70.89
  -1  -2  -1  952.60   71.69
   2  -1  -1  971.10   69.59
  -1  -2  -1 1123.39   70.19
   2  -1   1 1071.59   69.29
  -1  -2   1  975.30   71.29
   1   2   1  960.00   69.69
  -2   1   1  854.81   69.09
   1   2   1 1060.79   71.89
   2  -1   1  958.70   68.79
   2  -1   1 1060.19   69.09
  -2   1   1 1057.89   69.29
   1   2   1 1014.60   69.19
  -2   1   1 1168.18   70.79
   2  -1   1  954.60   70.89
  -2   2  -1 3748.22  258.07
   2  -2  -1 3916.31  258.57
   2   2  -1 3723.63  260.67
  -2   2  -1 3369.36  257.07
  -2  -2  -1 3346.27  260.47
   2  -2  -1 4109.59  257.57
   2  -2   1 3536.55  257.97
   2   2   1 4263.57  258.47
  -2   2   1 3640.74  257.47
  -2   2   1 3810.22  257.07
  -2   2   1 3815.92  258.37
  -2  -2   1 4017.70  261.07
  -2   2   1 3501.05  256.87
  -3  -2  -1   27.40    3.00
   3   2  -1   26.70    2.40
  -3  -2  -1   23.80    2.70
  -2   3  -1   33.30    3.40
  -3  -2  -1   18.70    5.80
  -2   3  -1   21.80    2.40
   2  -3  -1   26.50    3.30
   2  -3  -1   26.40    2.40
   2  -3  -1   35.10    4.30
   3   2  -1   25.60    6.50
   2  -3   1   30.70    2.50
   2  -3   1   30.60    3.30
  -2   3   1   25.30    2.70
   2  -3   1   24.00    3.00
   3   2   1   23.20    2.70
  -2   3   1   28.70    2.80
  -2   3   1   31.30    4.10
  -2   3   1   28.70    3.50
  -3  -2   1   21.10    6.00
   3   2   1   18.90    2.40
  -3  -2   1   29.40    2.40
   2  -3   1   29.90    2.60
   1  -3  -1  321.07   24.30
   3   1  -1  299.87   22.30
   3   1  -1  331.37   22.30
  -1   3  -1  356.86   22.20
  -3  -1  -1  329.47   22.50
   3   1  -1  282.37   32.00
   1  -3  -1  314.37   22.20
  -3  -1  -1  306.37   26.70
  -1   3  -1  343.67   23.10
  -3  -1  -1  321.17   22.50
   1  -3  -1  343.97   23.20
   3   1   1  281.67   26.20
   3   1   1  349.87   22.80
   1  -3   1  338.77   23.30
  -1   3   1  293.07   23.80
  -1   3   1  298.97   22.90
  -3  -1   1  291.37   22.20
   3   1   1  333.17   22.50
  -1   3   1  301.67   22.30
   1  -3   1  273.17   22.10
  -3   0  -1  327.27   25.50
   3   0  -1  279.87   25.10
   0  -3  -1  284.07   22.00
   3   0  -1  338.57   21.30
  -3   0  -1  309.67   21.30
   0  -3  -1  285.37   21.10
   0   3  -1  311.47   22.30
  -3   0  -1  315.77   21.40
   0  -3  -1  273.77   23.40
   3   0  -1  298.17   21.20
   0   3  -1  292.77   20.90
   0  -3   1  311.67   22.30
   0   3   1  264.67   21.70
  -3   0   1  287.07   21.20
   3   0   1  282.87   24.80
   3   0   1  317.97   21.30
  -3   0   1  308.37   25.60
   3   0   1  310.27   21.20
   0   3   1  291.47   21.20
   0   3   1  350.66   23.70
   0  -3   1  280.37   22.50
   3  -1  -1  345.97   22.60
  -1  -3  -1  305.47   25.50
   3  -1  -1  313.07   22.30
   1   3  -1  308.27   22.10
   1   3  -1  319.97   21.90
  -1  -3  -1  299.87   23.70
   3  -1  -1  347.27   23.20
   3  -1  -1  330.37   22.50
  -1  -3  -1  330.07   22.40
   1   3  -1  293.07   23.90
   3  -1  -1  299.77   24.00
  -3   1  -1  303.97   22.40
   3  -1  -1  335.07   26.60
  -3   1  -1  319.57   22.30
  -3   1  -1  310.47   25.60
   1   3  -1  297.97   24.80
   1   3   1  361.86   25.80
  -1  -3   1  316.27   24.90
   3  -1   1  305.47   22.40
   1   3   1  320.47   23.30
   3  -1   1  313.77   22.70
   3  -1   1  317.87   22.10
   3  -1   1  302.77   25.40
   2   3  -1   26.10    2.20
   3  -2  -1   29.90    3.10
  -3   2  -1   26.00    2.30
   3  -2  -1   25.80    2.40
   2   3  -1   25.80    5.80
  -2  -3  -1   25.10    2.60
   2   3  -1   25.40    2.50
   3  -2  -1   28.70    2.60
   3  -2  -1   26.40    4.00
  -2  -3  -1   30.80    6.60
  -3   2  -1   27.20    2.60
  -3   2  -1   27.50    5.00
   3  -2  -1   23.20    4.20
  -3   2  -1   27.80    3.40
   2   3   1   18.90    3.90
   2   3   1   24.30    2.70
  -3   2   1   32.80    2.90
  -3   2   1   27.10    2.80
   3  -2   1   12.40    3.90
   3  -2   1   29.80    3.10
  -2  -3   1   30.30    6.30
   2   3   1   25.60    2.60
   2   3   1   38.70    7.10
   3  -2   1   27.20    2.00
   3  -2   1   26.20    2.60
   3  -3  -1  231.08   19.70
   3  -3  -1  280.17   19.10
   3  -3  -1  239.58   17.60
  -3   3  -1  215.18   18.50
   3  -3  -1  249.68   17.80
   3   3  -1  268.27   23.60
  -3   3  -1  256.97   17.50
  -3   3  -1  277.87   18.00
   3   3  -1  237.78   17.90
  -3   3  -1  259.57   17.60
   3  -3  -1  225.38   18.20
  -3  -3  -1  258.37   18.10
  -3  -3  -1  212.88   22.60
   3   3  -1  271.47   17.70
   3   3   1  279.47   23.90
   3  -3   1  232.28   19.70
  -3   3   1  230.08   19.50
   3   3   1  254.47   20.30
  -3  -3   1  283.17   23.90
   3  -3   1  226.38   20.60
  -3  -3   1  271.07   17.80
   3  -3   1  248.28   18.10
   3  -3   1  243.98   18.40
  -3   3   1  253.07   18.00
   4   3  -1    4.60    4.50
   3  -4  -1    5.20    0.90
  -3   4  -1    4.10    0.80
   3  -4  -1    6.20    2.60
   3  -4  -1    3.20    0.90
   4   3  -1    3.10    0.90
   3  -4  -1    1.60    1.60
  -4  -3  -1    4.60    1.30
  -3   4  -1    3.50    0.70
  -3   4  -1    4.90    1.40
  -4  -3  -1    8.60    5.50
  -4  -3   1   14.80    6.10
   3  -4   1    1.50    1.00
  -3   4   1    0.50    1.70
   4   3   1    6.90    5.50
   4   3   1    4.30    1.20
   3  -4   1    3.70    2.10
   3  -4   1    4.20    1.90
  -3   4   1    4.50    1.30
  -4  -3   1    2.20    1.00
   3  -4   1    3.90    1.30
   4   2  -1 2404.86  159.08
   4   2  -1 2436.16  166.28
   2  -4  -1 2228.78  160.18
  -2   4  -1 2205.88  158.98
  -4  -2  -1 2345.17  159.38
   2  -4  -1 2180.08  161.18
   2  -4  -1 2390.36  158.78
  -4  -2  -1 2077.99  165.28
  -2   4   1 2232.08  160.88
  -2   4   1 2208.18  159.08
   2  -4   1 2390.06  158.88
  -4  -2   1 2134.59  165.38
   4   2   1 2618.34  166.68
   2  -4   1 2418.06  160.38
   4   2   1 2470.35  159.38
  -4  -2   1 2369.56  159.08
   2  -4   1 2196.18  158.98
   2  -4   1 2406.06  159.18
   1  -4  -1  235.18   19.10
  -1   4  -1  234.68   17.80
  -1   4  -1  257.77   19.00
   4   1  -1  247.18   23.80
  -4  -1  -1  258.27   18.30
  -4  -1  -1  272.07   24.30
   1  -4  -1  269.77   20.70
  -1   4  -1  265.37   17.80
   1  -4  -1  251.37   17.80
   4   1  -1  266.87   18.10
  -1   4   1  235.78   18.00
   1  -4   1  246.18   18.10
   1  -4   1  246.68   19.50
  -4  -1   1  217.88   18.00
   4   1   1  233.58   23.20
  -1   4   1  291.17   21.50
   4   1   1  262.57   18.30
  -1   4   1  256.07   20.00
   4   1   1  248.88   18.20
  -4  -1   1  327.47   25.40
   0   4  -1 2175.78  143.79
   0   4  -1 2280.47  145.59
  -4   0  -1 2137.99  144.19
   0  -4  -1 1925.21  147.09
   4   0  -1 1753.62  148.99
   4   0  -1 2164.28  144.19
   0   4  -1 2093.89  143.59
   0  -4  -1 1794.12  146.09
  -4   0  -1 2327.07  150.48
  -4   0  -1 1970.80  144.49
   0  -4  -1 2131.69  143.89
   0  -4   1 2212.48  146.39
   4   0   1 2144.29  144.29
  -4   0   1 1920.91  149.49
  -4   0   1 2135.69  144.19
   0  -4   1 2040.60  145.69
   4   0   1 2195.88  149.88
   0   4   1 2377.06  145.29
   0   4   1 2158.68  146.89
   0   4   1 2007.50  144.09
  -4   1  -1  241.48   16.90
  -4   1  -1  227.48   21.40
   4  -1  -1  257.57   17.70
   1   4  -1  234.18   19.70
   4  -1  -1  222.98   16.80
  -1  -4  -1  235.78   20.80
  -1  -4  -1  207.68   19.50
  -1  -4  -1  236.48   16.80
   4  -1  -1  254.27   17.20
   4  -1  -1  243.48   19.20
   1   4  -1  235.68   16.60
   4  -1  -1  238.58   22.20
   1   4   1  193.18   17.80
   4  -1   1  195.68   20.80
   4  -1   1  258.77   16.80
   4  -1   1  267.37   17.20
  -4   1   1  223.88   17.20
  -1  -4   1  224.88   19.80
  -1  -4   1  198.28   19.00
   1   4   1  235.78   17.00
   4  -1   1  239.38   17.50
   1   4   1  256.77   20.60
  -4   2  -1 1959.10  160.48
   4  -2  -1 2107.79  159.18
  -4   2  -1 2322.97  156.88
   4  -2  -1 2259.67  158.58
   2   4  -1 2234.08  156.88
  -2  -4  -1 2174.58  157.08
  -2  -4  -1 2024.90  161.78
   2   4  -1 2236.58  156.68
   4  -2  -1 2474.95  157.48
   4  -2  -1 2523.45  158.28
   2   4  -1 2179.38  161.48
   4  -2   1 2323.97  156.68
  -2  -4   1 2070.09  161.38
   4  -2   1 2402.36  157.28
   4  -2   1 2342.87  161.38
   4  -2   1 2534.65  156.78
   2   4   1 2674.13  162.88
   4  -3  -1    3.50    1.20
  -3  -4  -1    5.90    1.40
   4  -3  -1    3.80    1.10
   4  -3  -1    2.70    1.00
   3   4  -1    0.30    3.70
   4  -3  -1    6.50    2.20
  -3  -4  -1   13.10    5.50
   4  -3  -1    5.60    4.20
  -4   3  -1    5.40    1.10
   4  -3  -1    2.20    2.00
   3   4   1    1.30    0.90
   4  -3   1    4.40    1.80
   3   4   1    1.90    4.00
  -3  -4   1   -2.70    3.90
   4  -3   1    3.30    1.20
   4  -4  -1 1302.67  103.39
  -4  -4  -1 1481.05  102.49
  -4  -4  -1 1370.86  109.79
   4   4  -1 1337.67  109.09
   4  -4  -1 1503.95  102.79
   4  -4  -1 1506.55  104.89
  -4   4  -1 1505.75  101.99
  -4   4  -1 1511.05  101.79
   4  -4  -1 1540.25  101.89
   4   4  -1 1475.55  101.99
   4  -4  -1 1504.15  101.79
   4  -4  -1 1583.44  107.99
   4  -4   1 1416.16  103.39
  -4  -4   1 1669.33  111.19
   4  -4   1 1532.45  102.59
   4   4   1 1678.03  111.09
   4   4   1 1366.36  102.29
   4  -4   1 1445.86  105.09
  -4  -4   1 1408.36  102.09
   4  -4   1 1553.14  103.19
   4  -5  -1   47.70    6.10
  -4   5  -1   52.19    4.30
   4  -5  -1   49.70    4.00
  -5  -4  -1   48.60   12.60
   4  -5  -1   40.80    7.00
   4  -5  -1   49.99    4.00
   5   4  -1   53.29    4.50
  -5  -4  -1   49.50    4.90
   5   4  -1   75.19   14.00
  -4   5  -1   47.40    4.00
   4  -5   1   46.30    5.90
   4  -5   1   42.80    4.70
   4  -5   1   54.19    7.20
   5   4   1   79.29   14.30
  -5  -4   1   44.00   11.80
   5   4   1   67.39    5.10
  -3   5  -1  258.07   17.40
  -5  -3  -1  239.98   18.40
   3  -5  -1  231.38   19.40
   3  -5  -1  264.27   17.40
  -5  -3  -1  286.37   27.30
   5   3  -1  257.77   26.10
   3  -5  -1  221.18   20.20
   3  -5  -1  243.08   17.40
   5   3  -1  222.98   17.90
   5   3   1  294.37   18.50
   3  -5   1  246.68   19.60
   5   3   1  270.17   26.50
  -5  -3   1  212.98   25.10
   3  -5   1  231.08   18.90
   3  -5   1  251.97   18.30
  -3   5   1  262.47   20.20
   3  -5   1  247.28   18.30
  -5  -2  -1   -4.50    4.50
  -2   5  -1    2.30    1.10
   5   2  -1    0.00    5.00
   2  -5  -1    0.30    2.30
   5   2  -1    1.40    0.90
  -5  -2  -1   -1.10    0.90
   2  -5  -1    2.10    1.70
   2  -5  -1    0.90    0.60
  -5  -2   1   10.60    6.50
   2  -5   1    1.40    1.00
   2  -5   1    2.00    1.80
   5   2   1    0.50    0.80
  -2   5   1   -0.40    1.10
   5   2   1    0.70    5.30
   2  -5   1    1.80    1.00
  -2   5   1    0.20    1.90
   1  -5  -1  225.98   20.50
  -1   5  -1  250.27   17.70
   5   1  -1  245.48   24.80
   1  -5  -1  244.28   17.20
  -5  -1  -1  211.38   24.00
  -5  -1  -1  258.27   18.00
   5   1  -1  235.48   17.70
   1  -5  -1  266.07   19.50
  -1   5  -1  249.28   16.90
   5   1   1  215.28   17.70
   1  -5   1  270.97   19.90
   5   1   1  250.57   24.60
  -1   5   1  283.87   20.30
  -5  -1   1  253.57   24.90
   1  -5   1  231.08   18.30
  -1   5   1  228.08   17.50
  -5   0  -1  797.52   52.49
   0  -5  -1  768.82   51.89
   0  -5  -1  677.53   55.79
   0  -5  -1  679.73   53.99
   5   0  -1  665.33   58.69
   0   5  -1  765.72   51.79
   5   0  -1  709.73   52.49
   0   5  -1  710.33   53.59
  -5   0  -1  755.02   59.39
   0   5  -1  781.42   51.99
  -5   0   1  745.33   59.49
   0  -5   1  723.03   54.39
   5   0   1  816.52   52.59
   5   0   1  757.12   52.39
   0  -5   1  764.92   54.89
   0   5   1  748.63   52.49
   5   0   1  795.22   59.29
   0   5   1  827.52   55.59
  -5   1  -1  247.58   17.20
   5  -1  -1  228.48   23.20
  -1  -5  -1  235.48   19.50
   1   5  -1  235.98   16.70
  -1  -5  -1  218.88   21.30
   1   5  -1  254.87   20.40
  -5   1  -1  194.08   22.00
   5  -1  -1  235.88   17.30
   5  -1  -1  229.18   17.30
   5  -1   1  238.28   17.30
   5  -1   1  232.18   18.20
   5  -1   1  229.68   17.80
   1   5   1  260.57   21.30
  -1  -5   1  213.48   20.30
  -1  -5   1  255.77   20.40
   5  -2  -1    1.60    1.60
   5  -2  -1    0.20    2.20
  -2  -5  -1    0.20    0.80
   5  -2  -1    2.70    4.70
  -5   2  -1    4.50    4.20
   5  -2  -1    0.10    0.90
   2   5  -1    1.70    0.70
  -2  -5  -1    4.50    3.80
   5  -2  -1    3.80    1.30
  -5   2  -1    1.20    0.90
   2   5  -1   -3.60    3.00
   5  -2  -1    2.30    1.20
  -2  -5  -1   -1.40    3.90
   5  -2   1    2.20    0.90
   5  -2   1    2.00    0.80
   5  -2   1    1.10    0.90
   2   5   1    1.20    3.50
   5  -2   1    2.50    3.80
  -2  -5   1   -2.30    3.50
   5  -2   1    1.30    1.40
  -5   3  -1  319.17   24.20
   5  -3  -1  261.27   19.70
   3   5  -1  255.27   17.90
  -3  -5  -1  223.28   24.60
   3   5  -1  256.57   24.60
   5  -3  -1  248.08   18.80
  -5   3  -1  238.58   18.10
   5  -3  -1  217.58   23.90
   5  -3  -1  243.18   18.30
   5  -3  -1  240.68   20.90
  -3  -5  -1  259.07   18.40
   5  -3  -1  267.77   18.20
  -3  -5   1  231.68   24.10
   5  -3   1  252.87   17.60
   5  -3   1  238.68   22.90
   3   5   1  240.68   18.40
   5  -3   1  273.17   18.80
   5  -3   1  256.67   19.40
   5  -3   1  255.37   17.60
   3   5   1  261.97   24.60
   5  -4  -1   47.10    4.30
   5  -4  -1   68.29    7.80
   4   5  -1   53.89    4.30
   5  -4  -1   50.49    5.10
   5  -4  -1   48.50    4.30
   4   5  -1   50.19   11.00
   5  -4  -1   50.49    6.00
  -5   4  -1   50.29    4.30
  -4  -5  -1   54.79   12.00
   5  -4  -1   46.30   10.30
  -4  -5  -1   45.00    4.70
   4   5   1   46.70   11.00
   5  -4   1   36.20    5.60
  -4  -5   1   65.19   12.50
   4   5   1   52.99    4.80
   5  -4   1   55.49    6.00
   5  -4   1   48.20    4.90
   5  -4   1   42.80    8.40
   5  -5  -1   99.99    7.00
  -5   5  -1   92.59    7.20
   5   5  -1   99.89    7.50
   5  -5  -1   77.79    8.90
   5  -5  -1   95.09    7.00
  -5  -5  -1   93.69    7.90
   5   5  -1   76.09   15.50
   5  -5  -1   95.29   10.50
   5  -5  -1  100.49    8.40
  -5  -5  -1   96.29   18.40
   5  -5  -1  107.89   14.40
   5  -5   1   85.09    7.90
   5  -5   1   88.69    8.80
   5  -5   1   86.19   11.50
  -5  -5   1   88.79   16.50
   5  -5   1   93.29    9.20
   5   5   1   94.09   16.80
   5   5   1   85.29    7.70
   6   5  -1    0.50    8.00
   6   5  -1    1.80    1.20
  -6  -5  -1    0.30    1.40
   5  -6  -1    1.00    3.40
   5  -6  -1    4.30    2.70
   5  -6  -1   11.00    6.00
   5  -6   1    5.00    4.20
  -6  -5   1   -1.60    8.80
   5  -6   1    0.30    2.40
   6   5   1    1.10    1.30
   5  -6   1    1.20    2.10
   5  -6   1    1.20    1.70
   6   4  -1  972.10   79.29
   4  -6  -1  934.91   70.79
  -6  -4  -1 1021.10   69.39
   6   4  -1 1048.20   68.99
   4  -6  -1  950.50   71.89
  -4   6  -1  927.61   68.39
  -6  -4  -1  866.11   78.69
   4  -6   1  985.50   70.49
  -6  -4   1  971.60   79.69
   4  -6   1 1044.00   69.39
   4  -6   1 1109.99   69.69
   6   4   1 1034.90   79.99
   4  -6   1  925.31   70.79
   6   4   1 1007.80   69.19
   6   3  -1    5.20    1.50
   3  -6  -1    6.00    2.70
  -6  -3  -1    9.20    7.50
   3  -6  -1    9.20    3.80
  -6  -3  -1    6.60    2.00
   6   3  -1    5.80    7.30
  -3   6  -1    4.40    1.10
   3  -6   1    7.20    2.70
  -3   6   1    6.50    2.70
   6   3   1    7.80    1.90
   6   3   1    6.40    7.80
   3  -6   1    6.50    2.10
   3  -6   1    8.10    2.00
  -6  -3   1    8.60    8.20
   6   2  -1 1457.65  113.09
  -6  -2  -1 1572.24  104.19
   6   2  -1 1404.66  103.79
   2  -6  -1 1672.93  107.69
   2  -6  -1 1546.15  105.99
  -6  -2  -1 1474.05  113.49
  -2   6  -1 1527.15  102.99
   2  -6   1 1457.55  103.69
  -6  -2   1 1726.43  115.39
   6   2   1 1380.96  103.89
   6   2   1 1545.45  113.49
  -2   6   1 1514.75  106.09
   2  -6   1 1567.74  103.69
   2  -6   1 1254.67  105.59
  -1   6  -1    0.80    1.20
  -6  -1  -1    6.60    6.10
   1  -6  -1    0.40    2.30
   1  -6  -1   -2.30    3.00
  -1   6  -1    1.00    0.80
   6   1  -1    2.30    1.20
   1  -6  -1    1.60    0.60
   6   1  -1   -3.40    6.10
  -6  -1  -1    2.20    1.30
  -1   6  -1    0.50    1.10
  -1   6   1    3.50    2.90
  -6  -1   1    3.50    6.70
   1  -6   1    2.10    2.10
   6   1   1    1.30    1.00
   6   1   1   14.40    8.50
   1  -6   1    2.70    2.70
   0   6  -1 1468.05  100.69
   0  -6  -1 1656.03  104.49
  -6   0  -1 1454.25  101.49
   0  -6  -1 1461.75  100.69
   0   6  -1 1472.65  100.89
  -6   0  -1 1428.56  109.69
   0   6  -1 1562.44  103.09
   6   0  -1 1517.45  101.59
   0  -6  -1 1345.37  105.49
   6   0  -1 1359.16  113.49
   0   6   1 1492.15  104.69
   0  -6   1 1322.17  103.59
   0  -6   1 1564.34  104.79
  -6   0   1 1492.05  110.29
   6   0   1 1363.46  101.49
   6   0   1 1477.75  109.59
   1   6  -1    0.20    1.10
  -1  -6  -1    4.70    3.10
  -6   1  -1   20.40    7.60
   6  -1  -1    1.00    1.00
   6  -1  -1    3.10    5.60
  -6   1  -1    3.40    1.30
   1   6  -1    3.10    3.50
  -1  -6  -1    5.40    4.50
   6  -1  -1    1.20    1.10
   1   6   1    0.90    3.40
  -1  -6   1   -0.40    3.50
   6  -1   1    3.60    1.90
   6  -1   1    0.10    1.30
   6  -1   1   -0.40    0.90
  -1  -6   1   -1.30    3.70
   6  -2  -1 1504.65  107.59
   2   6  -1 1510.85  106.89
  -6   2  -1 1548.35  107.39
   6  -2  -1 1627.84  108.99
  -2  -6  -1 1527.55  107.19
  -6   2  -1 1595.34  114.79
   6  -2  -1 1653.13  107.99
  -2  -6  -1 1374.06  110.69
   6  -2  -1 1649.44  116.19
  -2  -6  -1 1553.24  117.49
   2   6  -1 1508.05  112.49
   6  -2   1 1555.74  108.49
   6  -2   1 1558.14  107.19
  -2  -6   1 1514.45  113.09
   6  -2   1 1459.95  114.09
   6  -2   1 1619.14  107.89
   2   6   1 1786.02  117.49
   6  -2   1 1499.65  107.19
   6  -3  -1    9.10    1.90
   6  -3  -1    5.70    2.00
  -3  -6  -1    7.10    1.70
  -6   3  -1    7.90    1.70
  -6   3  -1    1.40    5.30
   3   6  -1   11.30    1.50
   6  -3  -1    4.00    2.10
  -3  -6  -1   13.80    7.00
   6  -3  -1    4.90    1.60
   3   6  -1   11.70    6.10
   6  -3  -1   10.00    4.10
   6  -3   1    5.50    2.40
   3   6   1    3.40    1.30
   6  -3   1    5.40    1.20
   6  -3   1    7.00    1.20
  -3  -6   1    0.50    5.80
   6  -3   1    7.40    2.00
   3   6   1   11.10    6.40
   6  -3   1    1.60    5.10
  -4  -6  -1 1007.50   70.29
   4   6  -1 1022.40   78.69
   6  -4  -1  990.70   69.89
  -6   4  -1 1041.50   69.99
  -4  -6  -1  827.02   78.09
   6  -4  -1 1080.39   70.99
   6  -4  -1 1036.30   71.99
   6  -4  -1 1190.28   74.39
   4   6  -1 1055.79   69.79
   6  -4  -1  914.41   70.79
   6  -4   1 1065.79   72.39
  -4  -6   1  985.20   78.79
   4   6   1  885.91   70.19
   4   6   1  962.20   78.59
   6  -4   1 1038.90   71.69
   6  -4   1  927.71   75.69
   6  -4   1 1055.19   70.79
   5   6  -1    1.00    1.10
   5   6  -1    0.70    7.40
   6  -5  -1    1.50    1.60
   6  -5  -1    4.50    3.70
   6  -5  -1   -1.90    2.00
  -5  -6  -1    5.90    8.30
   6  -5  -1    2.40    1.20
  -5  -6  -1    2.20    1.50
   6  -5  -1    4.80    6.20
   6  -5   1   -0.80    1.50
   6  -5   1    1.10    2.40
   6  -5   1   -1.50    4.90
   5   6   1    2.30    1.30
  -5  -6   1    3.40    7.50
   5   6   1    6.00    8.10
   6  -5   1    2.50    2.20
   6   6  -1  549.45   53.99
  -6  -6  -1  611.24   43.90
   6  -6  -1  599.74   45.90
   6  -6  -1  617.84   47.30
   6   6  -1  642.84   43.40
   6  -6  -1  575.74   50.89
  -6  -6  -1  497.05   53.99
   6  -6   1  670.23   45.50
   6  -6   1  590.44   48.10
   6   6   1  660.03   55.99
   6  -6   1  595.04   44.20
   6   6   1  650.43   43.90
  -6  -6   1  661.53   56.49
   6  -6   1  644.84   45.90
   7   6  -1   21.70   12.90
   6  -7  -1    2.80    5.60
   6  -7  -1    4.70    7.80
  -7  -6  -1   27.40   13.20
   7   6  -1    9.90    2.20
  -7  -6  -1    7.70    2.50
   6  -7  -1    8.60    4.20
   6  -7   1    6.60    6.00
   6  -7   1    8.90    4.10
   7   6   1    8.10    2.30
   7   6   1   15.40   13.00
  -7  -6   1    9.20   11.50
   6  -7   1    7.40    3.60
   5  -7  -1   61.49   12.50
   5  -7  -1   49.70    8.30
   7   5  -1   48.10   16.10
  -7  -5  -1   66.79   18.90
   5  -7  -1   70.79    9.90
   7   5  -1   75.99    6.40
  -7  -5  -1   76.49    6.90
   5  -7   1   68.39    6.90
   7   5   1   75.09   17.00
   7   5   1   58.79    6.30
   5  -7   1   69.19    8.60
  -7  -5   1   70.89   18.30
   5  -7   1   91.79    7.70
   5  -7   1   55.79    8.40
  -7  -4  -1    9.00    8.80
  -4   7  -1   13.60    3.30
   4  -7  -1    9.40    4.40
   7   4  -1   -4.20    9.10
   7   4  -1   11.70    2.30
   4  -7  -1   10.80    3.50
  -7  -4  -1   10.30    2.40
   4  -7   1    9.50    2.50
   7   4   1    6.90    9.70
   4  -7   1   15.20    4.50
   7   4   1    9.80    2.20
  -7  -4   1    8.40   10.10
   4  -7   1   12.50    3.10
  -7  -3  -1  129.99   11.00
   3  -7  -1  133.09   14.10
   7   3  -1  145.89   23.60
   3  -7  -1  136.19   13.00
   7   3  -1  117.89   10.50
  -7  -3  -1  150.28   23.50
  -3   7  -1  122.79    9.90
   7   3   1  131.59   10.80
   3  -7   1  162.38   13.90
  -3   7   1  160.58   13.40
  -7  -3   1  162.28   25.20
   7   3   1  139.89   22.00
  -7  -2  -1   50.09   14.40
  -7  -2  -1   73.79    6.40
   2  -7  -1   81.69   10.10
  -2   7  -1   64.29    5.20
   7   2  -1   51.19   13.70
   2  -7  -1   75.99    9.80
   7   2  -1   72.99    6.10
   7   2   1   56.39    5.90
  -7  -2   1   68.19   15.50
   2  -7   1   58.49    6.00
   7   2   1   51.89   14.50
   2  -7   1   68.19    9.50
  -2   7   1   73.09    8.30
   1  -7  -1  124.99   12.80
  -1   7  -1  117.59    9.60
   7   1  -1  120.69   21.00
   1  -7  -1  113.69   14.20
   7   1  -1  116.79   10.40
  -7  -1  -1  121.09   20.60
  -7  -1  -1  129.99   10.60
  -1   7  -1  147.69   10.80
   7   1   1  145.39   10.80
  -7  -1   1  171.68   21.80
   1  -7   1  124.89   13.60
   1  -7   1  133.99   12.10
   7   1   1   95.79   18.90
  -1   7   1  157.38   13.60
   0  -7  -1  390.86   26.60
   7   0  -1  408.86   37.80
   7   0  -1  414.16   28.10
   0  -7  -1  396.76   31.00
   0  -7  -1  312.27   31.80
  -7   0  -1  429.26   38.10
   0   7  -1  428.66   29.60
  -7   0  -1  370.76   27.80
   0   7  -1  345.77   27.10
   0  -7   1  351.26   31.00
   7   0   1  396.56   28.00
   7   0   1  338.87   35.80
  -7   0   1  392.46   37.50
   0   7   1  423.16   31.70
   0  -7   1  362.16   30.50
   7  -1  -1  136.69   11.00
   1   7  -1  157.58   14.50
   7  -1  -1  159.28   12.60
  -1  -7  -1  134.09    9.90
  -1  -7  -1  113.29   13.80
  -7   1  -1  132.49   10.70
  -1  -7  -1  122.29   16.10
  -7   1  -1  131.09   18.90
   1   7  -1  126.69   10.10
   7  -1  -1  193.58   21.80
   7  -1  -1  119.29   10.80
   1   7   1  139.59   15.00
  -1  -7   1  152.78   15.10
   7  -1   1  131.29   18.90
  -1  -7   1  116.09   14.60
   7  -1   1  146.89   11.00
   7  -1   1  120.39   11.50
  -2  -7  -1   69.79   12.80
  -7   2  -1   67.39    5.90
   7  -2  -1   53.39    9.20
  -2  -7  -1   56.69   10.40
  -2  -7  -1   66.09    5.40
  -7   2  -1   64.09   13.50
   7  -2  -1   66.19   14.70
   2   7  -1   58.29    5.20
   2   7  -1   70.19   11.00
   7  -2  -1   61.49    6.00
   7  -2  -1   59.19    6.00
   7  -2  -1   64.69    7.20
   7  -2   1   63.69   13.50
   7  -2   1   61.79    5.70
   7  -2   1   61.69    6.20
   2   7   1   47.30   10.10
   7  -2   1   63.19    5.60
  -2  -7   1   55.89   10.90
   7  -2   1   68.99    7.10
   3   7  -1  139.79   17.10
  -7   3  -1  137.49   10.40
   7  -3  -1  128.99   10.40
  -3  -7  -1  119.59   19.60
   7  -3  -1  123.49   10.80
  -7   3  -1  139.79   18.40
   7  -3  -1  104.29   13.20
   7  -3  -1  137.29   12.10
  -3  -7  -1  134.19   10.10
   3   7   1  151.98   17.90
   7  -3   1  125.99    9.80
   7  -3   1  139.49    9.80
   7  -3   1  154.28   18.60
  -3  -7   1   89.29   16.10
   3   7   1  131.69   10.50
   7  -3   1  133.59   10.90
   7  -3   1  118.39   11.40
   7  -4  -1    8.10    2.20
   7  -4  -1    7.00    7.90
  -7   4  -1   10.30    2.10
   4   7  -1   10.30    1.80
   7  -4  -1   13.30    2.30
   7  -4  -1   10.10    3.30
  -4  -7  -1   10.70    2.20
   7  -4  -1    5.90    2.10
  -4  -7  -1   -1.90    7.70
   7  -4  -1    7.80    4.80
   4   7  -1   16.70    8.80
   7  -4   1    9.40    4.00
   4   7   1   14.60    8.30
   7  -4   1   13.00    3.50
   7  -4   1    6.00    7.60
   4   7   1   12.20    2.40
   7  -4   1   11.00    2.80
  -4  -7   1    5.00    7.90
   7  -5  -1   77.79    6.10
   7  -5  -1   73.29   10.30
   7  -5  -1   65.89    8.10
   7  -5  -1  104.99   17.90
   7  -5  -1   72.89    6.00
   5   7  -1   95.79   17.50
   5   7  -1   68.79    6.10
  -5  -7  -1   68.49   16.80
  -5  -7  -1   63.69    6.50
   7  -5  -1   74.39    7.30
   7  -5   1   70.59    7.90
   7  -5   1   68.49   13.10
   5   7   1   63.19    6.50
   7  -5   1   75.69    8.90
   7  -5   1   76.09    8.40
  -5  -7   1   86.59   18.50
   5   7   1   74.19   16.00
   7  -6  -1   12.10    7.40
   7  -6  -1    5.90    3.50
   6   7  -1    7.90    2.00
  -6  -7  -1    7.10    2.20
   7  -6  -1   10.10    3.30
  -6  -7  -1    7.30   11.30
   6   7  -1   11.00   12.40
   7  -6  -1    7.40    8.70
   6   7   1    3.80   11.10
   7  -6   1    3.60    2.30
   6   7   1    7.10    2.10
   7  -6   1    8.00    7.40
   7  -6   1    0.80    3.30
  -6  -7   1    2.60   11.10
   7  -7  -1   43.30    9.50
  -7  -7  -1   32.90   17.40
   7  -7  -1   55.99   14.30
  -7  -7  -1   52.29    5.70
   7   7  -1   64.29    5.40
   7  -7  -1   47.10    7.90
   7  -7   1   55.69    8.20
   7   7   1   53.59    6.80
   7   7   1   44.00   17.30
   7  -7   1   43.90   10.60
   7  -7   1   46.00    7.50
   7  -7   1   46.60    6.40
   7  -8  -1   97.19   18.40
  -8  -7  -1   88.39    8.20
   8   7  -1   83.39    7.60
   7  -8  -1   63.39   10.30
   8   7  -1   91.99   22.70
   7  -8   1   91.29   12.70
   7  -8   1   76.79   11.40
   8   7   1   81.69    7.80
  -8  -7   1   51.99   20.60
   6  -8  -1  399.86   33.20
   8   6  -1  405.56   44.90
  -8  -6  -1  399.56   45.40
   8   6  -1  411.06   29.00
   6  -8  -1  334.87   31.50
  -8  -6  -1  429.26   29.70
   6  -8   1  404.96   32.40
   6  -8   1  376.16   30.40
   8   6   1  472.45   46.60
   8   6   1  424.46   29.40
  -8  -6   1  398.56   44.80
   6  -8   1  367.16   29.40
   8   5  -1   19.80    3.30
   8   5  -1   20.60   14.00
  -8  -5  -1   26.10   15.80
  -8  -5  -1   32.90    4.50
   5  -8  -1   32.30    7.40
   5  -8  -1   23.10    5.90
   5  -8  -1   24.20    9.40
   8   5   1   20.00    3.60
  -8  -5   1   10.80   13.80
   8   5   1   10.40   13.20
   5  -8   1   34.90    6.70
   8   4  -1  599.84   55.19
   8   4  -1  565.04   40.70
   4  -8  -1  497.05   44.00
  -8  -4  -1  590.84   41.20
   4  -8  -1  582.64   44.00
  -8  -4  -1  607.14   55.79
   4  -8   1  537.65   43.70
   8   4   1  683.83   56.29
  -8  -4   1  498.05   53.19
   8   4   1  601.74   43.50
  -8  -3  -1   98.49    8.60
   8   3  -1   80.49    8.00
   3  -8  -1  112.59   11.50
   8   3  -1   96.99   19.40
   3  -8  -1   77.09   12.20
  -8  -3  -1   98.89   20.80
  -8  -3   1   82.39   19.70
   8   3   1  101.49    8.30
   8   3   1   87.89   19.20
   2  -8  -1  684.93   51.89
  -8  -2  -1  646.14   47.50
  -8  -2  -1  606.84   59.29
   8   2  -1  692.33   47.40
   8   2  -1  650.33   59.29
   2  -8   1  597.54   50.39
   8   2   1  654.23   47.40
  -8  -2   1  709.03   61.19
   2  -8   1  690.93   46.40
   8   2   1  678.03   59.59
   2  -8   1  674.53   46.60
  -8  -1  -1    0.50    1.50
   1  -8  -1    2.10    4.00
   8   1  -1    9.10   10.80
   8   1  -1    1.80    1.40
  -1   8  -1    1.50    1.80
   1  -8  -1   -2.60    5.00
  -8  -1  -1    8.70    9.60
   8   1   1    1.60    1.60
   1  -8   1    5.20    3.60
   8   1   1   -1.70    8.80
  -8  -1   1   -3.10    9.20
   1  -8   1    4.60    4.70
   0  -8  -1  687.73   52.29
   0  -8  -1  628.74   49.80
  -8   0  -1  683.63   46.00
   8   0  -1  650.03   57.59
  -8   0  -1  543.25   56.09
   8   0  -1  639.94   46.10
   0   8  -1  651.33   47.40
  -8   0   1  641.24   57.79
   0  -8   1  616.54   50.19
   0  -8   1  654.53   49.30
   8   0   1  665.53   46.20
   0   8   1  627.04   57.29
   8   0   1  628.54   56.49
   8  -1  -1    2.40    1.70
   8  -1  -1   -2.20    8.60
  -1  -8  -1    2.70    4.80
  -8   1  -1   11.20    9.20
  -8   1  -1    3.60    1.70
   1   8  -1    0.90    3.90
  -1  -8  -1    1.20    6.00
   8  -1  -1    1.60    1.80
   8  -1  -1    1.00    2.40
   1   8   1    2.20    4.90
   8  -1   1    6.80    3.10
  -1  -8   1    2.70    5.20
   8  -1   1   -2.30    7.80
  -1  -8   1   10.80    6.00
   8  -1   1    2.20    1.40
  -2  -8  -1  649.34   43.70
  -2  -8  -1  648.34   49.90
   2   8  -1  586.94   43.70
   8  -2  -1  560.54   44.50
   8  -2  -1  690.03   46.70
   8  -2  -1  587.34   48.60
  -8   2  -1  658.33   44.60
   8  -2  -1  701.23   46.00
  -8   2  -1  628.84   54.49
   8  -2  -1  517.65   53.99
  -2  -8  -1  573.34   52.19
   8  -2   1  664.93   44.30
   8  -2   1  583.84   53.89
   8  -2   1  642.54   46.00
  -2  -8   1  639.14   51.29
  -8   3  -1   86.49    7.70
   8  -3  -1   77.79   12.10
  -3  -8  -1   82.59    7.10
  -3  -8  -1   86.49   17.40
   8  -3  -1   81.89    9.50
   8  -3  -1   89.09    8.40
  -8   3  -1   77.59   15.80
   8  -3  -1   82.69    7.60
   3   8  -1   91.49    7.10
   8  -3   1   83.49   16.90
   3   8   1  120.39   17.50
  -3  -8   1   73.99   15.10
   3   8   1   90.89    7.80
   8  -3   1   94.39    7.30
   8  -3   1   77.39    8.70
   8  -3   1   90.09    8.30
   8  -4  -1  607.84   41.80
   8  -4  -1  600.04   44.20
   4   8  -1  593.34   41.40
   8  -4  -1  514.25   45.70
   8  -4  -1  568.64   42.90
  -4  -8  -1  488.85   51.79
  -4  -8  -1  593.14   41.70
   8  -4  -1  571.34   52.79
   8  -4   1  562.24   43.70
   8  -4   1  604.44   51.39
   4   8   1  643.84   52.49
   8  -4   1  611.74   42.90
   8  -4   1  622.54   45.50
  -4  -8   1  561.54   51.59
   4   8   1  656.33   42.30
   8  -5  -1   25.80    5.70
   5   8  -1   27.60    3.30
   8  -5  -1   21.50    3.00
   8  -5  -1   21.50    7.10
   8  -5  -1   23.90    4.40
   8  -5  -1   27.50   12.60
  -5  -8  -1   18.80   12.80
   8  -5  -1   36.60    3.80
  -5  -8  -1   29.20    3.80
   8  -5   1   15.40    5.20
   5   8   1   29.80    4.00
   8  -5   1   31.50    4.70
   8  -5   1   13.00    9.40
   8  -5   1   31.00    5.70
  -5  -8   1   25.60   14.30
  -6  -8  -1  432.76   29.30
   8  -6  -1  377.66   39.40
   8  -6  -1  395.16   33.80
   8  -6  -1  362.36   31.60
   6   8  -1  413.76   28.70
   8  -6  -1  437.16   30.60
  -6  -8  -1  349.87   44.90
   8  -6   1  372.76   36.90
   8  -6   1  364.96   31.60
   8  -6   1  407.76   31.70
  -6  -8   1  415.86   44.10
   6   8   1  383.56   29.20
   8  -6   1  422.66   30.20
   8  -7  -1   86.89   10.70
  -7  -8  -1   75.79   22.80
   7   8  -1   78.59    7.10
   8  -7  -1   61.89   16.90
   7   8  -1   87.19   21.50
  -7  -8  -1   73.19    7.50
   7   8   1   75.49    7.50
   8  -7   1   76.59    8.40
   8  -7   1   84.59   10.10
   8  -7   1   84.89   15.30
   7   8   1  112.49   23.40
  -7  -8   1   68.89   22.90
   8  -8  -1  307.77   36.20
   8   8  -1  356.96   24.00
   8  -8  -1  303.57   27.20
   8  -8   1  320.07   25.20
   8   8   1  316.97   24.30
   8   8   1  206.88   56.69
   8  -8   1  329.77   27.70
   8  -8   1  302.37   30.10
   8  -9  -1    5.40    9.40
   9   8  -1    2.30    2.50
   8  -9  -1   -1.30   15.40
   8  -9   1    4.70    6.20
   9   8   1   -1.50    2.50
  -9  -7  -1   27.30    4.50
  -9  -7  -1   33.50   22.00
   9   7  -1   14.20    3.30
   7  -9  -1   16.10    6.10
   7  -9  -1   26.00   13.10
   7  -9   1   19.80    7.10
   9   7   1   26.70   21.10
   9   7   1   21.50    3.90
   6  -9  -1   15.80    5.40
   6  -9  -1   -2.40    9.90
  -9  -6  -1    7.60   18.20
   9   6  -1    7.80    2.80
  -9  -6  -1    3.30    2.50
  -9  -6   1   18.20   19.40
   6  -9   1    9.20    5.80
   9   6   1    8.90    2.70
   9   6   1   20.20   18.60
   9   5  -1   25.40   17.50
  -9  -5  -1   42.10    5.30
   5  -9  -1   21.90    6.40
  -9  -5  -1   19.10   17.10
   9   5  -1   23.90    3.90
   5  -9   1   28.40    7.20
   9   5   1   17.20   16.30
  -9  -5   1   28.90   17.40
   9   5   1   18.90    3.70
   9   4  -1    3.30    2.30
   4  -9  -1   -3.60    5.60
   4  -9  -1    0.70    3.80
   9   4  -1   16.40   16.20
  -9  -4  -1    4.90   14.10
  -9  -4  -1    2.60    2.20
   9   4   1   -7.60   13.10
   4  -9   1    6.50    5.10
  -9  -4   1    9.50   14.30
   9   4   1    0.50    1.90
   9   3  -1   51.99   18.30
   3  -9  -1   55.89    9.90
  -9  -3  -1   69.69   19.40
   3  -9  -1   51.19   10.10
   9   3  -1   50.89    6.90
  -9  -3  -1   51.69    6.00
  -3   9   1   65.09    9.10
  -9  -3   1   60.19   20.20
   3  -9   1   65.29   10.60
   9   3   1   50.49   18.20
   9   3   1   48.80    5.70
  -9  -2  -1   77.09    7.30
   9   2  -1   66.89    7.10
   2  -9  -1   87.09   12.10
  -9  -2  -1   47.60   17.50
   9   2  -1   55.59   17.90
   9   2   1   75.29    7.20
   9   2   1   70.79   19.00
  -9  -2   1   61.59   17.90
   2  -9   1   60.79   10.90
   9   1  -1   55.99   17.30
  -9  -1  -1   40.20    5.40
   1  -9  -1   33.60    9.30
   1  -9  -1   46.80    9.20
  -1   9  -1   53.59    5.60
   9   1  -1   49.40    5.50
  -9  -1  -1   50.49   17.40
   1  -9   1   44.50    7.10
  -9  -1   1   59.79   18.60
   9   1   1   36.80    5.30
   1  -9   1   20.80    7.70
   9   1   1   53.99   17.30
   0   9  -1    3.70    3.40
   9   0  -1    3.80    2.40
   9   0  -1    7.40   12.10
   0  -9  -1    4.10    4.70
   0  -9  -1   -3.40    6.40
  -9   0  -1    2.90   11.80
  -9   0  -1    4.20    2.00
   9   0  -1    6.00    2.20
   9   0   1   -2.90   10.40
   0  -9   1    3.40    5.40
   0  -9   1    5.40    6.80
  -9   0   1   -4.30   10.90
   9   0   1    7.90    2.50
   9  -1  -1   38.20    6.80
   9  -1  -1   36.30    5.10
   9  -1  -1   53.79    8.00
  -1  -9  -1   56.39   11.30
  -1  -9  -1   23.60   10.40
  -9   1  -1   13.40   12.60
   9  -1  -1   63.79   17.60
  -9   1  -1   49.10    6.20
   1   9  -1   33.50    7.70
   9  -1   1   42.90   14.50
   9  -1   1   36.90    6.20
  -1  -9   1   38.70    9.50
   9  -1   1   40.00    5.10
   9  -1   1   42.10    5.10
  -9   2  -1  103.59   19.80
   9  -2  -1   60.99   11.40
   9  -2  -1   72.39   18.10
   9  -2  -1   70.89    8.90
  -9   2  -1   68.99    6.90
   2   9  -1   68.99    6.20
   9  -2  -1   68.69    7.30
   9  -2  -1   85.29    7.40
  -2  -9   1   59.69   14.80
   9  -2   1   63.19    7.10
   9  -2   1   97.79   21.80
   9  -2   1   65.89    6.70
  -9   3  -1   49.99    5.80
   3   9  -1   61.39    5.20
   9  -3  -1   59.59    5.90
   9  -3  -1   44.10    9.50
   9  -3  -1   52.59    8.10
   9  -3  -1   57.59   16.50
   9  -3  -1   50.59    6.10
  -3  -9  -1   52.79   14.30
   9  -3   1   54.19    5.90
   9  -3   1   50.29    7.60
   3   9   1   53.49    5.80
   9  -3   1   44.40    6.30
   3   9   1   63.99   14.00
  -3  -9   1   58.19   13.70
   9  -3   1   57.39    5.40
   9  -3   1   51.49   15.10
   9  -4  -1    3.60    5.80
   4   9  -1    0.60   10.10
   9  -4  -1   -2.70    1.60
   9  -4  -1    8.80    3.90
   9  -4  -1   -1.20   12.10
   4   9  -1    1.80    1.50
  -4  -9  -1   11.20   12.20
   9  -4  -1   -1.20    1.70
   4   9   1   10.70   10.80
   9  -4   1   -2.70    3.10
   9  -4   1   -5.00    4.40
   9  -4   1    1.80    1.90
   9  -4   1    2.10    1.60
  -4  -9   1   -9.50   10.70
   9  -4   1    7.50   11.40
   4   9   1   -0.40    1.80
   9  -5  -1   26.40    5.80
   9  -5  -1   29.80    5.10
   5   9  -1   33.10    3.60
   9  -5  -1   25.40    3.30
   9  -5  -1   18.70   14.70
  -5  -9  -1   28.90   15.00
   5   9   1   21.00    3.80
   9  -5   1   32.80    6.20
   9  -5   1   31.60   13.30
   5   9   1   37.70   15.20
   9  -5   1   20.50    4.30
   9  -6  -1    5.60    4.00
   9  -6  -1    5.60    3.00
   9  -6  -1   -4.00   12.70
   6   9  -1    5.80    2.10
   9  -6   1   17.00   12.30
   9  -6   1    3.20    2.50
   9  -6   1    8.80    4.70
   6   9   1   11.40    2.90
   9  -7  -1   16.20    5.30
   7   9  -1   15.30    3.10
   9  -7  -1   -8.00   15.60
   9  -7   1   25.50    6.30
   7   9   1   20.70    3.70
   9  -7   1   13.00   13.10
   9  -7   1   11.80    3.90
   9  -8  -1  -24.40   21.90
   9  -8  -1    2.10    5.60
   8   9   1    7.70    2.80
   9  -8   1    1.20    3.30
   9  -8   1   -1.90    5.30
   9  -8   1    2.00   11.90
  10   6  -1  178.38   14.70
   6 -10  -1  166.48   19.30
 -10  -6  -1  135.49   37.20
  10   6  -1  185.68   37.00
   6 -10  -1  153.68   22.50
  10   6   1  195.88   15.10
   6 -10   1  195.78   19.90
 -10  -6   1  151.48   33.80
 -10  -5  -1    1.90    2.80
  10   5  -1    5.90    2.70
   5 -10  -1    8.40    5.90
   5 -10  -1    0.20    9.80
 -10  -5  -1  -13.30   20.30
   5 -10   1    2.60    6.40
  10   5   1  -13.00   18.50
  10   5   1    4.70    2.60
 -10  -5   1  -11.80   20.30
   4 -10  -1  301.17   30.00
  10   4  -1  403.26   46.30
 -10  -4  -1  396.46   47.10
  10   4  -1  368.66   26.60
 -10  -4  -1  329.77   26.60
   4 -10   1  375.56   31.80
  10   4   1  353.16   26.60
  10   4   1  348.67   45.30
 -10  -4   1  343.07   46.40
  10   3  -1    1.30    2.20
  10   3  -1   14.40   17.10
 -10  -3  -1   -5.10   15.90
 -10  -3  -1   -1.40    2.10
   3 -10  -1    3.20    5.70
  10   3   1    2.90    2.30
 -10  -3   1  -10.60   15.90
  10   3   1   12.40   16.10
   3 -10   1    2.10    6.70
 -10  -2  -1  452.15   31.80
 -10  -2  -1  454.85   50.79
  10   2  -1  400.06   48.00
  10   2  -1  416.96   31.70
   2 -10  -1  385.96   36.20
 -10  -2   1  425.46   50.69
  10   2   1  415.76   31.60
  10   2   1  402.86   46.80
   2 -10   1  474.05   37.80
  -1  10  -1   16.60    3.30
 -10  -1  -1    5.80   15.70
   1 -10  -1   11.60    8.80
  10   1  -1   14.40    3.50
  10   1  -1    9.10   15.80
   1 -10  -1    1.00    6.80
 -10  -1  -1   13.40    3.20
   1 -10   1   11.10    7.40
  10   1   1   16.20    3.60
  10   1   1   17.10   15.20
 -10  -1   1   15.30   16.20
  -1  10   1   20.90    6.60
   1 -10   1    9.80    4.80
  10   0  -1  488.45   52.19
   0  10  -1  505.35   37.60
  10   0  -1  538.95   37.10
   0 -10  -1  477.85   42.00
  10   0  -1  551.44   37.20
 -10   0  -1  494.65   51.99
   0 -10  -1  408.86   42.60
 -10   0  -1  498.45   36.60
   0 -10   1  479.25   40.10
   0 -10   1  498.45   43.10
  10   0   1  508.55   54.39
   0  10   1  532.25   41.10
  10   0   1  483.85   38.20
  10   0   1  483.15   36.70
  10  -1  -1   22.00    4.20
  -1 -10  -1   19.80    9.30
  10  -1  -1   20.20   16.90
 -10   1  -1   12.50    3.30
  10  -1  -1   17.40    3.70
 -10   1  -1   17.60   15.10
  10  -1  -1    1.30    6.80
  10  -1  -1   18.10    4.60
   1  10  -1    9.30    6.10
  -1 -10  -1    5.80    9.90
  10  -1   1   17.00   15.50
  10  -1   1   13.80    4.80
  10  -1   1   11.80    3.20
  -1 -10   1   28.20    9.60
  10  -1   1   18.70    3.90
   1  10   1   20.30    8.30
  10  -2  -1  427.56   33.70
 -10   2  -1  511.95   49.30
  10  -2  -1  454.55   48.30
  10  -2  -1  436.96   33.10
  10  -2  -1  426.66   35.30
 -10   2  -1  479.75   33.40
  10  -2  -1  426.26   38.50
   2  10  -1  479.95   32.30
  10  -2   1  408.36   33.40
  10  -2   1  481.75   35.20
  10  -2   1  452.25   32.70
  10  -3  -1    3.10    2.40
  10  -3  -1    1.90    6.80
  10  -3  -1   -0.90    2.00
  10  -3  -1    8.60    4.50
  10  -3  -1  -15.40   14.20
   3  10  -1    4.60    1.80
  10  -3   1    0.80    2.00
  10  -3   1  -10.80   12.80
  10  -3   1    2.00    2.40
  10  -3   1   -0.80    3.50
   3  10   1    4.20    2.20
   4  10  -1  353.36   25.80
  10  -4  -1  359.86   29.40
  10  -4  -1  367.66   28.00
  10  -4  -1  384.66   26.50
  10  -4  -1  278.37   40.10
   4  10   1  384.46   27.90
  10  -4   1  338.37   27.60
  10  -4   1  364.66   25.50
  10  -4   1  323.57   40.00
  10  -4   1  361.36   29.00
  10  -5  -1    0.40    3.00
  10  -5  -1  -11.20   16.90
  10  -5  -1   -8.00    3.30
   5  10  -1    3.40    1.90
  10  -5  -1    5.30    2.20
  10  -5   1    4.00    3.10
   5  10   1    3.10    2.40
  10  -5   1    3.70    4.30
  10  -5   1   26.30   15.60
  10  -6  -1  197.28   16.60
  10  -6  -1  123.79   28.30
  10  -6  -1  202.48   18.20
   6  10  -1  193.28   14.20
  10  -6   1  179.48   18.00
   6  10   1  168.48   14.70
  10  -6   1  198.88   16.40
  10  -6   1  136.69   26.50
  11   5  -1   10.40    3.80
  11   5  -1   -8.30   25.10
 -11  -5  -1    8.40   26.50
   5 -11   1   19.00    8.90
  11   5   1   15.40    3.80
 -11  -5   1   13.60   26.10
  11   5   1   11.90   29.50
  11   4  -1    0.90    2.70
 -11  -4  -1   20.60   24.00
   4 -11  -1    5.50    6.20
   4 -11  -1   -9.80    9.90
  11   4  -1  -29.90   21.70
  11   4   1   35.20   23.30
   4 -11   1    5.50    7.30
 -11  -4   1   11.20   22.20
  11   4   1   -2.30    2.40
   3 -11  -1   32.60    9.80
 -11  -3  -1   28.70    5.40
  11   3  -1   25.80    5.00
 -11  -3  -1   34.70   25.50
  11   3  -1    8.10   22.40
   3 -11   1   60.49   11.90
 -11  -3   1   14.40   25.60
  11   3   1   67.89   24.00
  11   3   1   28.50    4.80
  11   2  -1    7.60    2.80
 -11  -2  -1  -10.80   21.30
 -11  -2  -1    8.00    3.10
   2 -11  -1    3.80    8.10
  11   2  -1   37.60   22.50
  11   2   1    5.70    2.70
 -11  -2   1    6.40   23.10
   2 -11   1   -8.40    7.70
  11   2   1   22.00   21.20
  11   1  -1   32.20    5.60
 -11  -1  -1   18.70   20.70
  11   1  -1   31.90    5.20
 -11  -1  -1   40.00    5.80
  11   1  -1   45.90   22.70
   1 -11  -1   37.80   11.20
 -11  -1   1   28.60   21.80
   1 -11   1   40.90   11.50
  11   1   1   31.60   21.60
  11   1   1   28.00    5.10
  11   0  -1   -2.90   18.50
  11   0  -1    4.40    2.80
  11   0  -1    9.90    3.60
 -11   0  -1    8.70   19.60
   0 -11  -1    4.10    7.30
  11   0  -1    1.40    4.30
 -11   0  -1    3.10    2.70
  11   0   1    8.00   18.40
  11   0   1    6.30    2.80
   0 -11   1    7.90    9.30
  11   0   1    0.00    4.30
 -11   1  -1   -3.80   19.30
   1  11  -1   48.60    5.00
  11  -1  -1   33.00    7.00
  11  -1  -1   38.10   10.90
  11  -1  -1   33.50    5.70
  11  -1  -1   23.40    4.80
  11  -1  -1   51.89   22.40
  -1 -11  -1   28.50   12.10
  11  -1   1   33.40    5.10
  11  -1   1   25.60    4.90
  11  -1   1   39.00    7.40
  11  -1   1   47.60   21.10
  11  -2  -1    4.30    2.80
 -11   2  -1  -13.00   18.70
  11  -2  -1    4.20    3.30
  11  -2  -1    7.20    5.10
  11  -2  -1   -9.40   18.40
   2  11  -1    4.90    2.30
  11  -2   1    5.40    3.00
  11  -2   1   10.70    5.20
   2  11   1    9.70    3.10
  11  -2   1    4.50    2.80
  11  -3  -1   27.40    4.70
  11  -3  -1   33.50    7.60
  11  -3  -1   61.49   21.90
   3  11  -1   27.00    3.80
  11  -3  -1   24.90    5.10
  11  -3   1   42.20   20.20
  11  -3   1   29.10    4.00
  11  -3   1   26.50    5.00
  11  -3   1   33.90    7.10
   3  11   1   22.80    4.30
  11  -4  -1   -5.70    4.60
  11  -4  -1    2.80   19.50
  11  -4  -1    3.60    2.70
  11  -4  -1    0.10    2.60
   4  11  -1   -2.80    2.00
  11  -4   1   -1.00    4.10
  11  -4   1   -2.10    2.50
  11  -4   1   -6.60   18.00
   4  11   1    0.60    2.60
  11  -5  -1   24.60    7.20
  11  -5  -1   16.60    7.30
  11  -5  -1   18.30    3.10
   5  11  -1   14.80    3.10
  11  -5   1   18.20    6.50
  11  -5   1   15.00    5.80
  11  -5   1   12.50   29.80
   5  11   1   11.80    3.30
  12   1  -1   10.00   31.90
  12   1  -1    3.20    3.80
  12   1  -1   -1.20    3.10
  12   1   1    6.10    5.40
  12   1   1    9.40   25.00
  12   1   1    2.40    3.10
  12   0  -1  132.99   36.10
  12   0  -1  200.18   17.00
  12   0  -1  201.48   17.10
   0 -12  -1  258.07   42.60
  12   0  -1  199.78   19.50
  12   0   1  166.78   16.90
  12   0   1  194.58   18.80
  12   0   1  214.88   16.90
   1  12  -1   -0.80    2.70
  12  -1  -1   -4.00    5.10
  12  -1  -1    1.20    3.10
  12  -1  -1    1.90    3.40
  12  -1   1   -3.50    3.00
  12  -1   1    7.00    5.20
   0   0  -2 2124.89  146.99
   0   0  -2 2194.58  145.49
   0   0   2 2175.38  146.89
   0   0   2 1989.70  145.39
  -1   0  -2  631.94   44.00
   0   1  -2  626.84   43.90
   0   1  -2  604.74   45.10
  -1   0  -2  628.34   46.10
   0  -1  -2  626.24   46.20
   1   0  -2  674.73   44.20
   1   0  -2  679.23   45.80
   0  -1  -2  666.23   44.00
   0  -1  -2  664.93   44.20
   0  -1   2  626.84   43.80
  -1   0   2  632.54   44.10
   0   1   2  625.84   44.00
   0   1   2  593.54   44.10
   0   1   2  659.33   46.10
   1   0   2  652.83   44.00
  -1   0   2  619.54   45.50
   0  -1   2  640.54   45.00
   1   0   2  601.74   44.00
   1   1  -2  832.02   57.09
  -1  -1  -2  873.51   55.79
  -1   1  -2  739.63   56.99
  -1   1  -2  862.31   55.49
  -1   1  -2  792.42   55.49
   1  -1  -2  781.42   57.59
  -1  -1  -2  846.12   55.79
   1  -1  -2  852.81   55.89
   1  -1  -2  773.42   55.89
  -1  -1  -2  868.61   58.69
  -1   1  -2  773.32   55.49
   1   1  -2  784.32   55.69
   1   1   2  773.22   55.39
   1   1   2  800.02   55.69
  -1   1   2  753.82   55.79
   1  -1   2  796.12   56.79
   1  -1   2  809.92   55.29
   1  -1   2  811.92   55.69
   1  -1   2  820.12   55.49
   1   1   2  772.22   57.99
  -1   2  -2  880.31   59.99
   2   1  -2  872.01   62.19
  -1   2  -2  734.93   60.99
  -1   2  -2  825.32   60.59
  -2  -1  -2  827.92   60.49
  -2  -1  -2  734.23   63.59
   1  -2  -2  730.63   62.29
   1  -2  -2  830.32   60.79
  -1   2  -2  843.82   60.09
   1  -2  -2  915.51   60.59
   2   1  -2  908.61   60.19
   2   1  -2  991.80   64.99
   2   1   2  971.30   60.69
  -2  -1   2  921.41   60.19
   2   1   2  888.81   63.89
   1  -2   2  849.61   60.09
   2   1   2  913.01   60.49
  -1   2   2  932.21   60.69
  -1   2   2  998.60   60.99
   2   1   2  932.91   60.89
   1  -2   2  900.81   60.99
   1  -2   2  851.91   60.79
  -1   2   2  859.61   62.59
   0  -2  -2 2046.80  144.99
   0  -2  -2 2013.60  145.09
   0   2  -2 2161.08  145.79
   2   0  -2 1910.31  146.59
  -2   0  -2 2137.89  144.89
  -2   0  -2 2165.78  148.19
   2   0  -2 2227.38  145.19
   0   2  -2 2112.19  145.59
  -2   0  -2 2089.89  144.99
   0   2   2 2067.09  152.08
   2   0   2 2119.79  144.79
   0   2   2 2213.28  145.09
   0  -2   2 2247.58  144.39
  -2   0   2 2227.88  144.89
   0  -2   2 2238.98  145.49
   2   0   2 1797.52  144.79
   2  -1  -2  828.12   61.39
  -1  -2  -2  934.01   64.89
  -2   1  -2  890.11   60.99
   1   2  -2  933.11   64.19
  -2   1  -2  895.01   61.09
   1   2  -2  853.61   62.29
  -1  -2  -2  947.11   61.89
  -1  -2  -2  835.72   61.29
   2  -1  -2 1015.40   61.89
   2  -1  -2  971.90   64.89
  -2   1  -2  767.72   61.09
  -2   1  -2  859.01   63.49
   2  -1   2  846.02   60.79
   2  -1   2  875.01   61.09
  -2   1   2  835.02   61.29
   2  -1   2  938.61   61.09
   2  -1   2  855.61   62.99
  -2   1   2  861.01   61.39
   1   2   2  876.61   61.39
   1   2   2  866.21   61.29
   1   2   2  979.10   64.59
   2  -2  -2  515.55   44.20
  -2   2  -2  573.54   42.10
  -2   2  -2  632.04   41.80
   2   2  -2  617.84   46.40
  -2   2  -2  664.73   42.50
   2   2  -2  637.74   41.80
  -2  -2  -2  679.23   47.30
   2  -2  -2  636.94   42.50
  -2  -2  -2  541.45   42.40
   2  -2  -2  628.24   42.90
   2   2  -2  640.84   44.00
  -2   2  -2  591.14   43.90
   2  -2   2  653.43   42.60
   2   2   2  714.13   47.10
   2   2   2  577.64   42.40
   2  -2   2  568.24   43.10
  -2   2   2  580.54   42.50
   2   2   2  695.63   42.60
   2  -2   2  557.34   42.10
   2   2   2  604.84   42.90
  -2  -2   2  587.34   41.80
  -2   2   2  525.45   44.10
  -2   2   2  600.44   42.90
   3   2  -2  454.85   30.20
  -3  -2  -2  441.46   30.70
   3   2  -2  364.96   35.00
   2  -3  -2  380.16   32.70
  -2   3  -2  420.96   30.90
   2  -3  -2  430.66   31.30
  -2   3  -2  465.15   30.30
  -3  -2  -2  320.07   37.80
   3   2   2  460.45   30.80
  -3  -2   2  511.55   36.80
  -2   3   2  382.46   30.60
   2  -3   2  470.05   30.30
   3   2   2  390.66   30.60
   2  -3   2  507.15   31.40
   3   2   2  475.65   32.00
  -2   3   2  490.25   33.30
  -2   3   2  375.16   31.10
   2  -3   2  424.76   30.30
  -3  -2   2  432.06   30.10
  -3  -1  -2   13.70    4.90
   3   1  -2    8.30    1.30
   3   1  -2   14.00    3.30
  -1   3  -2    7.70    2.00
  -1   3  -2   10.00    1.80
   1  -3  -2    8.30    2.00
  -3  -1  -2    8.90    1.70
   1  -3  -2    8.70    3.10
  -1   3  -2    9.90    1.50
  -3  -1  -2   10.70    1.70
   1  -3  -2    5.90    1.40
  -1   3  -2   11.20    1.20
   3   1  -2    8.60    4.40
  -3  -1   2    9.00    1.40
   3   1   2    6.60    2.10
   3   1   2   12.20    1.80
   1  -3   2   15.70    2.90
  -1   3   2    7.00    2.90
   3   1   2    8.60    4.10
  -1   3   2   13.10    1.90
  -1   3   2    8.70    2.00
   1  -3   2    9.20    1.20
   0  -3  -2  332.57   24.90
   3   0  -2  416.26   34.90
   3   0  -2  325.07   24.20
   0  -3  -2  370.16   24.40
  -3   0  -2  287.97   27.70
   0   3  -2  329.17   23.60
  -3   0  -2  329.37   24.20
   0   3  -2  349.87   25.70
   3   0  -2  290.57   26.10
   0  -3  -2  380.26   28.00
  -3   0  -2  367.86   24.50
   0  -3   2  339.27   25.90
   3   0   2  303.97   24.30
   0   3   2  412.56   27.80
   0   3   2  378.06   24.50
   0  -3   2  349.57   23.60
   0   3   2  349.47   25.10
   3   0   2  336.47   24.20
   3  -1  -2    6.40    1.40
  -3   1  -2    8.50    1.30
   1   3  -2    8.10    3.10
  -3   1  -2    6.20    3.30
   1   3  -2    8.40    2.00
  -1  -3  -2    6.90    3.80
  -3   1  -2    5.60    1.30
  -1  -3  -2    7.50    1.90
  -1  -3  -2   12.20    2.60
   1   3  -2   14.10    3.90
   3  -1  -2    8.60    2.80
  -3   1   2    8.80    2.90
   3  -1   2    7.30    1.10
  -3   1   2    9.20    1.50
   1   3   2    7.20    1.50
   3  -1   2    7.60    1.50
   1   3   2    6.90    1.90
   3  -1   2    6.80    1.30
   3  -1   2    9.50    3.50
   1   3   2   17.20    4.40
  -3   1   2    7.90    1.70
   3  -2  -2  441.46   34.90
   2   3  -2  487.75   36.90
  -2  -3  -2  459.95   32.60
  -3   2  -2  523.75   32.80
   2   3  -2  455.25   31.80
   3  -2  -2  486.45   33.40
  -3   2  -2  442.66   35.20
   3  -2  -2  501.15   32.80
  -3   2  -2  446.06   32.40
  -2  -3  -2  395.66   36.70
  -3   2  -2  463.65   32.10
  -2  -3   2  486.95   36.90
   3  -2   2  478.05   32.40
  -2  -3   2  430.56   31.80
  -3   2   2  429.16   34.70
   2   3   2  493.65   37.20
   3  -2   2  452.25   34.50
   3  -2   2  421.86   32.60
   2   3   2  498.55   34.00
   3  -3  -2  237.68   16.60
  -3   3  -2  200.18   16.80
  -3  -3  -2  222.88   22.20
  -3   3  -2  247.88   16.40
   3  -3  -2  218.98   19.00
   3   3  -2  245.18   16.00
   3  -3  -2  190.88   17.10
  -3   3  -2  222.98   18.10
   3   3  -2  272.87   22.60
  -3  -3  -2  188.28   16.50
  -3   3  -2  227.98   15.80
  -3  -3   2  244.78   22.30
  -3  -3   2  257.17   16.00
   3  -3   2  213.98   16.70
   3   3   2  202.08   21.20
   3  -3   2  218.88   17.50
   3   3   2  226.48   16.70
  -3   3   2  217.78   18.80
   3   3   2  244.98   18.30
   3  -3   2  231.18   17.00
  -4  -3  -2  326.07   24.50
   4   3  -2  365.76   31.70
  -4  -3  -2  267.27   30.20
   3  -4  -2  338.17   24.30
  -3   4  -2  323.77   24.20
  -3   4  -2  336.57   23.50
   3  -4  -2  311.97   27.20
   4   3  -2  331.27   24.00
   3  -4  -2  335.17   25.50
   3  -4   2  363.26   23.90
   4   3   2  363.16   31.60
   3  -4   2  338.27   24.10
  -4  -3   2  377.26   32.10
  -3   4   2  380.26   27.50
  -4  -3   2  354.26   24.00
   4   3   2  363.86   27.00
   3  -4   2  351.16   25.50
   3  -4   2  318.77   24.20
   4   3   2  348.07   24.60
  -2   4  -2  342.57   26.80
   2  -4  -2  360.26   29.10
  -2   4  -2  356.46   25.90
   4   2  -2  350.26   25.80
   2  -4  -2  437.56   27.50
   4   2  -2  328.67   32.00
  -4  -2  -2  412.76   33.50
   2  -4  -2  349.87   26.00
  -4  -2  -2  398.56   26.40
   2  -4   2  368.36   25.80
  -2   4   2  370.06   28.80
  -4  -2   2  403.26   33.30
   2  -4   2  348.27   27.20
   4   2   2  401.46   26.40
  -4  -2   2  328.67   25.80
   4   2   2  356.96   34.80
  -1   4  -2  341.27   26.70
  -4  -1  -2  353.46   26.10
   1  -4  -2  355.76   26.90
   1  -4  -2  394.16   26.70
  -4  -1  -2  314.67   31.20
   4   1  -2  377.16   25.90
   1  -4  -2  355.56   29.20
  -1   4  -2  361.26   25.40
   4   1   2  367.76   26.10
  -4  -1   2  354.16   25.80
   4   1   2  356.06   31.50
   4   1   2  361.56   26.10
   1  -4   2  381.56   25.50
   1  -4   2  426.16   28.10
  -1   4   2  370.96   28.80
  -4   0  -2   12.00    5.00
   0  -4  -2    7.50    3.90
   0   4  -2    8.30    1.70
   4   0  -2   11.90    3.40
   4   0  -2    7.40    1.70
   0   4  -2   10.50    3.10
   0  -4  -2    8.60    1.50
   0  -4  -2   12.90    2.90
   0   4  -2   10.00    1.00
   0   4  -2    6.00    2.30
   4   0  -2    9.00    5.10
   4   0   2   10.50    1.80
  -4   0   2   11.70    1.80
   4   0   2   10.50    1.70
   0   4   2    6.80    3.30
   0   4   2    8.80    2.20
   4   0   2    4.10    4.10
   0  -4   2    7.30    2.90
   4  -1  -2  356.46   27.30
   4  -1  -2  372.66   27.20
  -4   1  -2  317.77   31.10
  -4   1  -2  393.76   27.00
   4  -1  -2  358.76   29.60
   1   4  -2  344.47   29.70
  -1  -4  -2  372.36   27.00
   4  -1  -2  455.15   34.20
  -1  -4   2  406.86   30.10
   4  -1   2  394.76   27.10
   1   4   2  399.56   27.90
   4  -1   2  366.16   26.70
   4  -1   2  425.96   27.40
   4  -1   2  384.26   31.30
   1   4   2  386.86   31.00
   2   4  -2  362.36   24.40
   4  -2  -2  387.46   25.60
   4  -2  -2  330.67   27.90
  -2  -4  -2  365.46   25.40
   4  -2  -2  377.06   25.70
  -4   2  -2  326.97   29.10
  -2  -4  -2  315.07   27.20
  -2  -4  -2  352.96   31.00
   4  -2  -2  348.77   26.30
   2   4  -2  328.07   29.40
  -4   2  -2  355.66   25.00
   4  -2   2  326.27   28.40
   4  -2   2  335.37   24.50
   4  -2   2  358.26   25.60
  -2  -4   2  346.77   29.50
   4  -2   2  381.56   25.40
   2   4   2  379.66   26.60
   4  -2   2  359.46   24.60
   2   4   2  375.26   30.40
  -3  -4  -2  344.27   24.90
  -4   3  -2  356.06   27.90
   4  -3  -2  308.77   25.60
   3   4  -2  347.77   24.00
  -4   3  -2  347.27   24.20
  -3  -4  -2  384.06   32.10
   4  -3  -2  420.26   28.50
   4  -3  -2  332.87   24.80
   3   4  -2  352.16   30.70
  -4   3  -2  349.87   25.40
   3   4   2  315.57   24.80
   4  -3   2  346.57   27.30
   4  -3   2  316.97   24.60
   3   4   2  408.46   31.90
   4  -3   2  314.67   25.20
  -3  -4   2  331.27   30.30
  -4   3   2  378.86   27.80
  -4   4  -2  158.78   11.10
   4  -4  -2  134.99   14.50
   4   4  -2  157.28   18.40
   4  -4  -2  157.18   13.10
  -4  -4  -2  134.29   18.40
  -4  -4  -2  148.29   11.90
   4  -4  -2  159.68   11.60
   4   4  -2  146.09   11.10
   4  -4   2  141.09   11.60
  -4   4   2  201.08   15.50
   4  -4   2  142.29   13.10
   4   4   2  141.49   11.80
   4   4   2  123.79   17.50
  -4  -4   2  152.08   18.50
  -4  -4   2  176.78   11.30
   4  -4   2  158.08   12.70
  -4   5  -2  245.48   16.60
  -5  -4  -2  179.88   25.00
   4  -5  -2  237.88   17.20
   5   4  -2  269.37   26.70
   4  -5  -2  233.48   19.00
  -5  -4  -2  227.58   17.70
   4  -5  -2  239.48   21.20
   4  -5   2  221.98   17.40
   5   4   2  263.17   17.90
   5   4   2  220.38   25.50
   4  -5   2  266.47   19.20
  -5  -4   2  238.68   26.40
   4  -5   2  217.58   17.20
  -5  -4   2  232.68   17.10
  -5  -3  -2   10.00    7.60
   3  -5  -2   18.30    3.70
   3  -5  -2   16.70    5.30
  -5  -3  -2   15.70    2.60
   3  -5  -2   17.40    2.30
   5   3  -2   19.50    2.70
   5   3  -2    4.90    6.40
  -5  -3   2   14.20    2.20
   3  -5   2   20.60    2.60
  -5  -3   2   20.10    8.50
   3  -5   2   25.10    4.50
   5   3   2   17.40    2.70
  -3   5   2   19.80    5.40
   5   3   2   14.30    7.40
   2  -5  -2  492.75   42.90
   2  -5  -2  595.64   41.30
   5   2  -2  553.24   39.60
  -2   5  -2  565.24   39.40
  -5  -2  -2  448.86   46.40
   5   2  -2  520.15   47.30
   2  -5  -2  571.24   39.50
  -5  -2  -2  551.14   40.00
   5   2   2  576.44   47.50
   2  -5   2  535.55   39.50
  -5  -2   2  699.03   49.90
   2  -5   2  647.84   42.00
   5   2   2  610.44   40.10
  -5  -1  -2  386.56   27.60
   5   1  -2  369.56   34.80
   1  -5  -2  400.26   31.70
   1  -5  -2  437.66   29.30
  -5  -1  -2  387.16   34.90
   1  -5  -2  378.26   27.20
  -1   5  -2  361.66   26.80
   5   1  -2  373.76   27.40
   5   1   2  404.56   27.70
   1  -5   2  383.96   29.60
  -1   5   2  384.26   30.60
   5   1   2  351.06   33.60
  -5   0  -2  282.57   29.80
   0   5  -2  352.26   25.30
   5   0  -2  341.77   24.20
   5   0  -2  387.46   27.80
   5   0  -2  351.46   24.50
  -5   0  -2  303.67   24.00
   0  -5  -2  278.77   27.80
   0   5  -2  328.97   23.30
   0  -5  -2  349.87   23.90
   0  -5  -2  284.67   25.30
   0   5  -2  329.27   24.00
   0   5   2  351.56   27.80
   5   0   2  331.27   24.00
   5   0   2  389.36   24.40
   5   0   2  305.37   29.60
   0  -5   2  369.06   27.20
   5  -1  -2  409.06   27.70
  -1  -5  -2  344.17   29.30
   1   5  -2  414.66   30.90
  -1  -5  -2  400.86   33.20
   1   5  -2  382.96   26.50
   1   5  -2  386.36   26.50
  -5   1  -2  299.47   32.40
  -1  -5  -2  363.66   27.30
   5  -1  -2  385.66   34.90
   5  -1  -2  360.46   27.70
   5  -1  -2  333.67   30.10
  -5   1  -2  398.46   27.40
   5  -1   2  383.66   27.10
   5  -1   2  407.76   27.60
   5  -1   2  378.96   29.70
  -1  -5   2  417.36   30.80
   5  -1   2  386.56   33.00
   1   5   2  465.95   32.80
   5  -2  -2  537.35   39.80
   5  -2  -2  532.55   38.80
   2   5  -2  577.94   43.70
   5  -2  -2  653.03   47.30
  -2  -5  -2  574.14   38.70
   5  -2  -2  519.65   38.90
  -2  -5  -2  570.24   41.60
   2   5  -2  546.55   37.60
  -5   2  -2  453.95   43.20
  -5   2  -2  537.55   38.40
   5  -2  -2  476.35   41.40
  -2  -5  -2  592.74   45.70
   5  -2   2  539.65   39.00
   5  -2   2  558.24   38.00
   2   5   2  552.94   44.20
   5  -2   2  552.54   43.60
   5  -2   2  557.44   37.90
   5  -2   2  561.34   38.70
  -2  -5   2  548.45   43.40
  -3  -5  -2   11.80    6.50
   5  -3  -2   16.30    4.80
   5  -3  -2   13.30    3.10
   5  -3  -2   15.50    2.50
   5  -3  -2    9.70    2.30
  -5   3  -2   17.90    2.20
   3   5  -2   14.50    1.50
  -5   3  -2   15.80    5.80
   5  -3  -2    8.20    6.30
  -3  -5  -2   15.10    2.40
   5  -3   2   18.10    3.30
   5  -3   2   14.80    2.50
   5  -3   2   19.00    5.70
   3   5   2   14.20    6.40
   3   5   2    9.50    2.20
  -5   4  -2  306.27   21.90
   4   5  -2  225.78   16.90
   5  -4  -2  259.67   17.60
  -5   4  -2  243.28   17.10
  -4  -5  -2  261.37   17.90
  -4  -5  -2  192.38   24.90
   5  -4  -2  191.48   20.40
   5  -4  -2  200.38   18.70
   5  -4  -2  245.58   17.30
   4   5  -2  213.68   24.50
   5  -4   2  249.88   20.90
   5  -4   2  236.68   17.80
  -4  -5   2  265.97   25.80
   5  -4   2  239.78   18.70
   4   5   2  223.98   17.80
   4   5   2  264.57   25.70
   5  -5  -2  155.68   13.30
   5  -5  -2  130.59   14.70
   5  -5  -2  152.98   11.10
  -5  -5  -2  112.99   20.30
  -5  -5  -2  142.69   11.60
   5   5  -2  141.69   20.40
   5  -5  -2  133.19   10.90
  -5   5  -2  149.29   10.80
   5   5   2  175.28   11.90
   5  -5   2  141.29   11.80
   5   5   2  187.08   21.70
   5  -5   2  139.49   11.60
   5  -5   2  156.18   12.90
  -5  -5   2  143.09   21.90
   5  -5   2  128.39   13.10
   6   5  -2  110.99   20.10
   5  -6  -2  142.19    9.90
  -6  -5  -2  130.59   10.80
   5  -6  -2  127.79    9.80
   6   5  -2  134.69   10.10
   5  -6  -2  136.59   12.60
   5  -6  -2  111.39   14.20
  -5   6  -2  135.29    9.60
  -6  -5  -2   96.19   19.80
  -6  -5   2  141.89   22.90
   5  -6   2  133.59   10.00
   5  -6   2  127.19   10.70
   6   5   2  150.38   22.60
   5  -6   2  124.79   12.20
   5  -6   2  116.69   10.30
   6   4  -2  188.98   14.10
   4  -6  -2  178.88   13.60
  -6  -4  -2  174.18   14.70
  -4   6  -2  186.98   13.40
  -6  -4  -2  191.38   24.80
   4  -6  -2  192.08   16.30
   6   4  -2  172.98   23.80
   4  -6  -2  182.58   13.80
  -4   6  -2  185.98   13.50
   4  -6  -2  181.88   18.20
  -6  -4   2  187.98   24.70
   6   4   2  194.18   24.10
   4  -6   2  197.88   14.60
  -4   6   2  200.28   17.90
   4  -6   2  199.08   16.50
   6   4   2  220.18   14.90
  -6  -3  -2  395.76   28.70
  -6  -3  -2  392.16   38.40
   3  -6  -2  388.36   30.20
   3  -6  -2  406.26   32.60
   3  -6  -2  397.96   27.80
   6   3  -2  399.16   28.20
   6   3  -2  417.96   38.60
  -3   6   2  375.66   31.30
   6   3   2  416.96   38.50
   6   3   2  365.66   28.50
   3  -6   2  395.76   28.30
   3  -6   2  418.26   30.70
  -6  -3   2  388.16   38.60
   6   2  -2  220.88   16.10
   2  -6  -2  199.68   20.00
   2  -6  -2  219.38   18.20
   6   2  -2  240.48   25.90
  -6  -2  -2  202.78   16.40
  -6  -2  -2  188.18   24.20
  -2   6  -2  221.48   15.80
   2  -6  -2  226.38   15.70
  -2   6   2  179.68   18.60
  -6  -2   2  257.37   26.90
   2  -6   2  236.58   18.90
   6   2   2  241.38   25.40
  -1   6  -2  411.46   27.10
   6   1  -2  416.06   27.90
  -6  -1  -2  383.26   27.90
   1  -6  -2  375.96   27.20
  -6  -1  -2  350.56   35.90
   1  -6  -2  405.16   32.80
   1  -6  -2  381.76   29.70
   6   1  -2  376.46   36.60
  -6  -1   2  458.05   38.40
   6   1   2  345.57   27.80
   6   1   2  371.16   35.50
  -1   6   2  377.76   31.10
   1  -6   2  373.16   30.40
   0   6  -2  321.77   24.30
   0   6  -2  349.07   24.40
  -6   0  -2  358.76   33.60
   0  -6  -2  375.16   27.70
   0   6  -2  408.26   26.40
   6   0  -2  343.67   25.70
  -6   0  -2  326.87   25.20
   0  -6  -2  379.86   24.90
   6   0  -2  332.17   28.60
   6   0  -2  290.17   32.70
   6   0  -2  344.27   25.30
   0  -6   2  329.97   28.40
   6   0   2  338.27   32.30
   6   0   2  361.66   25.40
   1   6  -2  399.46   31.90
  -1  -6  -2  391.46   28.50
   1   6  -2  390.26   27.80
   1   6  -2  381.46   28.00
   6  -1  -2  425.96   29.20
  -6   1  -2  397.86   28.70
   1   6  -2  379.76   27.70
  -1  -6  -2  409.66   37.80
  -6   1  -2  376.06   36.00
   6  -1  -2  430.36   29.10
  -1  -6  -2  398.66   31.50
   6  -1  -2  370.96   40.30
   6  -1  -2  353.36   31.90
   6  -1   2  394.96   35.90
  -1  -6   2  427.66   32.40
   1   6   2  506.95   42.30
   6  -1   2  421.56   29.40
   6  -1   2  410.86   28.50
  -6   2  -2  229.38   24.00
  -2  -6  -2  220.58   17.10
   6  -2  -2  227.78   20.80
  -2  -6  -2  210.58   20.50
   2   6  -2  229.38   16.20
   6  -2  -2  224.48   17.60
  -6   2  -2  222.48   17.10
   6  -2  -2  279.57   19.20
   6  -2  -2  234.98   25.60
   6  -2  -2  207.08   17.40
   2   6  -2  267.07   22.90
   6  -2   2  234.18   23.40
   6  -2   2  228.78   16.70
   6  -2   2  234.68   18.00
  -2  -6   2  216.58   21.80
   6  -2   2  274.67   17.70
   3   6  -2  387.46   35.30
  -3  -6  -2  412.56   29.00
   3   6  -2  394.86   28.00
  -3  -6  -2  366.66   37.00
  -6   3  -2  358.86   34.30
   6  -3  -2  423.16   37.90
  -6   3  -2  390.86   28.70
   6  -3  -2  409.56   29.60
   6  -3  -2  425.76   30.70
   6  -3  -2  450.45   33.40
   6  -3  -2  404.76   29.20
   6  -3   2  410.36   29.90
   3   6   2  464.95   37.40
   6  -3   2  393.06   34.50
   6  -3   2  405.96   29.20
   3   6   2  376.36   29.20
  -3  -6   2  406.66   35.80
  -6   4  -2  204.58   19.80
   6  -4  -2  207.48   16.60
  -4  -6  -2  194.68   14.90
   6  -4  -2  188.68   15.40
   4   6  -2  187.28   13.90
   6  -4  -2  171.88   18.30
   6  -4  -2  213.78   14.80
   4   6  -2  177.48   21.90
  -4  -6  -2  165.98   23.30
   4   6   2  184.18   14.90
   6  -4   2  202.98   15.10
   6  -4   2  196.48   15.90
  -4  -6   2  187.18   22.60
   4   6   2  215.38   23.90
   6  -4   2  203.28   19.70
  -6   5  -2  139.09   10.40
  -5  -6  -2  143.79   11.20
   5   6  -2  119.19   19.90
   6  -5  -2  131.09   10.50
   6  -5  -2  135.19   12.60
   6  -5  -2  116.39   14.50
   6  -5  -2  132.69   19.00
   6  -5  -2  130.19   10.50
  -5  -6  -2  128.39   22.10
  -5  -6   2  117.69   20.30
   6  -5   2  123.59   14.40
   5   6   2  121.99   10.90
   6  -5   2  157.78   12.70
   5   6   2  172.48   22.20
   6  -5   2  146.49   11.30
   6  -5   2  147.59   12.10
   6  -6  -2  145.39   13.30
   6  -6  -2  101.39   14.80
  -6  -6  -2  105.89   22.20
   6  -6  -2  133.79   10.40
  -6  -6  -2  149.29   11.60
   6   6  -2  133.09   21.60
   6  -6  -2  146.19   10.40
   6   6  -2  139.59   10.50
  -6   6  -2  142.89   10.40
   6  -6  -2  105.99   18.50
   6  -6   2  156.98   13.30
   6   6   2  141.49   11.40
   6  -6   2  125.29   11.60
  -6  -6   2  141.09   23.50
   6   6   2  125.19   21.70
   6  -6   2  135.49   11.40
  -7  -6  -2  125.29   10.30
   6  -7  -2  112.99   12.30
   7   6  -2   86.39   20.40
   6  -7  -2  106.39   19.50
   7   6  -2  118.69    9.40
   6  -7  -2  102.39   15.20
  -7  -6  -2  120.99   24.70
   6  -7  -2  105.79    8.30
  -7  -6   2  135.19   24.70
   7   6   2  123.99   23.10
   6  -7   2  126.29   12.70
   7   6   2  102.19    9.80
   6  -7   2  142.19   10.60
  -7  -5  -2    1.60    1.80
   5  -7  -2    2.80    1.10
   5  -7  -2    4.30    3.40
   7   5  -2    3.60    1.60
  -7  -5  -2   -7.30   11.00
   7   5  -2    0.40   10.90
   5  -7  -2    3.90    1.10
   5  -7  -2    0.30    5.00
   5  -7   2    5.50    2.00
  -7  -5   2    3.20   12.20
   5  -7   2    4.00    4.10
   7   5   2    4.20   10.60
   7   4  -2  175.18   25.60
   4  -7  -2  164.08   18.70
   7   4  -2  193.58   14.50
  -7  -4  -2  161.78   27.20
  -7  -4  -2  190.78   15.50
   4  -7  -2  181.18   13.50
   4  -7  -2  186.38   13.50
   7   4   2  219.28   15.10
  -4   7   2  200.88   19.70
   7   4   2  181.58   25.50
   4  -7   2  198.18   14.80
   4  -7   2  187.88   17.20
  -7  -4   2  168.58   27.20
   7   3  -2   91.09   19.20
  -7  -3  -2  124.09   11.00
   3  -7  -2  136.19   13.10
  -7  -3  -2  126.89   22.70
   3  -7  -2  104.19   14.30
   7   3  -2  136.09   10.70
  -3   7   2  143.29   14.30
   3  -7   2  160.68   13.90
  -7  -3   2  175.58   23.90
   7   3   2  105.49   19.90
   7   3   2  146.69   11.10
   7   2  -2  258.97   18.40
   7   2  -2  302.77   30.60
   2  -7  -2  219.78   20.30
  -7  -2  -2  223.68   28.60
  -7  -2  -2  247.88   18.60
   2  -7  -2  239.88   23.20
   2  -7  -2  238.68   17.80
   7   2   2  261.67   18.70
  -7  -2   2  250.17   29.30
   7   2   2  233.88   27.90
   2  -7   2  218.28   21.10
  -1   7  -2    3.70    1.30
   1  -7  -2    4.60    1.30
  -7  -1  -2    3.50    1.70
   7   1  -2   -8.00    7.10
  -7  -1  -2    0.00    8.40
   7   1  -2    6.00    1.90
   1  -7  -2    2.20    5.10
  -1   7  -2    5.00    1.00
   1  -7  -2    5.90    3.50
   7   1   2   -1.00    7.50
   7   1   2    6.20    1.80
   1  -7   2    0.90    4.00
  -1   7   2    1.20    3.60
   0   7  -2  198.78   14.80
   0  -7  -2  187.78   21.30
   7   0  -2  196.38   15.80
   0   7  -2  241.28   16.60
   0  -7  -2  209.58   15.10
  -7   0  -2  208.78   25.20
   7   0  -2  203.28   16.20
   0   7  -2  190.48   14.80
   7   0  -2  169.98   19.10
  -7   0  -2  217.48   15.90
   7   0  -2  211.28   26.10
   0  -7  -2  199.88   18.60
   0   7   2  227.08   20.30
   7   0   2  215.08   16.00
   7   0   2  197.88   23.90
   0  -7   2  249.58   20.40
  -1  -7  -2    1.70    5.90
   7  -1  -2    4.60    4.10
   7  -1  -2    3.70    8.40
  -7   1  -2    1.90    1.50
   1   7  -2    7.30    4.20
   1   7  -2    4.30    1.10
  -1  -7  -2    5.40    1.50
   7  -1  -2    1.90    1.40
  -7   1  -2    7.50    7.50
  -1  -7  -2   14.40    5.50
   7  -1  -2   10.80    2.40
   7  -1  -2    4.80    2.50
   7  -1   2    2.80    1.60
   7  -1   2    4.30    2.40
   1   7   2   10.40    5.40
  -1  -7   2    1.60    3.90
  -7   2  -2  248.08   26.60
   7  -2  -2  240.88   18.20
  -2  -7  -2  188.28   21.20
   7  -2  -2  292.57   20.20
   7  -2  -2  226.88   27.10
  -7   2  -2  253.97   18.00
  -2  -7  -2  236.18   17.60
   2   7  -2  243.58   16.90
   7  -2  -2  235.08   18.40
  -2  -7  -2  218.98   25.40
   2   7  -2  247.18   16.80
   2   7  -2  248.58   23.10
   7  -2  -2  275.77   22.70
   7  -2   2  222.48   18.60
   7  -2   2  205.28   24.70
  -2  -7   2  235.18   23.20
   2   7   2  278.17   25.20
   7  -2   2  228.98   17.40
   7  -2   2  210.68   18.00
   7  -3  -2  160.68   21.30
  -3  -7  -2  135.19   11.10
   3   7  -2  143.39   10.20
   7  -3  -2  175.88   16.30
  -7   3  -2  114.79   20.10
  -3  -7  -2  111.19   20.20
   3   7  -2  147.69   17.90
   7  -3  -2  146.99   13.00
  -7   3  -2  133.79   11.20
   7  -3  -2  136.99   11.80
   7  -3  -2  150.38   11.60
   7  -3   2  145.59   10.20
  -3  -7   2  171.38   19.40
   7  -3   2  130.09   11.60
   7  -3   2  130.69   10.10
   3   7   2  124.69   17.80
   7  -3   2  149.09   12.40
   3   7   2  153.68   11.70
   7  -3   2  146.49   18.40
   4   7  -2  214.98   24.50
  -4  -7  -2  142.59   24.20
   7  -4  -2  210.18   18.90
  -7   4  -2  221.98   22.50
  -7   4  -2  191.08   15.00
   7  -4  -2  218.28   17.10
   4   7  -2  199.88   14.30
   7  -4  -2  178.38   19.30
  -4  -7  -2  190.98   15.20
   7  -4  -2  190.78   15.20
  -4  -7   2  173.18   23.50
   7  -4   2  170.18   21.00
   4   7   2  245.08   25.20
   4   7   2  203.58   15.60
   7  -4   2  219.18   15.90
   7  -4   2  211.58   16.70
   5   7  -2   -3.30    9.10
   7  -5  -2    7.20    8.90
   7  -5  -2    3.10    1.70
  -5  -7  -2   19.10   12.10
   7  -5  -2    4.90    2.80
  -5  -7  -2    5.70    2.20
  -7   5  -2    3.30    1.70
   7  -5  -2    0.10    1.90
   7  -5  -2    5.30    5.30
   7  -5   2    1.70    2.20
  -5  -7   2  -11.00    8.30
   7  -5   2    4.00    3.10
   7  -5   2    5.80    3.30
   7  -5   2    4.90    6.50
   5   7   2    3.70    1.80
   5   7   2   16.80   10.60
   6   7  -2  112.09    9.10
  -6  -7  -2  119.79   10.20
   7  -6  -2   89.89   18.90
   7  -6  -2  106.69   11.90
  -6  -7  -2  111.99   23.60
   7  -6  -2  116.99    9.20
   7  -6  -2  139.19   15.90
  -7   6  -2  114.09    9.30
   7  -6   2  123.59   10.50
   7  -6   2  108.89   11.20
   7  -6   2  106.49   11.70
   6   7   2  136.59   23.20
  -6  -7   2  143.89   26.90
   6   7   2  129.59   10.30
   7   7  -2  129.79   10.70
  -7  -7  -2  111.69   24.90
   7  -7  -2  132.79   13.90
  -7  -7  -2  139.39   11.70
   7  -7  -2  119.89   21.30
   7  -7  -2  140.59   19.20
   7   7  -2  119.89   24.50
   7  -7   2  161.18   12.30
   7   7   2  139.19   25.50
   7  -7   2  135.59   12.00
   7   7   2  139.69   11.70
  -7  -7   2  134.79   26.10
   7  -7   2  142.89   13.70
   7  -7   2  119.89   13.60
   7  -8  -2  129.69   13.40
  -8  -7  -2  102.49   10.00
   8   7  -2   89.09   24.90
   7  -8  -2   99.29   20.60
   8   7  -2  119.99    9.50
  -8  -7  -2   66.89   23.60
   8   7   2  109.19   10.00
   7  -8   2  105.29   10.30
  -8  -7   2   68.99   24.40
   7  -8   2  129.79   13.50
   8   6  -2   69.29    6.50
  -8  -6  -2   71.99    7.30
  -8  -6  -2   36.60   19.50
   6  -8  -2   65.29   10.30
   6  -8  -2   70.49   15.90
   6  -8   2   56.89    7.30
   8   6   2  110.69   23.10
   6  -8   2   66.59   10.30
   8   6   2   71.99    7.10
   5  -8  -2   64.29   12.90
  -8  -5  -2  101.49   21.40
   5  -8  -2  112.19   11.80
  -8  -5  -2  100.29    9.10
   8   5  -2   82.99    8.20
   8   5  -2  125.19   24.10
   5  -8   2  109.29   12.30
   8   5   2  103.39    8.90
   8   5   2  122.49   23.50
  -8  -5   2   83.29   21.00
   8   4  -2  215.28   29.80
  -8  -4  -2  214.88   32.30
  -8  -4  -2  208.08   15.70
  -4   8  -2  193.28   13.90
   4  -8  -2  124.59   23.10
   8   4  -2  202.88   15.10
   4  -8  -2  166.28   17.30
   4  -8   2  187.38   18.40
  -8  -4   2  219.18   32.50
   8   4   2  179.88   29.90
   8   4   2  199.28   15.40
  -8  -3  -2  122.49   10.90
   3  -8  -2  133.19   13.30
   3  -8  -2  133.49   16.10
   8   3  -2  128.99   10.50
   8   3  -2  152.28   24.30
  -8  -3  -2  106.19   22.50
  -8  -3   2  150.98   25.80
   8   3   2  105.59   21.70
   8   3   2  117.19   10.50
  -2   8  -2   17.60    2.50
   2  -8  -2   16.40    1.80
   8   2  -2   17.30    3.10
  -8  -2  -2   14.40    3.50
   8   2  -2   16.00   11.20
   2  -8  -2   14.80    4.80
  -8  -2  -2   22.80   12.10
   2  -8  -2   11.40    6.50
   8   2   2   10.00   11.90
   8   2   2   14.50    3.00
   2  -8   2   10.00    5.30
  -8  -2   2   20.00   13.00
   1  -8  -2   68.79   13.40
   8   1  -2   92.29   19.50
  -8  -1  -2   79.09    7.80
  -8  -1  -2   59.29   16.20
  -1   8  -2   84.19    6.50
   1  -8  -2   90.99   10.80
   8   1  -2   89.39    7.70
   1  -8  -2   80.89    6.80
   8   1   2   71.99   10.60
   1  -8   2   78.69   12.30
   8   1   2   87.89   22.00
  -1   8   2   93.99   12.00
   0  -8  -2  486.85   39.90
   0   8  -2  541.15   36.50
   8   0  -2  493.55   36.40
   0  -8  -2  441.06   42.60
   8   0  -2  572.74   49.70
  -8   0  -2  516.95   36.40
   0   8  -2  495.25   35.20
   8   0  -2  483.25   40.90
   8   0  -2  514.05   36.80
  -8   0  -2  412.06   46.30
   0  -8  -2  508.35   35.30
   0   8   2  525.05   41.30
   8   0   2  577.34   37.60
   0  -8   2  453.95   40.60
   8   0   2  455.15   45.90
   8  -1  -2   74.29    7.60
  -8   1  -2   43.40   14.30
   8  -1  -2   85.89   14.00
   1   8  -2   80.09    6.30
   1   8  -2   81.39    6.20
  -1  -8  -2   97.19   16.60
  -8   1  -2   72.49    7.30
  -1  -8  -2   96.29   13.30
  -1  -8  -2   76.29    6.60
   8  -1  -2  103.39   12.60
   1   8  -2   85.99   10.50
   8  -1  -2   70.29   17.60
   8  -1  -2   74.89    7.60
   8  -1   2   82.79    8.40
  -1  -8   2   89.29   11.70
   1   8   2   84.19   13.40
   8  -1   2   76.49    8.20
   8  -2  -2   15.20    4.20
   8  -2  -2   21.00    6.90
  -8   2  -2    5.70    9.60
   2   8  -2   17.70    2.10
   8  -2  -2   20.20   12.60
  -8   2  -2   16.20    3.00
  -2  -8  -2   20.10    7.30
  -2  -8  -2   23.40    3.00
   2   8  -2   16.30    1.90
   8  -2  -2    9.50    2.70
  -2  -8  -2    9.80    8.90
   8  -2  -2   13.60    3.70
   8  -2   2   18.60    3.00
   8  -2   2   14.70    3.80
   8  -2   2   12.20    2.90
  -2  -8   2   13.80    7.00
   8  -2   2   18.40    2.70
   2   8   2   13.30    7.20
   8  -2   2   14.90    9.60
   8  -3  -2  124.19   14.80
   8  -3  -2  105.39   10.40
  -3  -8  -2  106.79   19.90
   8  -3  -2  114.29   10.10
   3   8  -2  121.89    8.80
   8  -3  -2  109.19   11.80
   8  -3  -2  127.39   22.80
  -3  -8  -2  120.49    9.70
  -8   3  -2  128.69   10.10
   3   8   2   97.39   17.60
   8  -3   2  126.89   21.80
   8  -3   2  125.19   11.30
   8  -3   2  123.99    9.00
   8  -3   2  121.79   10.40
  -3  -8   2  104.99   17.10
   3   8   2  119.99   10.30
  -4  -8  -2  124.19   24.30
   8  -4  -2  195.08   17.00
   4   8  -2  192.38   13.70
  -8   4  -2  187.88   14.60
   8  -4  -2  196.38   15.70
   8  -4  -2  182.18   14.80
  -4  -8  -2  195.38   14.70
   8  -4  -2  158.08   19.00
   4   8   2  238.68   25.70
   8  -4   2  174.88   15.20
   8  -4   2  184.58   23.40
   8  -4   2  209.78   16.60
   4   8   2  201.48   15.20
   8  -5  -2   99.69    9.60
  -5  -8  -2  102.89    8.70
   8  -5  -2   85.19   14.00
   8  -5  -2   96.99    8.40
   8  -5  -2   62.79   17.40
  -5  -8  -2   82.19   20.30
   5   8  -2  104.99    9.00
  -8   5  -2   97.39    8.50
   5   8  -2  132.09   21.60
   8  -5  -2   73.29   10.00
   8  -5   2   88.49   11.10
   8  -5   2  112.69   10.80
   8  -5   2  105.49    9.30
   5   8   2   97.69    9.00
   8  -5   2  106.29   16.70
  -5  -8   2  123.89   20.90
   8  -6  -2   63.19    9.50
   6   8  -2   63.99   18.20
   8  -6  -2   66.19    6.00
  -6  -8  -2   18.90   26.90
   8  -6  -2   69.19   17.50
   6   8  -2   71.79    6.00
  -6  -8  -2   73.89    7.00
   8  -6   2   59.19    7.20
   8  -6   2   78.89    9.20
   8  -6   2   47.60   11.40
   6   8   2   76.49    7.20
  -6  -8   2   80.99   20.20
   8  -6   2   51.29   12.00
   8  -7  -2   96.79   12.20
   8  -7  -2  107.39   20.70
  -7  -8  -2   76.99   25.20
  -7  -8  -2  110.09    9.80
   7   8  -2  114.89    8.80
   8  -7   2  116.39   12.50
   7   8   2  101.39    9.60
   8  -7   2   83.09   13.40
   8  -7   2  103.89   10.20
   7   8   2  119.49   26.40
   8  -8  -2   19.40   17.00
  -8  -8  -2   14.20    3.40
  -8  -8  -2   41.20   34.60
   8  -8  -2   23.60    6.80
   8   8  -2   16.40    3.10
   8  -8   2   13.00    6.20
   8   8   2  -15.90   19.90
   8  -8   2   18.70    4.30
   8   8   2    8.40    3.00
   7  -9  -2   -0.50   14.40
   7  -9  -2   10.80    5.80
  -9  -7  -2   33.80   24.90
  -9  -7  -2   14.40    3.80
   9   7  -2   11.30    3.10
   9   7   2   28.60   22.20
   9   7   2   15.10    3.50
   7  -9   2   25.70    7.30
  -9  -6  -2   19.50   20.70
   9   6  -2   32.90    4.80
   6  -9  -2   46.20    9.10
  -9  -6  -2   44.70    6.10
   6  -9  -2   41.60   14.00
   9   6  -2   55.19   21.20
   9   6   2   40.90    5.70
   6  -9   2   42.30    9.00
   9   6   2   22.80   20.80
  -9  -6   2   50.79   21.30
   9   5  -2   10.70    2.90
  -9  -5  -2    0.40   16.10
  -9  -5  -2   11.30    3.00
   5  -9  -2   16.20    6.20
  -9  -5   2   -8.50   15.80
   9   5   2    2.30   16.00
   9   5   2    6.60    2.20
   5  -9   2   -0.60    5.70
   4  -9  -2   76.29   15.20
   9   4  -2   73.19   21.90
  -9  -4  -2  109.29    9.60
   4  -9  -2   66.79   12.00
   9   4  -2  105.39    9.10
  -9  -4   2   88.79   22.80
   4  -9   2  111.89   13.10
   9   4   2  107.99    9.50
  -4   9   2  113.29   15.00
  -3   9  -2   36.60    3.90
   9   3  -2   34.60    4.70
   3  -9  -2   12.20    8.80
  -9  -3  -2   33.40    5.00
   3  -9  -2   33.80    7.70
  -9  -3  -2   45.20   17.70
   9   3  -2   51.59   17.70
   9   3   2   42.40   17.10
   9   3   2   32.70    4.80
   3  -9   2   31.80    8.30
  -9  -3   2   22.10   16.40
   2  -9  -2  110.69   14.30
   2  -9  -2   92.99   15.00
  -9  -2  -2   64.09   20.30
  -9  -2  -2   98.49    9.10
   9   2  -2   94.99   25.80
   9   2   2   91.19   21.50
   9   2   2  102.09    9.00
  -9  -2   2  103.29   27.50
   2  -9   2   88.69   13.90
  -9  -1  -2   52.89    6.20
   1  -9  -2   41.80   12.20
  -9  -1  -2   48.10   16.90
   9   1  -2   36.50   16.60
   1  -9  -2   57.39   10.10
   9   1  -2   65.59    6.50
   9   1   2   69.69   18.30
   9   1   2   59.09    6.40
   1  -9   2   62.09   11.70
   0  -9  -2   95.49    7.30
   9   0  -2   89.69   14.30
   0  -9  -2   78.39   13.40
   0  -9  -2   64.99   19.00
   9   0  -2  123.69   23.90
   9   0  -2   83.09    9.10
   0   9  -2   91.79    7.80
  -9   0  -2  112.29    9.10
   0   9  -2   92.49    8.50
   9   0  -2  102.49    9.10
  -9   0  -2   79.99   18.60
   0  -9   2  129.59   17.40
   9   0   2   92.79   20.50
   9   0   2  101.19   10.20
   9   0   2  108.29    9.20
   9  -1  -2   32.70   16.00
   1   9  -2   53.29    5.00
  -1  -9  -2   36.80   17.40
  -1  -9  -2   52.69    4.80
   1   9  -2   48.90    9.10
  -1  -9  -2   65.49   12.00
   9  -1  -2   50.29    6.60
   9  -1  -2   44.70    7.70
   9  -1  -2   60.19   12.00
   1   9  -2   54.19    4.80
  -9   1  -2   82.29   19.20
   9  -1  -2   55.99    6.40
   9  -1   2   51.99    7.30
  -1  -9   2   64.59   10.50
   9  -1   2   55.89   16.30
   9  -1   2   65.29    6.30
  -9   2  -2   88.39    8.70
   9  -2  -2   94.49    9.10
   9  -2  -2   71.19   22.20
  -2  -9  -2  102.29    8.10
   9  -2  -2   89.79    9.20
   9  -2  -2   95.19   10.90
   9  -2  -2  104.19   14.70
  -2  -9  -2   88.69   18.70
   2   9  -2   91.39   13.60
  -2  -9  -2   77.49   14.40
  -9   2  -2   67.29   18.30
   2   9  -2  102.79    7.50
  -2  -9   2  110.59   16.10
   9  -2   2  102.79    9.20
   9  -2   2  105.59    8.40
   9  -2   2  121.99   21.20
   9  -2   2  103.79   10.20
   2   9   2  110.09   18.60
  -3  -9  -2   39.40    4.40
  -3  -9  -2    4.70   13.00
   3   9  -2   37.40    3.60
   9  -3  -2   40.40    5.80
   9  -3  -2   41.00    7.30
  -9   3  -2   47.80    5.20
   9  -3  -2   40.60   10.30
   9  -3  -2   53.29   17.40
   9  -3  -2   44.10    5.60
  -3  -9   2   22.40   11.30
   9  -3   2   30.60    5.10
   9  -3   2   29.20   22.20
   9  -3   2   37.20    4.30
   3   9   2   38.70   12.50
   9  -3   2   50.49    4.20
   9  -4  -2   87.29   14.60
  -4  -9  -2   77.29   20.00
   9  -4  -2  103.89   10.00
   9  -4  -2  104.09    9.30
   4   9  -2  106.19    7.90
  -4  -9  -2  106.69    8.90
   9  -4  -2   93.69   11.20
   4   9  -2   96.79   20.00
  -9   4  -2   95.89    9.20
   9  -4  -2   68.99   20.00
  -4  -9   2   91.09   22.50
   9  -4   2   97.69   18.70
   9  -4   2  113.59    9.90
   9  -4   2  102.49   10.90
   4   9   2  150.18   22.10
   4   9   2  115.49    9.60
  -5  -9  -2   21.30   15.70
  -9   5  -2   13.70    3.00
   9  -5  -2   19.10   14.50
   9  -5  -2   16.80    4.90
   9  -5  -2    6.00    3.30
   5   9  -2    7.40    2.60
  -5  -9  -2   11.40    2.70
   9  -5  -2    8.20    2.60
   9  -5   2   12.00   11.20
   9  -5   2    9.50    3.20
   5   9   2   12.10   13.50
   9  -5   2    9.40    4.40
   5   9   2   14.70    3.20
   9  -6  -2   35.70    4.50
   9  -6  -2   48.90    8.80
   9  -6  -2   30.70   17.30
  -6  -9  -2   40.00    5.20
   6   9  -2   40.20    4.40
   9  -6   2   39.50    5.80
   9  -6   2   55.09   13.60
   6   9   2   47.80    5.80
   9  -6   2   41.80    7.60
   9  -7  -2    4.70   17.20
  -7  -9  -2   15.40    3.50
   9  -7  -2   19.00    6.40
   7   9  -2   18.40    3.00
   9  -7   2    9.90    3.60
   9  -7   2    7.90    5.60
   7   9   2   16.20    3.80
   9  -7   2    6.80    9.60
   6 -10  -2   41.90   16.40
  10   6  -2   42.80    6.00
   6 -10  -2   48.50   10.60
 -10  -6  -2   52.19    6.70
 -10  -6  -2   50.99   30.30
   6 -10   2   39.50   10.20
  10   6   2   42.90    6.10
 -10  -5  -2   46.60    6.30
  10   5  -2   38.00    5.40
  10   5  -2   50.99   23.10
   5 -10  -2   21.30    7.80
 -10  -5  -2   31.90   23.10
  10   5   2   42.90    5.80
  10   5   2   28.30   21.10
 -10  -5   2   31.10   24.10
   5 -10   2   40.40   10.20
 -10  -4  -2   57.89   25.70
   4 -10  -2   60.39   11.40
  10   4  -2   66.89    6.90
  10   4  -2   38.60   21.70
 -10  -4  -2   69.79    7.50
  10   4   2   74.29   23.70
   4 -10   2   42.10   10.70
 -10  -4   2   78.79   24.90
  10   4   2   55.39    6.70
  10   3  -2   62.19   25.80
  10   3  -2  141.19   11.60
 -10  -3  -2  123.59   11.80
 -10  -3  -2  113.19   28.60
   3 -10  -2  129.89   17.50
   3 -10   2  135.59   18.10
 -10  -3   2   77.39   27.60
  10   3   2  148.79   12.00
  10   3   2  150.68   28.80
   2 -10  -2   45.50   10.40
  10   2  -2   71.89    7.80
  10   2  -2   53.29   22.70
 -10  -2  -2   61.99   22.20
 -10  -2  -2   77.29    8.00
  10   2   2   97.59    8.40
  10   2   2  109.19   24.30
   2 -10   2   64.79   12.30
  10   1  -2  160.98   30.80
   1 -10  -2  150.78   17.80
  10   1  -2  173.08   14.10
  10   1  -2  136.19   19.40
 -10  -1  -2  163.88   13.40
  10   1  -2  151.18   13.30
 -10  -1  -2  143.69   28.70
  10   1   2  157.48   13.50
  10   1   2  180.58   29.80
   1 -10   2  139.59   20.10
  10   0  -2   37.90   10.10
  10   0  -2   32.30    5.20
  10   0  -2    3.20   16.60
   0  10  -2   33.40    3.70
   0  10  -2   32.30    3.90
 -10   0  -2   37.00    5.20
   0 -10  -2   36.40    9.90
 -10   0  -2   33.10   17.80
  10   0  -2   45.10    6.10
   0 -10   2   37.80   11.00
  10   0   2   45.70    7.20
  10   0   2   30.30   16.60
  10   0   2   28.00    4.80
  10  -1  -2  119.39   18.60
  10  -1  -2  156.28   15.10
  10  -1  -2   70.39   24.50
 -10   1  -2  183.18   31.70
  10  -1  -2  131.09   12.70
 -10   1  -2  149.59   12.60
  10  -1  -2  154.38   13.00
  -1 -10  -2  171.48   21.70
   1  10  -2  128.79   11.30
   1  10  -2  163.68   15.00
  -1 -10   2  183.18   17.70
  10  -1   2  157.68   14.20
  10  -1   2  136.99   25.80
  10  -1   2  167.88   13.20
  10  -1   2  131.79   14.10
  10  -2  -2   75.29   14.40
 -10   2  -2   75.29    7.60
  10  -2  -2   74.49    8.00
   2  10  -2   79.09    6.00
  10  -2  -2   41.60   20.30
  -2 -10  -2   78.39    6.20
  10  -2  -2   51.09    9.10
  10  -2  -2   59.89    7.60
 -10   2  -2   81.09   20.60
  10  -2   2   65.69   20.30
  10  -2   2   73.09    9.00
  10  -2   2   78.29    7.00
  10  -2   2   67.19    7.70
  10  -3  -2   80.19   24.00
   3  10  -2  137.49   10.00
  10  -3  -2  136.99   11.80
  10  -3  -2  161.58   14.70
  10  -3  -2  101.89   17.50
  10  -3  -2  136.69   12.60
 -10   3  -2  145.99   11.80
  -3 -10  -2  135.69   10.60
  10  -3   2  143.79   13.50
  10  -3   2  114.49   31.60
  10  -3   2  128.29   10.30
   3  10   2  141.99   11.90
  10  -3   2  134.79   10.90
  10  -3   2  108.99   11.80
  -4 -10  -2   68.19    8.50
   4  10  -2   68.09    5.70
  10  -4  -2   52.39   20.40
 -10   4  -2   66.79    7.30
  10  -4  -2   60.29    8.30
  10  -4  -2   69.59    7.30
  10  -4  -2   88.19   11.30
  10  -4   2   88.09   20.40
   4  10   2   55.89    7.30
  10  -4   2   77.79    7.80
  10  -4   2   86.09    9.80
  10  -5  -2   34.60    5.00
  -5 -10  -2   34.10    4.70
  10  -5  -2   46.50   21.30
  10  -5  -2   32.70    7.60
  10  -5  -2   41.70    6.60
   5  10   2   31.80    5.00
  10  -5   2   41.70    6.20
  10  -5   2   49.50    8.40
  10  -5   2   48.60   17.30
  -6 -10  -2   39.30    5.20
  10  -6  -2   37.60    8.50
  10  -6  -2   42.30    4.80
   6  10  -2   39.90    4.50
  10  -6   2   44.70    8.30
  10  -6   2   18.70   16.20
  10  -6   2   35.00    6.10
   6  10   2   54.29    6.10
 -11  -4  -2   45.90   28.20
  11   4  -2   69.09    7.30
 -11  -4  -2   42.90    6.60
   4 -11  -2   34.50    9.90
  11   4   2   56.99    7.10
 -11  -4   2   53.29   28.60
  11   4   2   29.60   26.60
   4 -11   2   66.79   13.70
   3 -11  -2   10.10    7.90
 -11  -3  -2   21.80   27.60
  11   3  -2   -0.40   21.90
 -11  -3  -2   17.30    4.20
  11   3  -2   12.40    3.70
  11   3   2    5.10   22.50
   3 -11   2   15.00   10.40
  11   3   2   10.60    3.20
   2 -11  -2   70.69   13.20
  11   2  -2   48.90   26.00
  11   2  -2   63.79    7.70
 -11  -2  -2   42.60   24.70
 -11  -2  -2   77.89    8.20
  11   2   2   68.89    7.90
   2 -11   2   82.59   16.00
  11   2   2   51.19   23.40
  11   1  -2   -2.90    8.80
 -11  -1  -2   -4.60   20.40
  11   1  -2    2.50    2.80
 -11  -1  -2   11.90    3.40
  11   1  -2   31.80   24.80
   1 -11  -2   -7.20    7.50
  11   1  -2   12.20    3.80
  11   1   2   15.00   20.70
   1 -11   2   -5.20    8.30
  11   1   2    4.90    2.70
  11   1   2    0.80    4.80
  11   0  -2  128.69   13.40
   0 -11  -2  115.39   18.60
 -11   0  -2  108.09   10.60
  11   0  -2  115.59   11.30
 -11   0  -2   94.49   31.60
  11   0  -2  115.09   11.00
  11   0  -2   59.59   26.30
  11   0  -2   81.29   16.90
  11   0   2  108.09   12.10
  11   0   2  126.69   11.10
  11   0   2   78.49   24.90
  11  -1  -2   10.10   10.00
  11  -1  -2    4.20    4.70
  11  -1  -2    1.60   19.00
  11  -1  -2    5.00    3.10
  -1 -11  -2    3.50    8.30
   1  11  -2    8.90    2.20
 -11   1  -2   11.10    3.20
 -11   1  -2   14.30   19.60
  11  -1  -2    9.60    3.60
  11  -1   2    4.50    3.20
  11  -1   2    2.90    4.60
  11  -1   2  -13.50   17.10
  11  -1   2    8.70    3.10
 -11   2  -2   73.89    8.10
  11  -2  -2   80.49    8.50
  11  -2  -2   88.49    9.30
 -11   2  -2   72.99   25.60
  11  -2  -2   39.00   23.50
  11  -2  -2   74.49   10.80
  11  -2   2   61.89   22.10
  11  -2   2   76.39    8.60
  11  -2   2   71.79    7.50
  11  -2   2   79.89    9.90
   3  11  -2   15.40    2.10
  11  -3  -2   15.60    5.70
 -11   3  -2   15.10    3.90
  11  -3  -2    4.20    3.10
  11  -3  -2  -12.90   20.90
  11  -3  -2    9.30    3.40
  11  -3   2  -21.20   17.40
   3  11   2   14.70    3.70
  11  -3   2   13.10    2.70
  11  -3   2   11.20    3.70
  11  -3   2   17.00    5.70
  11  -4  -2   81.39    8.10
  11  -4  -2   77.79    9.20
  11  -4  -2   76.79   11.40
  11  -4   2   44.20   21.30
  11  -4   2   80.59   11.00
   4  11   2   79.19    8.40
  11  -4   2   58.99    8.40
   0   0  -3   42.50    3.80
   0   0  -3   45.30    5.80
   0   0   3   41.20    3.80
   0   0   3   41.00    5.40
   0  -1  -3 1589.14  110.29
   1   0  -3 1574.04  112.89
  -1   0  -3 1622.54  113.59
   1   0  -3 1711.83  110.69
  -1   0  -3 1626.94  110.49
   0   1  -3 1655.23  112.69
   0  -1  -3 1590.04  110.59
   0  -1  -3 1378.36  113.09
   0   1  -3 1644.94  110.49
   0   1   3 1594.04  110.59
   1   0   3 1412.16  114.59
  -1   0   3 1496.55  110.89
   1   0   3 1689.23  110.49
   0   1   3 1671.23  113.29
   0  -1   3 1569.54  110.29
   0  -1   3 1701.23  112.29
  -1   0   3 1788.62  112.99
   1   0   3 1562.14  110.39
  -1  -1  -3 1167.58   75.69
  -1   1  -3 1043.90   78.19
   1  -1  -3 1002.50   75.99
   1  -1  -3  923.11   77.29
   1   1  -3 1157.18   76.09
   1   1  -3 1189.58   78.29
   1  -1  -3 1045.60   78.69
  -1  -1  -3 1161.68   76.09
  -1  -1  -3  957.80   79.09
  -1   1  -3 1082.09   75.79
  -1   1  -3 1086.09   75.49
   1   1   3 1263.07   79.59
  -1   1   3 1127.19   76.19
   1   1   3 1031.00   75.99
   1  -1   3 1142.19   75.79
   1   1   3 1087.49   75.39
   1  -1   3 1214.18   77.99
   1  -1   3 1096.69   75.69
   2   1  -3 2917.71  202.48
  -1   2  -3 2822.42  203.88
  -1   2  -3 2929.71  201.88
   1  -2  -3 3133.59  205.98
  -1   2  -3 2925.81  202.18
   1  -2  -3 2895.11  202.48
   2   1  -3 3124.59  204.78
   1  -2  -3 3020.80  202.38
  -2  -1  -3 2815.72  206.58
  -2  -1   3 3089.99  204.58
   1  -2   3 2926.91  201.78
  -1   2   3 3141.39  205.48
  -1   2   3 2805.02  202.48
   2   1   3 2946.21  202.28
  -2  -1   3 2973.50  201.88
   1  -2   3 2938.91  203.28
   2   1   3 2659.53  205.48
   2   1   3 2981.80  201.58
   0   2  -3    9.40    2.60
   0  -2  -3   12.60    2.00
   0   2  -3    6.30    2.20
   0   2  -3   13.00    1.60
   0  -2  -3    8.20    3.50
   2   0  -3    8.50    3.10
   0  -2  -3    6.80    1.50
   2   0  -3    7.70    1.90
  -2   0  -3    5.90    3.40
  -2   0  -3    9.50    1.60
   0   2   3    8.20    1.80
   2   0   3   16.60    2.00
   2   0   3    7.70    1.40
   0   2   3    8.00    1.70
   0   2   3    9.00    3.40
   0  -2   3    9.80    1.10
  -2   0   3    9.70    1.70
   0  -2   3    7.10    2.10
  -2   0   3   11.20    3.20
  -2   1  -3 2632.34  200.18
  -1  -2  -3 3075.29  200.68
   2  -1  -3 3088.49  200.68
   2  -1  -3 2800.62  203.28
  -2   1  -3 2841.92  203.48
   2  -1  -3 2490.95  200.68
  -2   1  -3 2902.71  200.18
  -1  -2  -3 2887.81  200.58
   1   2  -3 2961.50  200.38
   1   2  -3 2928.61  202.18
   1   2   3 2961.30  200.18
   2  -1   3 2837.82  199.98
  -1  -2   3 2976.60  201.98
  -2   1   3 2941.41  200.48
   1   2   3 3132.39  211.58
   2  -1   3 3078.59  202.78
  -2   1   3 3405.76  201.28
   1   2   3 2774.12  200.48
   2  -1   3 2832.02  199.98
  -2  -2  -3   38.90    9.20
  -2   2  -3   43.20    3.60
  -2   2  -3   45.40    6.10
  -2  -2  -3   38.40    4.00
   2  -2  -3   42.50    7.00
   2   2  -3   45.50    8.30
  -2   2  -3   39.10    4.00
   2   2  -3   42.60    5.50
   2  -2  -3   54.69    4.40
  -2   2  -3   41.70    3.80
   2  -2  -3   38.70    4.80
   2   2   3   40.20    4.00
   2   2   3   45.60    3.90
   2  -2   3   40.30    3.60
   2   2   3   57.89   10.40
  -2   2   3   49.10    6.60
   2  -2   3   39.90    4.20
   2  -2   3   39.70    5.00
  -2  -2   3   41.90    3.30
   2  -3  -3 1297.07   90.19
  -2   3  -3 1276.27   89.79
   2  -3  -3 1411.26   94.19
  -2   3  -3 1341.87   89.39
   3   2  -3 1330.07   96.39
  -2   3  -3 1303.17   90.19
  -2   3  -3 1212.68   91.39
  -3  -2  -3 1352.26   90.29
  -3  -2  -3 1089.59   97.79
   3   2  -3 1208.88   92.39
   2  -3  -3 1254.97   90.69
   2  -3   3 1259.67   89.59
   3   2   3 1290.67   90.19
  -2   3   3 1360.36   93.49
  -3  -2   3 1368.66   89.49
   2  -3   3 1418.96   90.59
   3   1  -3  349.47   28.70
  -1   3  -3  371.46   25.70
   3   1  -3  422.36   32.80
  -1   3  -3  403.76   27.50
  -3  -1  -3  397.76   32.00
   3   1  -3  385.06   26.60
  -1   3  -3  330.77   25.60
  -3  -1  -3  368.76   26.40
   1  -3  -3  340.07   26.70
  -1   3  -3  348.07   26.60
   1  -3  -3  406.66   30.40
   1  -3  -3  400.86   26.50
  -1   3   3  344.07   26.60
   3   1   3  405.86   26.50
   1  -3   3  358.56   27.50
   3   1   3  336.27   30.30
   1  -3   3  376.16   25.60
   1  -3   3  361.16   26.60
   3   1   3  363.26   26.20
  -3  -1   3  370.66   25.90
  -1   3   3  334.37   29.10
   0   3  -3 4150.98  261.07
   3   0  -3 3601.24  264.27
   3   0  -3 3843.42  260.27
   0  -3  -3 3397.76  263.77
  -3   0  -3 3802.22  264.87
   0  -3  -3 4039.90  260.17
  -3   0  -3 3556.84  259.97
   0  -3  -3 3692.53  260.37
   3   0   3 3974.70  259.97
   3   0   3 3868.21  259.27
   3   0   3 3602.14  259.87
   0   3   3 4000.60  263.87
   0  -3   3 3829.72  259.07
  -3   0   3 3637.44  259.67
   0   3   3 3841.22  260.17
   1   3  -3  381.36   30.10
   1   3  -3  335.37   28.20
   3  -1  -3  388.76   29.70
  -1  -3  -3  398.26   27.40
  -1  -3  -3  383.46   31.50
   3  -1  -3  335.57   27.10
   3  -1  -3  411.96   27.00
  -3   1  -3  380.76   26.30
  -1  -3  -3  361.36   26.60
  -3   1  -3  316.47   29.90
   1   3  -3  380.16   28.00
   3  -1   3  373.86   26.10
   1   3   3  433.46   31.30
  -3   1   3  367.86   29.30
   1   3   3  373.86   26.70
   3  -1   3  368.56   26.10
   3  -1   3  373.76   29.50
   3  -1   3  353.36   26.40
  -3   2  -3 1338.77   92.19
   3  -2  -3 1254.57   93.19
   3  -2  -3 1249.38   95.69
  -3   2  -3 1350.16   92.39
   2   3  -3 1423.76   97.79
  -3   2  -3 1150.98   95.39
  -2  -3  -3 1295.17   92.69
  -3   2  -3 1397.66   92.49
   2   3  -3 1384.26   94.59
  -2  -3  -3 1277.77   98.19
   3  -2  -3 1364.86   92.89
   3  -2   3 1398.86   92.39
   3  -2   3 1372.36   92.49
   2   3   3 1391.56   92.79
   3  -2   3 1359.36   94.69
   2   3   3 1443.06   97.99
  -3   2   3 1288.77   95.49
   3  -3  -3  202.08   17.10
  -3   3  -3  185.18   12.40
   3   3  -3  179.48   15.50
  -3  -3  -3  134.09   18.00
  -3   3  -3  172.98   13.10
   3  -3  -3  168.48   13.10
   3   3  -3  163.68   18.40
   3  -3  -3  159.28   13.70
  -3   3  -3  166.08   15.30
  -3   3  -3  173.98   12.80
  -3  -3   3  176.88   12.10
   3  -3   3  171.78   14.00
  -3   3   3  159.08   15.80
   3  -3   3  182.28   13.50
   3   3   3  150.38   13.60
   3  -3   3  160.68   12.60
   3   3   3  180.08   13.30
   3   3   3  209.68   19.10
   4   3  -3 1515.15  108.29
  -3   4  -3 1595.14  105.99
   4   3  -3 1458.65  112.69
   3  -4  -3 1411.26  105.19
   4   3  -3 1499.55  104.59
  -3   4  -3 1507.95  104.29
   3  -4  -3 1762.62  110.29
  -4  -3  -3 1384.86  112.89
   3  -4  -3 1510.55  106.39
  -3   4  -3 1513.55  105.19
  -4  -3  -3 1414.46  105.39
  -4  -3   3 1496.85  104.49
   3  -4   3 1548.95  104.89
  -3   4   3 1516.95  108.89
   4   3   3 1742.03  113.49
   3  -4   3 1463.45  104.89
   4   3   3 1573.94  105.59
   3  -4   3 1524.65  106.29
   4   2  -3   44.40   10.10
   2  -4  -3   38.00    5.20
   2  -4  -3   23.20    3.30
   2  -4  -3   30.20    6.80
  -2   4  -3   23.70    3.90
  -4  -2  -3   35.40    3.70
  -2   4  -3   33.40    2.50
  -4  -2  -3   30.30   10.30
   4   2  -3   31.60    6.10
   4   2  -3   27.30    3.00
  -2   4  -3   29.80    3.50
   4   2   3   27.70    3.40
   2  -4   3   25.10    4.60
  -4  -2   3   31.60    3.00
  -2   4   3   38.40    7.00
   2  -4   3   36.70    3.00
   4   2   3   28.00    5.10
  -1   4  -3 1359.36   94.59
  -4  -1  -3 1321.57   95.39
   1  -4  -3 1414.46  100.09
  -1   4  -3 1416.46   95.59
   4   1  -3 1415.56  102.89
  -4  -1  -3 1145.39  100.89
   1  -4  -3 1329.07   95.39
   4   1  -3 1636.34  101.49
  -1   4  -3 1422.66   96.09
  -1   4  -3 1478.05   96.19
   1  -4  -3 1154.78   95.79
   4   1  -3 1275.47   95.59
   1  -4   3 1418.16   94.59
   1  -4   3 1408.36   97.29
  -4  -1   3 1411.16   94.99
   4   1   3 1363.16   95.49
   4   1   3 1512.35  101.69
   4   0  -3  146.39   16.40
   0  -4  -3   98.39    9.70
   0  -4  -3  106.59   13.20
   4   0  -3  119.99    9.00
   0  -4  -3  110.49    9.00
   4   0  -3  110.89    9.30
  -4   0  -3  116.09    9.00
  -4   0  -3  113.29   14.20
   0   4  -3  116.09    9.70
   4   0  -3  137.59   12.50
   0   4  -3  105.39   10.80
   4   0   3  111.99    9.00
   4   0   3  110.69    8.80
   0   4   3  109.59   12.50
   4   0   3  118.69    8.70
  -4   1  -3 1196.68  100.59
   4  -1  -3 1573.14   99.99
   4  -1  -3 1391.36   96.29
  -1  -4  -3 1179.38   98.19
  -1  -4  -3 1429.16   96.09
  -4   1  -3 1402.76   96.19
   1   4  -3 1394.06   99.39
   1   4  -3 1497.45   97.39
  -1  -4  -3 1313.57  101.49
   4  -1   3 1316.77   95.79
   1   4   3 1395.26   96.39
   1   4   3 1424.36  100.69
   4  -1   3 1445.76  100.19
   4  -1   3 1450.95   95.69
   4  -1   3 1356.76   95.39
  -2  -4  -3   29.10    3.50
  -2  -4  -3   25.90    6.20
   4  -2  -3   35.80    5.00
  -4   2  -3   34.70    7.90
   2   4  -3   36.20    5.60
  -2  -4  -3   39.80    9.30
   4  -2  -3   31.60    3.70
   2   4  -3   23.40    6.70
   4  -2  -3   32.30    6.40
  -4   2  -3   31.20    3.20
   2   4   3   44.30    9.00
   4  -2   3   35.30    3.60
   2   4   3   37.10    4.50
   4  -2   3   26.10    3.10
   4  -2   3   22.50    5.60
  -4   2   3   51.99    7.90
  -4   3  -3 1389.96  104.39
  -3  -4  -3 1727.43  110.49
   4  -3  -3 1533.55  102.19
   4  -3  -3 1403.46  101.09
  -3  -4  -3 1458.55  101.09
   4  -3  -3 1603.14  105.49
  -4   3  -3 1259.97  100.99
  -4   3  -3 1496.85  100.39
   3   4  -3 1556.54  107.89
   3   4  -3 1477.45  103.39
  -4   3   3 1614.14  105.09
   3   4   3 1379.56  101.19
   4  -3   3 1462.95  102.99
   3   4   3 1222.08  106.29
   4  -3   3 1399.16  100.69
  -4   4  -3   58.09    4.70
   4   4  -3   67.69   13.50
   4   4  -3   55.69    4.70
  -4  -4  -3   70.09   14.30
  -4   4  -3   61.39    7.60
  -4  -4  -3   52.69    5.60
   4  -4  -3   58.99    5.50
   4  -4  -3   51.89    9.60
   4  -4  -3   65.39    6.70
   4  -4   3   59.89    5.30
   4   4   3   59.69   11.90
  -4  -4   3   60.89    4.70
   4   4   3   58.59    5.70
   4  -4   3   56.29    6.30
  -4   4   3   65.99    9.10
   4  -4   3   68.09    6.60
   5   4  -3  739.93   64.79
   4  -5  -3  706.73   60.19
   4  -5  -3  829.32   55.99
  -4   5  -3  752.32   54.99
   5   4  -3  796.52   55.39
   4  -5  -3  779.32   57.69
  -5  -4  -3  808.32   56.49
   5   4   3  848.52   56.49
   5   4   3  889.11   66.19
   4  -5   3  785.92   55.89
  -4   5   3  861.91   60.49
  -5  -4   3  780.12   55.29
   4  -5   3  831.62   57.59
  -5  -3  -3  375.96   29.20
  -5  -3  -3  357.86   37.30
   3  -5  -3  402.16   28.90
   3  -5  -3  423.06   33.70
   5   3  -3  429.46   32.90
   5   3  -3  429.16   38.40
   3  -5  -3  393.06   30.30
   5   3   3  388.46   29.10
   3  -5   3  444.66   30.80
   5   3   3  449.86   37.80
  -3   5   3  410.46   32.80
  -5  -3   3  398.86   28.40
   3  -5   3  376.26   28.50
  -5  -2  -3 1467.05  116.79
   2  -5  -3 1530.15  108.09
   5   2  -3 1386.46  116.19
  -5  -2  -3 1519.95  108.49
   2  -5  -3 1634.04  113.39
  -2   5  -3 1526.05  107.59
   2  -5  -3 1629.54  109.69
   5   2  -3 1626.24  114.49
   5   2  -3 1483.85  107.89
   2  -5   3 1786.12  110.69
   5   2   3 1736.63  108.59
   2  -5   3 1562.94  107.69
   5   2   3 1404.16  115.09
   1  -5  -3  421.46   30.20
  -5  -1  -3  376.46   37.40
   5   1  -3  450.85   30.90
   1  -5  -3  376.26   31.30
   5   1  -3  376.96   30.00
   1  -5  -3  434.66   35.50
   5   1  -3  435.76   34.10
   5   1  -3  463.85   39.40
  -5  -1  -3  385.76   30.30
  -1   5  -3  431.56   29.40
  -1   5   3  435.56   34.40
   5   1   3  444.26   37.30
   1  -5   3  481.05   33.20
   1  -5   3  432.06   29.50
   5   1   3  442.16   30.50
   5   0  -3  522.85   40.90
   5   0  -3  525.35   45.30
   0  -5  -3  559.94   43.30
   0   5  -3  545.45   37.50
   5   0  -3  544.65   37.30
   5   0  -3  596.84   37.90
   0   5  -3  493.15   38.70
   0  -5  -3  492.55   37.10
  -5   0  -3  527.85   37.20
  -5   0  -3  464.75   43.80
   0  -5  -3  616.24   39.20
   5   0   3  454.05   45.50
   5   0   3  484.55   37.20
   5   0   3  514.35   37.00
   0   5   3  514.95   41.50
   5   0   3  513.65   37.10
  -1  -5  -3  415.16   32.00
  -5   1  -3  426.46   30.00
   5  -1  -3  422.26   30.50
  -1  -5  -3  445.16   30.20
   5  -1  -3  408.06   30.20
   1   5  -3  393.06   31.00
   5  -1  -3  427.46   38.10
   5  -1  -3  408.56   33.80
  -5   1  -3  388.56   36.10
  -1  -5  -3  446.96   36.80
   1   5   3  462.55   35.60
   5  -1   3  428.86   30.20
   5  -1   3  395.86   29.60
   5  -1   3  436.26   30.10
   5  -1   3  414.16   35.20
   5  -2  -3 1499.15  104.89
  -5   2  -3 1468.15  105.19
   5  -2  -3 1407.76  112.99
   2   5  -3 1550.54  106.59
   5  -2  -3 1599.24  105.99
  -2  -5  -3 1523.25  107.19
  -2  -5  -3 1653.53  104.79
   5  -2  -3 1486.15  108.59
  -2  -5  -3 1339.77  111.29
  -5   2  -3 1442.06  110.29
   2   5  -3 1454.65  109.39
   5  -2   3 1491.95  103.59
   5  -2   3 1479.65  104.59
   5  -2   3 1574.14  109.29
   2   5   3 1646.14  111.19
  -5   3  -3  396.26   29.20
   5  -3  -3  417.36   31.10
  -3  -5  -3  455.45   30.00
  -3  -5  -3  359.56   37.10
   5  -3  -3  400.46   33.70
  -5   3  -3  403.26   34.40
   5  -3  -3  363.76   29.80
   3   5  -3  417.76   36.30
   3   5   3  455.95   37.30
   5  -3   3  464.55   30.40
   3   5   3  443.36   30.20
   5  -3   3  411.16   33.10
   5  -3   3  390.36   29.60
  -4  -5  -3  749.13   53.59
  -5   4  -3  774.22   56.69
   5  -4  -3  669.33   57.19
  -4  -5  -3  666.53   62.09
  -5   4  -3  756.22   52.69
   5  -4  -3  705.83   53.29
   4   5  -3  780.42   52.19
   5  -4  -3  877.01   55.29
   4   5  -3  763.82   61.59
   5  -4   3  813.22   54.19
   4   5   3  767.22   61.79
   5  -4   3  767.62   55.49
   4   5   3  710.63   53.59
   5  -4   3  780.52   53.29
   5  -5  -3  116.79    8.90
   5   5  -3   97.39   17.10
  -5   5  -3  107.09    8.00
  -5  -5  -3  105.59    9.10
   5  -5  -3  107.89   10.40
  -5  -5  -3   81.59   17.80
   5  -5  -3   97.49   12.70
   5   5  -3  107.49    7.90
  -5   5   3   98.69   12.90
   5  -5   3   85.99    8.60
  -5  -5   3  112.29   19.30
   5  -5   3  111.19   10.40
   5  -5   3  112.39    8.70
   5   5   3  110.99   18.30
  -5  -5   3   92.69    8.10
   5  -5   3  103.59    9.30
   5   5   3  106.89    9.10
   6   5  -3  589.74   42.70
  -6  -5  -3  581.54   43.80
   5  -6  -3  591.64   45.60
  -5   6  -3  590.54   42.40
   5  -6  -3  586.94   48.60
   6   5  -3  535.95   53.89
  -6  -5  -3  502.75   54.29
   5  -6  -3  621.64   43.20
   5  -6   3  653.03   45.60
   6   5   3  612.44   54.49
  -6  -5   3  634.44   55.89
   5  -6   3  690.83   43.70
  -5   6   3  697.03   48.70
   4  -6  -3   20.30    6.60
   4  -6  -3    9.60    2.10
  -4   6  -3   11.80    1.40
  -6  -4  -3   23.00   10.70
   6   4  -3    3.90    9.30
   6   4  -3   10.20    1.90
   4  -6  -3    4.40    2.90
  -6  -4  -3   14.10    2.70
   6   4   3   19.30    9.50
  -4   6   3   13.20    5.70
   4  -6   3    5.00    3.50
   4  -6   3    9.10    2.10
   6   4   3    7.40    2.30
  -6  -3  -3  770.22   71.69
   3  -6  -3  864.61   67.09
   6   3  -3  908.71   73.49
   3  -6  -3  839.92   63.49
  -6  -3  -3  906.11   62.29
   6   3  -3  908.01   61.49
   3  -6  -3  871.61   61.49
   6   3   3  824.22   62.09
  -3   6   3  993.40   66.69
   6   3   3  909.61   71.99
   3  -6   3  892.11   61.49
   3  -6   3  893.61   64.29
   6   2  -3    3.00    3.80
   6   2  -3   -6.40    6.50
   6   2  -3    3.40    1.50
  -2   6  -3    2.00    1.20
   2  -6  -3    4.50    5.10
   2  -6  -3    2.70    1.40
   2  -6  -3    2.70    2.40
  -6  -2  -3   -1.10    1.20
  -6  -2  -3    6.60    8.20
   6   2   3    1.80    1.30
   2  -6   3    2.30    1.10
   2  -6   3    4.60    3.60
   6   2   3    2.60    6.70
  -2   6   3    7.00    4.30
  -1   6  -3  993.20   69.09
   6   1  -3 1071.89   70.79
   6   1  -3 1016.60   70.09
   6   1  -3 1043.30   74.59
   1  -6  -3  982.90   75.89
   1  -6  -3  919.21   71.69
  -6  -1  -3 1032.90   70.29
   1  -6  -3  963.30   69.79
   6   1  -3  891.01   78.99
  -6  -1  -3 1104.09   80.89
   6   1   3  882.01   70.09
   6   1   3 1072.29   78.89
   1  -6   3 1025.30   73.39
  -1   6   3 1107.49   75.09
   0  -6  -3   -3.30    4.80
   6   0  -3    4.30    3.90
   0   6  -3   10.10    2.80
   0   6  -3    8.70    2.00
   6   0  -3    6.00    1.80
   0  -6  -3    4.70    3.00
   6   0  -3   -3.90    7.20
   0  -6  -3    4.60    1.60
   6   0  -3    9.10    2.50
  -6   0  -3    5.00    1.80
  -6   0  -3    2.80    6.80
   6   0   3    6.50    6.50
   0   6   3    5.50    4.40
   6   0   3    4.70    1.70
   6   0   3    6.60    2.20
   6  -1  -3  953.90   77.09
  -6   1  -3  989.40   67.49
   6  -1  -3  902.61   67.69
   6  -1  -3  970.30   71.99
  -6   1  -3  871.51   75.19
   1   6  -3  973.70   68.39
   6  -1  -3  957.10   67.99
   1   6  -3  898.51   70.59
  -1  -6  -3  987.00   75.19
  -1  -6  -3 1008.20   70.29
  -1  -6  -3  972.40   67.39
   6  -1   3  991.10   67.09
   6  -1   3  954.10   74.19
   1   6   3  968.90   73.19
   6  -1   3 1057.19   67.79
   2   6  -3    0.60    4.60
   6  -2  -3    2.40    2.30
  -2  -6  -3    7.90    6.70
  -6   2  -3   -0.40    6.00
  -2  -6  -3    2.90    1.50
  -6   2  -3    2.70    1.40
   6  -2  -3    2.20    1.60
   6  -2  -3    1.20    1.40
   6  -2  -3   -2.20    3.80
  -2  -6  -3    0.70    3.90
   2   6  -3    0.20    2.20
   6  -2  -3   -0.80    6.20
   6  -2   3    4.50    5.50
   2   6   3    5.90    6.00
   6  -2   3    1.00    1.20
   6  -2   3    2.70    1.20
   6  -2   3    3.10    1.90
   6  -3  -3  939.71   60.79
   6  -3  -3  840.12   59.09
   6  -3  -3  735.73   62.79
   6  -3  -3  795.92   68.09
  -6   3  -3  828.82   58.39
  -3  -6  -3  879.41   58.99
   3   6  -3  777.82   65.09
  -6   3  -3  793.82   64.69
  -3  -6  -3  730.83   67.19
   6  -3   3  863.31   58.89
   6  -3   3  889.61   59.39
   3   6   3  850.51   59.19
   3   6   3  848.82   66.49
   6  -3   3  864.21   63.79
   6  -4  -3   12.40    5.30
  -6   4  -3   10.10    5.90
  -4  -6  -3    6.10    2.10
  -4  -6  -3    7.70    8.90
   6  -4  -3    9.60    3.60
   4   6  -3   13.50    8.30
   6  -4  -3   11.70    2.50
   6  -4  -3   12.70    9.10
  -4  -6   3    6.20    7.40
   4   6   3   16.20    8.80
   6  -4   3   15.40    3.50
   6  -4   3   13.60    2.70
   4   6   3    5.90    2.10
   6  -4   3   12.10    5.40
   6  -5  -3  588.54   41.70
  -5  -6  -3  587.24   42.80
   6  -5  -3  486.35   50.49
   6  -5  -3  551.74   46.80
  -6   5  -3  595.84   41.10
  -5  -6  -3  548.15   53.49
   6  -5  -3  593.74   43.90
   5   6  -3  588.94   40.70
   6  -5   3  586.44   43.10
   6  -5   3  583.54   43.80
  -5  -6   3  659.03   53.69
   5   6   3  665.93   53.19
   5   6   3  593.24   42.20
   6  -5   3  583.54   42.00
   6  -6  -3   29.30    3.80
  -6  -6  -3   13.40   13.30
   6  -6  -3   22.50    8.30
   6  -6  -3   32.70   12.70
  -6   6  -3   33.50    3.60
   6  -6  -3   27.70    6.30
  -6  -6  -3   23.10    4.10
   6   6   3   23.60   13.30
   6  -6   3   32.00    3.80
   6  -6   3   34.60    4.10
   6  -6   3   36.90    6.40
   6  -6   3   30.30    4.20
   6   6   3   25.40    4.10
  -6  -6   3   31.30   14.10
  -6   7  -3  400.66   28.70
  -7  -6  -3  294.17   42.40
   6  -7  -3  395.66   40.30
  -7  -6  -3  389.66   30.20
   6  -7  -3  388.86   28.90
   6  -7  -3  384.46   28.90
   6  -7  -3  415.76   32.70
   7   6  -3  414.96   29.10
   6  -7  -3  416.36   36.70
   7   6   3  492.55   45.90
   6  -7   3  459.25   32.90
  -7  -6   3  384.96   50.09
   7   6   3  413.16   30.20
   6  -7   3  441.36   30.20
  -7  -5  -3  122.89   10.40
   7   5  -3  110.79    9.30
  -7  -5  -3  106.39   23.00
   7   5  -3  130.59   23.50
   5  -7  -3  118.09    9.20
   5  -7  -3   99.19   12.10
  -5   7  -3  118.69    8.70
   5  -7  -3   96.99    9.10
  -7  -5   3  118.99   23.00
   7   5   3  130.29   10.40
   5  -7   3  127.79   12.80
   7   5   3   95.89   21.00
   5  -7   3  131.09   10.20
   4  -7  -3  623.94   47.50
   4  -7  -3  621.24   44.50
  -7  -4  -3  631.44   45.60
  -7  -4  -3  513.35   56.39
   4  -7  -3  604.74   50.89
   7   4  -3  583.94   56.99
   7   4  -3  659.13   44.80
   7   4   3  685.03   58.09
   7   4   3  641.34   45.50
   4  -7   3  658.93   48.20
  -4   7   3  693.53   50.29
   4  -7   3  647.24   45.00
   3  -7  -3  204.28   14.20
   3  -7  -3  157.98   16.30
  -7  -3  -3  218.78   18.50
  -7  -3  -3  200.98   27.50
   7   3  -3  171.78   14.30
   3  -7  -3  173.78   20.20
   7   3  -3  211.68   27.00
   7   3   3  234.28   27.00
  -3   7   3  179.88   18.90
   3  -7   3  190.18   18.00
   2  -7  -3  413.96   35.10
  -2   7  -3  480.05   32.30
  -7  -2  -3  450.15   33.30
  -7  -2  -3  427.86   43.90
   7   2  -3  490.45   33.10
   2  -7  -3  494.25   32.70
   7   2  -3  458.75   44.80
   7   2  -3  467.85   38.10
   2  -7  -3  427.26   39.00
   2  -7   3  486.85   36.70
   7   2   3  441.26   33.30
  -2   7   3  385.96   36.70
   7   2   3  516.15   44.30
   7   1  -3  158.78   12.40
   7   1  -3  177.38   23.60
   1  -7  -3  160.48   11.90
  -1   7  -3  152.38   11.20
  -7  -1  -3  127.89   22.50
   1  -7  -3  129.09   18.20
   1  -7  -3  190.68   15.40
   7   1  -3  122.09   16.00
  -7  -1  -3  162.58   12.60
   7   1  -3  153.48   13.00
  -1   7   3  186.48   17.90
   1  -7   3  137.79   16.10
   7   1   3  151.98   12.50
   7   1   3  152.78   21.20
  -7   0  -3 1416.96  103.09
   7   0  -3 1490.45  103.29
   7   0  -3 1488.05  108.09
   7   0  -3 1479.15  114.59
   0  -7  -3 1616.24  111.49
  -7   0  -3 1328.47  112.69
   7   0  -3 1406.36  103.59
   0  -7  -3 1501.25  102.79
   0   7  -3 1442.76  101.59
   0   7  -3 1565.04  102.89
   7   0   3 1457.25  111.89
   0   7   3 1687.83  109.39
   7   0   3 1487.75  103.59
   7   0   3 1428.06  103.19
   1   7  -3  151.88   12.80
   7  -1  -3  162.98   12.50
  -1  -7  -3  155.08   19.50
   1   7  -3  152.58   15.30
   7  -1  -3  151.98   24.40
  -1  -7  -3  141.89   11.80
   7  -1  -3  135.99   16.00
  -1  -7  -3  154.48   15.40
  -7   1  -3  128.69   21.60
   7  -1  -3  163.58   12.70
  -7   1  -3  152.28   12.10
   7  -1  -3  147.59   13.70
   7  -1   3  149.09   20.20
   7  -1   3  165.48   12.20
   1   7   3  113.39   17.00
   7  -1   3  171.98   12.70
   7  -1   3  131.09   12.00
   7  -2  -3  456.35   39.10
   7  -2  -3  451.35   36.10
  -2  -7  -3  399.36   42.60
  -2  -7  -3  457.35   38.40
  -2  -7  -3  475.75   34.40
   7  -2  -3  445.86   45.00
   7  -2  -3  546.75   35.30
   7  -2  -3  502.45   35.10
   2   7  -3  553.04   40.60
   2   7  -3  507.65   36.30
  -7   2  -3  468.35   43.40
  -7   2  -3  470.55   34.40
   7  -2   3  431.06   34.50
   7  -2   3  490.75   33.70
   7  -2   3  466.15   33.60
   7  -2   3  484.45   42.00
   7  -2   3  496.65   35.00
   2   7   3  497.45   41.90
  -3  -7  -3  138.99   24.40
  -7   3  -3  211.98   22.80
   7  -3  -3  181.38   17.60
  -3  -7  -3  209.48   14.90
   7  -3  -3  174.58   19.40
   7  -3  -3  181.78   17.80
   7  -3  -3  153.98   25.30
   7  -3  -3  179.38   14.90
  -7   3  -3  197.58   14.50
   7  -3   3  206.58   21.40
   7  -3   3  188.18   14.90
   3   7   3  175.68   14.90
   3   7   3  231.78   23.90
   7  -3   3  192.08   15.50
   7  -4  -3  721.13   57.79
  -4  -7  -3  485.85   54.29
  -4  -7  -3  606.44   45.90
  -7   4  -3  677.43   51.89
   7  -4  -3  580.74   46.90
  -7   4  -3  645.44   44.80
   7  -4  -3  686.13   45.50
   7  -4  -3  714.63   51.49
   7  -4   3  619.34   45.40
   4   7   3  733.23   56.39
   4   7   3  557.34   46.10
   7  -4   3  653.13   50.49
   7  -4   3  608.64   46.10
  -4  -7   3  665.63   54.69
  -5  -7  -3  120.79   23.10
   7  -5  -3  113.99   11.70
   7  -5  -3  119.09   15.50
   7  -5  -3  137.39   23.20
  -5  -7  -3  115.09   10.00
   5   7  -3  112.39    8.40
  -7   5  -3  114.49    9.40
   7  -5  -3  127.69    9.90
   7  -5   3  120.89   14.20
   7  -5   3  106.39   11.00
   5   7   3  116.59   10.20
   7  -5   3   87.19   10.40
   5   7   3  153.68   23.10
  -6  -7  -3  386.66   30.40
  -6  -7  -3  360.86   43.70
   7  -6  -3  408.16   29.70
   6   7  -3  430.56   42.80
   7  -6  -3  366.06   41.50
   7  -6  -3  448.26   33.10
   6   7  -3  424.16   29.00
   7  -6  -3  501.95   37.70
  -7   6  -3  416.96   29.50
   7  -6   3  426.26   30.50
   7  -6   3  349.96   30.20
   7  -6   3  377.76   31.50
   6   7   3  437.26   43.90
  -6  -7   3  464.55   43.90
   7  -6   3  394.16   32.10
   6   7   3  453.45   30.80
  -7   7  -3  132.69   10.00
   7   7  -3  127.09   24.20
  -7  -7  -3  132.89   27.80
   7  -7  -3  114.39    9.90
  -7  -7  -3  131.09   11.30
   7   7  -3  122.99    9.90
   7  -7  -3  118.49   13.60
   7  -7  -3  137.49   23.90
  -7  -7   3  115.89   26.30
   7   7   3  179.58   28.30
   7  -7   3  118.99   13.50
   7  -7   3  117.29   11.10
   7   7   3  137.59   11.30
  -8  -7  -3  101.49   10.10
  -8  -7  -3   78.29   25.20
   7  -8  -3  114.89   23.00
   8   7  -3  100.29    8.90
   7  -8  -3   98.89    8.30
   7  -8  -3  103.69   12.50
   7  -8   3  109.49   13.40
   7  -8   3  106.99   10.10
   8   7   3  122.19   10.20
   8   6  -3   -3.90   16.30
   6  -8  -3   14.40    2.30
   6  -8  -3   11.80    2.10
   8   6  -3   13.40    2.80
   6  -8  -3    8.90   11.90
  -8  -6  -3   18.80   17.50
   6  -8  -3   15.30    5.70
  -8  -6  -3    7.20    3.00
   6  -8   3    5.30    5.20
   8   6   3   -0.10   16.60
   8   6   3   10.10    3.30
   6  -8   3   12.80    3.30
  -8  -6   3   37.60   16.40
   5  -8  -3  524.95   38.30
   8   5  -3  522.55   39.10
   5  -8  -3  674.13   43.70
  -8  -5  -3  561.44   40.30
  -8  -5  -3  429.06   54.19
   5  -8  -3  502.65   38.20
   5  -8   3  548.25   39.60
   8   5   3  670.23   56.39
  -5   8   3  469.15   43.70
   5  -8   3  670.93   44.10
   8   5   3  568.44   40.00
   8   4  -3   16.90    3.20
   4  -8  -3   20.50    5.70
  -8  -4  -3   16.60    3.60
  -8  -4  -3    7.00   14.70
   4  -8  -3    9.50    7.90
   4  -8  -3    9.70    2.20
   8   4  -3   17.60   14.60
   4  -8  -3   18.50    2.40
  -4   8   3   24.40    7.90
   8   4   3   26.60   14.20
   4  -8   3   14.70    6.20
   8   4   3   13.70    3.20
   3  -8  -3  303.97   21.20
   3  -8  -3  314.77   25.50
   8   3  -3  284.57   36.20
   8   3  -3  299.37   22.00
  -8  -3  -3  221.18   34.10
  -8  -3  -3  311.07   22.70
   8   3   3  273.17   22.30
   8   3   3  309.27   35.60
   8   2  -3   41.10   15.70
   8   2  -3   63.19   11.80
   2  -8  -3   62.19    5.40
  -8  -2  -3   42.00   16.20
   8   2  -3   58.19    6.10
   2  -8  -3   65.29   13.20
  -8  -2  -3   63.89    6.50
   2  -8  -3   42.70    8.40
   2  -8   3   64.39   11.60
   8   2   3   63.79    6.40
   8   2   3   46.50   16.40
   8   1  -3  685.23   50.09
  -1   8  -3  659.53   47.80
   8   1  -3  695.53   54.79
   8   1  -3  728.43   49.50
  -8  -1  -3  681.03   62.09
   1  -8  -3  621.44   57.79
   8   1  -3  720.03   62.79
   1  -8  -3  686.63   48.50
   1  -8  -3  637.44   56.39
   8   1   3  721.33   60.89
   8   1   3  754.32   49.70
  -1   8   3  666.13   54.19
   1  -8   3  737.53   54.59
   8   0  -3   76.19    8.20
   0  -8  -3  102.49   17.50
   0  -8  -3   93.69    7.80
   8   0  -3  100.69   14.70
  -8   0  -3   91.19    8.50
   8   0  -3   94.69   20.10
   8   0  -3   99.29    9.00
   0   8  -3   87.99    6.70
   0  -8  -3   98.69   11.80
  -8   0  -3   81.09   17.90
   8   0   3   99.39    9.30
   8   0   3  101.19    8.60
   0   8   3  110.59   15.00
   8   0   3   82.29   17.60
  -8   1  -3  733.53   62.89
   1   8  -3  758.22   53.49
   8  -1  -3  733.33   52.59
  -8   1  -3  696.53   50.99
  -1  -8  -3  659.53   54.89
   8  -1  -3  652.43   55.99
   8  -1  -3  765.02   51.79
  -1  -8  -3  691.43   50.49
   8  -1  -3  641.74   62.59
  -1  -8  -3  615.94   59.19
   8  -1  -3  746.63   53.39
   8  -1   3  688.33   51.59
   1   8   3  887.71   59.29
   8  -1   3  723.33   60.89
   8  -1   3  768.22   51.49
   8  -2  -3   62.29    6.60
   8  -2  -3   44.70    7.60
   2   8  -3   60.79    7.90
  -2  -8  -3   42.40   13.20
   8  -2  -3   55.69    6.30
   8  -2  -3   49.90   15.90
  -2  -8  -3   47.90   10.10
  -8   2  -3   62.89   15.70
  -2  -8  -3   55.29    5.60
  -8   2  -3   55.79    5.90
   8  -2  -3   42.20   10.10
   2   8  -3   68.69   11.10
   8  -2   3   57.49    5.10
   8  -2   3   54.49    6.00
   2   8   3   61.39   13.30
   8  -2   3   79.79   15.50
   8  -2   3   51.59    6.70
   8  -2   3   59.29    5.80
   8  -3  -3  226.08   26.20
  -8   3  -3  272.77   31.00
  -3  -8  -3  215.48   31.00
   8  -3  -3  317.97   22.40
   8  -3  -3  300.07   24.00
  -3  -8  -3  283.37   21.50
   8  -3  -3  206.48   42.50
   8  -3  -3  291.67   22.50
  -8   3  -3  299.47   21.70
   3   8   3  293.07   30.90
   3   8   3  306.67   22.30
   8  -3   3  297.87   22.20
   8  -3   3  306.37   22.90
   8  -3   3  314.37   30.30
   8  -4  -3   24.90    8.30
  -4  -8  -3   19.60    3.40
   8  -4  -3   12.00    4.60
  -8   4  -3   11.70    9.20
  -8   4  -3   18.00    3.20
  -4  -8  -3   16.90   13.40
   8  -4  -3   15.20   12.90
  -4  -8   3   13.00   10.20
   8  -4   3   15.30    4.10
   8  -4   3   32.20    9.70
   8  -4   3   16.00    3.30
   4   8   3   15.50   11.70
   8  -5  -3  540.65   52.19
  -5  -8  -3  460.45   52.69
   8  -5  -3  534.15   41.20
   8  -5  -3  525.05   44.90
   8  -5  -3  565.74   38.60
   5   8  -3  619.44   51.49
  -8   5  -3  580.74   38.40
  -5  -8  -3  516.35   38.70
   5   8   3  526.15   39.10
  -5  -8   3  574.14   51.49
   8  -5   3  538.45   40.40
   8  -5   3  548.75   39.20
   8  -5   3  521.25   44.20
   8  -5   3  458.45   40.00
   6   8  -3   10.80    1.80
  -6  -8  -3   -6.20   17.10
  -6  -8  -3    3.10    2.70
   8  -6  -3   11.90    2.70
  -8   6  -3    7.60    2.70
   8  -6  -3   16.20    5.20
   8  -6  -3   24.80   14.20
   8  -6   3   11.40    6.40
   8  -6   3   14.10    3.20
   6   8   3   12.30    3.10
   8  -6   3   16.40    5.30
   6   8   3   30.70   18.10
  -7  -8  -3   92.49   26.60
  -8   7  -3  112.79    9.00
   7   8  -3  103.59    8.40
   8  -7  -3   70.29   21.40
   8  -7  -3  100.49   12.20
  -7  -8  -3  106.59    9.90
   8  -7  -3  104.29    8.60
   7   8   3   99.39    9.70
   7   8   3  106.09   24.60
   8  -7   3  106.09   10.20
   8  -7   3   90.29   12.60
  -8  -8  -3    3.20    2.90
   8   8  -3   -1.80    2.20
   8  -8  -3    5.40    5.30
   8  -8  -3   -2.00   17.80
   8  -8   3    2.50    5.90
   8  -8   3    0.60    3.00
   8   8   3  -16.10   22.20
   8   8   3    5.50    2.90
   7  -9  -3   45.20    9.90
   7  -9  -3   58.99   22.10
   9   7  -3   70.79    6.80
  -9  -7  -3   59.99    7.70
  -9  -7  -3   -1.70   24.90
   9   7   3   57.89    7.10
   7  -9   3   67.79   11.90
   9   7   3   76.49   26.50
   6  -9  -3  169.18   27.10
  -9  -6  -3  180.48   35.10
   6  -9  -3  167.78   18.50
   9   6  -3  181.78   14.80
  -9  -6  -3  199.78   16.00
   9   6   3  194.28   15.80
   6  -9   3  204.98   20.10
   9   6   3  182.08   33.30
   9   5  -3   42.10    5.10
  -9  -5  -3   41.70    6.20
  -9  -5  -3   40.60   20.70
   9   5  -3   48.10   21.80
   5  -9  -3   44.10    9.40
   5  -9   3   14.80    7.40
   9   5   3   28.40   20.10
   9   5   3   46.20    5.90
  -9  -4  -3  264.37   41.90
   9   4  -3  330.57   23.70
   9   4  -3  305.97   41.60
  -9  -4  -3  304.17   24.30
   4  -9  -3  311.67   27.50
   9   4   3  367.56   41.60
   9   4   3  308.87   24.10
  -9  -3  -3  101.39   25.10
  -9  -3  -3  122.29   10.90
   9   3  -3   93.09   23.60
   9   3  -3  114.49   17.70
   9   3  -3  119.29   10.20
   3  -9  -3  103.09   18.10
   3  -9  -3  124.99   13.80
   3  -9  -3  110.79    8.60
   3  -9   3  115.89   14.70
   9   3   3  108.29   10.30
  -3   9   3  146.19   17.00
   9   3   3  152.48   26.20
  -9  -2  -3  382.66   43.40
  -9  -2  -3  365.76   27.40
   2  -9  -3  304.47   34.00
   9   2  -3  369.16   28.00
   9   2  -3  320.17   41.60
   2  -9  -3  342.37   25.50
   2  -9  -3  388.16   31.20
  -2   9  -3  336.37   25.20
   2  -9   3  370.96   32.60
   9   2   3  391.66   41.30
   9   2   3  425.46   27.60
  -2   9   3  364.66   32.30
   1  -9  -3   71.69   15.50
   9   1  -3   84.29    7.80
   1  -9  -3   65.09   11.20
   9   1  -3   87.49   14.30
   9   1  -3   67.59    8.10
  -1   9  -3   80.69    6.40
  -9  -1  -3   75.39    7.70
  -9  -1  -3   83.59   23.90
   9   1  -3   79.39   21.10
   1  -9  -3   80.19    6.50
   1  -9   3   63.49   12.20
  -1   9   3   83.89   13.60
   9   1   3   66.49    7.40
   0  -9  -3  343.57   35.30
   0   9  -3  326.67   23.40
   9   0  -3  350.36   25.60
   9   0  -3  285.17   30.70
   9   0  -3  354.16   26.00
   9   0  -3  356.96   40.50
  -9   0  -3  387.66   40.90
   0  -9  -3  377.06   30.30
  -9   0  -3  344.07   25.50
   0  -9  -3  336.67   24.20
   9   0   3  361.66   38.70
   9   0   3  297.77   25.30
   0   9   3  377.96   32.20
   9   0   3  314.77   25.90
  -1  -9  -3   80.59   13.10
   9  -1  -3   64.79   13.00
  -1  -9  -3   45.80   14.40
   9  -1  -3   75.39    9.30
   1   9  -3   77.99    9.30
  -9   1  -3   38.10   16.30
  -1  -9  -3   73.59    6.50
   9  -1  -3   68.69    7.60
   9  -1  -3   67.49    7.70
   9  -1  -3   49.30   19.30
   1   9  -3   68.09    7.60
  -9   1  -3   91.59    7.80
   1   9   3  130.19   17.90
   9  -1   3   72.59   17.00
   9  -1   3   69.59    7.50
   9  -1   3   73.29    8.10
   9  -2  -3  348.67   27.40
  -9   2  -3  367.16   27.00
  -2  -9  -3  351.36   26.20
   9  -2  -3  353.86   27.30
   9  -2  -3  353.86   29.10
  -2  -9  -3  349.37   39.30
  -2  -9  -3  292.57   31.60
   2   9  -3  421.96   29.70
   9  -2  -3  330.77   32.70
   9  -2  -3  367.26   42.00
  -9   2  -3  318.37   39.00
   2   9  -3  413.96   32.20
   9  -2   3  391.46   27.40
   2   9   3  450.15   36.60
   9  -2   3  383.06   37.70
   9  -2   3  320.87   25.80
   9  -2   3  334.37   25.80
   9  -2   3  380.46   27.90
  -9   3  -3  125.09   21.70
   9  -3  -3   96.59   10.60
   9  -3  -3  104.59   10.20
   9  -3  -3   88.69   23.70
  -9   3  -3  111.59   10.00
  -3  -9  -3  102.79   10.10
   9  -3  -3  113.99   12.00
   3   9  -3  131.39   20.80
  -3  -9  -3  103.59   22.50
   9  -3   3  109.99   11.30
   3   9   3  125.99   20.50
   3   9   3  123.49   10.60
   9  -3   3  127.79   10.60
   9  -3   3  127.29   22.00
   9  -4  -3  353.06   40.90
   9  -4  -3  366.46   24.70
   9  -4  -3  304.17   26.60
   9  -4  -3  321.47   25.20
  -9   4  -3  362.16   35.70
  -4  -9  -3  254.57   39.10
   9  -4  -3  299.87   30.50
  -9   4  -3  320.57   24.10
  -4  -9  -3  292.87   23.90
   9  -4   3  330.07   25.80
   9  -4   3  294.37   24.60
   4   9   3  345.37   24.90
   4   9   3  381.16   36.50
   9  -4   3  295.57   33.20
   9  -5  -3   52.99    5.50
  -5  -9  -3   15.10   19.00
   9  -5  -3   28.20    7.10
  -9   5  -3   28.00    4.60
  -5  -9  -3   54.29    5.70
   9  -5  -3   22.10   16.30
   9  -5   3   50.29    7.60
   5   9   3   35.00    5.40
   5   9   3   46.20   17.10
   9  -5   3   32.30    5.40
   9  -5   3   16.10   16.10
  -9   6  -3  177.38   14.60
  -6  -9  -3  187.58   15.10
   9  -6  -3  163.48   15.60
   9  -6  -3  170.68   30.60
   9  -6  -3  210.28   18.70
   9  -6   3  205.98   17.80
   9  -6   3  185.78   15.70
   9  -6   3  161.48   21.00
   6   9   3  188.18   15.50
   9  -7  -3   57.89   10.00
   9  -7  -3   56.99    5.70
  -7  -9  -3   59.69    6.90
   9  -7   3   48.20    7.20
   7   9   3   52.29    6.80
   9  -7   3   47.10    9.20
   9  -7   3   62.69   10.00
 -10  -5  -3  111.19   31.80
  10   5  -3  125.39   11.00
   5 -10  -3  127.69   15.60
  10   5  -3  119.19   32.50
 -10  -5  -3  120.89   11.60
  10   5   3  109.59   11.20
  10   5   3  152.08   31.00
  10   4  -3    3.20    2.40
   4 -10  -3   13.00    6.50
 -10  -4  -3   -0.30    2.70
 -10  -4  -3    0.60   20.30
  10   4   3   23.30   19.60
   4 -10   3    3.30    8.00
  10   4   3    2.90    2.70
   3 -10  -3  287.67   27.30
  10   3  -3  267.77   22.40
  10   3  -3  281.87   42.70
 -10  -3  -3  301.77   23.10
 -10  -3  -3  336.07   44.60
  10   3  -3  237.38   29.50
   3 -10   3  329.17   29.60
  10   3   3  319.37   42.30
  10   3   3  315.67   23.00
   2 -10  -3   -0.90    5.90
  10   2  -3    9.80   18.80
 -10  -2  -3    4.40   18.50
  10   2  -3    3.20    2.50
 -10  -2  -3   -1.80    2.30
  10   2  -3    5.20    8.20
  10   2  -3   -1.60    2.80
  10   2   3   -5.40   16.40
  10   2   3    2.00    2.30
   2 -10   3    1.80    8.00
  10   1  -3  198.38   35.60
   1 -10  -3  223.38   22.40
  10   1  -3  208.98   16.90
 -10  -1  -3  129.29   31.30
 -10  -1  -3  217.68   17.10
  10   1  -3  196.88   23.90
   1 -10  -3  208.48   14.90
  10   1  -3  201.98   17.70
   1 -10   3  212.48   24.30
  10   1   3  287.67   34.90
  10   1   3  200.68   17.00
  10   0  -3   -0.10    2.40
 -10   0  -3    1.50   16.20
   0 -10  -3   -0.40    5.70
  10   0  -3  -22.40   16.00
  10   0  -3    3.10    2.80
   0 -10  -3   -1.40    1.50
   0  10  -3    1.30    1.20
  10   0  -3   -0.20    8.40
 -10   0  -3    0.90    2.30
  10   0   3  -19.50   13.60
  10   0   3   -2.10    1.90
  10   0   3    2.00    5.60
 -10   1  -3  209.88   16.60
  -1 -10  -3  193.58   15.20
  10  -1  -3  226.38   19.40
   1  10  -3  204.08   16.50
   1  10  -3  216.88   15.90
  10  -1  -3  196.48   17.00
  10  -1  -3  304.67   38.20
  10  -1  -3  212.38   17.20
 -10   1  -3  174.78   31.50
  10  -1  -3  200.78   24.10
  -1 -10  -3  143.09   21.90
  10  -1   3  198.78   16.80
  10  -2  -3    8.70    8.90
   2  10  -3    2.30    4.30
  10  -2  -3   -0.10   16.90
 -10   2  -3   -5.60   15.50
  -2 -10  -3    1.30    1.80
 -10   2  -3   -1.30    2.20
  10  -2  -3    3.60    2.70
  10  -2  -3    0.90    4.20
  10  -2  -3   -1.40    2.60
  10  -2   3   -4.90    3.30
  10  -2   3   -0.30    2.00
  10  -2   3   -1.40    2.10
  10  -2   3   22.20   14.80
  10  -3  -3  335.27   24.00
 -10   3  -3  312.47   23.40
  10  -3  -3  295.87   33.00
  10  -3  -3  278.97   40.00
  -3 -10  -3  288.87   22.60
  10  -3  -3  317.07   26.20
 -10   3  -3  260.57   37.60
  10  -3  -3  290.77   24.20
  10  -3   3  302.67   24.10
  10  -3   3  349.47   25.20
  10  -3   3  277.17   36.10
   3  10   3  301.37   23.90
 -10   4  -3    1.50    2.50
  10  -4  -3   38.40   20.50
  -4 -10  -3    4.40    2.30
  10  -4  -3    0.30    4.20
 -10   4  -3   -9.20   15.10
  10  -4  -3    1.80    2.80
  10  -4  -3    0.70    2.70
  10  -4   3    5.80   14.60
   4  10   3    4.50    2.80
  10  -4   3    1.40    4.10
  10  -4   3    1.50    2.40
 -10   5  -3  133.89   11.40
  -5 -10  -3  126.09   10.90
  10  -5  -3   99.69   13.30
  10  -5  -3  117.09   11.00
  10  -5   3   93.79   20.30
  10  -5   3  137.79   13.70
   5  10   3  131.99   11.70
  10  -5   3  135.19   12.10
  11   3  -3   71.09   17.30
  11   3  -3  103.89   12.20
 -11  -3  -3   71.49   30.10
 -11  -3  -3   71.49    9.00
   3 -11  -3   71.09   13.70
  11   3  -3   74.79    8.40
  11   3   3   77.39   29.40
  11   3   3   69.19    8.20
   3 -11   3   64.49   14.40
 -11  -2  -3  159.98   36.00
  11   2  -3  182.68   16.40
 -11  -2  -3  189.58   15.80
  11   2  -3  206.08   15.70
  11   2  -3  143.59   35.30
  11   2  -3  214.38   26.00
  11   2   3  159.58   34.70
   2 -11   3  140.69   22.10
  11   2   3  163.18   15.30
  11   1  -3   82.29    8.80
 -11  -1  -3   93.59    8.90
   1 -11  -3   77.19   14.60
 -11  -1  -3   47.60   27.50
  11   1  -3   49.70   14.70
  11   1  -3   89.39    9.90
  11   1  -3   64.99   26.70
  11   1   3   64.59    9.80
  11   1   3   43.00   23.80
  11   1   3   92.39    9.10
  11   0  -3  120.29   22.40
   0 -11  -3  225.08   23.40
  11   0  -3  135.49   39.80
  11   0  -3  177.38   15.50
  11   0  -3  181.28   18.10
 -11   0  -3  144.19   33.30
 -11   0  -3  175.28   15.30
  11   0  -3  213.68   16.50
  11   0   3  171.08   16.70
  11   0   3  175.88   32.30
  11   0   3  195.08   15.90
  -1 -11  -3   71.79    6.50
  11  -1  -3   86.29   17.20
  11  -1  -3   75.79   11.10
 -11   1  -3   84.19    8.80
  -1 -11  -3   69.99   15.40
 -11   1  -3   72.59   26.70
  11  -1  -3   97.89    9.50
  11  -1  -3   59.19   27.90
  11  -1  -3   92.59    9.50
  11  -1   3   76.89    8.90
  11  -1   3   80.09   10.40
  11  -1   3   75.09    8.10
 -11   2  -3  198.68   35.30
  11  -2  -3  189.68   18.50
 -11   2  -3  203.58   15.50
  11  -2  -3   99.69   32.90
  11  -2  -3  188.68   16.00
  -2 -11  -3  164.28   13.40
  11  -2  -3  188.88   15.70
  11  -2   3  188.88   14.00
  11  -2   3  159.78   15.30
  11  -2   3   88.89   26.60
  11  -2   3  199.08   16.80
  11  -3  -3   59.39    9.10
  11  -3  -3   66.59   11.40
 -11   3  -3   80.89    8.60
  -3 -11  -3   79.39    7.40
  11  -3  -3   90.19    9.30
  11  -3  -3  115.99   31.70
  11  -3   3   85.79    9.30
  11  -3   3   77.39   10.60
  11  -3   3   64.39   23.20
   3  11   3   81.39    8.80
   0   0  -4  138.49   10.00
   0   0  -4  136.49   13.50
   0   0  -4  137.79   10.50
   0   0   4  128.99   10.40
   0   0   4  135.29   12.90
   0  -1  -4 1342.77   90.39
   0   1  -4 1210.88   86.19
   0  -1  -4 1232.08   85.99
  -1   0  -4 1216.28   85.79
   1   0  -4 1204.98   89.09
   0  -1  -4 1267.97   85.39
   1   0  -4 1210.28   85.99
   0   1  -4 1284.37   88.99
  -1   0  -4 1247.08   89.79
  -1   0   4 1149.08   88.29
   1   0   4 1405.76   89.39
   1   0   4 1166.78   85.59
   0   1   4 1341.77   89.49
   1   0   4 1220.18   85.69
  -1   0   4 1147.29   85.79
   0  -1   4 1228.58   85.49
   1  -1  -4  269.37   19.40
  -1   1  -4  261.17   18.40
  -1  -1  -4  249.68   19.20
  -1   1  -4  263.57   19.10
   1  -1  -4  272.77   19.20
   1   1  -4  278.07   22.20
  -1   1  -4  260.17   22.30
  -1  -1  -4  275.77   23.80
   1   1  -4  269.67   19.30
   1  -1  -4  242.08   22.40
  -1  -1  -4  278.17   18.50
  -1   1   4  266.47   22.30
   1  -1   4  248.18   18.70
   1  -1   4  258.47   18.80
   1   1   4  257.97   22.50
   1  -1   4  250.67   21.30
   2   1  -4 1434.46  100.09
  -2  -1  -4 1422.06   96.99
   1  -2  -4 1404.16   97.09
   1  -2  -4 1364.86  101.19
  -1   2  -4 1383.46   96.59
   2   1  -4 1360.86   96.99
   1  -2  -4 1364.46   96.89
  -2  -1  -4 1383.36  102.19
  -1   2  -4 1420.26   99.59
  -1   2  -4 1379.36   96.49
   2   1   4 1467.75   96.89
   1  -2   4 1382.46   98.49
   2   1   4 1364.46  100.89
   1  -2   4 1391.96   96.29
  -2  -1   4 1354.56   99.39
  -1   2   4 1511.75  100.89
   0  -2  -4   10.70    4.50
   2   0  -4    8.90    2.00
   0  -2  -4    6.50    1.70
  -2   0  -4    7.70    1.70
  -2   0  -4    9.70    4.70
   0   2  -4    8.70    2.80
   2   0  -4    5.90    3.40
   0  -2  -4    8.90    1.90
   0   2  -4   10.60    1.90
   0   2  -4    7.70    3.10
   2   0   4    8.20    1.70
   2   0   4    7.00    1.50
   0  -2   4    6.20    2.60
  -2   0   4    7.30    3.60
   0   2   4    5.90    3.70
   0  -2   4    6.90    1.20
  -1  -2  -4 1409.86   95.79
   2  -1  -4 1362.96   96.19
  -2   1  -4 1302.07   99.69
   2  -1  -4 1364.16   99.69
  -2   1  -4 1382.06   95.79
  -1  -2  -4 1371.66  101.19
   1   2  -4 1440.46   98.69
  -1  -2  -4 1337.57   96.09
   2  -1   4 1478.75   98.89
   1   2   4 1359.46   95.39
  -1  -2   4 1422.16   98.09
   1   2   4 1434.56  100.29
   2  -1   4 1378.26   95.49
   2  -1   4 1368.16   95.69
   2   2  -4  310.57   23.40
  -2   2  -4  321.27   23.00
  -2  -2  -4  270.87   28.50
   2  -2  -4  346.07   23.70
  -2   2  -4  310.17   26.50
   2   2  -4  332.07   26.20
  -2   2  -4  306.77   22.70
  -2  -2  -4  317.57   23.50
   2  -2  -4  314.67   27.30
   2  -2  -4  295.27   23.60
  -2  -2   4  317.57   22.60
   2   2   4  327.77   22.70
   2  -2   4  343.37   25.40
   2   2   4  338.77   23.60
  -2   2   4  399.66   27.80
   2  -3  -4 1863.01  120.39
   3   2  -4 1746.03  118.29
   2  -3  -4 1555.24  115.29
  -2   3  -4 1670.73  114.29
   2  -3  -4 1753.82  115.09
   3   2  -4 1667.43  121.89
  -3  -2  -4 1627.34  114.99
   3   2  -4 1621.74  115.09
  -2   3  -4 1633.94  117.29
  -2   3  -4 1664.73  114.59
  -2   3  -4 1574.84  114.29
   3   2   4 1658.03  114.99
  -2   3   4 1564.14  118.59
   2  -3   4 1656.63  115.89
   3   2   4 1628.24  129.89
  -3  -2   4 1644.74  114.09
   2  -3   4 1686.93  114.19
   2  -3   4 1688.23  115.79
   3   2   4 1670.83  114.19
  -1   3  -4  432.96   34.70
   1  -3  -4  447.86   33.10
   3   1  -4  485.45   33.20
  -3  -1  -4  416.26   38.40
  -1   3  -4  485.75   32.40
   1  -3  -4  450.95   33.00
   1  -3  -4  471.55   37.80
  -3  -1  -4  472.15   32.90
   3   1  -4  488.75   36.40
  -1   3   4  448.06   36.60
   3   1   4  454.85   37.40
   1  -3   4  463.85   32.00
   1  -3   4  483.85   33.90
   3   1   4  441.66   32.80
  -1   3   4  401.86   33.00
  -3  -1   4  499.15   32.40
   0  -3  -4 1512.05  105.69
   0   3  -4 1530.15  105.19
   0   3  -4 1494.65  106.39
   3   0  -4 1670.43  105.99
   0  -3  -4 1450.75  105.69
   3   0  -4 1711.23  112.59
  -3   0  -4 1538.45  111.29
   0  -3  -4 1606.74  111.29
  -3   0  -4 1578.14  105.49
   0  -3   4 1559.54  104.59
   3   0   4 1332.47  105.29
   0   3   4 1562.74  109.99
   0   3   4 1405.86  105.49
   3   0   4 1478.95  105.19
   3  -1  -4  466.65   36.70
  -1  -3  -4  482.95   32.90
  -3   1  -4  451.75   32.50
   3  -1  -4  448.86   33.30
   1   3  -4  476.95   35.00
  -3   1  -4  412.26   37.00
   1   3  -4  468.05   32.50
  -1  -3  -4  421.36   33.00
   1   3  -4  399.66   34.40
  -1  -3  -4  398.36   37.60
   3  -1  -4  486.85   33.10
   3  -1   4  446.76   32.10
   3  -1   4  470.95   36.00
   1   3   4  533.85   38.10
   3  -1   4  504.35   32.60
  -3   1   4  449.56   36.00
  -1  -3   4  453.85   31.60
  -1  -3   4  474.65   31.60
   1   3   4  446.36   32.50
  -2  -3  -4 1709.53  118.39
   2   3  -4 1660.43  120.69
  -3   2  -4 1586.04  117.59
  -3   2  -4 1449.06  123.99
  -3   2  -4 1741.93  117.89
   2   3  -4 1771.52  118.29
   2   3  -4 1796.82  124.39
   3  -2  -4 1817.72  118.69
   3  -2  -4 1690.83  118.89
  -2  -3  -4 1736.63  125.39
   3  -2   4 1713.53  118.09
   3  -2   4 1700.83  117.89
   2   3   4 1740.23  117.99
   2   3   4 1761.92  123.89
   3  -2   4 1745.63  122.09
  -2  -3   4 1733.83  117.09
  -3   3  -4   81.29   10.60
   3  -3  -4   82.39    7.70
  -3  -3  -4   86.99    7.80
   3  -3  -4   89.79    8.40
   3  -3  -4   80.79   11.40
  -3   3  -4   86.89    7.00
   3   3  -4   92.79   10.10
  -3  -3  -4   52.69   12.50
  -3   3  -4   94.89    7.50
   3  -3   4   91.59    7.10
  -3  -3   4   89.79    6.60
  -3   3   4   79.49   10.70
   3   3   4  113.59   14.00
   3  -3   4   83.39    8.20
   3  -3   4   92.79    9.00
   3   3   4  101.09    8.00
   3   3   4   94.69    7.60
   3  -4  -4  920.01   77.39
   3  -4  -4 1027.40   72.99
  -3   4  -4  993.80   71.99
  -3   4  -4 1022.20   72.89
   4   3  -4 1029.30   81.09
  -4  -3  -4 1113.19   73.19
  -3   4  -4  942.51   74.59
   3  -4  -4 1000.00   73.79
  -4  -3  -4  990.10   81.49
   4   3  -4 1003.20   76.29
   3  -4   4 1078.59   72.29
  -4  -3   4 1049.70   71.89
  -3   4   4 1183.68   77.99
   3  -4   4 1108.69   73.19
   4   3   4 1110.99   73.19
   4   3   4 1151.88   80.89
   3  -4   4 1007.50   73.89
   4   3   4 1057.09   73.09
  -2   4  -4    9.90    1.80
  -2   4  -4   13.30    3.70
   4   2  -4   10.10    2.40
   2  -4  -4   13.90    2.50
   2  -4  -4   12.80    5.30
  -2   4  -4   12.60    2.90
  -4  -2  -4   14.80    2.70
   2  -4  -4    9.40    2.80
   4   2  -4   11.90    7.30
   4   2  -4   15.50    4.70
  -2   4  -4    9.00    1.60
  -4  -2  -4   13.10    8.90
   2  -4   4   10.00    3.90
   2  -4   4   12.80    1.70
   2  -4   4    8.50    2.20
  -4  -2   4   10.70    1.80
   4   2   4   13.70    2.70
   4   2   4    9.50    2.30
  -2   4   4   15.60    5.40
  -4  -1  -4 1268.87   87.79
   1  -4  -4 1332.97   93.79
   4   1  -4 1229.38   87.99
   4   1  -4 1182.08   95.29
   1  -4  -4 1269.87   88.39
   1  -4  -4 1256.67   87.89
  -1   4  -4 1244.88   88.59
  -1   4  -4 1224.58   86.89
  -4  -1  -4 1128.19   94.39
  -1   4  -4 1261.57   88.99
   4   1   4 1310.57   93.69
   4   1   4 1204.98   87.69
  -1   4   4 1379.46   92.69
   4   1   4 1386.56   87.39
   1  -4   4 1238.78   86.69
  -4   0  -4   16.70    6.40
   4   0  -4    9.10    2.30
   0  -4  -4   14.50    3.20
   4   0  -4   11.80    4.70
   0   4  -4    8.90    4.80
  -4   0  -4   13.20    2.40
   0  -4  -4    8.00    5.20
   0   4  -4   13.50    2.00
   0   4  -4   14.40    3.50
   0  -4  -4   11.10    2.30
   4   0   4   11.10    2.20
   4   0   4   16.40    2.40
   4   0   4   13.00    1.60
   0   4   4    6.80    4.80
  -4   1  -4 1229.58   93.19
   1   4  -4 1253.57   88.99
  -1  -4  -4 1198.48   88.29
  -1  -4  -4 1271.37   94.09
   4  -1  -4 1208.68   88.09
   1   4  -4 1282.07   91.59
   4  -1  -4 1201.78   87.49
  -4   1  -4 1234.58   86.99
   4  -1  -4 1247.98   91.49
  -1  -4  -4 1232.78   87.29
   4  -1   4 1293.67   91.49
   4  -1   4 1297.07   86.39
   1   4   4 1268.17   87.29
   4  -1   4 1292.17   87.09
  -4   1   4 1360.96   91.49
   1   4   4 1256.27   92.49
   4  -1   4 1215.58   86.49
  -2  -4  -4   24.80    8.10
   4  -2  -4    5.80    4.80
   2   4  -4    4.40    5.20
   2   4  -4    8.90    3.60
   4  -2  -4   16.70    3.00
  -2  -4  -4   11.10    2.40
   4  -2  -4   15.10    3.40
   4  -2   4    9.30    2.00
   2   4   4    7.90    2.60
   2   4   4    2.90    4.80
  -4   2   4   18.00    5.60
   4  -2   4   16.00    2.50
  -4   3  -4  925.91   71.39
  -4   3  -4 1010.60   70.99
  -4   3  -4  936.01   75.59
   3   4  -4 1054.99   78.99
   3   4  -4  974.20   74.29
  -3  -4  -4  926.91   79.59
   4  -3  -4 1085.29   76.99
  -3  -4  -4  986.40   71.79
   4  -3  -4 1062.59   71.99
   4  -3  -4 1098.69   72.89
  -4   3   4  969.30   75.69
   4  -3   4 1072.89   71.39
   4  -3   4 1069.29   71.89
   4  -3   4 1079.79   73.89
   3   4   4 1029.50   78.49
   3   4   4  989.80   71.89
   3   4   4 1139.29   71.99
   4   4  -4    9.90    7.90
  -4  -4  -4   -5.90    7.20
   4  -4  -4    3.70    1.80
   4  -4  -4    8.20    2.90
  -4   4  -4    6.90    1.50
  -4   4  -4    5.90    4.00
   4   4  -4    2.10    3.60
  -4  -4  -4    3.70    1.80
   4  -4  -4    6.40    5.20
   4  -4   4    4.90    1.50
   4  -4   4    3.40    2.40
   4   4   4   11.70    7.50
   4  -4   4    8.20    2.80
  -4  -4   4    3.50    0.90
   4   4   4    7.00    2.20
  -4   4   4    0.20    4.10
  -5  -4  -4  696.93   48.00
  -5  -4  -4  632.94   57.89
   5   4  -4  673.83   51.69
  -4   5  -4  664.13   47.30
   4  -5  -4  716.53   49.30
   5   4  -4  574.74   56.19
   4  -5  -4  678.93   53.49
  -4   5  -4  661.23   46.50
   4  -5  -4  665.53   47.60
   4  -5   4  695.73   49.10
   4  -5   4  686.53   46.40
  -4   5   4  703.33   52.69
   5   4   4  747.13   57.49
   5   4   4  582.54   47.60
   4  -5   4  666.83   47.10
  -5  -3  -4  396.76   39.70
   3  -5  -4  423.06   36.00
   5   3  -4  402.26   34.00
  -3   5  -4  415.36   29.00
   5   3  -4  435.86   40.00
   3  -5  -4  425.46   30.20
   3  -5  -4  417.26   31.50
  -5  -3  -4  401.26   30.40
   3  -5   4  454.05   32.30
  -5  -3   4  413.26   29.30
  -3   5   4  494.25   35.80
   5   3   4  387.66   30.20
   5   3   4  430.26   38.50
   3  -5   4  383.46   29.40
   2  -5  -4  541.05   45.30
  -5  -2  -4  506.25   36.00
  -2   5  -4  529.45   34.70
  -5  -2  -4  446.76   44.10
  -2   5  -4  526.05   35.10
  -2   5  -4  457.95   34.90
   5   2  -4  494.05   36.30
   2  -5  -4  468.25   35.70
   2  -5  -4  495.05   36.90
   5   2  -4  460.85   44.70
  -2   5  -4  490.95   34.90
   5   2   4  561.24   48.00
   2  -5   4  488.45   34.90
   5   2   4  440.36   35.70
   2  -5   4  547.05   38.40
  -2   5   4  614.14   42.00
  -1   5  -4  120.99   11.20
   5   1  -4  123.29   10.50
  -5  -1  -4  131.39   10.30
   1  -5  -4  128.49   10.20
  -1   5  -4  122.99   10.60
   5   1  -4  103.09   13.20
  -5  -1  -4  133.39   17.90
   1  -5  -4  109.09   15.10
   1  -5  -4  112.99   11.10
   5   1  -4   86.89   17.40
   5   1   4  112.69   15.90
   5   1   4  148.69   10.40
   1  -5   4  132.19    9.00
  -1   5   4  110.79   14.10
   0  -5  -4  697.43   63.49
   5   0  -4  691.33   61.29
   5   0  -4  906.61   67.89
   0  -5  -4  872.71   57.99
   0   5  -4  806.82   60.29
  -5   0  -4  708.23   64.89
   0  -5  -4  823.12   59.19
  -5   0  -4  801.62   57.79
   5   0  -4  832.62   58.29
   0   5  -4  832.82   58.79
   5   0   4  911.11   57.99
   5   0   4  847.12   57.09
   0   5   4  931.61   63.79
  -1  -5  -4  127.59   12.50
  -5   1  -4  114.09   16.70
   5  -1  -4  136.09   11.90
   1   5  -4  133.59   12.20
  -1  -5  -4  128.39   10.70
   5  -1  -4  137.59   11.20
  -5   1  -4  124.69   10.40
   5  -1  -4  139.99   15.10
   1   5  -4  117.19   14.20
   5  -1  -4  129.39   20.20
  -1  -5  -4  118.19   17.20
   1   5   4  128.89   15.50
   5  -1   4  148.59   10.70
   5  -1   4  132.49   10.10
   5  -1   4  143.59   15.70
   5  -1   4  129.29   10.10
   5  -2  -4  547.85   41.80
   5  -2  -4  565.34   38.20
   5  -2  -4  509.85   37.00
  -2  -5  -4  533.35   36.90
   2   5  -4  542.15   39.00
   2   5  -4  444.36   41.30
  -2  -5  -4  505.05   38.90
  -2  -5  -4  388.76   42.90
  -5   2  -4  506.95   36.30
   5  -2   4  541.25   48.80
   5  -2   4  523.85   36.50
   2   5   4  512.35   43.00
   5  -2   4  537.45   36.40
   5  -2   4  487.55   35.40
   5  -3  -4  418.76   29.90
   3   5  -4  403.56   36.40
  -3  -5  -4  385.76   38.50
  -5   3  -4  427.06   29.10
  -3  -5  -4  391.16   29.60
   5  -3  -4  384.86   35.80
  -5   3  -4  341.37   34.10
   3   5  -4  440.76   32.50
   5  -3  -4  434.86   31.00
   3   5   4  320.17   35.10
   5  -3   4  420.66   32.70
   5  -3   4  446.06   30.20
   3   5   4  393.26   29.80
   5  -3   4  388.36   29.20
  -5   3   4  454.55   35.00
  -5   4  -4  640.74   50.29
  -4  -5  -4  668.43   46.80
   5  -4  -4  701.83   46.80
   4   5  -4  675.43   50.09
   5  -4  -4  560.14   51.09
  -5   4  -4  673.43   45.80
   5  -4  -4  621.14   47.80
  -4  -5  -4  628.84   56.89
   4   5  -4  554.84   53.89
  -5   4   4  667.33   51.39
   4   5   4  727.23   55.89
   5  -4   4  672.53   46.20
   5  -4   4  668.73   48.20
   5  -4   4  710.53   47.30
   4   5   4  596.74   46.70
  -5   5  -4   28.60    3.50
   5   5  -4   26.00   11.30
   5   5  -4   37.40    7.80
   5  -5  -4   33.60    6.10
   5  -5  -4   32.00    4.50
  -5  -5  -4   41.60   13.60
  -5  -5  -4   30.70    4.50
  -5   5  -4   40.70    6.40
   5  -5  -4   36.20    9.70
   5   5   4   25.70    4.20
   5   5   4   36.40   11.80
  -5   5   4   49.50   10.00
   5  -5   4   35.00    4.10
   5  -5   4   38.30    6.10
   5  -5   4   30.20    4.30
  -6  -5  -4  523.25   38.80
  -5   6  -4  517.65   37.20
   5  -6  -4  547.85   40.70
   5  -6  -4  530.55   38.30
   6   5  -4  547.55   37.40
   6   5  -4  534.15   43.30
   6   5  -4  522.75   50.19
   5  -6  -4  500.75   44.90
  -6  -5  -4  435.96   49.90
   5  -6   4  528.85   40.50
  -5   6   4  650.33   45.30
  -6  -5   4  522.15   37.30
   6   5   4  510.85   49.40
   6   5   4  597.44   39.10
   5  -6   4  499.75   38.10
   4  -6  -4   25.40    8.90
   4  -6  -4   43.40    5.00
   6   4  -4   37.90    4.00
  -4   6  -4   31.80    3.30
   6   4  -4   18.00   12.80
  -6  -4  -4   34.30    5.10
   6   4  -4   38.50    8.70
  -6  -4  -4   48.70   14.70
   4  -6  -4   37.30    6.70
  -4   6   4   37.40    8.80
   6   4   4   30.00   11.40
   6   4   4   49.99    5.10
   4  -6   4   33.70    6.80
   4  -6   4   40.20    4.20
  -6  -3  -4  306.87   36.80
   6   3  -4  320.67   30.70
  -6  -3  -4  355.86   27.00
  -3   6  -4  357.86   25.20
   3  -6  -4  392.26   33.30
   6   3  -4  374.76   26.10
   6   3  -4  391.26   38.40
   3  -6  -4  386.06   26.60
   3  -6  -4  386.56   28.50
   3  -6   4  367.46   25.90
  -3   6   4  292.27   30.50
   6   3   4  378.56   36.50
   3  -6   4  388.06   29.70
  -6  -2  -4   12.70    9.30
   2  -6  -4    7.70    2.10
   6   2  -4   15.80    6.10
   2  -6  -4   13.00    7.30
   6   2  -4   12.10    2.40
  -6  -2  -4   12.20    2.90
  -2   6  -4   13.30    1.90
  -2   6  -4   11.70    1.50
   6   2  -4    6.90    8.90
   2  -6  -4   13.80    3.60
   6   2  -4    5.80    2.50
   6   2   4   15.10    5.80
  -2   6   4   15.90    6.20
   2  -6   4    7.40    1.60
   6   2   4   11.30    2.60
   2  -6   4    1.70    4.80
   6   2   4   15.20    8.60
  -6  -1  -4  412.26   44.70
   1  -6  -4  525.05   36.30
   6   1  -4  501.25   46.60
   1  -6  -4  571.64   38.40
   6   1  -4  528.65   37.00
  -6  -1  -4  527.15   36.50
   6   1  -4  540.95   41.40
   1  -6  -4  397.36   41.70
   6   1   4  620.84   46.10
   6   1   4  484.35   36.40
  -1   6   4  433.16   40.70
   0  -6  -4   77.09    7.10
  -6   0  -4   57.29   14.40
   6   0  -4   78.99   16.50
   0   6  -4   82.79    7.70
   0   6  -4   69.19    9.10
   0  -6  -4   92.59    9.50
   6   0  -4   67.99   11.50
  -6   0  -4   80.59    7.20
   0  -6  -4   76.99   14.40
   6   0  -4   82.59    7.70
   6   0   4   77.29    7.20
   6   0   4   80.59    6.90
   0   6   4   74.19   12.30
   6  -1  -4  571.94   37.20
  -6   1  -4  470.75   44.30
  -1  -6  -4  582.24   45.90
  -6   1  -4  484.35   36.20
   6  -1  -4  462.65   40.90
   1   6  -4  477.45   39.90
  -1  -6  -4  513.75   38.80
  -1  -6  -4  494.95   36.30
   6  -1  -4  572.14   47.90
   1   6  -4  501.75   37.50
   6  -1  -4  504.15   37.90
   6  -1   4  486.75   36.30
   6  -1   4  480.85   35.60
   1   6   4  479.75   42.20
   6  -1   4  526.35   42.80
   6  -1   4  535.85   36.00
   2   6  -4    5.20    6.00
   6  -2  -4    7.40    5.40
   6  -2  -4   10.70    2.80
   6  -2  -4    4.60    9.10
  -2  -6  -4    2.90    7.70
   6  -2  -4    9.70    3.40
  -2  -6  -4   15.90    5.80
   2   6  -4   18.00    4.50
  -6   2  -4   12.80    2.40
  -2  -6  -4   10.50    2.50
   6  -2   4   13.40    2.60
   6  -2   4   13.30    1.70
   6  -2   4   13.80    2.90
   2   6   4   12.10    7.30
   6  -3  -4  392.26   32.50
  -6   3  -4  355.96   26.40
   6  -3  -4  319.77   36.40
   3   6  -4  396.26   29.90
  -3  -6  -4  368.26   27.00
  -6   3  -4  312.97   32.90
   6  -3  -4  342.77   28.20
   6  -3  -4  332.57   27.10
  -3  -6  -4  293.97   35.60
   3   6   4  441.66   36.10
   6  -3   4  390.66   31.40
   6  -3   4  371.76   27.10
   6  -3   4  370.16   26.80
   3   6   4  405.66   27.60
  -6   4  -4   34.40    3.90
   4   6  -4   26.70    6.80
   6  -4  -4   32.90    8.80
   6  -4  -4   36.70    6.30
   4   6  -4   50.29   12.40
   6  -4  -4   33.10    4.60
  -4  -6  -4   26.20    4.20
  -4  -6  -4   27.80   12.50
  -6   4  -4   48.10    9.40
   4   6   4   25.20   10.80
   6  -4   4   33.40    4.30
   6  -4   4   40.30    7.40
   6  -4   4   43.90    6.00
   4   6   4   22.90    4.10
   6  -5  -4  509.35   39.90
  -5  -6  -4  510.65   38.30
  -5  -6  -4  478.05   50.29
   6  -5  -4  526.85   38.00
  -6   5  -4  579.34   41.20
   6  -5  -4  550.04   44.70
   5   6  -4  500.25   41.80
   5   6   4  494.95   38.30
   6  -5   4  531.25   39.10
   6  -5   4  495.45   37.80
   6  -5   4  563.84   39.40
   5   6   4  619.24   50.49
   6  -6  -4   -1.10    9.60
  -6   6  -4    1.10    1.60
   6  -6  -4    3.90    3.90
   6   6  -4   13.20   12.40
  -6  -6  -4   -0.10    1.90
   6   6  -4    8.00    6.30
   6  -6  -4    5.30    2.30
  -6  -6  -4   17.60   14.60
   6  -6   4    4.90    2.30
   6  -6   4   -0.10    4.00
   6   6   4    7.40   10.60
   6   6   4    5.20    2.30
   7   6  -4  248.18   33.80
  -7  -6  -4  267.47   19.60
   6  -7  -4  237.88   21.50
   7   6  -4  231.98   18.10
   6  -7  -4  231.08   27.10
  -6   7  -4  248.08   17.60
   7   6  -4  208.28   24.20
  -7  -6  -4  216.38   36.20
   6  -7  -4  235.78   18.30
   7   6   4  249.68   19.20
   7   6   4  254.47   33.10
   6  -7   4  246.98   18.70
   5  -7  -4  213.18   18.50
   7   5  -4  201.38   15.10
  -5   7  -4  210.28   14.60
   5  -7  -4  147.89   22.50
   7   5  -4  179.98   20.90
  -7  -5  -4  204.38   16.40
  -7  -5  -4  161.98   31.30
   5  -7  -4  216.98   15.60
   7   5   4  223.68   29.90
   7   5   4  186.58   16.10
   5  -7   4  183.68   15.50
   5  -7   4  195.68   19.10
  -5   7   4  275.67   23.20
   7   4  -4  391.06   27.80
   4  -7  -4  389.06   30.70
   7   4  -4  378.46   41.60
  -7  -4  -4  334.77   41.20
   4  -7  -4  395.26   28.00
   7   4  -4  327.27   33.20
   4  -7  -4  365.46   35.30
  -7  -4  -4  380.66   28.80
   4  -7   4  414.36   27.90
   7   4   4  362.16   28.60
   7   4   4  464.95   41.90
   4  -7   4  400.06   31.80
   3  -7  -4   29.20   10.00
  -7  -3  -4   40.80    5.40
  -7  -3  -4   25.60   14.50
   3  -7  -4   41.80    4.50
   7   3  -4   41.40    4.40
   3  -7  -4   35.70    6.80
   7   3  -4   29.50    8.60
   7   3  -4   25.80   13.70
   3  -7   4   38.90    4.00
   7   3   4   29.60    4.60
  -3   7   4   31.50    8.90
   7   3   4   27.90   13.10
   3  -7   4   31.80    8.40
  -2   7  -4  498.55   35.00
  -7  -2  -4  555.04   36.90
   2  -7  -4  571.34   39.10
  -7  -2  -4  393.16   47.00
   2  -7  -4  463.95   43.40
   7   2  -4  556.44   37.40
   7   2  -4  443.66   47.60
   2  -7  -4  503.05   35.90
   7   2  -4  521.15   36.00
   7   2  -4  451.55   41.00
  -2   7   4  436.06   41.00
   2  -7   4  481.65   39.90
   7   2   4  519.35   36.50
   7   2   4  516.45   47.00
  -7  -1  -4  159.98   26.80
   1  -7  -4  175.88   14.30
   7   1  -4  196.58   14.70
   1  -7  -4  198.08   17.20
   1  -7  -4  171.68   22.30
   7   1  -4  169.38   19.20
   7   1  -4  183.08   15.30
  -7  -1  -4  178.08   14.70
  -1   7  -4  185.78   13.00
   7   1  -4  156.08   27.10
   7   1   4  208.98   24.60
   7   1   4  177.38   14.60
  -1   7   4  244.78   21.90
   7   1   4  188.88   14.80
   7   0  -4  783.42   63.39
   0   7  -4  680.23   49.40
   0  -7  -4  590.54   57.19
   0  -7  -4  725.43   49.99
   7   0  -4  654.03   55.19
  -7   0  -4  655.53   49.99
   0   7  -4  710.73   50.19
   0  -7  -4  676.73   52.69
   7   0  -4  711.83   50.19
   7   0  -4  705.33   50.79
  -7   0  -4  699.53   61.09
   7   0   4  700.63   58.69
   0   7   4  736.03   56.49
   7   0   4  749.33   49.99
   7   0   4  790.22   51.29
  -7   1  -4  124.29   22.70
  -1  -7  -4  177.88   17.80
   7  -1  -4  154.38   25.20
  -7   1  -4  201.98   14.60
  -1  -7  -4  166.98   23.90
   7  -1  -4  157.68   16.80
   1   7  -4  208.48   18.60
  -1  -7  -4  186.98   14.30
   1   7  -4  184.28   15.30
   7  -1  -4  192.88   15.10
   7  -1   4  179.48   13.90
   7  -1   4  176.28   14.30
   1   7   4  211.48   21.50
   7  -1   4  174.18   21.60
  -2  -7  -4  493.95   41.60
   7  -2  -4  537.45   40.00
   2   7  -4  494.45   43.10
   2   7  -4  555.14   39.90
  -2  -7  -4  552.94   38.10
   7  -2  -4  487.75   49.30
   7  -2  -4  554.54   38.60
   7  -2  -4  545.25   44.00
  -2  -7  -4  410.76   46.40
  -7   2  -4  528.65   37.90
   7  -2   4  514.15   36.70
   7  -2   4  556.74   38.20
   2   7   4  553.04   45.90
   7  -3  -4   31.60    6.50
  -7   3  -4   37.50    4.30
   7  -3  -4   42.60    5.50
   3   7  -4   30.50    6.80
  -7   3  -4   33.40   12.00
  -3  -7  -4   29.60    4.50
   7  -3  -4   35.40   14.40
   7  -3  -4   47.50   10.30
  -3  -7  -4   18.40   12.00
   3   7   4   28.10   11.30
   3   7   4   28.70    4.60
   7  -3   4   40.60    5.40
   7  -3   4   46.40   10.30
   7  -4  -4  397.66   35.30
  -4  -7  -4  406.56   29.00
  -7   4  -4  362.16   35.10
   7  -4  -4  421.16   30.90
   7  -4  -4  379.06   28.90
   4   7  -4  395.26   32.20
   7  -4  -4  370.66   40.80
  -7   4  -4  382.46   28.20
  -4  -7  -4  308.87   39.60
   7  -4   4  377.36   32.80
   7  -4   4  392.96   28.80
   7  -4   4  400.16   29.50
   4   7   4  393.46   29.30
   4   7   4  429.56   39.50
   5   7  -4  175.78   21.50
  -5  -7  -4  233.08   16.90
  -5  -7  -4  125.19   27.30
   5   7  -4  150.98   25.90
  -7   5  -4  203.98   21.60
   7  -5  -4  209.88   18.70
  -7   5  -4  211.28   15.80
   7  -5  -4  222.08   16.60
   7  -5  -4  253.77   31.80
   5   7   4  216.38   16.90
   7  -5   4  208.78   16.60
   5   7   4  215.18   27.80
   7  -5   4  203.28   17.80
   7  -5   4  222.98   19.50
   7  -6  -4  250.87   21.90
  -6  -7  -4  242.78   19.50
  -7   6  -4  253.47   18.50
   7  -6  -4  239.48   33.60
   6   7  -4  212.38   24.20
  -6  -7  -4  201.78   35.70
   7  -6  -4  264.87   19.20
   7  -6  -4  272.87   27.50
   7  -6   4  266.77   21.50
   7  -6   4  240.88   19.10
   6   7   4  269.17   19.90
   7  -6   4  248.98   19.40
   7  -6   4  224.68   18.60
   6   7   4  310.57   35.00
  -7  -7  -4   29.80    5.00
  -7   7  -4   29.00    3.90
   7  -7  -4   11.60   16.40
   7  -7  -4   33.60    7.40
  -7  -7  -4    4.20   18.50
   7   7  -4   36.30   10.50
   7  -7   4   30.10    7.10
   7   7   4   25.50   17.60
   7   7   4   30.30    5.10
   7  -7   4   24.50    4.40
   7  -8  -4  105.29   12.40
   8   7  -4   92.59    7.80
  -8  -7  -4   76.59    9.40
   8   7  -4  104.99   17.80
  -7   8  -4   87.39    7.70
   7  -8  -4   90.19   23.60
   7  -8  -4   83.69    7.90
   7  -8   4   85.99    9.10
   8   7   4  101.49    9.50
   7  -8   4   84.19   12.80
  -8  -6  -4    5.40    2.90
  -8  -6  -4   14.10   20.10
  -6   8  -4    5.00    1.90
   8   6  -4    0.70    2.10
   6  -8  -4    2.70    2.30
   8   6  -4   -0.30    8.30
   6  -8  -4   -3.60    4.50
   8   6   4    9.80   17.30
   6  -8   4    5.70    2.90
   6  -8   4    9.60    6.30
   8   6   4    2.90    2.70
   5  -8  -4  269.77   23.70
   8   5  -4  291.27   20.40
   8   5  -4  304.97   28.10
   5  -8  -4  271.57   20.20
  -8  -5  -4  306.97   21.90
  -5   8  -4  265.77   19.30
  -8  -5  -4  226.98   37.00
   8   5  -4  267.97   37.90
   8   5   4  340.57   39.20
   8   5   4  214.28   20.90
   5  -8   4  283.17   20.80
  -8  -4  -4    4.00   14.40
  -8  -4  -4    1.80    2.10
   8   4  -4    2.40    2.00
   4  -8  -4    0.70    1.80
   8   4  -4    2.70    7.20
   4  -8  -4   10.60    9.20
   4  -8  -4    0.80    4.10
   8   4   4   -1.10    2.00
   4  -8   4   -2.20    5.80
  -4   8   4    0.10    6.70
   8   4   4    4.40   13.10
  -8  -3  -4  318.07   41.80
   3  -8  -4  366.06   27.70
   3  -8  -4  390.46   31.20
   3  -8  -4  348.27   36.20
   8   3  -4  374.06   43.40
   8   3  -4  405.26   29.50
   8   3  -4  345.97   34.10
   8   3  -4  367.36   27.90
  -8  -3  -4  372.96   28.70
   8   3   4  364.46   40.60
   8   3   4  410.26   28.80
   3  -8   4  428.76   35.20
  -3   8   4  458.65   35.40
   2  -8  -4   25.70    3.70
   8   2  -4   28.30    4.90
  -2   8  -4   32.60    3.30
   8   2  -4   13.00   14.70
   8   2  -4   16.30    7.50
  -8  -2  -4   17.10    4.00
   8   2  -4   20.00    3.60
   2  -8  -4   34.50    7.40
  -8  -2  -4   -1.10   12.10
   8   2   4   26.80   14.30
   8   2   4   33.80    4.60
   8   1  -4  540.15   49.70
   8   1  -4  616.84   58.39
   1  -8  -4  621.14   43.80
   8   1  -4  605.64   45.10
   1  -8  -4  480.65   51.69
  -8  -1  -4  548.15   57.59
   8   1  -4  597.04   44.30
  -8  -1  -4  613.14   44.60
   1  -8  -4  720.03   48.30
   8   1   4  721.83   56.59
   8   1   4  651.33   44.70
   8   1   4  668.73   44.80
   8   0  -4   15.80   12.70
   0  -8  -4    6.00    2.20
   8   0  -4    3.60    2.30
   0  -8  -4   -1.90    9.20
   8   0  -4    3.80    6.00
  -8   0  -4   13.70   12.00
   8   0  -4    7.50    2.80
   8   0   4    7.80    2.30
   8   0   4   -1.00    8.80
   8   0   4    6.20    2.90
   8  -1  -4  602.24   51.29
  -1  -8  -4  517.35   54.39
   8  -1  -4  610.84   46.00
  -8   1  -4  655.73   58.19
   1   8  -4  653.13   47.70
  -1  -8  -4  608.94   49.60
   8  -1  -4  635.04   45.80
   8  -1  -4  601.24   47.50
   1   8  -4  677.83   45.80
  -8   1  -4  662.13   45.50
   8  -1  -4  673.83   59.99
  -1  -8  -4  618.44   45.00
   1   8   4  721.63   57.19
   8  -1   4  701.13   55.39
   8  -1   4  559.74   45.30
   8  -1   4  659.33   45.50
   8  -2  -4   26.70    4.30
   2   8  -4   26.10    5.70
  -8   2  -4   31.00    4.30
   8  -2  -4   21.60    9.30
  -2  -8  -4   26.00    3.90
   8  -2  -4   14.90    5.20
   8  -2  -4   28.50   14.90
  -2  -8  -4   14.40    7.50
   2   8  -4   29.20    9.20
  -2  -8  -4   23.20   12.60
   8  -2   4   28.00    3.10
   8  -2   4   21.30   14.20
   2   8   4   23.30   11.60
   8  -2   4   23.70    2.90
   8  -2   4   18.10    3.60
   8  -2   4   22.20    4.50
   3   8  -4  387.46   31.00
  -8   3  -4  401.06   28.10
   8  -3  -4  387.06   28.80
   8  -3  -4  368.66   41.90
   8  -3  -4  371.06   30.30
  -3  -8  -4  377.16   41.40
   3   8  -4  359.46   35.30
  -8   3  -4  346.77   38.20
  -3  -8  -4  371.36   28.20
   8  -3  -4  384.26   35.00
   8  -3   4  378.66   35.50
   3   8   4  371.46   28.90
   8  -3   4  402.56   28.60
   8  -3   4  394.86   29.00
  -4  -8  -4    1.30    2.20
  -8   4  -4   12.80   10.40
   8  -4  -4   28.50   16.20
  -4  -8  -4   16.40   14.60
   8  -4  -4    3.70    4.10
   8  -4  -4    3.40    2.60
   4   8  -4    3.80    5.30
  -8   4  -4   -1.60    2.10
   8  -4   4    9.70    7.80
   8  -4   4    4.40    2.50
   4   8   4    3.50    2.60
   8  -4   4    0.70    3.30
  -5  -8  -4  282.67   21.00
   8  -5  -4  258.87   23.20
   8  -5  -4  264.57   20.70
  -8   5  -4  274.27   20.30
  -8   5  -4  295.57   28.20
   8  -5  -4  253.97   36.60
   8  -5  -4  234.98   28.00
   5   8  -4  277.47   25.70
   8  -5   4  278.07   25.40
   8  -5   4  300.47   22.50
   8  -5   4  255.27   20.90
   5   8   4  247.68   21.10
  -6  -8  -4    8.60   19.00
  -6  -8  -4    6.80    2.90
   8  -6  -4    2.30    3.90
  -8   6  -4    9.30    2.80
   8  -6  -4  -10.70   16.20
   8  -6  -4    0.90    2.40
   8  -6   4    8.60    3.10
   8  -6   4    7.60    5.20
   6   8   4    3.50    2.60
   8  -6   4    0.20    4.80
   6   8   4    9.20   15.20
   7   8  -4  104.19   16.70
  -7  -8  -4   82.29    9.40
  -7  -8  -4   91.19   29.40
   8  -7  -4  104.99   12.30
   8  -7  -4  101.59    8.80
  -8   7  -4   91.39    8.50
   8  -7   4   80.99   12.20
   8  -7   4   97.19    9.70
   7   8   4   99.49    9.80
   7   8   4   96.09   25.80
   9   6  -4  234.98   29.30
  -9  -6  -4  209.08   39.30
  -9  -6  -4  227.88   17.60
   9   6  -4  216.88   15.90
   6  -9  -4  186.28   14.80
   6  -9  -4  225.78   21.10
   9   6   4  221.48   36.70
   9   6   4  167.68   16.40
  -9  -5  -4   57.79   24.10
   5  -9  -4   38.70    4.50
   9   5  -4   46.00   32.70
   5  -9  -4   43.40    9.10
  -9  -5  -4   31.10    5.70
   9   5  -4   41.40    5.20
   9   5  -4   37.40   12.10
   5  -9   4   43.80   10.40
   9   5   4   40.40    5.90
   9   5   4   57.59   23.30
  -9  -4  -4  223.68   16.80
   4  -9  -4  186.38   19.10
   4  -9  -4  177.18   14.50
   9   4  -4  190.88   15.40
  -9  -4  -4  134.79   31.60
   9   4  -4  144.39   31.60
   9   4  -4  246.88   25.30
   4  -9   4  199.18   22.30
   9   4   4  178.18   32.40
   9   4   4  215.28   16.40
   9   3  -4   79.79   16.40
   9   3  -4  141.39   10.90
   3  -9  -4  121.69   14.30
  -9  -3  -4  104.59   27.00
   9   3  -4   76.59   25.30
   9   3  -4  111.49   11.90
  -9  -3  -4  131.09   11.50
   3  -9  -4  115.69    9.80
   9   3   4  140.19   11.40
   9   3   4  152.88   26.70
   3  -9   4  108.59   16.60
  -9  -2  -4  200.28   35.30
  -2   9  -4  230.98   17.80
   9   2  -4  273.47   20.30
   9   2  -4  248.38   19.80
   2  -9  -4  216.08   22.10
   9   2  -4  217.58   35.90
   2  -9  -4  228.78   17.80
  -9  -2  -4  229.48   19.00
   2  -9   4  244.28   25.20
   9   2   4  279.37   33.90
   9   2   4  246.28   19.20
  -2   9   4  295.17   35.80
   1  -9  -4   85.99    7.90
   1  -9  -4   76.19   12.80
   9   1  -4   98.09    9.00
  -9  -1  -4   81.29   22.00
   9   1  -4   90.99   16.10
   9   1  -4   72.19   20.60
   9   1  -4   94.69    9.60
   1  -9  -4   88.19   18.30
  -9  -1  -4   91.09    9.00
   9   1   4   96.69    9.70
   9   1   4   90.99   20.60
   9   1   4   91.29    8.90
  -1   9   4   93.09   15.60
   9   0  -4  375.36   26.50
   0  -9  -4  333.47   24.60
  -9   0  -4  310.87   25.30
   9   0  -4  331.37   32.10
   0  -9  -4  340.37   36.50
  -9   0  -4  251.97   38.20
   0  -9  -4  338.07   30.00
   9   0  -4  351.46   25.70
   9   0   4  371.56   25.90
   9   0   4  328.37   37.90
   0   9   4  352.36   33.30
   9   0   4  297.17   25.30
  -9   1  -4  100.49    8.90
  -1  -9  -4   84.29   13.70
   1   9  -4   98.79    9.80
   1   9  -4   90.29    8.30
   9  -1  -4   89.69    9.00
   9  -1  -4   94.49   24.50
  -1  -9  -4   78.59    8.00
   9  -1  -4   87.59   10.70
  -9   1  -4  104.69   23.80
   9  -1  -4  100.39   16.20
  -1  -9  -4   73.79   19.00
   9  -1  -4   76.89    9.10
   9  -1   4  103.39   20.10
   9  -1   4   88.99    8.70
   9  -1   4   94.99    9.30
   1   9   4  120.19   18.20
   9  -2  -4  230.48   21.20
  -2  -9  -4  245.48   18.50
   9  -2  -4  257.97   19.70
  -2  -9  -4  236.58   24.80
  -9   2  -4  250.97   18.90
  -2  -9  -4  190.98   31.20
   9  -2  -4  238.68   26.30
   9  -2  -4  262.17   36.70
   2   9  -4  256.77   20.30
   9  -2   4  223.68   19.30
   9  -2   4  209.88   31.00
   9  -2   4  232.68   17.50
   2   9   4  276.47   29.50
   9  -2   4  240.48   19.20
   9  -2   4  240.58   17.50
   9  -3  -4  142.79   13.60
   9  -3  -4   74.79   16.00
  -9   3  -4  113.69   11.00
   9  -3  -4  112.09   11.10
   3   9  -4  114.69   14.60
  -9   3  -4  121.09   24.00
  -3  -9  -4   98.89   22.70
  -3  -9  -4  119.69   10.30
   9  -3  -4   99.39   25.50
   9  -3   4  118.09   11.50
   9  -3   4   92.29   18.10
   3   9   4  133.19   21.60
   9  -3   4  135.49   11.00
   3   9   4  117.69   11.00
  -9   4  -4  193.08   15.80
   9  -4  -4  198.28   18.60
   9  -4  -4  193.18   16.30
   9  -4  -4  167.68   23.70
  -9   4  -4  156.58   25.10
  -4  -9  -4  130.89   29.50
  -4  -9  -4  220.38   16.10
   9  -4  -4  142.29   29.70
   4   9   4  228.28   29.30
   9  -4   4  193.38   16.40
   9  -4   4  201.28   17.10
   4   9   4  242.78   17.10
   9  -4   4  188.08   24.60
   9  -5  -4   61.49   22.70
   5   9  -4   33.20   10.40
  -5  -9  -4   38.20    5.40
   9  -5  -4   33.00    5.40
   9  -5  -4   43.10    8.20
  -9   5  -4   49.10    5.70
   9  -5   4   37.90   11.50
   9  -5   4   44.40    7.50
   5   9   4   33.40    5.80
   9  -5   4   42.90    6.20
   6   9  -4  194.58   23.70
   9  -6  -4  213.28   16.30
  -6  -9  -4  194.98   16.60
  -9   6  -4  190.38   16.00
   9  -6  -4  203.68   20.00
   6   9   4  230.98   17.40
   9  -6   4  188.68   18.70
   9  -6   4  177.78   20.40
   9  -6   4  209.38   17.00
  10   4  -4   37.90    6.70
 -10  -4  -4   22.00    5.00
  10   4  -4   22.40    4.40
  10   4  -4    5.40   12.30
   4 -10  -4   21.60    2.70
   4 -10  -4   20.50    7.80
  10   4  -4   30.30   24.90
 -10  -4  -4   41.30   25.50
  10   4   4   25.40    4.70
  10   4   4   16.10   22.00
   4 -10   4   31.80   11.60
   3 -10  -4   90.69   13.70
   3 -10  -4   72.49    7.00
 -10  -3  -4   69.69   26.90
  10   3  -4   86.69   17.00
  10   3  -4   98.19   10.20
  10   3  -4   97.69    8.90
 -10  -3  -4   93.59    9.60
   3 -10   4   75.89   15.10
  10   3   4   82.29    9.00
  10   3   4   68.69   24.10
   2 -10  -4    2.20    2.00
   2 -10  -4   -4.20    6.00
 -10  -2  -4  -19.10   20.40
  10   2  -4    0.40    2.70
  10   2  -4    1.10   20.90
 -10  -2  -4    0.10    2.60
  10   2  -4    1.10    3.00
  10   2  -4    7.60   10.50
  10   2   4    1.10    3.90
  10   2   4   -1.00    2.10
  10   2   4    7.10   18.40
   2 -10   4    0.90    9.00
  10   1  -4  110.09   19.00
  10   1  -4  129.99   12.10
   1 -10  -4  125.29   17.00
 -10  -1  -4  132.49   11.50
  10   1  -4  114.59   11.10
  10   1  -4   94.19   27.40
   1 -10  -4  102.49    9.70
  10   1   4  105.89   28.00
  10   1   4  137.09   12.40
  10   1   4  136.09   11.50
   0 -10  -4   67.29    6.70
  10   0  -4   64.89    8.70
 -10   0  -4   76.49   24.50
  10   0  -4   60.89    7.80
 -10   0  -4   80.59    8.20
  10   0  -4   54.39   22.80
  10   0  -4   53.79   14.10
  10   0  -4   82.39   11.80
   0 -10  -4   78.99   13.50
  10   0   4   75.39    8.80
  10   0   4   86.99    8.20
  10   0   4   42.90   18.60
  10  -1  -4   77.59   19.20
  10  -1  -4  138.19   12.10
  -1 -10  -4  108.59   10.10
 -10   1  -4  139.19   29.30
  10  -1  -4  118.99   11.60
  10  -1  -4  140.39   14.00
  10  -1  -4  126.29   29.90
 -10   1  -4  127.19   11.40
  -1 -10  -4   98.29   17.00
  10  -1   4   73.39   20.70
  10  -1   4  136.09   11.70
  10  -1   4  141.79   12.20
  10  -2  -4    6.00   10.00
  10  -2  -4   17.90   19.30
  10  -2  -4   -0.80    2.80
 -10   2  -4   -0.90    2.60
  10  -2  -4    4.50    4.40
 -10   2  -4   21.70   21.70
  -2 -10  -4    0.80    2.00
   2  10  -4    5.60    4.40
  10  -2   4   -3.10    1.90
  10  -2   4   10.20   13.90
  10  -2   4   -3.40    3.80
  10  -2   4   -2.40    2.60
  10  -3  -4   77.29    9.00
 -10   3  -4   75.09   21.90
  10  -3  -4   67.89   10.90
   3  10  -4   74.39   11.10
  -3 -10  -4   72.49    7.90
  10  -3  -4   33.30   24.20
 -10   3  -4   89.09    8.80
  10  -3   4   92.69    9.20
   3  10   4   95.99    9.50
  10  -3   4   92.39   10.20
  10  -3   4  105.29   20.40
  -4 -10  -4   28.50    4.40
 -10   4  -4   38.40   17.40
  10  -4  -4   15.30    4.40
  10  -4  -4   32.90   23.10
 -10   4  -4   24.40    4.70
  10  -4  -4   18.40    6.60
   4  10  -4   18.90    8.10
   4  10   4   24.10    4.90
  10  -4   4   22.50    5.90
  10  -4   4   20.30    4.50
  10  -4   4   20.60   13.70
  11   1  -4   21.00   28.10
   1 -11  -4   51.09   12.00
  11   1  -4   29.10    5.40
   1 -11  -4   29.30    3.60
 -11  -1  -4   28.70    5.40
  11   1  -4   28.90    7.00
  11   1   4   33.20    7.00
  11   0  -4  112.99   33.80
  11   0  -4   78.09   18.10
   0 -11  -4   89.59   16.60
  11   0  -4  109.89   11.40
 -11   0  -4  104.99   10.60
   0 -11  -4  104.09    8.80
  11   0  -4  101.49   10.60
  11   0   4  119.09   12.10
  11  -1  -4   24.40   27.80
  11  -1  -4   22.90    5.30
  11  -1  -4   20.60    5.30
  -1 -11  -4   15.80   11.60
 -11   1  -4   34.20    5.40
  -1 -11  -4   38.60    4.90
  11  -1   4   37.90    8.40
  11  -1   4   36.90    6.90
  11  -1   4   33.80    5.70
   0   0  -5   21.70    3.10
   0   0  -5   26.20    6.40
   0   0  -5   22.20    2.50
   0   0   5   20.90    5.50
   0  -1  -5   37.20    3.80
   0  -1  -5   43.30    4.60
  -1   0  -5   43.30    4.40
   0   1  -5   40.00    4.30
   1   0  -5   38.10    4.50
   0   1  -5   40.90    7.80
  -1   0  -5   42.80    8.80
   0  -1  -5   38.40    8.60
   1   0  -5   41.10    4.30
   1   0  -5   39.40    8.30
   0   1   5   50.99    8.50
   1   0   5   53.49    8.20
  -1   0   5   35.30    7.20
   0  -1   5   39.90    3.90
   0  -1   5   53.89    4.60
   1   0   5   43.80    4.20
  -1   1  -5  332.27   29.90
   1  -1  -5  363.96   26.20
  -1  -1  -5  366.96   31.60
   1   1  -5  356.96   29.70
   1  -1  -5  352.26   25.70
  -1  -1  -5  389.76   26.20
   1  -1  -5  344.37   30.70
   1   1  -5  352.96   26.00
  -1   1  -5  361.36   25.80
   1  -1   5  350.36   25.50
  -1  -1   5  351.96   28.80
   1  -1   5  354.16   25.50
   1  -1   5  341.17   28.60
   1   1   5  365.46   30.10
   1  -2  -5  132.29   11.70
  -1   2  -5  148.89   11.20
   2   1  -5  164.48   15.70
   2   1  -5  156.58   12.00
  -1   2  -5  143.19   15.00
  -1   2  -5  157.08   11.50
   1  -2  -5  142.29   11.60
   1  -2  -5  160.98   17.00
  -2  -1  -5  135.29   16.90
  -2  -1  -5  132.39   11.70
  -1   2   5  160.88   16.10
  -2  -1   5  144.19   11.20
   2   1   5  135.99   15.60
   1  -2   5  154.08   14.10
   2   1   5  153.08   11.70
  -2  -1   5  153.28   14.90
   0   2  -5    1.90    2.70
   0  -2  -5   -1.70    4.40
  -2   0  -5    3.50    1.40
   2   0  -5    2.00    1.50
   0   2  -5    1.10    2.90
   0   2  -5    0.60    1.10
   2   0  -5    1.60    3.60
  -2   0  -5    4.80    4.30
   0  -2  -5    4.40    1.50
   0  -2  -5    1.50    1.40
   0  -2   5    1.00    0.80
   2   0   5    7.30    4.60
  -2   0   5    2.90    3.50
   2   0   5    2.30    1.10
   0  -2   5    4.40    2.90
   0   2   5    4.40    4.20
   1   2  -5  145.49   11.60
   2  -1  -5  152.28   11.90
   2  -1  -5  128.59   15.50
   1   2  -5  150.58   14.90
  -2   1  -5  156.78   16.50
   2  -1  -5  135.09   11.80
  -1  -2  -5  123.59   11.60
  -2   1  -5  141.49   11.40
  -1  -2  -5  146.29   11.30
  -1  -2  -5  126.69   16.60
   2  -1   5  163.28   15.00
  -1  -2   5  152.58   14.20
   2  -1   5  153.28   11.30
   1   2   5  166.48   16.40
   2  -1   5  164.28   12.00
  -2   2  -5   54.49    9.70
   2  -2  -5   60.99    6.20
   2  -2  -5   58.19    6.10
  -2   2  -5   64.89    5.70
   2  -2  -5   64.69   11.00
  -2  -2  -5   65.89    6.10
   2   2  -5   64.09    6.10
   2   2  -5   62.29    8.90
  -2  -2  -5   54.59   11.80
  -2   2  -5   61.79    4.90
   2   2   5   60.39    6.00
   2  -2   5   67.79    5.50
   2   2   5   68.59   11.40
   2  -2   5   56.69    8.00
  -2   2   5   77.19   10.20
  -2   3  -5  316.67   28.10
   3   2  -5  368.96   33.10
   2  -3  -5  303.47   25.00
  -2   3  -5  332.57   24.50
   2  -3  -5  279.47   29.40
   3   2  -5  336.17   25.00
   3   2  -5  354.56   28.80
  -3  -2  -5  358.76   32.80
   2  -3  -5  317.37   24.90
  -2   3  -5  350.86   24.20
  -3  -2  -5  360.96   25.10
   3   2   5  349.17   24.90
  -2   3   5  322.27   29.00
  -3  -2   5  336.57   23.90
   2  -3   5  347.47   26.50
   2  -3   5  345.07   24.00
   3   2   5  373.56   34.00
   1  -3  -5  532.65   46.80
  -1   3  -5  579.94   44.60
   1  -3  -5  560.54   41.60
  -3  -1  -5  560.24   41.50
   1  -3  -5  623.34   41.80
  -3  -1  -5  612.24   49.10
   3   1  -5  577.24   45.70
   3   1  -5  572.14   41.70
   1  -3   5  597.74   43.20
  -1   3   5  598.44   46.30
   3   1   5  577.34   41.40
   1  -3   5  571.34   40.50
  -3  -1   5  610.84   45.20
   3   1   5  587.74   46.60
   3   0  -5    4.40    1.80
   0  -3  -5    5.40    2.00
   3   0  -5    4.80    4.50
   0  -3  -5    0.20    5.20
   0  -3  -5    7.70    2.20
   0   3  -5    4.30    1.60
  -3   0  -5    4.80    5.20
   0   3  -5    7.30    3.10
  -3   0  -5    4.00    1.60
  -3   0   5    2.00    3.50
   0  -3   5    3.70    0.90
   3   0   5    2.70    1.40
   0   3   5    8.60    5.00
  -3   1  -5  513.85   45.00
   1   3  -5  558.44   39.50
  -3   1  -5  553.44   39.50
   1   3  -5  579.64   42.90
  -1  -3  -5  528.45   39.80
  -1  -3  -5  547.75   39.90
  -1  -3  -5  516.05   46.20
   3  -1  -5  581.94   44.90
   3  -1  -5  508.85   40.00
   3  -1  -5  530.05   40.00
   1   3   5  579.34   39.30
  -1  -3   5  562.04   38.50
   3  -1   5  592.54   43.60
   3  -1   5  578.04   39.40
   1   3   5  524.85   44.60
  -3   1   5  580.14   44.00
  -1  -3   5  571.04   42.00
   3  -1   5  583.74   39.10
   3  -2  -5  364.46   25.60
  -2  -3  -5  343.47   25.40
   2   3  -5  347.07   25.20
   3  -2  -5  322.17   29.90
   2   3  -5  408.36   32.80
  -3   2  -5  331.97   24.80
   2   3  -5  317.87   28.10
   3  -2  -5  310.77   25.50
  -2  -3  -5  339.07   32.70
   2   3   5  347.27   24.50
  -2  -3   5  348.77   23.90
   2   3   5  345.87   30.90
  -3   2   5  392.46   30.30
   3  -2   5  332.77   24.60
   2   3   5  330.57   25.30
   3  -3  -5  603.34   45.70
  -3   3  -5  617.34   49.50
  -3  -3  -5  614.84   53.79
   3  -3  -5  634.84   45.40
  -3  -3  -5  626.64   45.40
   3   3  -5  659.53   45.40
   3  -3  -5  538.25   49.90
  -3   3  -5  606.14   44.30
   3   3  -5  632.74   48.90
   3   3  -5  604.74   52.49
   3   3   5  631.04   45.30
  -3  -3   5  603.84   43.90
   3   3   5  672.83   44.30
   3  -3   5  671.83   47.20
  -3   3   5  761.02   50.99
   3  -3   5  647.54   44.50
   3   3   5  663.73   51.99
   3  -4  -5    9.40    3.20
   4   3  -5   17.80    3.20
  -3   4  -5   12.00    5.10
  -4  -3  -5    8.20    2.30
  -3   4  -5    8.30    2.90
  -4  -3  -5    6.20    8.70
   4   3  -5    9.70    8.60
  -3   4  -5   13.80    2.20
   4   3  -5   10.70    4.90
   3  -4  -5    7.80    2.50
   3  -4  -5    8.70    6.50
   3  -4   5   12.20    3.30
   3  -4   5    8.70    1.80
   4   3   5   13.00    7.80
   4   3   5   10.60    2.30
  -3   4   5   11.70    6.70
   4   3   5    7.50    2.30
   2  -4  -5   -1.20    5.20
   2  -4  -5    4.60    2.00
  -2   4  -5    5.70    1.70
   4   2  -5    8.30    7.20
  -2   4  -5    8.80    2.60
  -2   4  -5    7.80    4.20
  -4  -2  -5    7.80    2.30
   4   2  -5    3.30    4.40
   2  -4  -5    6.90    2.70
   4   2  -5    6.00    2.20
  -4  -2  -5    7.90    8.30
   4   2   5    8.90    1.30
   4   2   5   10.60    2.50
  -4  -2   5    6.70    1.80
  -2   4   5   10.60    5.60
   2  -4   5    6.20    2.70
   1  -4  -5   34.30    9.10
  -4  -1  -5   29.80    4.10
  -1   4  -5   26.00    3.30
   4   1  -5   18.70    7.20
   4   1  -5   26.60    4.20
  -1   4  -5   24.90    5.60
   1  -4  -5   28.40    4.10
   1  -4  -5   25.90    4.30
  -4  -1  -5   17.50    8.70
  -1   4   5   34.30    8.10
   4   1   5   32.50    8.70
   1  -4   5   26.50    4.60
   4   1   5   26.00    3.70
   1  -4   5   26.30    2.60
   0  -4  -5   13.10    2.90
   0   4  -5   18.00    4.90
   0  -4  -5   12.20    3.20
   4   0  -5   12.90    2.90
  -4   0  -5   12.50    7.50
   4   0  -5    6.20    4.80
   0  -4  -5    8.90    6.90
  -4   0  -5   14.00    2.70
   0  -4   5   10.90    1.30
   0   4   5    8.10    5.70
   4   0   5    8.50    2.10
   4  -1  -5   26.90    4.70
   1   4  -5   30.20    6.30
  -1  -4  -5   23.20    4.70
   1   4  -5   24.90    3.50
  -1  -4  -5   25.20    3.70
  -4   1  -5   22.20    9.10
  -1  -4  -5   19.90    8.50
  -4   1  -5   22.70    3.40
   1   4  -5   30.70    8.60
   4  -1  -5   28.60    7.50
   4  -1  -5   30.40    4.20
   4  -1   5   29.00    3.70
   1   4   5   26.50    4.00
   4  -1   5   24.60    3.40
   4  -1   5   20.00    6.30
   1   4   5   18.40    7.50
  -4   1   5   39.70    8.10
  -4   2  -5    9.70    6.50
  -2  -4  -5    8.50    7.30
  -2  -4  -5   -2.00    3.50
   4  -2  -5    5.30    2.00
   2   4  -5   -0.40    5.80
  -4   2  -5    7.50    2.00
   4  -2  -5   10.50    5.40
   2   4  -5    6.00    4.00
  -2  -4  -5    7.30    2.10
   2   4  -5    8.30    2.20
   4  -2  -5    4.70    2.30
   2   4   5    3.80    5.90
   2   4   5    7.60    2.60
  -4   2   5   10.10    5.00
   4  -2   5    7.90    4.60
   4  -2   5    8.30    2.00
   4  -3  -5   13.60    6.70
  -3  -4  -5    0.30    8.00
  -3  -4  -5    7.00    2.50
   3   4  -5    7.90    2.40
  -4   3  -5   10.30    2.20
   3   4  -5   11.10    4.70
   4  -3  -5    8.80    2.50
   4  -3  -5   11.00    3.40
  -4   3  -5   -1.10    5.40
   3   4  -5    9.10    7.00
   3   4   5   10.80    2.60
   3   4   5   16.30    7.80
   4  -3   5    7.80    4.10
   4  -3   5    8.70    3.50
  -4   3   5   12.00    5.60
   3   4   5   13.10    3.00
   4  -3   5   11.50    2.10
  -4  -4  -5    5.00    8.80
   4  -4  -5    5.60    2.90
   4   4  -5    5.20    2.20
   4   4  -5    7.60    8.60
   4  -4  -5    8.10    6.70
   4  -4  -5    5.30    2.20
   4   4  -5    9.20    5.20
  -4   4  -5    8.80    2.90
  -4   4  -5   10.40    5.50
  -4   4  -5    7.70    1.90
   4  -4   5   12.80    4.20
  -4   4   5   12.30    6.20
   4   4   5   11.00    3.20
  -4  -4   5    6.50    1.10
   4   4   5    8.60    7.80
   4  -4   5    2.70    2.90
   4  -4   5    6.30    1.70
   5   4  -5   69.19   11.30
  -5  -4  -5   56.39    6.30
  -4   5  -5   52.79    8.20
   5   4  -5   67.49    6.80
  -4   5  -5   55.79    5.30
   4  -5  -5   43.50    7.40
   5   4  -5   77.09   17.10
   4  -5  -5   63.09   13.00
  -5  -4  -5   38.20   14.10
   5   4   5   70.39   15.40
  -4   5   5   62.89   11.80
   5   4   5   58.99    6.30
   4  -5   5   53.19    5.30
  -5  -4   5   54.49    4.80
   4  -5   5   68.99    8.90
   4  -5   5   59.39    5.80
   3  -5  -5  163.08   12.60
  -3   5  -5  140.39   16.80
   3  -5  -5  151.08   13.60
   5   3  -5  119.89   21.40
   5   3  -5  145.09   12.80
  -3   5  -5  145.09   11.30
   5   3  -5  120.19   16.10
   3  -5  -5  163.08   19.30
  -5  -3  -5  123.79   22.90
   5   3   5  151.78   12.50
  -3   5   5  181.78   18.50
   3  -5   5  150.38   12.10
   3  -5   5  161.18   11.50
   5   3   5  194.38   22.00
  -5  -3   5  147.79   11.30
   3  -5   5  158.48   15.10
   5   2  -5    2.00    1.90
  -2   5  -5    0.20    1.20
   2  -5  -5    3.30    2.00
  -5  -2  -5    1.00    8.60
   5   2  -5   -2.30    7.80
  -5  -2  -5    1.80    1.70
   2  -5  -5   -4.80    5.70
   2  -5  -5    0.40    2.50
  -2   5  -5    1.70    3.20
   5   2   5    2.90    7.70
   5   2   5    1.90    1.70
  -2   5   5    6.50    5.40
   5   2   5   -0.20    1.80
   2  -5   5    2.30    1.10
  -1   5  -5  219.58   18.30
  -5  -1  -5  173.48   24.40
   1  -5  -5  215.88   25.10
  -1   5  -5  220.18   15.90
   1  -5  -5  204.48   17.50
   5   1  -5  260.07   27.80
   5   1  -5  206.88   17.00
  -1   5  -5  223.48   19.40
   5   1  -5  208.58   21.10
   1  -5  -5  205.98   16.70
  -5  -1  -5  210.88   16.70
   5   1   5  261.17   24.40
   5   1   5  198.28   16.50
   1  -5   5  223.58   15.20
   5   0  -5  193.98   23.40
   0   5  -5  175.88   17.50
  -5   0  -5  178.98   13.50
   5   0  -5  154.58   17.90
   0   5  -5  169.78   12.80
   0   5  -5  177.08   15.50
   0  -5  -5  189.98   13.80
   5   0  -5  151.28   13.70
  -5   0  -5  173.48   22.40
   0  -5  -5  177.98   20.90
   0  -5  -5  149.49   14.40
   0   5   5  170.98   19.20
   5   0   5  150.88   13.20
   5  -1  -5  204.18   17.00
   5  -1  -5  182.68   21.10
   5  -1  -5  188.18   17.50
  -5   1  -5  205.38   24.20
  -1  -5  -5  215.48   24.80
   1   5  -5  217.48   21.70
   1   5  -5  211.38   16.20
  -5   1  -5  213.88   16.50
  -1  -5  -5  254.67   18.70
   1   5  -5  233.28   19.20
  -1  -5  -5  221.18   16.90
   1   5   5  219.18   22.80
   5  -1   5  226.38   16.60
   5  -1   5  219.68   21.60
   5  -2  -5    2.80    2.00
  -5   2  -5    6.20    7.40
   5  -2  -5    6.30    2.70
  -2  -5  -5   -3.50    8.00
   5  -2  -5    4.30    4.70
   2   5  -5   -1.90    3.20
  -2  -5  -5    5.20    4.40
  -2  -5  -5    3.00    1.80
  -5   2  -5    0.20    1.60
   5  -2   5   -0.30    4.30
   2   5   5   -1.30    5.50
  -5   2   5    2.20    4.80
   5  -2   5    1.80    1.40
   5  -2   5   -1.10    1.90
  -5   3  -5  139.09   11.30
   5  -3  -5  142.29   13.10
   3   5  -5  132.79   20.20
  -3  -5  -5  148.19   12.20
  -5   3  -5  136.29   18.50
  -3  -5  -5  160.98   24.90
   5  -3  -5  149.49   17.80
   3   5   5  134.59   12.10
   5  -3   5  144.99   12.10
   5  -3   5  144.69   11.50
   3   5   5  141.79   18.70
  -5   3   5  156.98   17.20
   5  -3   5  149.49   15.20
  -5   4  -5   62.69   11.50
   4   5  -5   57.59   10.20
   5  -4  -5   65.39   12.40
  -4  -5  -5   37.60   14.30
   5  -4  -5   66.99    7.70
   4   5  -5   46.80   15.00
  -4  -5  -5   54.09    6.20
   5  -4  -5   57.09    6.30
  -5   4  -5   60.39    5.60
   4   5   5   88.79   15.50
   4   5   5   46.00    6.10
   5  -4   5   53.99    5.60
   5  -4   5   62.69    8.20
  -5   4   5   69.29   12.00
  -5  -5  -5  374.36   26.90
   5   5  -5  314.17   30.30
   5  -5  -5  382.96   28.40
   5  -5  -5  257.27   32.00
  -5  -5  -5  372.56   40.30
  -5   5  -5  348.37   25.80
   5  -5  -5  352.56   26.60
  -5   5  -5  324.27   28.50
   5   5   5  429.16   38.20
   5  -5   5  351.06   26.30
   5   5   5  361.16   26.80
   5  -5   5  357.86   25.90
  -5   5   5  428.16   33.60
  -6  -5  -5   49.80    6.90
  -5   6  -5   57.69    5.60
   5  -6  -5   58.59    6.60
   6   5  -5   72.39   19.30
   5  -6  -5   67.09    9.40
   5  -6  -5   78.19   15.20
   6   5  -5   54.19   11.70
   6   5   5   57.89    6.80
  -6  -5   5   63.99    5.20
   5  -6   5   51.89    9.10
   5  -6   5   64.89    6.20
   6   5   5  103.99   23.00
   4  -6  -5    3.30    3.20
   6   4  -5    3.90    5.80
  -4   6  -5    5.00    1.60
  -6  -4  -5    1.30    2.00
  -6  -4  -5    1.50   11.90
   6   4  -5    3.70    2.50
   4  -6  -5    1.50    7.20
   4  -6  -5    1.90    2.00
   4  -6   5    5.50    1.90
   6   4   5   14.60   11.40
   4  -6   5   -3.10    5.40
  -6  -4   5    0.30    1.90
   6   4   5    1.70    1.90
  -4   6   5   -1.30    6.40
   3  -6  -5   31.40    6.50
  -6  -3  -5   39.50    5.50
   6   3  -5   38.20   14.10
   3  -6  -5   17.80    8.90
  -6  -3  -5   47.90   15.40
  -3   6  -5   38.00    3.70
   3  -6  -5   30.60    6.00
   6   3  -5   34.30    5.20
   6   3   5   48.10   13.50
   3  -6   5   43.90    4.10
  -3   6   5   47.70   10.50
   6   3   5   31.20    5.90
   3  -6   5   32.60    7.40
   6   3   5   30.50    4.70
   6   2  -5    9.50    5.50
  -2   6  -5   19.40    2.40
  -6  -2  -5   16.30   11.60
  -6  -2  -5   14.30    3.60
   2  -6  -5   19.30    4.70
   2  -6  -5   13.90    8.50
   6   2  -5   27.00   12.10
   6   2  -5   16.20    3.60
   2  -6  -5    9.10    2.70
   6   2   5    7.30    3.90
  -2   6   5   12.20    7.10
   6   2   5   16.70    9.70
   6   2   5   12.30    2.70
   2  -6   5   12.80    2.00
   1  -6  -5  111.59    9.30
   6   1  -5  106.09   14.40
  -6  -1  -5  104.99   20.50
  -1   6  -5   96.69   10.40
   6   1  -5   83.59   19.40
   1  -6  -5   83.39   10.50
  -6  -1  -5  101.19    9.10
  -1   6  -5  102.89    9.70
   1  -6  -5   95.89   17.30
  -1   6  -5  101.59    8.20
   6   1  -5   96.09    9.50
   6   1   5  108.89    8.10
   6   1   5  109.19    9.80
   6   1   5  100.99   17.40
   6   1   5   99.19    9.00
  -1   6   5  108.19   15.00
   0   6  -5    5.10    4.60
   0  -6  -5    4.80    2.20
   0  -6  -5    2.40    3.60
  -6   0  -5    2.40    8.50
   0   6  -5    1.40    3.10
   6   0  -5    0.50    1.90
   6   0  -5   10.50    6.10
   0   6  -5    6.70    1.80
   0  -6  -5   -2.80    7.90
   6   0  -5    2.90   11.50
  -6   0  -5   -0.10    1.70
   6   0   5    1.20    1.80
   6   0   5    3.00    1.60
   0   6   5   -4.60    6.10
   6  -1  -5  114.09   15.00
   6  -1  -5   91.79   19.30
  -1  -6  -5   97.29    9.80
   6  -1  -5   82.29    9.80
   1   6  -5   91.29   10.60
  -6   1  -5  100.79   19.10
   1   6  -5   98.89   13.80
  -1  -6  -5  102.79   18.50
  -6   1  -5   93.49    8.70
  -1  -6  -5   86.29   11.20
   6  -1  -5  107.29    9.60
   1   6   5  118.09   15.80
   6  -1   5  113.39    9.10
   6  -1   5   97.69    8.30
   6  -1   5  101.09   15.50
   6  -1   5  108.29    8.20
   6  -2  -5   -0.20    9.80
   6  -2  -5    5.90    2.60
   6  -2  -5   18.20    4.50
  -6   2  -5   14.10    2.90
  -2  -6  -5   12.10    5.40
  -2  -6  -5   10.20    2.70
   6  -2  -5   18.20    8.10
   2   6  -5   13.30    4.90
  -6   2  -5    3.20    8.30
  -2  -6  -5    3.40    9.10
   6  -2   5   11.40    2.50
   6  -2   5   14.10    3.00
   6  -2   5   16.40    7.00
   2   6   5   23.60    8.80
   6  -3  -5   45.60    5.90
   6  -3  -5   33.00    6.20
   6  -3  -5   16.60   12.40
  -3  -6  -5   39.20    5.30
   3   6  -5   28.60    7.30
  -6   3  -5   20.50   10.20
  -6   3  -5   45.20    4.80
  -3  -6  -5   28.30   13.40
   6  -3  -5   42.60   10.60
   3   6   5   30.70   11.10
   6  -3   5   46.50    5.00
   6  -3   5   48.50    9.10
   6  -3   5   52.89    7.90
   3   6   5   35.80    5.10
   6  -4  -5    3.20    7.30
   6  -4  -5    5.10    2.50
  -6   4  -5    2.80    2.00
  -4  -6  -5    5.00    2.30
  -4  -6  -5  -10.00   10.50
  -6   4  -5    6.60    7.90
   4   6  -5   -3.50    5.00
   6  -4  -5    4.10    3.00
   4   6  -5    7.20   10.40
   6  -4   5   -0.30    3.20
   6  -4   5    0.20    4.30
   6  -4   5   -0.50    1.60
   4   6   5   10.90    9.50
   4   6   5    0.60    1.90
   5   6  -5   42.40   14.80
  -5  -6  -5   63.99    7.00
   6  -5  -5   66.79    6.80
   5   6  -5   53.29   10.70
   6  -5  -5   63.19   13.90
   6  -5  -5   59.49    8.70
  -6   5  -5   55.19   10.10
  -5  -6  -5   44.20   17.20
  -6   5  -5   59.09    5.80
   5   6   5   60.99    6.90
   6  -5   5   61.69    7.90
   5   6   5   64.69   16.60
   6  -5   5   53.79    6.10
   6  -5   5   50.79    8.00
   6  -6  -5   13.80    3.30
   6  -6  -5    5.80    4.10
   6  -6  -5   10.00   10.20
  -6  -6  -5   -3.60   15.40
  -6   6  -5    7.60    2.60
   6   6  -5    7.40    7.50
  -6  -6  -5   13.70    3.50
  -6   6   5   10.30    8.50
   6   6   5    5.40    2.70
   6   6   5    4.10   13.10
   6  -6   5   -6.60    5.00
   6  -6   5    8.00    2.60
   6  -7  -5    4.60    2.70
   6  -7  -5    3.60    4.80
  -6   7  -5    6.30    2.40
   7   6  -5    2.00    7.90
  -7  -6  -5    4.90    2.90
  -7  -6  -5  -26.10   18.00
   7   6   5   -9.00   14.60
   6  -7   5  -15.20    6.10
   7   6   5    3.10    2.50
  -7  -5  -5  177.68   14.70
  -7  -5  -5  148.49   29.10
   5  -7  -5  162.58   23.10
   5  -7  -5  187.18   14.00
   5  -7  -5  185.38   16.70
   7   5  -5  129.29   26.60
   7   5  -5  157.38   20.80
  -5   7  -5  160.38   12.60
   7   5   5  151.18   14.10
   5  -7   5  172.68   13.40
   7   5   5  186.28   29.10
  -5   7   5  173.48   21.50
   5  -7   5  177.38   18.40
   4  -7  -5   38.50   12.30
   7   4  -5   34.30    5.80
  -4   7  -5   32.30    3.80
   7   4  -5   29.00   10.00
   4  -7  -5   41.20    7.60
  -7  -4  -5   23.10   16.50
  -7  -4  -5   31.70    5.20
   4  -7  -5   34.70    4.80
   7   4   5   27.70   14.30
   7   4   5   43.10    5.60
  -4   7   5   50.49   11.30
   4  -7   5   37.90    4.40
   4  -7   5   24.90    8.60
  -7  -3  -5  140.29   28.40
   7   3  -5  176.78   21.20
   7   3  -5  207.18   16.30
   3  -7  -5  209.98   17.80
   3  -7  -5  197.18   15.10
   7   3  -5  205.28   30.80
  -7  -3  -5  186.88   15.60
   3  -7  -5  211.08   25.00
  -3   7  -5  190.38   13.70
   3  -7   5  176.78   14.10
   7   3   5  175.68   27.50
   7   3   5  176.48   15.30
   3  -7   5  202.78   19.90
   7   2  -5   81.49    9.00
   2  -7  -5   70.89   16.10
   7   2  -5  113.19   22.40
   7   2  -5   86.99   14.70
  -7  -2  -5   90.79    8.70
  -2   7  -5   86.99    7.20
  -7  -2  -5   63.39   19.70
   2  -7  -5  108.69    8.70
   7   2   5   83.29    8.30
   7   2   5   81.89   10.80
   7   2   5  123.29   20.40
  -2   7   5  116.79   15.50
   7   1  -5  289.17   35.60
  -1   7  -5  291.97   22.30
   7   1  -5  321.97   24.40
   7   1  -5  313.07   29.70
  -7  -1  -5  306.07   23.70
   1  -7  -5  341.27   26.20
   1  -7  -5  265.17   31.30
   1  -7  -5  318.67   23.50
  -7  -1  -5  272.97   35.40
   7   1   5  325.77   23.70
   7   1   5  304.87   33.10
  -1   7   5  369.26   31.30
   7   1   5  309.77   22.70
  -7   0  -5   32.80    4.80
   0  -7  -5   28.60    6.70
   7   0  -5   23.80    9.20
   0   7  -5   40.30    5.50
   7   0  -5   24.90    4.50
  -7   0  -5   10.70   12.30
   0  -7  -5   29.90   12.30
   7   0  -5   24.30   14.00
   0  -7  -5   30.60    4.50
   0   7  -5   32.40    6.20
   7   0   5   31.20    4.50
   7   0   5   33.70    4.00
   0   7   5   28.10    9.70
  -7   1  -5  336.47   23.80
   7  -1  -5  310.87   24.40
   7  -1  -5  363.76   37.90
   7  -1  -5  377.56   26.30
   7  -1  -5  297.37   29.70
  -1  -7  -5  312.57   23.80
  -1  -7  -5  274.07   26.20
  -7   1  -5  288.67   34.80
  -1  -7  -5  297.77   34.30
   7  -1   5  308.47   22.90
   7  -1   5  319.67   31.20
   7  -1   5  284.57   23.50
   1   7   5  342.77   32.00
   7  -1   5  317.37   23.00
   2   7  -5   94.19   10.70
  -7   2  -5   85.59   18.70
   7  -2  -5   83.69    9.50
   7  -2  -5   91.49    8.80
  -2  -7  -5   94.79    8.40
  -2  -7  -5   85.19   12.90
   7  -2  -5   66.79   19.50
   7  -2  -5   68.49   14.10
  -2  -7  -5  101.49   19.80
   2   7  -5   82.39   14.00
  -7   2  -5   79.79    7.90
   7  -2   5   84.99    8.00
   7  -2   5   84.09    8.10
   2   7   5   84.79   16.50
   7  -2   5   90.19   15.20
   7  -3  -5  168.68   15.20
  -7   3  -5  163.88   25.20
  -3  -7  -5  140.79   26.80
   7  -3  -5  191.98   16.80
  -7   3  -5  191.18   14.60
   3   7  -5  170.98   18.00
  -3  -7  -5  200.48   15.30
   7  -3  -5  162.18   21.20
   7  -3  -5  170.38   27.80
   3   7   5  212.98   15.90
   7  -3   5  149.29   19.60
   7  -3   5  193.68   14.90
   7  -3   5  195.38   15.20
   4   7  -5   37.90   15.40
   7  -4  -5   35.20   17.20
   7  -4  -5   34.50    5.40
  -4  -7  -5   37.80    5.20
  -7   4  -5   18.10   10.70
   7  -4  -5   11.80    9.20
  -7   4  -5   38.30    4.80
   4   7  -5   37.70    8.90
   7  -4  -5   42.10    7.10
  -4  -7  -5   15.50   15.20
   7  -4   5   37.20    6.10
   7  -4   5   38.50    8.70
   4   7   5   37.30   13.90
   7  -4   5   36.30    5.00
   4   7   5   28.00    4.80
   7  -5  -5  168.28   29.20
  -7   5  -5  160.18   19.30
  -5  -7  -5  125.29   27.90
   5   7  -5  147.79   18.50
   7  -5  -5  163.18   13.60
  -7   5  -5  147.49   12.70
   7  -5  -5  166.08   22.20
   7  -5  -5  176.98   16.00
  -5  -7  -5  165.98   13.90
   7  -5   5  162.98   13.30
   7  -5   5  154.78   14.90
   7  -5   5  157.58   15.60
   5   7   5  159.88   13.80
   5   7   5  183.68   28.00
   7  -6  -5    6.60    4.20
  -6  -7  -5    5.20    2.90
   7  -6  -5    2.80    2.70
   6   7  -5   13.20    8.10
  -7   6  -5    2.40    2.40
  -6  -7  -5  -19.80   17.50
   7  -6  -5   16.50   19.30
   7  -6   5    3.20    3.50
   6   7   5   -3.60   14.70
   7  -6   5    4.50    2.70
   6   7   5    5.90    2.70
   7  -6   5   -2.90    5.10
  -7  -7  -5   52.99   26.00
   7  -7  -5   55.59   21.50
   7   7  -5   24.70   11.80
   7  -7  -5   64.89    6.90
  -7   7  -5   53.99    5.70
   7  -7  -5   42.50    9.20
  -7  -7  -5   43.50    6.60
   7  -7   5   44.70    6.30
   7  -7   5   55.89    9.90
   7   7   5   70.89    7.60
  -8  -6  -5    5.60    3.30
   6  -8  -5   -0.70    5.00
   6  -8  -5   -1.00    2.50
  -8  -6  -5   10.50   24.60
  -6   8  -5    3.80    2.80
   8   6  -5    8.30   10.50
   8   6   5   -1.00   19.20
   6  -8   5   -3.70    7.20
   8   6   5   -1.50    2.60
   6  -8   5    2.60    3.00
   8   5  -5    4.50    9.20
   5  -8  -5   10.60    4.70
   5  -8  -5    7.70    2.70
  -8  -5  -5   -6.80   20.50
  -5   8  -5    2.50    1.90
  -8  -5  -5    7.40    3.40
   5  -8   5   13.20    8.60
   5  -8   5    2.70    2.60
   8   5   5    9.00    3.20
   8   5   5   13.70   18.00
   8   4  -5   -5.50    2.60
   8   4  -5   -6.30   17.00
   4  -8  -5    2.00    4.40
   8   4  -5   -5.60    8.80
  -4   8  -5    3.70    1.60
  -8  -4  -5    0.00   19.00
  -8  -4  -5    2.80    2.70
   4  -8  -5    1.00    2.20
   8   4   5    1.60    2.10
   4  -8   5    7.20    2.30
   4  -8   5   11.70    7.90
   8   4   5    1.40   13.80
   3  -8  -5   22.90    6.70
  -8  -3  -5   54.99   20.60
   3  -8  -5   27.90    4.50
  -3   8  -5   29.60    3.30
   3  -8  -5   28.50   13.40
   8   3  -5   29.00   10.40
   8   3  -5   32.90    5.50
  -8  -3  -5   38.90    5.50
   8   3   5   30.30    4.70
   3  -8   5   45.90   11.00
  -3   8   5   27.60   11.10
   8   3   5   22.70   14.10
   8   2  -5   14.70    4.00
   2  -8  -5   12.80    5.70
   8   2  -5    6.00   15.50
  -8  -2  -5   15.70    3.50
  -2   8  -5   13.20    2.20
  -8  -2  -5    9.30   15.30
   8   2  -5   27.40    9.80
   2  -8  -5    9.70    2.80
   2  -8  -5    2.50   10.50
   8   2   5   16.70    3.90
   8   2   5   27.30   13.70
   8   2   5    8.90    2.80
  -2   8   5   19.20    9.40
   1  -8  -5   10.00    5.90
  -8  -1  -5   21.80   14.30
  -8  -1  -5    7.80    2.70
   1  -8  -5    7.20    2.60
   8   1  -5    7.10    3.20
   8   1  -5   -1.30   14.10
   1  -8  -5    3.70   10.90
   8   1  -5   -4.20    7.60
   8   1   5    8.30    3.00
   8   1   5   20.90   12.90
  -1   8   5    8.30    8.50
   8   1   5    7.30    2.50
   8   0  -5   50.39    6.50
   8   0  -5   37.00   17.80
   0  -8  -5   36.80    4.90
   8   0  -5   22.50   10.00
  -8   0  -5   31.90    5.10
  -8   0  -5   34.40   16.70
   0  -8  -5   16.80    7.10
   8   0   5   41.70    5.40
   8   0   5   32.00    4.70
  -1  -8  -5   -2.30   12.30
   8  -1  -5   19.50    8.40
  -1  -8  -5    7.70    2.60
   1   8  -5   10.50    6.10
  -8   1  -5    4.70   14.10
   8  -1  -5    9.10    3.30
   8  -1  -5   13.30    4.90
  -8   1  -5    7.60    2.90
   1   8  -5   10.70    4.10
   8  -1   5    5.20    2.80
   8  -1   5   10.10    3.40
   8  -1   5    5.70    9.50
   8  -1   5    8.20    2.70
  -8   2  -5   11.60    3.20
   2   8  -5   12.60   11.80
   8  -2  -5   14.40    3.80
   8  -2  -5   17.50    9.60
  -2  -8  -5   -2.70   12.50
  -8   2  -5   10.20   13.70
   8  -2  -5    8.40    4.60
  -2  -8  -5   14.20    3.40
   8  -2  -5    1.10   14.20
   2   8  -5   27.10    5.90
  -2  -8  -5    8.50    8.20
   8  -2   5   12.50    3.30
   8  -2   5   15.60    3.70
   8  -2   5    8.40    9.60
   8  -3  -5   25.10   11.10
  -8   3  -5   33.10    4.90
   8  -3  -5   47.60    7.80
   3   8  -5   31.40    7.70
  -3  -8  -5   40.20    5.50
   8  -3  -5   37.30    5.80
   8  -3  -5   57.79   19.60
  -8   3  -5   12.40   13.60
   3   8   5   24.90    5.10
   8  -3   5   41.60   11.50
   8  -3   5   36.40    5.20
   8  -3   5   39.80    5.60
  -8   4  -5    0.20    2.40
   8  -4  -5    4.50    9.40
  -8   4  -5    7.60   11.70
   8  -4  -5    6.90    3.00
  -4  -8  -5    5.90   19.50
   8  -4  -5    3.90    4.50
  -4  -8  -5    0.80    2.50
   4   8  -5   -1.10    6.00
   8  -4  -5    1.30   17.20
   8  -4   5    1.40    7.80
   8  -4   5   -3.30    3.90
   8  -4   5   -2.20    2.00
   4   8   5    3.90    2.80
   8  -5  -5    3.60    4.60
   5   8  -5    6.80    7.80
  -5  -8  -5   10.40   19.20
  -8   5  -5   18.90   10.50
  -8   5  -5    5.20    2.60
   8  -5  -5    3.10    2.80
  -5  -8  -5    1.20    2.70
   8  -5  -5   29.40   19.00
   8  -5   5    3.60    2.70
   5   8   5    5.00    3.20
   8  -5   5    5.20    6.60
   8  -5   5   10.20    5.00
   5   8   5   -5.60   14.80
  -6  -8  -5    0.50    2.90
   6   8  -5    1.10    8.80
  -8   6  -5   -3.60    2.70
   8  -6  -5    6.50    5.00
   8  -6  -5    0.50    2.80
  -6  -8  -5   14.90   25.60
   6   8   5   10.40   18.50
   8  -6   5    2.60    4.10
   6   8   5   -1.90    2.40
   8  -6   5    1.70    2.70
   5  -9  -5  145.29   12.40
   5  -9  -5  134.09   16.20
  -9  -5  -5  129.29   35.30
  -9  -5  -5  196.48   18.60
   9   5  -5  147.89   14.60
   9   5   5  145.29   13.70
   9   5   5  173.48   32.80
   5  -9   5  178.58   21.20
   9   4  -5   25.50    5.90
   9   4  -5   18.20   12.30
   4  -9  -5   36.60    8.50
   4  -9  -5   13.50    3.40
  -9  -4  -5   44.80   25.30
  -9  -4  -5   21.00    4.70
   9   4   5   25.70    5.00
   4  -9   5   25.80   10.30
   9   4   5   29.40   21.00
  -9  -3  -5   60.69   26.10
   9   3  -5   65.39    8.80
   3  -9  -5   69.39   11.20
  -9  -3  -5   65.19    7.90
   9   3  -5   62.89   24.20
   3  -9  -5   68.29    6.90
   9   3  -5   81.29   16.50
   9   3   5   58.99   20.80
   9   3   5   61.49    7.10
   2  -9  -5    0.90    2.20
   2  -9  -5    3.60    6.20
  -9  -2  -5    0.90    2.40
   9   2  -5    1.00    2.90
  -9  -2  -5    8.40   19.90
  -2   9  -5    4.00    1.80
   9   2   5    7.30    3.80
   9   2   5    2.20    2.40
   9   2   5   22.10   16.40
   9   1  -5  108.39   19.10
   1  -9  -5  141.79   11.30
   1  -9  -5  102.99   15.50
  -9  -1  -5  148.09   12.30
   9   1  -5  137.19   30.40
   9   1  -5  126.59   12.60
  -9  -1  -5  128.99   27.80
   9   1   5  123.59   11.90
   9   1   5  137.69   24.40
   9   1   5  145.29   12.00
   0  -9  -5   42.20    5.50
   9   0  -5   39.20    8.00
   0  -9  -5   36.10    9.40
   9   0  -5   32.10   19.60
  -9   0  -5   50.79    6.50
   9   0  -5   47.90    7.10
   9   0  -5   41.30   13.00
  -9   0  -5    8.30   17.90
   9   0   5   44.40    6.00
   9   0   5   34.60    5.50
  -9   1  -5  129.79   12.10
   9  -1  -5  151.08   21.50
  -1  -9  -5  141.09   11.80
   1   9  -5  151.98   13.40
  -9   1  -5  130.39   27.90
  -1  -9  -5  124.59   18.10
   9  -1  -5  133.49   12.90
   9  -1  -5  127.29   28.70
   9  -1  -5  131.29   14.50
   9  -1   5  132.59   12.10
   9  -1   5  125.29   12.00
   9  -1   5  145.39   23.40
   1   9   5  171.58   29.80
  -2  -9  -5    1.60    2.40
   9  -2  -5    2.50   17.90
   9  -2  -5    0.20    4.20
   9  -2  -5   -8.60    9.50
   2   9  -5    1.30    4.60
   9  -2  -5    0.80    2.90
  -9   2  -5    2.80    2.70
  -9   2  -5    4.20   17.00
   2   9   5    2.10   13.40
   9  -2   5   -6.10   11.90
   9  -2   5    0.40    2.10
   9  -2   5    1.10    3.60
   9  -3  -5   51.59   23.00
   9  -3  -5   66.69   10.10
  -3  -9  -5   76.49    7.70
   3   9  -5   73.29   11.10
   9  -3  -5   58.39    8.10
  -9   3  -5   74.79    7.80
   9  -3  -5   75.59   16.30
  -9   3  -5   51.69   19.70
   3   9   5   80.89    8.60
   9  -3   5   64.09    7.50
   9  -3   5   54.99   14.70
   9  -3   5   76.49    8.80
   9  -4  -5   30.20   21.20
  -9   4  -5   17.30    4.70
   9  -4  -5   28.20    5.10
   9  -4  -5   22.80    6.80
  -4  -9  -5   17.60    4.00
   4   9  -5   18.40    8.70
  -9   4  -5  -10.30   17.90
   9  -4   5   26.30    4.90
   4   9   5   34.20    5.60
   9  -4   5   19.40    5.70
   9  -4   5   21.20   12.80
   9  -5  -5  174.68   13.60
   9  -5  -5   49.50   33.20
  -9   5  -5  151.68   12.90
   9  -5  -5  129.59   15.60
  -9   5  -5  122.89   21.70
  -5  -9  -5  150.78   13.10
   5   9   5  183.88   14.30
   9  -5   5  142.69   13.40
   9  -5   5  132.79   19.10
   9  -5   5  122.29   16.40
 -10  -3  -5   -0.40    3.50
  10   3  -5   11.60   12.50
   3 -10  -5    3.50    2.50
  10   3  -5  -26.70   27.10
   3 -10  -5    2.20    7.00
  10   3   5   -4.00   25.10
  10   3   5   -3.30    4.50
   2 -10  -5    9.90    3.00
 -10  -2  -5    4.60    3.70
  10   2  -5   17.40   13.10
  10   2  -5    7.00    4.30
  10   2  -5    7.00   25.00
   2 -10  -5   10.70    7.90
 -10  -2  -5   -5.60   30.20
  10   2   5   29.20   21.00
  10   2   5   16.80    5.10
  10   2   5    8.90    3.50
   1 -10  -5   36.40    5.00
  10   1  -5   38.90    6.90
 -10  -1  -5   30.60    5.70
 -10  -1  -5   37.10   26.40
  10   1  -5   41.40   13.60
  10   1  -5  -15.00   24.20
   1 -10  -5   39.90   10.20
  10   1   5   47.00    6.40
  10   1   5   45.00    6.60
  10   1   5   17.90   19.80
   0 -10  -5    2.80    2.60
  10   0  -5   -2.20    5.00
 -10   0  -5    7.50   21.00
  10   0  -5   -6.00   22.50
 -10   0  -5    5.10    3.00
  10   0  -5    1.30    3.10
   0 -10  -5   14.80    8.80
  10   0  -5   -6.20   11.80
  10   0   5   -0.30    2.90
  10   0   5    6.70    4.10
  10  -1  -5   36.60    6.10
  10  -1  -5   38.90    8.50
  10  -1  -5   35.30   13.80
  10  -1  -5   44.70   24.60
  -1 -10  -5   32.60    4.90
 -10   1  -5   32.10   26.50
  -1 -10  -5   44.80   12.00
 -10   1  -5   30.30    5.20
  10  -1   5   41.10    5.80
  10  -1   5   44.30    6.50
  10  -1   5    1.50   14.90
  10  -2  -5   25.20   24.90
   2  10  -5    8.90    5.10
  -2 -10  -5   13.30    3.20
 -10   2  -5   11.50    3.70
  10  -2  -5   25.60   13.30
  10  -2  -5   16.90    6.60
 -10   2  -5    7.70   31.70
  10  -2  -5    9.10    3.90
  10  -2   5    9.60    3.80
  10  -2   5   12.20    4.90
  10  -2   5    6.00   15.40
  -3 -10  -5    3.70    2.90
  10  -3  -5   16.20   25.10
 -10   3  -5   -0.10    3.00
  10  -3  -5    6.90    7.80
   3  10  -5    4.20    6.80
  10  -3  -5    1.00    3.50
   3  10   5   -6.40    3.00
  10  -3   5    0.30   15.10
  10  -3   5    2.50    4.70
  10  -3   5    3.50    3.30
   0   0  -6  119.69   10.90
   0   0  -6  150.38   16.90
   0   0  -6  136.69   10.00
   0   0   6  132.49   14.80
  -1   0  -6   26.40    3.80
   0   1  -6   17.90    6.80
   0   1  -6   22.60    4.00
   0   1  -6   26.30    3.10
   1   0  -6   27.20    7.80
   0  -1  -6   25.20    2.90
   1   0  -6   24.40    3.40
   1   0  -6   22.80    3.80
  -1   0  -6   10.70    6.70
   0   1  -6   18.70    3.30
   0  -1  -6   20.30    7.80
   0  -1  -6   21.40    3.70
   0   1   6   29.60    7.70
  -1   0   6   22.50    6.40
   1   0   6   29.40    3.60
   1   0   6   25.60    6.90
   0  -1   6   21.60    3.10
  -1   1  -6 1159.58   79.09
  -1  -1  -6 1129.59   79.19
   1   1  -6 1156.38   79.29
   1  -1  -6 1238.18   79.49
   1  -1  -6 1122.29   85.29
  -1  -1  -6 1128.69   86.19
   1   1  -6 1056.29   83.79
   1  -1  -6 1077.19   78.59
  -1   1  -6 1099.69   84.59
  -1   1   6 1055.29   83.29
  -1  -1   6 1058.19   82.49
   1  -1   6 1068.29   78.49
   1   1   6 1151.08   78.99
   1   1   6 1280.77   84.89
   1  -1   6 1209.08   83.09
   1  -1   6 1109.49   78.59
   1  -2  -6  124.09   10.90
  -2  -1  -6  124.99   10.80
  -1   2  -6  114.09    9.60
   1  -2  -6  149.88   17.50
   2   1  -6  132.39   10.90
  -2  -1  -6  107.39   18.00
   1  -2  -6  130.79   11.00
  -1   2  -6  134.29   10.60
  -1   2  -6  121.49   15.10
   2   1  -6  124.19   15.40
   1  -2   6  132.99   13.60
  -2  -1   6  132.99   14.30
   2   1   6  124.59   10.50
   2   1   6  159.68   16.50
  -1   2   6  153.38   16.10
   1  -2   6  122.89    9.90
  -2   0  -6  156.48   20.50
   0  -2  -6  154.88   20.20
  -2   0  -6  193.48   15.00
   0  -2  -6  186.08   14.40
   2   0  -6  198.88   15.10
   0  -2  -6  185.28   15.20
   0   2  -6  215.18   15.20
   0   2  -6  184.68   19.50
   2   0  -6  170.08   19.60
   2   0  -6  184.88   15.20
   0   2   6  220.58   20.60
   0  -2   6  211.38   18.40
   2   0   6  202.18   19.60
  -2   0   6  197.48   19.20
   0  -2   6  195.68   14.20
   2   0   6  187.08   14.70
  -1  -2  -6  164.08   18.90
   1   2  -6  114.59   10.40
  -2   1  -6  132.39   16.30
   2  -1  -6  116.29   15.90
  -2   1  -6  125.09   10.40
   1   2  -6  112.19   14.30
  -1  -2  -6  124.79    9.80
   2  -1  -6  112.99   10.40
  -1  -2  -6  129.79   10.80
   2  -1  -6  128.49   10.90
   1   2  -6  124.39   12.60
   1   2   6  161.08   16.50
  -2   1   6  113.39   14.40
  -1  -2   6  131.89   13.70
   2  -1   6  123.09   14.00
   2  -1   6  127.59   10.00
  -1  -2   6  126.19    9.70
   2  -1   6  125.89   10.10
   2  -2  -6  889.61   76.99
   2  -2  -6 1035.90   71.69
  -2   2  -6 1018.40   76.99
  -2  -2  -6 1013.20   79.79
  -2   2  -6 1009.20   71.09
   2   2  -6 1007.90   71.49
   2  -2  -6  977.50   71.29
  -2  -2  -6 1041.20   71.59
   2   2  -6 1045.50   76.29
   2   2   6 1030.90   71.39
   2  -2   6 1030.30   74.49
  -2   2   6 1083.99   76.89
  -2  -2   6 1010.30   70.39
   2  -2   6 1021.70   70.59
   2   2   6 1006.30   77.09
   2  -3  -6  188.08   22.60
   3   2  -6  189.28   20.70
   3   2  -6  230.68   17.00
  -2   3  -6  217.08   16.20
  -2   3  -6  209.38   21.50
  -2   3  -6  195.58   15.40
   2  -3  -6  211.48   16.90
   2  -3  -6  215.28   17.30
  -3  -2  -6  215.78   16.80
  -3  -2  -6  198.38   25.00
   2  -3   6  211.68   15.60
   3   2   6  208.38   22.40
   2  -3   6  214.48   18.80
  -2   3   6  260.47   22.90
   3   2   6  218.98   16.60
  -1   3  -6 1026.90   76.79
   3   1  -6 1041.50   72.69
  -3  -1  -6  985.30   80.89
  -1   3  -6 1052.89   72.09
  -1   3  -6  885.11   71.89
   1  -3  -6 1000.70   72.29
   3   1  -6 1065.69   77.99
   1  -3  -6  900.51   78.69
   1  -3  -6 1096.99   72.79
  -3  -1  -6 1030.30   72.39
   3   1   6 1059.59   78.29
  -3  -1   6 1188.38   77.59
   3   1   6 1112.69   72.39
  -1   3   6  887.61   76.89
   1  -3   6 1074.49   74.79
   1  -3   6 1053.19   71.29
  -3   0  -6   64.79    6.40
   0   3  -6   56.89    7.30
   0  -3  -6   66.79    6.70
   3   0  -6   57.79   11.40
   0   3  -6   72.89    6.40
   3   0  -6   69.29    7.10
   3   0  -6   55.99    6.60
   0  -3  -6   60.39   13.30
   0  -3  -6   57.29    6.90
  -3   0  -6   55.49   13.00
   0  -3   6   70.99    9.80
  -3   0   6   61.19   10.60
   0   3   6   64.29   11.80
   0  -3   6   59.09    5.20
   3   0   6   78.09    6.40
  -1  -3  -6 1074.39   73.09
  -3   1  -6 1084.39   72.69
  -1  -3  -6  961.50   72.39
   3  -1  -6 1078.49   73.29
   3  -1  -6 1092.39   73.19
   1   3  -6 1066.29   72.69
  -3   1  -6  910.51   78.79
   3  -1  -6  980.10   78.49
  -1  -3  -6  894.11   79.89
   1   3  -6 1024.80   76.89
  -3   1   6 1154.88   78.39
   3  -1   6 1014.80   72.29
  -1  -3   6 1073.69   75.69
   1   3   6 1116.29   79.29
   3  -1   6  955.30   71.79
  -1  -3   6 1013.90   71.39
   3  -1   6 1093.99   77.19
  -3   2  -6  197.88   16.40
  -2  -3  -6  216.78   17.10
   3  -2  -6  230.58   17.50
   2   3  -6  230.88   21.40
  -2  -3  -6  225.58   26.20
   3  -2  -6  199.68   17.20
   3  -2  -6  199.68   22.70
   2   3  -6  191.48   16.70
   2   3   6  222.98   17.10
  -2  -3   6  209.58   15.50
   2   3   6  240.18   23.60
   3  -2   6  253.67   22.00
  -3   2   6  226.38   21.90
  -2  -3   6  226.58   15.60
   3  -2   6  213.18   16.20
  -3  -3  -6 1274.77   95.99
   3   3  -6 1370.76  104.49
  -3  -3  -6 1143.59  103.69
   3  -3  -6 1396.76   95.79
   3  -3  -6 1409.36   95.59
   3   3  -6 1411.26   95.39
   3  -3  -6 1327.17  102.19
  -3   3  -6 1365.36   94.59
   3   3  -6 1257.97   99.29
  -3   3  -6 1252.07  100.19
  -3   3   6 1545.45  101.69
   3   3   6 1501.85  102.99
   3  -3   6 1415.56   97.69
   3  -3   6 1363.36   94.29
  -3   4  -6   38.40    5.00
  -4  -3  -6   47.50   14.00
   3  -4  -6   41.70    6.50
   3  -4  -6   45.80    6.00
   4   3  -6   46.70   10.10
  -3   4  -6   50.39   10.20
   4   3  -6   49.60    5.80
  -4  -3  -6   43.10    5.70
  -3   4  -6   49.10    5.00
   4   3  -6   50.89   14.10
   3  -4  -6   37.90   10.50
   3  -4   6   48.90    4.60
  -3   4   6   46.10   10.50
   4   3   6   25.10   10.80
   4   3   6   45.00    5.30
   3  -4   6   41.00    6.90
  -4  -3   6   49.99    4.40
  -4  -2  -6   95.99   19.70
   4   2  -6  142.99   12.50
   4   2  -6  136.09   22.80
  -4  -2  -6  149.88   13.10
   4   2  -6  148.99   17.20
  -2   4  -6  123.19   15.70
  -2   4  -6  149.09   11.60
   2  -4  -6  130.29   18.90
   2  -4  -6  165.58   13.00
  -2   4  -6  145.09   11.80
   2  -4  -6  145.39   12.40
  -2   4   6  145.39   17.60
   2  -4   6  147.79   10.90
   4   2   6  172.98   20.10
   2  -4   6  148.19   13.70
   1  -4  -6   56.89    6.40
   4   1  -6   51.29   11.10
  -1   4  -6   62.59    9.80
   4   1  -6   53.39    6.50
   1  -4  -6   56.29    6.70
  -4  -1  -6   51.89   13.90
  -1   4  -6   68.59    6.00
   1  -4  -6   62.79   13.70
  -4  -1  -6   63.49    6.30
   1  -4   6   53.19    7.70
   4   1   6   59.49    6.00
   4   1   6   59.69   11.60
  -1   4   6   81.79   13.20
   1  -4   6   54.39    4.80
   0   4  -6  123.69   10.70
   4   0  -6  116.59   11.40
   0  -4  -6  137.39   11.70
  -4   0  -6  116.59   19.60
  -4   0  -6  138.89   11.20
   0  -4  -6  136.69   19.40
   0  -4  -6  118.09   11.20
   0   4  -6  126.89   14.60
   4   0  -6  118.79   16.20
   4   0  -6  134.99   11.90
  -4   0   6  122.09   15.40
   4   0   6  142.29   11.00
   0  -4   6  134.89    9.50
   0   4   6  153.38   17.50
  -1  -4  -6   43.70    8.40
   1   4  -6   56.59    5.80
  -1  -4  -6   53.89   13.50
  -4   1  -6   51.09    5.80
   1   4  -6   58.69    9.80
   4  -1  -6   59.59    6.60
  -4   1  -6   54.79   13.30
  -1  -4  -6   55.09    6.20
   4  -1  -6   49.99    7.00
   4  -1  -6   76.09   13.00
   4  -1   6   57.29   10.60
   4  -1   6   59.09    5.70
   1   4   6   52.69    6.40
  -4   1   6   53.19   10.30
   4  -1   6   49.50    5.40
   1   4   6   44.80   10.70
  -1  -4   6   58.59    4.20
   2   4  -6  114.69   19.70
  -4   2  -6  143.69   11.60
   2   4  -6  160.78   20.60
  -2  -4  -6  153.78   12.30
  -2  -4  -6  130.19   21.80
  -4   2  -6  139.29   19.20
   4  -2  -6  128.59   17.60
   4  -2  -6  134.79   12.20
   2   4  -6  136.59   11.80
   4  -2  -6  140.19   12.70
   2   4   6  136.89   11.50
   2   4   6  145.29   12.30
   4  -2   6  147.49   15.70
   2   4   6  160.38   19.10
   4  -2   6  151.28   11.50
  -4   2   6  140.59   17.00
   4  -3  -6   47.80   16.20
   3   4  -6   59.89    6.10
  -4   3  -6   41.50    5.00
   4  -3  -6   52.59    7.10
  -4   3  -6   28.10   10.10
   4  -3  -6   47.80    6.20
  -3  -4  -6   38.70   14.20
   3   4  -6   48.40    9.80
  -3  -4  -6   53.79    5.90
   4  -3   6   48.50    8.20
  -4   3   6   28.30   10.70
   3   4   6   49.10    5.70
   4  -3   6   36.70    4.60
   3   4   6   82.29   14.30
  -4   4  -6   86.19   14.90
   4  -4  -6  129.79   11.00
   4   4  -6  131.09   11.00
   4  -4  -6  117.39   11.60
   4   4  -6  118.49   15.30
   4  -4  -6  132.69   19.50
  -4   4  -6  117.19    9.80
  -4  -4  -6  127.59   10.90
  -4  -4  -6  115.29   22.20
   4   4   6  116.59   10.60
  -4  -4   6  113.09    8.50
   4   4   6  112.69   11.60
   4   4   6  121.49   19.10
   4  -4   6  119.29   12.20
   4  -4   6  117.09    9.60
  -4   4   6  146.69   17.30
   4  -5  -6   28.20   11.60
  -5  -4  -6   65.49   18.10
   4  -5  -6   31.70    5.20
   5   4  -6   44.10   10.00
  -4   5  -6   41.80    4.80
  -5  -4  -6   36.10    5.60
   4  -5  -6   33.50    7.30
   5   4  -6   41.10    6.00
  -4   5  -6   34.30    9.00
   5   4  -6   45.90   15.60
   5   4   6   51.59    5.80
   5   4   6   29.80   12.20
  -4   5   6   39.30   10.50
   4  -5   6   44.20    4.60
   4  -5   6   40.20    5.80
  -5  -4   6   41.90    3.90
   5   3  -6  320.57   30.30
   3  -5  -6  332.77   25.40
  -3   5  -6  344.07   24.40
  -3   5  -6  312.07   28.40
   3  -5  -6  316.87   33.20
  -5  -3  -6  301.57   36.90
   3  -5  -6  362.16   26.60
  -5  -3  -6  324.77   25.50
   5   3  -6  367.56   42.20
   5   3  -6  321.27   25.70
  -3   5   6  392.26   32.60
   3  -5   6  349.47   25.40
   5   3   6  327.87   25.30
   5   3   6  364.86   34.60
   3  -5   6  313.07   24.00
  -5  -2  -6    7.50    2.50
   2  -5  -6    1.00    2.20
   5   2  -6    6.10   10.70
   2  -5  -6   12.30    3.70
   5   2  -6    4.00    2.40
  -2   5  -6    1.90    5.20
  -5  -2  -6   -1.90    9.40
   2  -5  -6    8.40    8.30
  -2   5  -6   11.50    2.40
   5   2   6    3.00    7.50
   5   2   6    2.90    2.00
  -2   5   6    4.80    6.90
  -1   5  -6  680.33   48.10
   5   1  -6  705.63   49.50
  -1   5  -6  709.03   53.09
   1  -5  -6  625.94   49.50
   1  -5  -6  696.63   49.10
   1  -5  -6  698.43   58.09
   5   1  -6  640.34   54.49
   5   1  -6  781.92   61.89
  -1   5  -6  668.63   51.49
  -5  -1  -6  552.14   57.59
  -5  -1  -6  714.63   49.10
   5   1   6  675.93   48.70
   1  -5   6  691.23   47.10
  -1   5   6  702.03   55.49
   5   1   6  685.53   55.89
   0  -5  -6    4.90    9.90
   0  -5  -6   50.89    5.60
   5   0  -6   55.59   16.10
   0   5  -6   37.70    7.60
  -5   0  -6   46.90    5.70
  -5   0  -6   41.60   13.40
   5   0  -6   45.40    6.00
   0   5  -6   37.90    4.80
   5   0  -6   43.60   10.50
   0   5  -6   44.40   11.00
   0  -5  -6   44.80    6.70
   5   0   6   39.80    5.60
   0   5   6   41.50   10.60
  -5   1  -6  722.23   49.00
  -1  -5  -6  661.23   50.29
   1   5  -6  723.63   52.59
  -1  -5  -6  763.32   65.69
  -5   1  -6  577.94   57.29
   5  -1  -6  719.83   55.99
   5  -1  -6  685.33   49.70
  -1  -5  -6  650.23   49.20
   1   5  -6  669.63   48.60
   5  -1  -6  699.83   50.19
   5  -1   6  682.33   54.29
   5  -1   6  697.23   48.10
   5  -1   6  673.03   48.70
   5  -2  -6   10.00    7.70
   2   5  -6    3.80    2.10
   5  -2  -6    3.20    3.00
  -2  -5  -6    4.90    2.20
  -5   2  -6    2.00    2.00
  -5   2  -6   -0.80    8.70
   2   5  -6    5.60    5.00
  -2  -5  -6   11.20   11.10
   5  -2  -6    4.50    2.30
   5  -2   6    0.10    1.50
   5  -2   6   -0.60    4.90
   2   5   6    0.90    8.30
  -5   2   6   -7.20    5.80
   3   5  -6  343.27   29.50
   3   5  -6  311.67   24.90
  -3  -5  -6  272.57   35.20
   3   5  -6  327.97   34.30
  -5   3  -6  337.17   24.50
   5  -3  -6  316.57   32.00
   5  -3  -6  380.56   26.60
  -3  -5  -6  323.97   25.30
  -5   3  -6  331.47   33.00
   5  -3  -6  338.27   25.50
  -5   3   6  396.66   32.40
   3   5   6  351.26   25.70
   5  -3   6  309.77   24.30
   5  -3   6  314.67   28.00
   3   5   6  310.47   32.70
   4   5  -6   29.00   13.10
  -4  -5  -6   29.90   17.70
   4   5  -6   48.30   10.40
  -5   4  -6   16.70   10.30
   4   5  -6   37.10    5.50
   5  -4  -6   39.80    6.90
  -5   4  -6   40.60    4.80
   5  -4  -6   42.80    6.00
  -4  -5  -6   50.09    6.30
   5  -4  -6   32.40   11.50
   5  -4   6   41.40    4.80
   4   5   6   39.20    5.50
  -5   4   6   46.50   11.00
   5  -4   6   40.50    7.30
   4   5   6   49.99   14.40
  -5  -5  -6  828.32   57.79
   5  -5  -6  901.41   59.49
   5  -5  -6  774.42   57.49
   5   5  -6  806.62   69.99
   5  -5  -6  844.12   66.69
   5   5  -6  809.82   57.79
  -5   5  -6  735.03   60.69
   5   5  -6  763.52   62.39
  -5   5  -6  799.92   56.29
   5  -5   6  810.72   56.49
   5  -5   6  795.42   58.79
  -5   5   6  768.02   64.09
   5   5   6  776.02   57.69
   5  -5   6  816.52   57.49
   5  -6  -6   67.99    9.70
   6   5  -6   72.99    8.30
  -5   6  -6   61.69    6.40
   5  -6  -6   67.89    7.50
   6   5  -6   66.69   13.80
   5  -6  -6   60.49   15.80
  -6  -5  -6   36.20   21.80
  -6  -5  -6   56.19    7.70
   6   5   6   83.19   19.90
   6   5   6   71.29    7.50
  -5   6   6   71.59   14.40
   5  -6   6   61.99    6.50
   5  -6   6   72.89   11.50
   4  -6  -6  143.99   24.10
   6   4  -6  160.58   21.40
   4  -6  -6  199.78   17.60
   6   4  -6  232.38   16.70
  -6  -4  -6  198.58   16.00
   6   4  -6  168.28   29.30
  -6  -4  -6  157.38   30.10
   4  -6  -6  199.78   15.90
  -6  -4   6  197.18   14.00
   6   4   6  228.08   28.60
   6   4   6  203.38   15.30
   4  -6   6  174.18   14.40
   6   4   6  157.18   15.30
   3  -6  -6   24.10   11.40
  -6  -3  -6   35.50   16.30
  -3   6  -6   16.40    2.60
   3  -6  -6    1.20    3.60
  -6  -3  -6    3.80    2.80
   6   3  -6   15.80    3.70
   3  -6  -6   12.80    3.40
   6   3   6   12.20    2.60
   6   3   6   16.40   11.30
   6   3   6    9.50    3.00
  -3   6   6    5.90    8.60
   3  -6   6    6.30    2.00
   6   2  -6  137.09   11.90
  -6  -2  -6  136.29   25.10
   6   2  -6  106.79   17.10
  -2   6  -6  133.39   10.60
   2  -6  -6  128.39   11.20
  -2   6  -6  105.49   12.40
  -6  -2  -6  131.59   11.40
   2  -6  -6  126.29   12.50
   6   2  -6  119.19   24.60
  -2   6  -6  139.99   16.60
   2  -6  -6  127.89   21.20
  -2   6   6  123.19   17.70
   6   2   6  117.99   10.80
   2  -6   6  120.09    9.40
   6   2   6  157.78   23.00
  -1   6  -6   44.40    4.70
   1  -6  -6   35.10    6.50
  -6  -1  -6   41.50    5.50
   6   1  -6   37.20   10.60
   1  -6  -6   36.70    5.20
   6   1  -6   28.40   14.30
   6   1  -6   41.50    6.10
  -1   6  -6   37.10    9.10
  -6  -1  -6   34.10   14.20
   1  -6  -6   33.40   13.40
  -1   6  -6   34.20    7.30
   6   1   6   37.30    5.20
  -1   6   6   44.50   11.70
   6   1   6   17.80   10.70
   6   0  -6  364.36   40.60
  -6   0  -6  344.47   38.20
   0   6  -6  369.66   31.80
   6   0  -6  395.96   29.20
   0  -6  -6  398.56   27.90
   6   0  -6  357.26   28.10
   0   6  -6  381.06   26.90
   6   0  -6  340.27   33.60
   0  -6  -6  311.77   28.70
   0  -6  -6  365.66   37.60
   0   6   6  396.36   35.40
   6   0   6  370.56   27.40
   6   0   6  358.56   37.40
   1   6  -6   43.70    8.20
   6  -1  -6   54.19   12.10
   1   6  -6   35.10   10.20
   6  -1  -6   63.09   17.00
  -1  -6  -6   34.90    7.50
  -6   1  -6   47.40   14.70
  -6   1  -6   45.90    5.70
   1   6  -6   40.80    5.00
  -1  -6  -6   36.10   13.80
   6  -1  -6   26.20    5.90
  -1  -6  -6   51.69    6.30
   6  -1  -6   34.00    5.40
   6  -1   6   30.60    4.70
   6  -1   6   40.00    4.80
   6  -1   6   53.89   11.70
   1   6   6   37.70   11.20
   6  -2  -6  127.19   12.30
  -2  -6  -6   98.19   21.60
   6  -2  -6   82.69   16.60
   2   6  -6  126.79   10.70
  -6   2  -6  133.69   10.80
   2   6  -6  117.69   14.30
   6  -2  -6  108.19   11.20
   6  -2  -6  139.39   36.30
  -6   2  -6   95.59   19.80
  -2  -6  -6  115.69   11.00
   6  -2   6  131.99   16.60
   2   6   6  154.88   21.60
   6  -2   6  138.89   10.70
   3   6  -6   12.40    3.20
  -3  -6  -6   18.80    3.90
  -3  -6  -6    7.10   13.20
   3   6  -6    9.70    6.70
   6  -3  -6   13.50    8.60
   6  -3  -6   14.80    3.70
   3   6  -6   -7.90   10.10
  -6   3  -6    8.80   10.50
  -6   3  -6    7.90    2.80
   6  -3  -6   12.30    4.00
   3   6   6   20.80   10.50
   6  -3   6   11.70    2.90
   6  -3   6   19.30    7.20
   6  -3   6    4.50    4.10
   3   6   6   12.20    3.40
  -4  -6  -6  163.18   30.70
  -4  -6  -6  217.08   16.60
   4   6  -6  209.68   21.60
   4   6  -6  187.98   16.40
   6  -4  -6  170.28   17.10
   6  -4  -6  185.38   16.30
   6  -4  -6  211.18   25.60
  -6   4  -6  186.08   15.40
   4   6   6  209.48   26.80
   6  -4   6  202.18   15.60
   4   6   6  232.18   17.10
   5   6  -6   70.89    7.90
   6  -5  -6   49.00   17.70
   6  -5  -6   52.09    9.10
  -6   5  -6   71.29    6.80
   5   6  -6   60.19   12.80
  -5  -6  -6   51.49    7.10
  -5  -6  -6   52.69   21.50
   6  -5  -6   69.49    7.60
  -6   5  -6   58.19   12.20
   5   6   6   94.99   19.70
   6  -5   6   60.09    9.80
   6  -5   6   64.49    6.50
   6  -5   6   52.59    7.80
   5   6   6   66.39    7.30
  -6  -6  -6   63.99    8.30
  -6   6  -6   61.09    6.60
  -6  -6  -6   67.29   25.00
   6   6  -6   76.99    8.50
   6  -6  -6   54.39    7.30
   6  -6  -6   53.09    9.20
   6  -6  -6   61.79   17.50
   6   6  -6   57.99   12.90
   6   6   6   69.79    7.80
   6  -6   6   55.69    6.60
   6   6   6   93.39   21.60
  -6   6   6   52.69   16.00
   6  -6   6   87.89   11.90
   6  -7  -6    9.40    3.70
   7   6  -6    6.80    3.90
  -7  -6  -6    3.10   24.50
  -7  -6  -6   13.60    4.10
  -6   7  -6    9.70    3.10
   6  -7  -6   10.60    5.70
   6  -7   6   10.60    9.00
   7   6   6  -11.90   16.70
   6  -7   6    6.40    3.10
   7   6   6    9.50    3.60
   7   5  -6  258.57   20.50
  -5   7  -6  262.47   18.00
  -7  -5  -6  232.88   19.80
  -7  -5  -6  181.78   37.00
   5  -7  -6  243.48   21.80
   7   5  -6  221.88   26.80
   5  -7  -6  265.87   19.50
   7   5   6  268.17   34.60
   5  -7   6  219.68   18.20
   5  -7   6  217.68   23.90
   7   5   6  231.48   19.50
   4  -7  -6   41.90    7.90
   4  -7  -6   31.50    5.10
  -7  -4  -6   16.20   19.70
  -7  -4  -6   44.70    6.40
   7   4  -6   47.80    6.80
   4  -7  -6   25.10   13.30
   7   4  -6   26.80   24.30
  -4   7  -6   37.40    4.30
   7   4   6   41.50   18.20
  -4   7   6   20.80   11.20
   4  -7   6   31.20    4.10
   7   4   6   36.40    5.40
   7   3  -6  723.93   61.49
   7   3  -6  628.74   50.59
   3  -7  -6  585.24   44.90
   7   3  -6  545.85   43.40
   3  -7  -6  602.44   53.89
   3  -7  -6  590.04   42.70
  -7  -3  -6  533.25   43.00
  -7  -3  -6  545.15   58.89
  -3   7  -6  560.04   41.30
   3  -7   6  595.74   41.20
  -3   7   6  652.33   51.29
   7   3   6  642.14   55.39
   7   3   6  587.94   43.00
   7   3   6  574.24   41.30
   2  -7  -6   34.40   18.80
  -7  -2  -6   20.00   17.30
   2  -7  -6   57.99    6.30
  -2   7  -6   51.29    5.40
   2  -7  -6   64.49    9.40
   7   2  -6   56.79   12.60
   7   2  -6   51.99    7.10
  -7  -2  -6   45.00    6.30
   7   2   6   41.40   14.90
   7   2   6   52.99    6.20
   7   1  -6  626.24   42.90
   7   1  -6  550.94   48.70
  -7  -1  -6  593.64   42.10
   1  -7  -6  500.85   43.70
   1  -7  -6  584.44   53.09
   7   1  -6  522.55   56.39
   1  -7  -6  598.94   42.00
  -7  -1  -6  565.14   55.49
   7   1   6  603.74   42.00
   7   1   6  542.55   50.69
   0   7  -6  104.89    9.20
   0  -7  -6  109.69   21.20
   7   0  -6   96.99   10.30
  -7   0  -6   57.69   19.30
   0   7  -6  108.29   11.60
   0  -7  -6  113.29   10.00
   7   0  -6  111.09   17.90
  -7   0  -6  104.89   10.00
   7   0  -6   92.89   22.70
   7   0  -6  102.39   11.50
   0   7  -6   92.89   13.00
   0  -7  -6   85.09   12.50
   7   0   6  124.69   19.20
   0   7   6  149.79   19.70
   7   0   6  115.69    9.80
  -7   1  -6  433.86   51.39
   1   7  -6  601.44   40.40
   7  -1  -6  539.05   55.09
   7  -1  -6  520.05   41.40
  -7   1  -6  587.44   40.90
  -1  -7  -6  653.13   44.80
   1   7  -6  511.85   42.60
  -1  -7  -6  625.14   41.30
   7  -1  -6  509.45   47.90
   7  -1  -6  501.65   42.20
  -1  -7  -6  490.35   52.29
   1   7  -6  525.55   45.80
   1   7   6  645.24   50.89
   7  -1   6  571.74   48.60
   7  -1   6  573.34   40.00
   7  -1   6  607.84   41.00
  -2  -7  -6   46.70   17.20
  -7   2  -6   50.19    6.30
   7  -2  -6   50.99    8.00
   2   7  -6   50.09    8.80
  -2  -7  -6   50.79    6.60
   2   7  -6   46.50    6.10
   7  -2  -6   31.00   17.30
   7  -2  -6   31.20   12.20
  -7   2  -6   33.50   15.40
   7  -2  -6   57.89    7.30
   7  -2   6   61.89   13.30
   2   7   6   59.99   15.20
   7  -2   6   48.40    5.80
  -7   3  -6  474.35   51.49
   7  -3  -6  596.84   44.40
   7  -3  -6  627.94   58.79
   7  -3  -6  533.95   50.19
   3   7  -6  556.34   45.90
   3   7  -6  581.64   42.30
   7  -3  -6  650.03   43.30
  -3  -7  -6  592.94   58.49
  -3  -7  -6  626.24   42.90
  -7   3  -6  590.14   42.00
   7  -3   6  560.54   47.30
   3   7   6  627.84   53.69
   3   7   6  562.54   43.10
   7  -3   6  568.84   42.10
   7  -4  -6   36.00    5.70
   4   7  -6   34.40    9.60
  -7   4  -6   28.90   13.30
  -4  -7  -6   21.10   18.50
  -4  -7  -6   32.00    5.20
   7  -4  -6  -14.80   15.50
   7  -4  -6   36.90    6.90
  -7   4  -6   29.10    4.60
   7  -4   6   35.60    6.70
   7  -4   6   23.70    7.90
   4   7   6   48.60   15.50
   7  -4   6   38.80    5.20
   4   7   6   30.60    5.60
   5   7  -6  233.98   25.70
   7  -5  -6  244.68   38.00
  -5  -7  -6  264.47   40.30
   7  -5  -6  242.68   20.10
   7  -5  -6  244.58   22.00
  -7   5  -6  256.97   19.10
  -7   5  -6  258.77   26.80
  -5  -7  -6  241.68   20.10
   7  -5  -6  306.27   31.80
   7  -5   6  226.38   21.40
   7  -5   6  269.17   22.30
   5   7   6  291.97   34.70
   7  -5   6  227.98   19.30
   5   7   6  248.58   20.40
   7  -6  -6    7.70    3.60
   7  -6  -6  -27.70   19.30
  -6  -7  -6   22.20   24.80
  -6  -7  -6    7.30    3.50
  -7   6  -6    7.00    3.20
   7  -6  -6   13.10    5.30
   6   7  -6    1.10   10.80
   6   7   6   13.40    3.90
   7  -6   6   24.30    8.50
   7  -6   6    8.70    3.30
   8   5  -6   20.90    5.40
   5  -8  -6   12.40    6.70
   5  -8  -6   20.50    4.30
  -8  -5  -6   18.70    5.40
  -8  -5  -6   17.80   24.20
   5  -8   6   31.60   11.20
   8   5   6   33.60   21.70
   8   5   6   17.90    5.00
   5  -8   6   19.20    3.70
  -8  -4  -6   78.39    8.60
  -4   8  -6   57.79    6.20
   4  -8  -6   63.39   10.80
   8   4  -6   65.79    8.90
   8   4  -6   52.99   14.40
  -8  -4  -6   37.00   24.90
   4  -8  -6   71.99    7.60
   4  -8   6   68.79    6.60
   8   4   6   87.89   22.60
   8   4   6   63.49    7.60
  -8  -3  -6   38.00   22.40
  -3   8  -6   21.80    3.20
   3  -8  -6   18.40    4.10
   8   3  -6   -0.20   19.70
   8   3  -6   21.20    5.20
   3  -8  -6   21.20    7.30
   8   3  -6   28.10   12.10
  -8  -3  -6   18.60    4.50
   8   3   6   18.10    4.00
   8   3   6   15.50   16.20
   2  -8  -6   63.89   10.60
   8   2  -6   81.09    8.90
   8   2  -6   19.50   22.10
   2  -8  -6   66.69    7.50
   8   2  -6   78.99   16.40
  -2   8  -6   64.69    6.50
  -8  -2  -6   80.09    8.30
   2  -8  -6   29.10   23.30
  -8  -2  -6   72.69   25.40
   8   2   6   59.59    7.60
  -2   8   6   85.39   16.80
   8   2   6   77.49    6.70
   8   2   6   44.10   17.20
   8   1  -6   50.59    7.70
   1  -8  -6   47.00    9.80
  -8  -1  -6   61.49    7.10
  -8  -1  -6   50.29   21.00
  -1   8  -6   58.79    6.50
   8   1  -6   35.60   19.60
   8   1  -6   58.29   15.10
   1  -8  -6   43.30   16.90
   1  -8  -6   76.49    7.10
   8   1   6   34.90   15.90
  -1   8   6   53.69   14.90
   8   1   6   60.69    6.90
   8   1   6   53.19    5.40
  -8   0  -6   76.49    7.70
   0  -8  -6   71.49    7.30
  -8   0  -6   23.40   19.40
   0  -8  -6   53.79   10.50
   8   0  -6   61.19   21.60
   0  -8  -6   42.90   19.10
   0   8  -6   68.19    6.80
   8   0  -6   45.90    7.50
   8   0  -6   64.99   15.10
   8   0  -6   72.29   10.00
   0   8   6   79.99   16.60
   8   0   6   95.99   18.50
   8   0   6   58.49    6.80
  -8   1  -6   45.90   20.70
   8  -1  -6   55.09    7.50
  -1  -8  -6   50.59    6.70
   8  -1  -6   70.79   10.20
  -8   1  -6   60.89    7.30
   8  -1  -6   39.60   13.10
   1   8  -6   59.39    8.50
   8  -1  -6   40.40   20.30
  -1  -8  -6   34.40   18.70
   1   8  -6   58.59    6.60
  -1  -8  -6   49.60   11.20
   8  -1   6   72.49   15.50
   8  -1   6   54.59    6.00
   1   8   6   56.29   15.60
   8  -1   6   58.59    6.80
   2   8  -6   61.99    7.60
  -8   2  -6   54.39   20.80
   2   8  -6   62.99   10.40
   8  -2  -6   79.19   23.50
   8  -2  -6   87.19   17.50
  -2  -8  -6   65.19    7.70
   8  -2  -6   83.89    8.80
  -2  -8  -6   72.59   21.10
  -8   2  -6   71.59    7.80
   8  -2  -6   54.79    9.20
   2   8   6   67.59   16.30
   8  -2   6   83.89   16.10
   8  -2   6   67.89    7.60
   8  -2   6   68.99    7.50
   8  -3  -6   15.20    5.90
   8  -3  -6   21.60    4.80
  -8   3  -6   23.90   16.40
   3   8  -6   24.40    7.80
  -8   3  -6   14.80    4.00
  -3  -8  -6   24.00    4.60
   8  -3  -6    3.60   29.60
  -3  -8  -6   11.20   18.70
   8  -3   6   16.80    9.90
   3   8   6   19.40   15.10
   8  -3   6   14.00    3.60
   8  -3   6   24.90    5.20
   3   8   6    7.00    3.50
   8  -4  -6   62.29    9.70
  -8   4  -6   78.59    7.80
   8  -4  -6   66.39   16.50
   8  -4  -6   52.59    7.70
   8  -4  -6   57.09   25.30
  -4  -8  -6   18.40   21.80
   4   8  -6   76.09   12.60
  -4  -8  -6   68.09    8.00
  -8   4  -6   48.60   17.30
   4   8   6   86.59   21.50
   8  -4   6   77.59    7.60
   4   8   6   72.39    8.20
   8  -4   6   57.29   12.50
   8  -4   6   50.09    8.50
   8  -5  -6   12.70    4.20
  -5  -8  -6   17.40    4.40
  -8   5  -6   24.70    4.40
   8  -5  -6   32.70   24.40
   5   8  -6   25.10   10.20
   8  -5  -6   24.90    6.70
  -5  -8  -6  -21.20   22.50
  -8   5  -6   18.10   13.10
   8  -5   6    7.90    6.70
   8  -5   6   12.60    7.40
   5   8   6    7.30   19.00
   5   8   6   11.40    4.10
   8  -5   6   14.00    4.00
   3  -9  -6  118.49   16.60
   9   3  -6  136.09   22.40
  -9  -3  -6  145.09   13.30
   3  -9  -6  139.69   12.30
   9   3  -6  150.38   14.50
   9   3   6  123.59   28.60
   9   3   6  156.88   16.60
   9   3   6  131.99   12.40
   9   2  -6   -0.60   22.10
   9   2  -6    4.10    3.60
  -9  -2  -6    0.80    3.20
   9   2  -6   12.90   12.60
   2  -9  -6    1.50    2.90
   2  -9  -6    6.60    6.00
  -9  -2  -6    2.80   23.60
   9   2   6    3.40    4.10
   9   2   6    2.70    2.50
   9   2   6   16.40   17.40
  -1   9  -6  251.87   17.90
   9   1  -6  244.48   20.40
   1  -9  -6  234.78   23.60
  -9  -1  -6  235.68   19.50
  -9  -1  -6  195.38   37.90
   9   1  -6  175.78   27.80
   1  -9  -6  257.77   19.00
   9   1   6  212.18   33.40
   9   1   6  231.58   19.30
   9   0  -6   32.30   22.90
   0  -9  -6   28.20    5.00
  -9   0  -6   24.80    5.10
   9   0  -6   23.40   13.00
   9   0  -6   31.70    7.60
   9   0  -6   34.90    6.10
   0   9  -6   27.60    4.40
  -9   0  -6    9.70   21.30
   0  -9  -6   43.80   10.40
   9   0   6   33.40    5.30
   9   0   6    4.60   15.10
   9   0   6   21.80    4.60
  -1  -9  -6  227.98   19.20
   9  -1  -6  230.88   21.90
   9  -1  -6  249.78   20.40
   9  -1  -6  262.77   42.20
  -1  -9  -6  229.38   25.40
   9  -1  -6  200.88   29.40
  -9   1  -6  265.97   19.90
   1   9  -6  250.27   18.80
   9  -1   6  185.28   32.90
   9  -1   6  249.28   19.60
   9  -2  -6    4.90    3.50
  -2  -9  -6    2.80    3.00
  -9   2  -6    1.10    3.10
   9  -2  -6   -4.90    4.00
  -9   2  -6    3.70   19.70
   9  -2  -6   12.30   20.80
   9  -2  -6   -4.10   12.20
   9  -2   6    9.40    4.40
   9  -2   6   -0.70   12.40
   9  -2   6   -1.20    2.60
   9  -3  -6  156.98   15.60
  -3  -9  -6  126.19   12.40
   3   9  -6  137.09   16.90
   9  -3  -6  112.79   30.00
   9  -3  -6   72.29   29.50
   9  -3  -6  139.49   13.20
  -9   3  -6  139.29   12.60
  -9   3  -6  136.79   27.90
   9  -3   6  131.09   12.40
   3   9   6  158.48   13.70
   9  -3   6  106.99   20.60
   9  -3   6  143.69   13.40
   0   0  -7  789.42   60.39
   0   0  -7  870.01   61.59
   0   0  -7  877.71   59.89
   0   0  -7  811.22   68.39
   0   0   7  909.81   61.09
   0   0   7  955.10   66.99
   0   1  -7    8.40    2.60
   0   1  -7   15.90    7.90
   0   1  -7    3.10    3.00
  -1   0  -7   10.30    2.80
   1   0  -7   11.60    3.00
   1   0  -7   12.20    2.60
   0  -1  -7   14.30    2.20
   0  -1  -7    8.90    7.40
  -1   0  -7   18.00    9.30
   1   0  -7   13.30    6.90
   0   1  -7   13.30    2.10
   1   0   7   13.60    6.90
   1   0   7    9.10    2.40
  -1   0   7   11.50    6.30
   0   1   7   12.50    7.70
   0  -1   7   12.40    2.40
   1   1  -7 1299.07   90.79
  -1  -1  -7 1243.98   91.09
   1  -1  -7 1291.27   98.39
  -1   1  -7 1200.08   97.29
  -1   1  -7 1312.57   90.69
   1  -1  -7 1255.67   90.99
   1  -1  -7 1257.37   91.79
  -1  -1  -7 1304.67   99.49
   1   1  -7 1297.77   97.19
   1   1   7 1344.77   96.49
   1  -1   7 1282.47   94.99
   1  -1   7 1302.77   89.99
   1   1   7 1328.97   90.49
  -1   1   7 1310.67   96.19
  -1  -1   7 1371.66   95.49
   2   1  -7  157.38   18.70
   1  -2  -7  115.39   19.70
   2   1  -7  156.58   12.60
   1  -2  -7  154.78   12.80
   1  -2  -7  148.79   11.80
  -1   2  -7  140.59   18.10
  -1   2  -7  150.88   12.10
  -2  -1  -7  132.29   21.70
  -1   2   7  152.58   18.10
   1  -2   7  141.79   15.60
  -2  -1   7  134.09   16.70
   2   1   7  143.19   17.70
   1  -2   7  148.39   11.40
   2   1   7  124.49   11.80
   0  -2  -7  540.85   39.40
   0   2  -7  524.85   45.20
  -2   0  -7  545.75   47.30
   2   0  -7  574.84   40.40
   0  -2  -7  524.55   38.10
   0  -2  -7  541.55   47.50
   0   2  -7  557.74   39.10
   0   2  -7  462.35   38.30
   2   0  -7  543.05   38.80
  -2   0  -7  553.54   39.20
   2   0   7  537.25   38.60
   2   0   7  518.95   43.90
   0   2   7  625.74   46.20
   0  -2   7  531.55   42.80
   0  -2   7  535.25   38.00
   1   2  -7  114.09   17.50
  -1  -2  -7  143.79   12.60
   2  -1  -7  185.68   21.00
   2  -1  -7  143.09   12.10
  -2   1  -7  140.49   19.50
  -1  -2  -7  142.89   22.30
   2  -1  -7  148.79   12.80
  -2   1  -7  141.19   12.30
   1   2  -7  149.09   12.50
  -1  -2   7  142.19   11.30
   1   2   7  156.88   18.70
   2  -1   7  151.18   16.50
  -2   1   7  154.58   18.00
  -1  -2   7  159.78   16.50
   1   2   7  151.38   12.50
   2  -1   7  146.59   11.70
  -2  -2  -7  149.59   13.30
   2  -2  -7  167.58   13.30
   2   2  -7  165.98   13.50
  -2   2  -7  161.98   13.00
   2  -2  -7  156.28   13.60
  -2  -2  -7  126.99   22.10
  -2   2  -7  165.68   24.40
   2   2  -7  114.79   17.80
   2  -2  -7  136.49   20.10
   2  -2   7  171.68   17.80
   2   2   7  173.18   20.20
   2  -2   7  167.08   12.40
   2   2   7  161.68   13.30
  -2   2   7  156.78   18.80
  -2   3  -7  309.87   23.90
  -3  -2  -7  324.17   24.50
  -2   3  -7  305.57   30.40
   2  -3  -7  291.17   24.20
   2  -3  -7  267.57   31.30
   3   2  -7  347.67   31.00
   3   2  -7  347.87   24.80
  -3  -2  -7  262.27   33.80
   2  -3  -7  312.87   24.70
   2  -3   7  329.87   27.30
  -2   3   7  338.07   30.80
   3   2   7  334.97   24.40
   3   2   7  348.47   31.80
   2  -3   7  333.67   23.20
   1  -3  -7  979.80   65.59
  -3  -1  -7  910.71   65.09
   1  -3  -7  794.52   72.89
  -1   3  -7  916.81   70.79
   1  -3  -7  899.91   64.69
   3   1  -7  887.11   71.39
  -3  -1  -7  806.02   73.89
  -1   3  -7  918.01   64.79
  -1   3  -7  876.21   63.69
   3   1  -7  978.50   65.59
   1  -3   7  919.91   67.99
  -1   3   7 1008.20   72.19
  -3  -1   7  902.61   69.99
   3   1   7 1036.20   72.39
   1  -3   7  910.41   63.79
   0   3  -7    7.10    7.20
   0   3  -7   13.60    4.40
   3   0  -7   10.30    7.70
  -3   0  -7   13.90    3.40
   0  -3  -7   14.70    9.30
   0   3  -7   14.50    3.20
   3   0  -7    8.20    3.00
   0  -3  -7   15.10    3.60
  -3   0  -7    6.20    8.90
   0  -3  -7   18.30    3.60
   3   0  -7   15.00    3.60
   0  -3   7   19.00    6.00
   3   0   7   13.10    2.70
   0   3   7    8.90    8.00
   0  -3   7   15.60    2.30
  -3   0   7   15.30    7.10
   3  -1  -7  895.81   71.79
   1   3  -7  911.21   69.99
  -1  -3  -7  969.40   64.89
  -3   1  -7  878.21   72.79
  -1  -3  -7  888.01   74.39
  -1  -3  -7  886.91   63.69
  -3   1  -7  947.21   64.49
   1   3  -7  951.50   64.49
   3  -1  -7  893.81   64.59
   3  -1  -7  883.51   64.79
   3  -1   7  881.81   68.89
  -3   1   7  993.70   70.99
  -1  -3   7  864.61   67.69
  -1  -3   7  900.71   64.39
   1   3   7  912.81   71.29
   3  -1   7  854.81   63.39
   3  -1   7  931.61   63.89
   3  -2  -7  326.17   24.50
   2   3  -7  306.07   29.80
   3  -2  -7  351.96   24.80
  -2  -3  -7  325.77   24.50
  -3   2  -7  314.77   31.90
  -3   2  -7  332.57   24.00
  -2  -3  -7  260.47   33.30
   3  -2  -7  326.07   32.20
   2   3  -7  319.77   24.20
   2   3   7  334.67   24.50
   3  -2   7  298.97   27.80
  -3   2   7  262.57   28.90
   2   3   7  335.07   31.60
  -2  -3   7  315.77   23.90
   3  -2   7  310.67   23.30
  -2  -3   7  316.87   22.70
   3  -3  -7  651.83   47.40
   3   3  -7  631.84   52.69
  -3   3  -7  576.44   53.29
   3  -3  -7  649.93   55.69
   3  -3  -7  670.43   47.50
  -3  -3  -7  626.64   47.20
  -3  -3  -7  684.33   59.79
  -3   3  -7  707.13   46.70
   3   3  -7  609.54   58.19
   3  -3   7  644.84   49.90
  -3   3   7  636.64   53.39
   3   3   7  678.23   47.30
   3  -3   7  657.83   46.00
  -3  -3   7  630.14   45.40
   3   3   7  692.13   55.29
   3  -4  -7   15.10    3.60
   3  -4  -7   30.70   12.00
  -4  -3  -7   17.70   13.20
  -4  -3  -7   15.20    3.90
   4   3  -7   18.10    8.80
   4   3  -7   29.70   13.90
  -3   4  -7   11.00    3.20
   3  -4  -7   16.40    4.60
  -3   4  -7   13.10    2.80
  -3   4  -7   13.30    8.60
   4   3  -7   21.80    4.30
   3  -4   7   17.10    5.80
   4   3   7   19.40   10.50
  -3   4   7   16.60    8.90
   3  -4   7   20.10    2.80
   4   3   7   12.30    3.10
   2  -4  -7  398.76   38.00
   4   2  -7  364.26   33.70
  -2   4  -7  379.16   27.00
   4   2  -7  348.87   27.80
  -4  -2  -7  367.66   39.70
  -4  -2  -7  366.66   27.70
   2  -4  -7  426.16   28.20
  -2   4  -7  347.67   32.70
   2  -4  -7  312.87   27.50
   4   2   7  402.46   35.90
   2  -4   7  350.16   26.00
   4   2   7  364.56   27.40
  -2   4   7  381.06   34.60
   2  -4   7  353.06   29.40
  -1   4  -7   22.60    4.40
  -4  -1  -7   23.60    4.10
  -4  -1  -7   20.80   11.90
   1  -4  -7   17.40   13.70
   1  -4  -7   17.80    4.00
  -1   4  -7   15.30    7.90
   4   1  -7   10.70    9.00
   4   1  -7   24.20    4.30
  -1   4  -7   23.30    3.90
   1  -4  -7   31.30    5.10
  -1   4   7   19.90   10.70
   4   1   7   20.80    9.40
   1  -4   7   23.90    5.70
   4   1   7   14.80    3.50
   1  -4   7   23.00    2.70
   4   0  -7  431.06   41.20
   0  -4  -7  447.06   34.80
   0   4  -7  453.25   39.40
   0   4  -7  491.75   34.50
  -4   0  -7  462.55   44.70
   0  -4  -7  494.65   35.20
   4   0  -7  492.65   35.50
   4   0  -7  481.45   35.30
   0  -4  -7  456.15   44.50
  -4   0   7  524.05   41.00
   0  -4   7  463.25   32.90
   0   4   7  447.76   41.50
   4   0   7  468.25   34.40
   4  -1  -7   22.70    9.80
  -4   1  -7   18.40    3.80
   4  -1  -7   14.40    3.80
  -4   1  -7   13.90   11.80
   4  -1  -7   25.10    5.00
   1   4  -7   16.80    7.90
   1   4  -7   24.00    4.10
  -1  -4  -7   26.00    5.60
  -1  -4  -7   40.60   13.80
  -1  -4  -7   14.00    3.40
   4  -1   7   24.70    3.70
   4  -1   7   18.80    3.20
  -1  -4   7   19.30    2.30
   1   4   7   29.40   10.10
  -1  -4   7   17.30    2.20
  -4   1   7   21.60    8.50
   4  -1   7   22.70    8.00
   4  -2  -7  301.47   34.40
  -4   2  -7  317.87   35.90
   2   4  -7  373.16   37.30
   4  -2  -7  338.47   28.10
  -2  -4  -7  394.76   28.30
   2   4  -7  391.16   27.90
  -2  -4  -7  301.77   38.00
  -4   2  -7  390.06   27.50
   2   4  -7  404.46   37.70
   4  -2  -7  359.66   28.20
  -4   2   7  419.56   34.80
   4  -2   7  374.16   27.10
   4  -2   7  385.06   32.20
   2   4   7  353.36   34.80
   2   4   7  374.56   28.10
  -3  -4  -7   18.90    4.00
   4  -3  -7   17.80    3.90
   3   4  -7   13.40    7.80
  -4   3  -7   25.40   10.60
   3   4  -7   19.80   12.20
   4  -3  -7   19.10   11.20
   4  -3  -7   13.00    4.10
  -3  -4  -7   12.30   14.00
  -4   3  -7   16.00    3.40
   3   4   7   14.30   10.40
   4  -3   7   13.30    5.90
   3   4   7   17.50    3.70
   4  -3   7   14.40    2.90
  -4   3   7   19.20    8.50
   4   4  -7  311.87   24.10
   4  -4  -7  316.37   33.90
  -4   4  -7  287.77   31.10
  -4   4  -7  303.57   23.10
  -4  -4  -7  305.17   24.20
   4   4  -7  317.27   30.10
  -4  -4  -7  278.77   37.10
   4   4  -7  311.37   37.00
   4  -4  -7  318.37   24.30
   4  -4   7  293.27   25.70
  -4   4   7  337.77   31.70
   4   4   7  356.46   34.50
   4  -4   7  302.17   22.70
   4   4   7  299.57   24.00
   4  -5  -7   57.59    7.50
   4  -5  -7   73.29    9.40
  -5  -4  -7   55.49    7.40
  -5  -4  -7   53.19   20.50
  -4   5  -7   57.89    6.30
  -4   5  -7   43.60   12.40
   5   4  -7   30.00   11.20
   4  -5  -7   40.90   15.40
   5   4  -7   53.29    7.30
   4  -5   7   57.39    5.80
   5   4   7   60.39   17.00
   4  -5   7   60.29    8.40
   5   4   7   61.69    7.10
  -4   5   7   64.19   15.10
   3  -5  -7  767.52   61.39
   3  -5  -7  946.41   72.39
  -3   5  -7  810.32   64.99
   5   3  -7  896.91   61.59
  -3   5  -7  888.31   59.99
  -5  -3  -7  752.52   74.29
   3  -5  -7  833.72   61.09
   5   3  -7  877.11   75.19
  -5  -3  -7  826.22   61.09
   5   3  -7  852.41   67.79
   5   3   7  994.50   72.19
   3  -5   7  834.52   59.29
   3  -5   7  772.52   61.09
  -3   5   7  893.31   68.79
   5   3   7  896.51   60.99
  -2   5  -7    2.00    2.30
   2  -5  -7    3.30    2.60
  -5  -2  -7   -7.80   12.40
  -5  -2  -7    1.20    2.30
   5   2  -7   -6.30    7.50
   5   2  -7   -3.50    2.40
  -2   5  -7    8.20    7.30
   2  -5  -7   10.00   10.70
   2  -5  -7    6.90    3.80
   5   2   7    1.70    2.00
   5   2   7    0.30    9.30
  -2   5   7   -2.40    7.90
   2  -5   7   -0.40    1.40
  -5  -1  -7  824.12   72.99
   5   1  -7  836.32   67.59
  -1   5  -7  889.11   59.89
   1  -5  -7  836.42   60.79
   5   1  -7  901.51   61.19
  -5  -1  -7  892.91   60.79
   1  -5  -7  803.22   70.89
   5   1  -7  893.81   80.39
  -1   5  -7  804.32   64.19
   1  -5  -7  778.92   60.99
   5   1   7  952.50   69.29
  -1   5   7  743.33   66.89
   1  -5   7  828.52   58.39
   5   1   7  876.61   60.39
   0   5  -7   92.79   13.80
   0  -5  -7   86.29   10.30
   0   5  -7   85.19    8.40
   0  -5  -7   95.69    9.20
   5   0  -7   83.19   15.70
   5   0  -7  105.99    9.90
   5   0  -7  153.08   25.70
   0  -5  -7   59.09   17.50
  -5   0  -7   88.89    8.80
  -5   0  -7   98.39   21.20
   5   0  -7  103.89   10.40
   0   5  -7   85.29   15.50
   0   5   7   88.59   16.20
   5   0   7   77.49   15.10
   5   0   7   77.99    8.30
   1   5  -7  800.62   65.69
  -5   1  -7  857.81   72.89
  -1  -5  -7  828.42   61.89
   5  -1  -7  890.71   69.99
   5  -1  -7  888.91   62.39
  -1  -5  -7  837.02   62.69
   1   5  -7  901.11   61.39
   5  -1  -7  930.61   63.09
  -1  -5  -7  846.42   73.49
   1   5  -7  867.91   71.39
   5  -1   7  847.42   60.39
   5  -1   7  846.42   67.09
   5  -1   7  829.52   61.09
   1   5   7  951.90   70.59
   2   5  -7    2.60    2.40
   2   5  -7    5.30    6.60
  -2  -5  -7    0.60   12.70
   5  -2  -7    4.40    9.10
  -5   2  -7    0.80    2.20
   5  -2  -7    1.20    2.60
   5  -2  -7    0.50    3.70
  -5   2  -7    5.50   11.40
  -2  -5  -7    0.70    2.40
   2   5   7    2.60    2.30
  -5   2   7    4.00    9.50
   5  -2   7    5.20    2.20
   2   5   7   -2.70    8.70
   5  -2   7   -9.10    6.00
  -5   3  -7  811.92   60.09
   5  -3  -7  827.12   69.69
   5  -3  -7  833.92   61.09
   3   5  -7  822.62   65.69
  -3  -5  -7  885.21   61.19
  -5   3  -7  757.12   68.79
  -3  -5  -7  862.71   75.59
   5  -3  -7  896.61   61.99
   3   5   7  876.91   61.19
   3   5   7  822.92   59.59
   5  -3   7  823.82   64.09
   3   5   7  986.90   71.69
  -5   4  -7   56.99    6.70
   5  -4  -7   47.20   15.70
   5  -4  -7   70.49    9.30
  -4  -5  -7   50.49   21.00
   5  -4  -7   80.79    8.10
  -4  -5  -7   67.59    7.70
   4   5  -7   62.19    7.30
  -5   4  -7   41.10   15.00
   4   5  -7   69.19   15.20
   4   5   7   82.09   17.70
   4   5   7   50.89    7.30
  -5   4   7   49.90   14.20
   5  -4   7   49.50    9.80
   5  -4   7   68.09    6.60
   5   5  -7  360.26   27.80
   5  -5  -7  345.87   28.90
   5   5  -7  355.56   34.30
  -5   5  -7  355.56   26.50
  -5   5  -7  291.27   33.30
  -5  -5  -7  368.26   27.80
   5  -5  -7  405.76   28.10
  -5  -5  -7  346.77   45.60
   5   5   7  366.76   39.60
   5  -5   7  343.87   26.30
   5  -5   7  350.36   28.00
   5   5   7  385.66   28.00
  -6  -5  -7   58.39    8.20
  -5   6  -7   66.49    7.30
   5  -6  -7   61.99    8.20
   6   5  -7   60.49   14.50
   6   5  -7   70.69    8.90
   5  -6  -7   95.99   10.90
  -6  -5  -7   88.09   26.50
   5  -6  -7   51.49   21.70
   6   5   7   68.59   20.40
   6   5   7   70.59    8.00
  -5   6   7   72.09   17.10
   5  -6   7   65.89    7.00
   6   4  -7  119.29   12.70
  -6  -4  -7  131.89   12.60
   6   4  -7  122.99   19.20
   4  -6  -7  142.29   12.60
   4  -6  -7  140.39   24.90
   4  -6  -7  114.29   13.70
  -4   6  -7  129.79   11.30
  -4   6  -7  138.79   13.10
  -6  -4  -7  135.69   30.60
  -4   6   7  186.28   23.00
   4  -6   7  131.39   10.80
   6   4   7  138.59   12.50
   6   4   7  137.69   24.60
  -6  -3  -7   33.40    5.40
   3  -6  -7   31.40    6.80
   6   3  -7   -2.90   23.40
  -3   6  -7   32.20    4.60
   3  -6  -7   22.90   14.50
   6   3  -7   24.40    5.20
  -3   6  -7   27.90    7.90
   3  -6  -7   29.70    5.20
  -6  -3  -7   40.10   20.90
   6   3   7   26.60    4.60
   6   3   7   27.30   15.10
   3  -6   7   35.50    3.90
  -2   6  -7  272.97   19.50
  -6  -2  -7  273.17   20.60
   6   2  -7  244.18   20.80
   2  -6  -7  291.17   32.60
   2  -6  -7  270.17   20.60
   2  -6  -7  259.77   22.00
  -2   6  -7  222.48   23.20
   6   2  -7  248.28   35.50
  -6  -2  -7  215.98   35.70
   6   2  -7  224.68   27.20
   6   2   7  256.17   20.20
   6   2   7  278.87   31.10
   2  -6   7  254.47   18.20
  -2   6   7  230.68   28.20
  -6  -1  -7   81.59    8.90
  -1   6  -7   76.19    8.00
   6   1  -7   82.19   16.20
   1  -6  -7   71.09   18.90
  -6  -1  -7  113.79   24.30
  -1   6  -7   79.19   11.90
   1  -6  -7   81.79   11.00
   6   1  -7   99.49    9.70
   1  -6  -7   80.59    8.80
  -1   6   7  116.99   19.40
   6   1   7   79.69   16.40
   6   1   7   83.29    8.20
   0   6  -7  148.09   12.70
  -6   0  -7  133.39   27.00
   0  -6  -7  147.99   13.40
   0  -6  -7  165.48   27.60
   6   0  -7  160.88   14.10
   6   0  -7  152.38   28.60
  -6   0  -7  156.68   13.50
   6   0  -7  173.78   22.00
   6   0  -7  154.88   14.80
   0  -6  -7  135.99   15.30
   0   6  -7  149.49   17.40
   6   0   7  170.98   22.00
   6   0   7  146.69   12.90
   0   6   7  194.98   23.50
  -1  -6  -7   81.39   11.60
   6  -1  -7   72.79   21.80
  -6   1  -7   63.89   19.40
   1   6  -7   89.19   12.80
   6  -1  -7   62.89    8.70
  -6   1  -7   78.69    8.30
  -1  -6  -7   74.69   20.40
  -1  -6  -7   76.09    8.40
   1   6  -7   84.89    8.10
   6  -1  -7   75.89    9.50
   6  -1   7   78.09    7.80
   1   6   7   78.69   16.30
   6  -1   7   74.69   15.00
   6  -2  -7  299.07   31.20
   6  -2  -7  283.57   22.10
  -2  -6  -7  288.47   21.80
   2   6  -7  274.87   26.10
   2   6  -7  266.57   21.10
  -2  -6  -7  251.27   35.70
  -6   2  -7  260.87   21.50
   6  -2  -7  258.37   22.60
   6  -2  -7  274.67   37.50
  -6   2  -7  253.47   33.80
   2   6   7  299.47   22.30
   6  -2   7  266.67   20.80
   6  -2   7  231.08   26.30
   2   6   7  263.37   30.80
   6  -3  -7   29.90    5.60
  -6   3  -7   26.50    4.60
   6  -3  -7   10.90   11.70
   3   6  -7   15.60    9.20
  -6   3  -7   25.60   14.10
   6  -3  -7   26.50    6.10
  -3  -6  -7   22.70   17.40
  -3  -6  -7   28.50    5.10
   3   6  -7   22.50    5.40
   3   6   7   29.40   13.30
   6  -3   7   27.30    4.40
   6  -3   7   29.40    9.40
   3   6   7   23.10    4.60
  -6   4  -7  135.79   11.90
   6  -4  -7  139.69   14.10
   4   6  -7  142.59   19.50
  -4  -6  -7  150.58   29.10
   4   6  -7  133.59   12.60
   6  -4  -7   88.59   20.90
  -6   4  -7  107.79   20.80
   6  -4  -7  121.49   12.70
  -4  -6  -7  131.99   12.80
   6  -4   7  135.19   16.00
   6  -4   7  145.89   11.70
   4   6   7  201.88   27.00
   4   6   7  158.68   13.10
   5   6  -7   66.19   14.10
  -6   5  -7   47.00   13.70
   6  -5  -7   62.69    9.80
  -5  -6  -7   32.80   24.10
  -6   5  -7   65.39    7.40
   6  -5  -7   61.29   18.80
  -5  -6  -7   89.29    8.90
   6  -5  -7   63.09    8.10
   5   6  -7   65.99    8.60
   6  -5   7   55.79    8.50
  -6   5   7   69.39   16.80
   6  -5   7   67.69    7.10
   5   6   7   47.70   19.00
   5   6   7   70.29    8.30
  -6  -6  -7  102.59   32.40
   6   6  -7  102.59   11.00
   6  -6  -7  110.19   10.80
   6  -6  -7   82.79   12.60
  -6   6  -7  118.99   10.00
   6  -6   7   93.79    9.70
   6   6   7  114.59   16.70
   6   6   7   86.29   25.60
   7   4  -7   55.19    7.80
   7   4  -7   40.90   16.10
  -7  -4  -7   48.20    7.20
  -4   7  -7   46.10    5.50
   4  -7  -7   44.00    6.60
   4  -7  -7   46.80    9.00
  -7  -4  -7   16.90   25.30
   4  -7   7   38.30    5.00
   7   4   7   53.99    7.10
   7   4   7   35.40   19.20
   7   3  -7  413.16   30.90
   3  -7  -7  398.76   29.80
  -7  -3  -7  425.46   52.39
   7   3  -7  304.87   36.70
   3  -7  -7  334.57   45.10
  -3   7  -7  390.26   28.50
  -7  -3  -7  406.46   30.30
   3  -7  -7  397.16   32.10
  -3   7   7  498.55   42.30
   7   3   7  362.16   29.80
   7   3   7  409.46   43.70
  -7  -2  -7   63.89   24.60
   2  -7  -7   75.99   11.10
   7   2  -7   75.79   16.90
  -7  -2  -7   71.29    8.60
   7   2  -7   77.89    9.20
   2  -7  -7   62.99   18.70
  -2   7  -7   71.39    7.50
   7   2  -7   72.79   24.90
   2  -7  -7   85.29    8.70
   7   2   7   76.99    8.00
   7   2   7   75.49   18.90
  -2   7   7   69.39   17.40
   7   1  -7  402.46   29.70
   1  -7  -7  398.26   43.30
   7   1  -7  352.46   45.90
   7   1  -7  433.06   38.70
   1  -7  -7  357.76   31.00
  -7  -1  -7  344.67   45.50
  -1   7  -7  376.06   27.70
   1  -7  -7  387.36   28.90
  -7  -1  -7  388.16   28.90
   7   1   7  349.96   38.70
   7   1   7  344.37   28.30
   7   0  -7   52.79    9.60
   0   7  -7   88.79    8.20
   0  -7  -7   80.49   11.50
   0  -7  -7  103.79    9.20
  -7   0  -7   73.69   21.60
   0   7  -7   59.59   10.80
   7   0  -7   83.09    9.20
  -7   0  -7   72.59    8.40
   7   0   7   62.39   16.30
   7   0   7   85.19    8.30
   7  -1  -7  395.36   29.70
  -7   1  -7  376.76   28.70
   1   7  -7  376.96   31.80
  -1  -7  -7  420.56   29.30
  -1  -7  -7  421.66   45.30
   1   7  -7  357.26   28.10
  -1  -7  -7  369.06   32.10
   7  -1  -7  354.26   37.70
   7  -1  -7  366.66   30.40
   7  -1  -7  382.86   47.80
   7  -1   7  360.66   28.40
   2   7  -7   54.09   11.70
   7  -2  -7   84.99   10.30
   7  -2  -7   86.79    9.10
  -7   2  -7   68.69    8.00
   7  -2  -7   94.89   26.50
  -2  -7  -7   45.10   20.30
  -7   2  -7   76.19   21.40
   7  -2  -7   58.79   16.40
   2   7  -7   90.99    8.50
  -2  -7  -7   57.09    7.90
   7  -2   7   63.79   14.70
   7  -2   7   69.19    7.70
   2   7   7   85.69    9.20
   7  -3  -7  388.36   29.70
   7  -3  -7  385.56   30.80
   7  -3  -7  376.16   47.20
  -7   3  -7  393.76   28.70
   3   7  -7  367.36   33.90
  -3  -7  -7  374.46   29.20
  -3  -7  -7  273.87   45.20
   3   7  -7  389.56   29.00
  -7   3  -7  326.67   41.70
   7  -3  -7  414.66   40.40
   7  -3   7  376.56   28.50
   7  -3   7  374.36   34.30
   3   7   7  400.86   29.90
   4   7  -7   27.20    5.60
  -4  -7  -7   60.39   24.90
  -4  -7  -7   48.40    6.70
  -7   4  -7   18.60   16.30
   4   7  -7   43.20   11.70
   7  -4  -7   47.70    6.80
   7  -4  -7   30.40   24.00
   7  -4  -7   22.60   15.40
   7  -4  -7   18.90    6.60
   4   7   7   33.20    5.90
   7  -4   7   42.70    9.70
   7  -4   7   41.90    5.70
   8   2  -7  128.59   13.60
   2  -8  -7  120.39   15.50
   2  -8  -7  141.09   12.70
  -2   8  -7  145.89   11.50
  -8  -2  -7  135.79   13.00
   8   2  -7  117.29   21.10
   8   2   7  148.29   12.80
   8   2   7   83.29   26.00
   8   1  -7   27.80    5.60
   8   1  -7   18.70   24.00
   8   1  -7   25.70    6.90
  -1   8  -7   24.00    4.40
   1  -8  -7   35.30    5.50
   1  -8  -7   20.00    8.40
  -8  -1  -7   29.20    5.70
   8   1  -7   20.10   14.50
   8   1   7   -7.40   14.40
   8   1   7   30.00    4.90
   0  -8  -7  103.09   10.40
   0   8  -7  106.29    9.80
  -8   0  -7  116.99   31.80
   8   0  -7   99.49   11.10
  -8   0  -7   96.99   10.20
   8   0  -7  100.79   12.50
   8   0  -7   81.59   19.20
   0  -8  -7   92.99   14.20
   8   0   7  108.19   10.20
   8  -1  -7   18.90    5.10
  -1  -8  -7   16.10    9.40
  -1  -8  -7   19.60    4.70
   8  -1  -7  -14.70   21.30
  -8   1  -7   25.20    4.90
   8  -1  -7   16.90    6.10
  -8   1  -7   19.30   23.30
   8  -1  -7   30.50   14.80
  -1  -8  -7   -0.30   28.40
   1   8  -7   19.90    4.30
   8  -1   7   -1.90   12.80
   1   8   7   13.10   14.60
   8  -1   7   23.60    4.40
   8  -2  -7  136.89   24.80
  -8   2  -7  139.09   12.50
  -2  -8  -7   84.79   32.70
   2   8  -7  107.99   16.00
  -2  -8  -7  139.69   12.90
  -8   2  -7  104.69   31.20
   8  -2  -7  148.09   15.00
   2   8  -7  122.69   12.30
   8  -2  -7  122.19   13.10
   8  -2  -7  178.98   35.10
   2   8   7  190.38   14.60
   8  -2   7  129.19   21.40
   2   8   7  133.59   25.30
   8  -2   7  140.49   12.40
   0   0  -8  143.59   13.00
   0   0  -8  147.29   22.40
   0   0   8  153.88   18.40
   0   0   8  145.49   12.20
   1   0  -8   91.19   17.70
   0   1  -8   86.39   17.00
   0  -1  -8   92.19    9.60
   1   0  -8   97.79    8.50
  -1   0  -8   81.59   18.20
   0   1  -8   88.39    9.50
  -1   0  -8  107.99    9.80
   1   0  -8  106.89   10.00
   0  -1  -8   81.39   17.50
  -1   0   8  100.69   16.20
   1   0   8   97.69    9.00
   0   1   8  145.29   17.60
   0   1   8  111.19    9.50
   1   0   8  113.49   16.60
   0  -1   8   94.59    8.70
   1  -1  -8  303.27   24.50
   1   1  -8  286.47   26.10
  -1   1  -8  363.76   35.00
  -1  -1  -8  349.67   25.90
   1  -1  -8  353.36   26.20
   1   1  -8  355.86   34.30
   1   1  -8  338.77   25.80
  -1   1  -8  350.56   25.80
   1  -1  -8  298.27   34.30
   1   1   8  366.86   25.50
  -1   1   8  314.07   31.70
  -1  -1   8  341.47   31.00
   1  -1   8  359.36   24.90
   1  -1   8  352.76   31.10
  -1  -1   8  313.77   24.70
   1  -2  -8    6.70    3.30
  -1   2  -8    8.30    3.70
   1  -2  -8   -0.90   10.60
  -1   2  -8   20.30   10.20
   1  -2  -8   11.20    3.10
   2   1  -8   11.90    9.60
  -2  -1  -8   -4.30   10.30
   2   1  -8   11.90    3.60
   2   1  -8    9.00    3.30
  -2  -1  -8   12.10    3.60
  -2  -1   8   10.20    7.40
   1  -2   8   11.20    2.50
   2   1   8   13.60    3.20
   2   1   8   10.40    7.60
  -1   2   8   22.10    9.20
   1  -2   8   16.40    7.00
   0   2  -8  105.59    8.30
   0   2  -8  107.99   10.00
   2   0  -8   98.49   17.80
   2   0  -8  107.89   10.50
   2   0  -8  108.49    9.70
  -2   0  -8   95.09   19.30
   0  -2  -8  106.29   10.40
   0  -2  -8   92.59    8.70
   0  -2  -8  122.59   21.30
   0   2  -8  107.09    8.90
  -2   0  -8  127.89   10.60
   0   2  -8  121.09   19.40
   2   0   8  103.79    9.50
   0   2   8  136.29   18.50
  -2   0   8   88.49   16.00
   0  -2   8   86.09   14.20
   0  -2   8  107.69    9.00
   2   0   8  110.79   16.70
  -1  -2  -8   14.50   11.80
   2  -1  -8   11.20    3.40
  -1  -2  -8    8.60    3.40
  -2   1  -8   12.70   11.20
   1   2  -8    5.10    9.10
   2  -1  -8   16.90   11.00
   2  -1  -8   13.80    3.60
   1   2  -8   12.10    3.50
   1   2  -8   12.90    3.20
  -2   1  -8   14.60    3.60
   1   2   8  -10.70    8.20
   1   2   8    9.10    3.00
  -1  -2   8   12.20    2.60
   2  -1   8    8.00    2.60
  -2   1   8   23.70    9.60
   2  -1   8    6.30    7.10
  -1  -2   8   27.80    8.40
   2  -2  -8   12.70   11.10
   2   2  -8   22.60    4.40
  -2  -2  -8   26.10   13.30
   2   2  -8    0.80    9.00
   2  -2  -8    9.20    3.50
  -2  -2  -8   13.20    3.70
  -2   2  -8   14.20    5.90
   2  -2  -8   13.30    4.10
  -2   2   8   14.60    9.40
   2  -2   8   14.50    7.50
  -2  -2   8   18.40    3.00
   2  -2   8   17.40    3.00
   2   2   8    9.90    9.00
   2   2   8   18.10    3.70
   3   2  -8    0.50    9.40
  -3  -2  -8    7.80   14.20
   2  -3  -8   -0.80    2.60
   2  -3  -8   15.80   11.50
  -3  -2  -8    0.70    2.30
  -2   3  -8    2.30    2.60
   3   2  -8    1.70    2.70
   2  -3  -8    0.20    3.20
  -2   3  -8   -6.30    9.20
   2  -3   8   10.90    6.00
   3   2   8    2.90    2.40
   3   2   8   -4.60    8.60
  -2   3   8    1.90    9.00
   2  -3   8    1.00    1.80
   1  -3  -8  160.98   15.90
   3   1  -8  206.58   24.60
   3   1  -8  193.48   16.30
   3   1  -8  194.68   16.10
  -1   3  -8  207.28   15.90
  -3  -1  -8  185.48   16.00
  -3  -1  -8  151.98   27.30
  -1   3  -8  203.38   24.40
   1  -3  -8  193.58   15.70
   1  -3  -8  236.38   29.50
  -3  -1   8  215.68   22.70
  -1   3   8  261.77   25.50
   1  -3   8  191.68   14.50
   3   1   8  172.38   15.40
   3   1   8  204.48   23.60
   1  -3   8  163.68   19.40
  -3   0  -8   76.39    7.80
   0  -3  -8   48.20   17.30
  -3   0  -8   62.59   18.30
   3   0  -8   51.79   14.60
   3   0  -8   67.79    7.70
   0  -3  -8   75.49    8.20
   0   3  -8   82.39   15.10
   0  -3  -8   59.09    7.70
   3   0  -8   69.99    7.90
   0   3  -8   68.49    8.00
   0  -3   8   60.99   11.00
   0   3   8   76.99   15.50
   3   0   8   62.59    6.90
  -3   0   8   81.29   14.30
   0  -3   8   64.19    6.00
   1   3  -8  207.58   16.00
  -3   1  -8  187.88   15.60
   3  -1  -8  157.98   24.90
  -3   1  -8  143.79   25.50
   3  -1  -8  185.18   16.10
   1   3  -8  173.08   22.90
  -1  -3  -8  192.48   16.10
   3  -1  -8  190.88   15.70
  -1  -3  -8  174.88   29.10
  -3   1   8  207.08   22.80
   1   3   8  192.88   23.90
  -1  -3   8  164.08   19.60
   3  -1   8  202.18   21.80
   1   3   8  199.78   15.90
  -1  -3   8  179.78   14.00
   3  -1   8  194.38   15.10
  -3   2  -8    2.00    2.60
  -2  -3  -8    4.20   13.10
   3  -2  -8    0.60    2.90
  -3   2  -8   -0.40   11.20
   3  -2  -8  -10.40    9.40
   2   3  -8    2.10    9.20
  -2  -3  -8    2.10    2.50
   3  -2  -8    6.70    3.10
   2   3  -8    0.30    2.50
   2   3   8   -5.90    8.90
   3  -2   8   -0.20    1.80
   3  -2   8   11.00    6.90
  -2  -3   8    3.10    1.70
   2   3   8   -0.60    2.50
  -3   2   8   10.10    8.70
   3  -3  -8   55.39   17.30
  -3   3  -8   32.30   13.80
   3  -3  -8   61.09    8.00
   3  -3  -8   79.89    8.40
   3   3  -8   63.89    7.80
  -3  -3  -8   58.09    8.00
   3   3  -8   60.79   14.70
  -3  -3  -8   81.39   20.90
  -3   3  -8   65.29    7.60
   3   3   8   70.79    7.80
  -3  -3   8   73.39    6.10
   3   3   8   59.79   14.60
  -3   3   8  104.59   17.00
   3  -3   8   66.19    6.50
   3  -3   8   73.19   11.90
  -4  -3  -8   52.59   20.90
   4   3  -8   34.90   12.60
   3  -4  -8   59.89    7.90
  -4  -3  -8   45.00    7.00
   4   3  -8   47.20    6.90
  -3   4  -8   46.80   14.90
  -3   4  -8   40.40    6.10
   3  -4  -8   76.79   18.40
   3  -4  -8   55.29    7.10
  -3   4   8   39.70   13.50
   3  -4   8   32.30    9.10
   3  -4   8   46.30    5.10
   4   3   8   55.29   15.80
   4   3   8   48.00    6.40
   2  -4  -8   55.09    7.60
   4   2  -8   75.49   15.80
  -4  -2  -8   64.99    8.40
  -4  -2  -8   44.20   18.40
   2  -4  -8   48.30   16.90
   4   2  -8   73.59    8.20
  -2   4  -8   61.79   14.90
  -2   4  -8   70.99    7.50
   2  -4  -8   66.99    8.30
   2  -4   8   61.69    5.90
   2  -4   8   46.90    9.50
  -2   4   8   78.09   16.30
   4   2   8   62.09   15.30
   4   2   8   79.99    7.70
   4   1  -8   45.30    7.30
   1  -4  -8   67.69    8.30
   1  -4  -8   60.09   18.90
   4   1  -8   70.09   16.20
  -1   4  -8   71.59   14.40
  -1   4  -8   73.69    7.30
  -4  -1  -8   55.79    7.60
   1  -4  -8   74.59    8.00
   4   1  -8   74.89    8.70
  -4  -1  -8   80.89   20.90
   4   1   8   53.69   13.60
  -1   4   8   67.59   16.20
   1  -4   8   58.19   10.30
   4   1   8   55.59    6.70
   1  -4   8   53.09    5.50
   0  -4  -8   57.79    7.60
  -4   0  -8   56.09   18.10
   0   4  -8   55.39   13.00
   4   0  -8   70.29   15.80
  -4   0  -8   62.09    7.50
   4   0  -8   44.40    6.90
   0  -4  -8   51.39    7.10
   0   4  -8   47.20    6.60
   0  -4  -8   58.49   17.90
   4   0  -8   51.59    7.40
   4   0   8   59.19    6.30
   0   4   8   44.90   16.20
   4   0   8   45.60   19.00
  -4   0   8   47.70   12.30
  -4   1  -8   64.79    7.80
   4  -1  -8   59.99    8.10
   4  -1  -8   61.19    8.10
  -4   1  -8   56.99   17.40
   1   4  -8   68.09    7.70
   1   4  -8   66.89   14.60
  -1  -4  -8   69.49    7.80
  -1  -4  -8   43.30   18.10
   4  -1  -8   30.80   13.50
   1   4   8   58.19   15.30
  -1  -4   8   63.29    5.20
   4  -1   8   60.59   12.70
   4  -1   8   75.49    7.10
  -4   1   8   85.39   15.80
  -4   2  -8   75.89    7.80
  -2  -4  -8   53.89   20.50
  -4   2  -8   53.39   16.20
  -2  -4  -8   77.39    8.30
   4  -2  -8   68.09   18.10
   2   4  -8   71.49    8.00
   4  -2  -8   64.19    8.60
   4  -2  -8   70.89    8.30
   2   4  -8   66.99   14.50
   4  -2   8   57.89    6.80
   4  -2   8   69.09   12.10
  -4   2   8  100.29   17.30
   2   4   8   60.29   15.50
  -2  -4   8   63.19    5.20
   2   4   8   82.39    8.40
   4  -3  -8   42.80    6.60
  -3  -4  -8   38.60    6.40
  -3  -4  -8   53.29   21.60
   4  -3  -8   45.80   15.80
   3   4  -8   52.29    7.00
  -4   3  -8   49.99   15.50
   3   4  -8   59.09   13.80
   3   4   8   50.99    6.80
   4  -3   8   39.10    9.60
  -4   3   8   52.59   14.00
   3   4   8   59.09   15.00
   4  -4  -8   41.50    6.50
   4   4  -8   34.30   12.70
  -4  -4  -8   33.00    5.70
  -4   4  -8   18.00   12.90
  -4   4  -8   33.40    5.40
   4  -4  -8   24.30   15.60
  -4  -4  -8   40.70   20.90
   4   4  -8   36.30    6.00
   4  -4  -8   29.80    6.30
   4   4   8   46.70   15.70
   4  -4   8   26.80    4.10
   4  -4   8   24.90    7.70
   4   4   8   32.30    5.40
  -4   4   8   42.80   14.00
   5   4  -8   16.70   18.20
  -5  -4  -8  -11.70   21.50
  -4   5  -8   23.50    4.50
   4  -5  -8    2.00   25.00
  -5  -4  -8   23.60    5.40
  -4   5  -8   13.50   13.30
   5   4  -8   26.20    5.30
   4  -5  -8   28.80    6.70
   4  -5  -8   13.40    4.20
   4  -5   8   24.70    3.70
   5   4   8    3.50   15.20
   5   4   8   22.50    4.60
   4  -5   8   11.20    6.30
  -3   5  -8  245.98   30.60
   5   3  -8  267.37   32.10
  -3   5  -8  326.87   23.00
  -5  -3  -8  342.17   24.30
   5   3  -8  292.77   24.00
  -5  -3  -8  240.88   40.90
   3  -5  -8  307.97   24.20
   3  -5  -8  274.57   36.10
   3  -5  -8  261.17   24.10
  -3   5   8  310.77   33.50
   3  -5   8  292.17   21.80
   5   3   8  300.47   23.60
   3  -5   8  312.77   25.20
   5   3   8  331.47   36.30
   5   2  -8   79.39    9.10
  -2   5  -8   58.69   13.90
   5   2  -8   79.59   16.70
  -2   5  -8   68.89    7.90
   2  -5  -8   75.69    9.40
  -5  -2  -8   61.19   23.00
  -5  -2  -8   87.59    8.80
   2  -5  -8   57.99   19.40
   2  -5  -8   77.69    8.70
   5   2   8   71.29    8.00
   5   2   8   65.29   16.40
   2  -5   8   68.69    6.30
  -2   5   8   54.19   16.20
   1  -5  -8  157.48   18.00
  -1   5  -8  187.68   25.40
   5   1  -8  202.48   18.50
  -5  -1  -8  184.38   31.90
   5   1  -8  226.58   18.30
   5   1  -8  220.98   27.40
   5   1  -8  200.18   32.80
  -5  -1  -8  244.38   18.00
  -1   5  -8  220.78   17.10
   1  -5  -8  220.68   17.90
   1  -5  -8  186.08   29.60
   5   1   8  220.28   17.20
   1  -5   8  212.28   15.10
  -1   5   8  206.08   26.90
   5   1   8  205.68   26.10
   0  -5  -8   31.80    6.90
   0  -5  -8   -2.00   15.50
   5   0  -8   32.00   20.00
   0   5  -8    7.60    9.70
   5   0  -8   24.90    5.20
   5   0  -8   22.50    5.60
  -5   0  -8   42.50   16.90
  -5   0  -8   28.70    5.20
   5   0  -8   41.10   14.10
   0  -5  -8   22.00    4.70
   0   5  -8   23.50    4.20
   5   0   8   18.30   11.00
   0   5   8   44.70   14.00
   5   0   8   23.00    4.30
  -1  -5  -8  241.08   36.20
  -1  -5  -8  215.98   18.60
  -5   1  -8  246.98   18.60
   5  -1  -8  225.88   19.20
   5  -1  -8  174.28   27.30
   5  -1  -8  241.68   19.30
   1   5  -8  221.88   24.80
  -5   1  -8  182.88   31.70
   5  -1   8  218.88   25.30
   5  -1   8  224.28   17.70
   1   5   8  209.58   27.50
   5  -2  -8   69.19    8.70
   5  -2  -8   62.39    8.80
   5  -2  -8   55.29   16.80
  -5   2  -8   43.30   17.50
   2   5  -8   62.69    8.00
  -5   2  -8   65.19    7.80
  -2  -5  -8   63.89   22.70
  -2  -5  -8   76.79    8.50
   2   5  -8   65.59   14.00
   2   5   8   41.40   14.50
   2   5   8   65.49    8.00
   5  -2   8   90.69   14.50
   5  -2   8   62.39    7.00
  -5   2   8   71.09   16.10
   5  -3  -8  279.77   25.30
  -5   3  -8  283.07   35.90
  -3  -5  -8  321.77   25.10
   3   5  -8  300.77   32.10
   5  -3  -8  314.97   25.20
  -3  -5  -8  249.18   40.30
   5  -3  -8  328.27   37.30
  -5   3  -8  317.47   24.30
   3   5  -8  326.37   24.90
  -5   3   8  297.67   33.00
   3   5   8  391.16   25.80
   5  -3   8  301.97   29.00
   5  -3   8  304.17   23.60
   3   5   8  329.07   36.10
  -4  -5  -8  -19.20   21.00
   5  -4  -8   48.90    6.90
  -5   4  -8   19.10   15.00
   4   5  -8   12.50   11.20
   5  -4  -8   25.70    6.60
  -4  -5  -8   23.40    4.90
   4   5  -8   22.20    5.10
   5  -4  -8   13.70   16.30
   4   5   8   19.20    4.80
   5  -4   8   12.90    7.40
   5  -4   8   26.00    4.10
   4   5   8   32.40   16.60
  -5   4   8   13.70   16.00
  -3   6  -8   22.30   11.50
  -3   6  -8   21.60    4.40
   3  -6  -8   43.60   19.90
   3  -6  -8   18.70    6.30
  -6  -3  -8   14.80    4.50
   6   3  -8   23.30    5.60
   3  -6  -8   21.30    5.10
  -6  -3  -8    6.50   27.80
   6   3   8   21.60    4.60
  -3   6   8   25.40   15.20
   3  -6   8   21.50    3.20
   6   3   8   15.90   16.20
   6   2  -8   40.90   14.60
   2  -6  -8   44.30    6.80
  -2   6  -8   34.70   11.50
   6   2  -8   41.80    7.00
   2  -6  -8   62.49    9.20
   2  -6  -8   54.09   19.80
  -2   6  -8   49.30    6.10
  -6  -2  -8   48.70   23.70
  -6  -2  -8   42.70    6.90
   6   2   8   50.39    6.50
   6   2   8   37.60   16.00
   2  -6   8   40.90    4.20
  -2   6   8  -12.60   15.40
   6   1  -8    8.80    4.30
  -1   6  -8    4.40    3.30
   6   1  -8   10.10   12.70
   1  -6  -8   24.80    6.70
  -6  -1  -8    6.90    3.60
   6   1  -8   13.40    5.30
  -1   6  -8   15.00    9.70
  -6  -1  -8   19.30   20.00
   1  -6  -8   11.20    3.70
   1  -6  -8   26.80   17.20
   6   1   8   20.30   12.90
   6   1   8    7.40    3.00
   0  -6  -8   -4.10    6.30
   6   0  -8    1.80    4.50
   0   6  -8   -3.80    2.90
  -6   0  -8    9.80   18.60
   0  -6  -8   -2.30   16.80
   0   6  -8    4.30    9.00
   0  -6  -8   -2.70    2.80
  -6   0  -8    3.40    3.20
   6   0  -8    1.40   12.60
   6   0  -8  -31.40   18.50
   6   0  -8    2.10    3.40
   0   6   8   -6.80   11.80
   6   0   8   -3.60    2.00
   6   0   8   -7.90   11.10
   6  -1  -8    4.50   19.20
  -6   1  -8   -2.10   22.60
  -1  -6  -8    9.00    7.90
  -1  -6  -8   14.30    4.20
   6  -1  -8   10.10    4.90
   6  -1  -8   12.20    4.40
   1   6  -8   -0.10    9.00
   6  -1  -8   22.60   13.30
  -6   1  -8    4.00    3.20
  -1  -6  -8    2.60   18.70
   1   6   8   15.10   13.70
   6  -1   8    8.60    3.00
   6  -1   8    3.80   11.00
   6  -2  -8   58.09    7.90
   6  -2  -8   53.99   17.10
   6  -2  -8   55.29    8.30
  -2  -6  -8   32.80   22.10
  -2  -6  -8   28.60    6.00
   2   6  -8   43.00    6.40
  -6   2  -8   59.89   20.50
  -6   2  -8   37.10    6.10
   2   6  -8   59.99   12.30
   2   6   8   29.30   14.70
   6  -2   8   19.80   11.20
   2   6   8   47.80    7.10
   6  -2   8   38.80    5.40
   3   6  -8   16.80   11.30
   6  -3  -8   24.20   17.50
   6  -3  -8   24.10    5.70
   6  -3  -8   29.10    6.50
   3   6  -8   30.20    5.40
  -6   3  -8   44.10   18.10
  -3  -6  -8   23.40    5.40
  -3  -6  -8   13.00   20.10
  -6   3  -8   28.60    5.10
   3   6   8   26.30    5.70
   6  -3   8   24.80    4.40
   6  -3   8    9.70    9.80
   3   6   8   34.20   15.60
   0  -7  -8    3.10    8.20
   0   7  -8    6.70    3.60
   0  -7  -8   -5.90   19.70
   7   0  -8    2.90    5.00
  -7   0  -8    7.90    3.70
   7   0  -8    3.00   14.50
   0  -7  -8    5.50    3.50
   7   0   8    8.80    3.40
   0   7   8   13.70   14.40
   0   0  -9  169.78   15.60
   0   0  -9  147.99   25.50
   0   0   9  211.78   23.70
   0   0   9  178.38   14.60
   0  -1  -9  199.58   30.00
   1   0  -9  192.98   29.30
   1   0  -9  198.88   16.70
   0   1  -9  150.38   26.00
   0   1  -9  179.38   16.40
   0  -1  -9  185.78   16.60
  -1   0  -9  193.48   29.00
  -1   0  -9  203.38   16.70
   1   0  -9  182.58   14.30
  -1   0   9  188.28   23.40
   0   1   9  209.78   16.20
   0   1   9  188.08   24.30
  -1   0   9  201.98   15.80
   0  -1   9  196.48   15.40
   1   0   9  193.28   15.70
   1   0   9  178.58   23.80
  -1  -1  -9   16.70   14.70
   1  -1  -9   28.20   14.80
   1  -1  -9    6.10    3.00
  -1  -1  -9    7.90    3.50
   1   1  -9    7.60    3.50
  -1   1  -9    5.60    3.30
   1  -1  -9    1.20    3.10
   1   1  -9    5.60    2.60
   1   1  -9   17.20   12.60
  -1   1  -9   21.40   13.50
  -1   1   9   10.20   10.80
   1  -1   9    5.00    2.60
   1   1   9    3.50    3.00
  -1  -1   9    6.30    2.70
   1  -1   9    3.20    8.80
   1   1   9    7.30   10.60
  -1  -1   9   11.50    9.40
   2   1  -9  115.79   11.20
  -2  -1  -9  119.99   11.20
   2   1  -9  107.69   20.90
   1  -2  -9   98.39   11.00
  -1   2  -9  117.59   11.10
   1  -2  -9   92.49    9.70
  -2  -1  -9   80.19   22.70
  -1   2  -9  117.19   27.90
   1  -2  -9  106.39   24.10
   2   1  -9  105.49   10.00
  -2  -1   9  110.19   18.40
   2   1   9  111.59   19.20
  -2  -1   9  112.39    9.80
   1  -2   9  107.69    9.50
   2   1   9  106.49   10.20
  -1   2   9  116.69   19.60
  -2   0  -9  124.29   23.50
   2   0  -9  118.59   11.70
   0   2  -9   86.99   19.00
   0  -2  -9  119.79   11.70
   0   2  -9  123.19   11.40
  -2   0  -9  112.69   11.40
   2   0  -9  111.49   10.40
   0  -2  -9   82.09   22.00
   2   0  -9  113.29   22.60
   0   2   9  113.89   19.60
   0   2   9  125.99   11.20
   2   0   9  112.79   10.50
   2   0   9   89.09   18.10
  -2   0   9  123.79   19.10
   0  -2   9  141.79   19.20
   0  -2   9  110.69    9.80
   2  -1  -9   77.19   20.00
  -2   1  -9  122.39   23.50
  -1  -2  -9  109.69   10.80
   2  -1  -9  110.09   11.10
  -2   1  -9  103.29   10.60
   1   2  -9   94.89   10.50
  -1  -2  -9   75.39   22.80
   1   2  -9   92.69   11.20
   1   2  -9   91.99   18.80
   2  -1  -9   98.69    9.80
  -2   1   9   92.79   17.80
  -1  -2   9  105.99    9.20
   1   2   9  130.19   20.90
  -1  -2   9  115.19   17.50
   2  -1   9  120.59   18.20
   2  -1   9  107.49    9.50
   1   2   9  108.69   10.50
  -2   2  -9   38.60   15.50
   2   2  -9    3.60    3.90
   2  -2  -9    3.20    3.70
   2   2  -9    2.40    3.60
  -2   2  -9    8.90    3.70
  -2  -2  -9    7.70    3.70
   2  -2  -9   -3.90   14.90
   2   2  -9   14.90   13.00
   2  -2  -9    4.00    3.80
  -2  -2  -9   -2.00   16.80
   2   2   9    0.20   12.10
   2  -2   9    7.00    3.10
  -2   2   9    4.60   10.50
  -2  -2   9    6.80    2.70
   2   2   9    1.20    3.00
   2  -2   9   15.20    8.40
  -2   3  -9   37.20    5.70
   3   2  -9   26.20    5.60
   3   2  -9   36.70    5.90
  -3  -2  -9   35.00    5.90
   2  -3  -9   28.70    5.80
  -2   3  -9    4.50   13.70
   3   2  -9   13.00   13.70
   2  -3  -9   23.90    5.60
   2  -3  -9   43.70   19.60
  -3  -2  -9    2.90   19.30
  -2   3   9    7.60   12.80
   3   2   9   32.00   14.20
   2  -3   9   22.00    3.80
  -3  -2   9   25.70    3.90
   2  -3   9   25.80    9.80
   3   2   9   28.50    5.10
   3   1  -9    4.20    3.40
  -3  -1  -9    2.80    3.20
   1  -3  -9    8.70    4.50
  -3  -1  -9   16.70   18.50
   1  -3  -9    0.60    3.30
   3   1  -9    1.90    3.80
  -1   3  -9    7.70    3.50
  -1   3  -9  -10.80   12.60
   3   1  -9  -16.10   13.10
   1  -3  -9   29.70   18.50
  -3  -1   9    1.00   10.10
   3   1   9    4.70   10.80
   1  -3   9   11.00    8.60
   3   1   9    2.60    2.70
  -1   3   9    3.90   11.90
   1  -3   9    6.80    2.30
   3   0  -9  131.49   25.20
   0  -3  -9  131.79   27.40
  -3   0  -9  110.89   25.60
   0   3  -9  160.38   24.40
  -3   0  -9  169.78   15.00
   3   0  -9  206.18   15.80
   0   3  -9  176.58   15.00
   3   0  -9  153.88   14.40
   0  -3  -9  156.58   15.20
   3   0   9  173.68   14.20
   0  -3   9  166.28   13.00
   0  -3   9  164.58   20.40
  -3   0   9  201.58   24.10
   0   3   9  185.98   15.20
   0   3   9  152.18   23.90
  -3   1  -9   26.90   17.00
   3  -1  -9    1.80    3.70
  -3   1  -9    5.40    3.50
  -1  -3  -9    1.00   18.00
  -1  -3  -9   -0.50    3.10
   1   3  -9    4.60    3.40
   3  -1  -9   16.20   14.70
   3  -1  -9    6.00    3.60
   1   3  -9   10.00    3.70
   3  -1   9    0.50    9.70
   3  -1   9    3.30    2.50
   1   3   9  -20.40   11.50
  -1  -3   9    6.90    8.80
  -1  -3   9    1.10    2.10
   1   3   9    7.80    3.40
  -3   1   9    0.00   11.70
  -3   2  -9   18.40    4.60
  -2  -3  -9   26.10    5.60
  -2  -3  -9   37.40   19.90
   3  -2  -9   25.30   16.60
   3  -2  -9   19.20    5.20
   3  -2  -9   26.80    5.50
   2   3  -9   33.20    5.80
  -3   2  -9   43.70   17.10
   2   3  -9   26.90   13.90
  -3   2   9   38.50   13.90
   2   3   9   27.30    5.20
   3  -2   9   30.70    4.50
   3  -2   9   19.40   10.20
  -2  -3   9   23.30    3.40
   2   3   9   45.60   15.20
   3   3  -9    5.10    3.50
  -3   3  -9    1.10    3.20
  -3  -3  -9   -2.40   19.60
   3  -3  -9    2.10    3.60
   3  -3  -9    1.70    4.30
  -3   3  -9   12.60   14.80
  -3  -3  -9   -3.10    3.20
   3  -3  -9    2.00   16.30
  -3   3   9    1.00   12.70
   3  -3   9    4.20    2.50
   3  -3   9    1.40    8.70
   3   3   9   25.70   15.00
   3   3   9   -2.80    2.80
  -3  -3   9   -0.50    2.10
   4   2  -9   89.89   10.10
   2  -4  -9   68.99   12.30
   2  -4  -9   60.69   21.80
   2  -4  -9   68.99    9.80
  -4  -2  -9   80.09    9.60
  -2   4  -9   92.99    9.40
   4   2  -9   94.79   10.70
   4   2   9   79.89    8.90
  -2   4   9   82.59   19.30
   2  -4   9   82.59    7.50
  -1   4  -9   67.99   18.00
   4   1  -9  108.79   12.80
   1  -4  -9  110.29   11.40
   4   1  -9  112.39   11.70
   1  -4  -9   90.39   11.80
  -4  -1  -9  112.79   11.40
   1  -4  -9   68.99   23.10
   4   1  -9  111.29   27.00
  -1   4  -9  122.39   11.10
  -1   4   9   81.79   19.20
   1  -4   9  112.49   10.00
   1  -4   9   93.49   15.30
   4   1   9  132.59   10.80
   4   0  -9  126.29   12.40
   0  -4  -9  122.79   12.10
   4   0  -9   97.89   21.90
   0  -4  -9  120.89   27.10
   0   4  -9  116.49   11.80
   4   0  -9  132.89   12.50
  -4   0  -9  126.99   12.00
   0   4  -9  113.99   19.60
   0  -4   9  114.39    9.40
   4   0   9  124.49   11.20
   0   4   9  130.09   22.80
   4  -1  -9  112.09   11.60
   4  -1  -9  110.19   12.20
   4  -1  -9  130.79   24.90
  -4   1  -9  108.49   10.90
   1   4  -9  109.09   20.00
  -1  -4  -9   79.19   26.10
   1   4  -9  109.79   11.00
  -1  -4  -9  100.09   11.10
   4  -1   9  101.89   10.00
   1   4   9  138.29   23.40
  -4   1   9  128.09   21.40
   1   4   9  116.89   11.50
  -1  -4   9   93.99    8.60
   4  -2  -9   88.39   11.50
   4  -2  -9   85.19   10.40
  -2  -4  -9   77.09   25.50
   2   4  -9   90.99    9.90
   4  -2  -9   68.59   21.70
  -4   2  -9  101.49   10.00
  -2  -4  -9   79.19   10.90
   4  -2   9   68.19   14.80
   4  -2   9   73.09    8.30
   2   4   9   77.89   20.30
   2   4   9  110.39   10.40
  -4   2   9   83.89   19.00
   0   0   0    0.00    0.00

_computing_structure_solution     'SHELXT 2014/5 (Sheldrick, 2014)'
;
_shelx_hkl_checksum   37107
