# Supplementary material for: Order–order assembly transition-driven polyamines detection based on iron−sulfur complexes
Source: Commun Chem. 2023 Jul 7;6:146. doi: 10.1038/s42004-023-00942-1 (PMC10328931; doi:10.1038/s42004-023-00942-1)
Supplement: Supplementary file 7 — Supplementary Data 4 [file 42004_2023_942_MOESM7_ESM.cif]

 
data_ZHL_tw
 
_audit_creation_method            'SHELXL-2014/7'
_shelx_SHELXL_version_number      '2014/7'
_chemical_name_systematic         ?
_chemical_name_common             ?
_chemical_melting_point           ?
_chemical_formula_moiety          ?
_chemical_formula_sum
 'C10 H8 Cl2 Fe N2' 
_chemical_formula_weight          282.93

loop_
 _atom_type_symbol
 _atom_type_description
 _atom_type_scat_dispersion_real
 _atom_type_scat_dispersion_imag
 _atom_type_scat_source
 'C'  'C'   0.0033   0.0016
 'International Tables Vol C Tables 4.2.6.8 and 6.1.1.4'
 'H'  'H'   0.0000   0.0000
 'International Tables Vol C Tables 4.2.6.8 and 6.1.1.4'
 'Cl'  'Cl'   0.1484   0.1585
 'International Tables Vol C Tables 4.2.6.8 and 6.1.1.4'
 'Fe'  'Fe'   0.3463   0.8444
 'International Tables Vol C Tables 4.2.6.8 and 6.1.1.4'
 'N'  'N'   0.0061   0.0033
 'International Tables Vol C Tables 4.2.6.8 and 6.1.1.4'
 
_space_group_crystal_system       monoclinic
_space_group_IT_number            15
_space_group_name_H-M_alt         'I 2/a'
_space_group_name_Hall            '-I 2ya'
 
_shelx_space_group_comment
;
The symmetry employed for this shelxl refinement is uniquely defined
by the following loop, which should always be used as a source of
symmetry information in preference to the above space-group names.
They are only intended as comments.
;
 
loop_
 _space_group_symop_operation_xyz
 'x, y, z'
 '-x+1/2, y, -z'
 'x+1/2, y+1/2, z+1/2'
 '-x+1, y+1/2, -z+1/2'
 '-x, -y, -z'
 'x-1/2, -y, z'
 '-x+1/2, -y+1/2, -z+1/2'
 'x, -y+1/2, z+1/2'
 
_cell_length_a                    6.9504(8)
_cell_length_b                    9.1243(10)
_cell_length_c                    16.525(3)
_cell_angle_alpha                 90
_cell_angle_beta                  90.067(6)
_cell_angle_gamma                 90
_cell_volume                      1048.0(2)
_cell_formula_units_Z             4
_cell_measurement_temperature     295(2)
_cell_measurement_reflns_used    5344
_cell_measurement_theta_min        2.55
_cell_measurement_theta_max       27.52
 
_exptl_crystal_description        block
_exptl_crystal_colour             red
_exptl_crystal_density_meas       ?
_exptl_crystal_density_method     ?
_exptl_crystal_density_diffrn     1.793          
_exptl_crystal_F_000              568
_exptl_transmission_factor_min    ?
_exptl_transmission_factor_max    ?
_exptl_crystal_size_max           0.200
_exptl_crystal_size_mid           0.200
_exptl_crystal_size_min           0.150
_exptl_absorpt_coefficient_mu     1.910
_shelx_estimated_absorpt_T_min    0.701
_shelx_estimated_absorpt_T_max    0.763
_exptl_absorpt_correction_type    ?
_exptl_absorpt_correction_T_min   ?
_exptl_absorpt_correction_T_max   ?
_exptl_absorpt_process_details    ?
_exptl_absorpt_special_details    ?
_diffrn_ambient_temperature       295(2)
_diffrn_radiation_wavelength      0.71073
_diffrn_radiation_type           'MoK\a'
_diffrn_radiation_source         'sealed tube'
_diffrn_radiation_monochromator  'graphite'
_diffrn_measurement_device_type  'CCD area detector'
_diffrn_measurement_method       'phi and omega scans'
_diffrn_detector_area_resol_mean  ?
_diffrn_reflns_number             1201
_diffrn_reflns_av_unetI/netI      0.0601
_diffrn_reflns_av_R_equivalents    ?
_diffrn_reflns_limit_h_min        -9
_diffrn_reflns_limit_h_max        9
_diffrn_reflns_limit_k_min        -11
_diffrn_reflns_limit_k_max        11
_diffrn_reflns_limit_l_min        0
_diffrn_reflns_limit_l_max        21
_diffrn_reflns_theta_min          2.465
_diffrn_reflns_theta_max          27.538
_diffrn_reflns_theta_full         25.242
_diffrn_measured_fraction_theta_max   1.000
_diffrn_measured_fraction_theta_full  1.000
_diffrn_reflns_Laue_measured_fraction_max    1.000
_diffrn_reflns_Laue_measured_fraction_full   1.000
_diffrn_reflns_point_group_measured_fraction_max   1.000
_diffrn_reflns_point_group_measured_fraction_full  1.000
_reflns_number_total              1201
_reflns_number_gt                 1066
_reflns_threshold_expression      'I > 2\s(I)'
_reflns_Friedel_coverage          0.000
_reflns_Friedel_fraction_max      .
_reflns_Friedel_fraction_full     .
 
_reflns_special_details
;
 _reflns_Friedel_fraction is defined as the number of unique
 Friedel pairs measured divided by the number that would be
 possible theoretically, ignoring centric projections and
 systematic absences.
;
 
_computing_data_collection      'Bruker SMART'
_computing_cell_refinement      'Bruker SMART'
_computing_data_reduction       'Bruker SAINT'
_computing_structure_solution   'Bruker SHELXTL'
_computing_structure_refinement 'Bruker SHELXTL'
_computing_molecular_graphics   'Bruker SHELXTL'
_computing_publication_material 'Bruker SHELXTL'
_refine_special_details
;
 Refined as a 2-component twin.
;
_refine_ls_structure_factor_coef  Fsqd
_refine_ls_matrix_type            full
_refine_ls_weighting_scheme       calc
_refine_ls_weighting_details
'w=1/[\s^2^(Fo^2^)+(0.0914P)^2^+0.5327P] where P=(Fo^2^+2Fc^2^)/3'
_atom_sites_solution_primary      ?
_atom_sites_solution_secondary    ?
_atom_sites_solution_hydrogens    geom
_refine_ls_hydrogen_treatment     constr
_refine_ls_extinction_method      none
_refine_ls_extinction_coef        .
_refine_ls_number_reflns          1201
_refine_ls_number_parameters      58
_refine_ls_number_restraints      0
_refine_ls_R_factor_all           0.0579
_refine_ls_R_factor_gt            0.0519
_refine_ls_wR_factor_ref          0.1448
_refine_ls_wR_factor_gt           0.1413
_refine_ls_goodness_of_fit_ref    1.117
_refine_ls_restrained_S_all       1.117
_refine_ls_shift/su_max           0.000
_refine_ls_shift/su_mean          0.000
 
loop_
 _atom_site_label
 _atom_site_type_symbol
 _atom_site_fract_x
 _atom_site_fract_y
 _atom_site_fract_z
 _atom_site_U_iso_or_equiv
 _atom_site_adp_type
 _atom_site_occupancy
 _atom_site_site_symmetry_order  
 _atom_site_calc_flag
 _atom_site_refinement_flags_posn
 _atom_site_refinement_flags_adp
 _atom_site_refinement_flags_occupancy
 _atom_site_disorder_assembly
 _atom_site_disorder_group
Fe00 Fe 0.2500 0.08438(6) 0.5000 0.0341(3) Uani 1 2 d S T P . .
N008 N 0.3240(4) 0.27290(17) 0.57352(13) 0.0317(7) Uani 1 1 d G . . . .
C004 C 0.2853(4) 0.4095(2) 0.53998(12) 0.0321(9) Uani 1 1 d G . . . .
C006 C 0.3091(4) 0.53552(17) 0.58617(17) 0.0422(10) Uani 1 1 d G . . . .
H006 H 0.2833 0.6269 0.5637 0.051 Uiso 1 1 calc R U . . .
C00G C 0.3715(5) 0.5250(3) 0.66590(16) 0.0517(12) Uani 1 1 d G . . . .
H00G H 0.3874 0.6093 0.6968 0.062 Uiso 1 1 calc R U . . .
C00B C 0.4102(5) 0.3884(3) 0.69944(12) 0.0479(11) Uani 1 1 d G . . . .
H00B H 0.4519 0.3813 0.7528 0.057 Uiso 1 1 calc R U . . .
C00C C 0.3864(4) 0.2624(2) 0.65325(14) 0.0432(10) Uani 1 1 d G . . . .
H00C H 0.4123 0.1710 0.6757 0.052 Uiso 1 1 calc R U . . .
Cl0A Cl 0.57712(16) 0.08721(9) 0.41539(7) 0.0382(3) Uani 1 1 d . . . . .
 
loop_
 _atom_site_aniso_label
 _atom_site_aniso_U_11
 _atom_site_aniso_U_22
 _atom_site_aniso_U_33
 _atom_site_aniso_U_23
 _atom_site_aniso_U_13
 _atom_site_aniso_U_12
Fe00 0.0437(5) 0.0235(4) 0.0349(5) 0.000 -0.0198(4) 0.000
N008 0.0384(17) 0.0312(15) 0.0255(13) 0.0009(12) -0.0087(13) -0.0050(12)
C004 0.030(2) 0.026(2) 0.041(2) -0.0023(13) -0.0032(16) -0.0015(13)
C006 0.039(2) 0.037(2) 0.051(2) -0.0142(17) -0.0018(18) -0.0048(18)
C00G 0.040(2) 0.062(3) 0.053(2) -0.023(2) -0.003(2) -0.007(2)
C00B 0.048(3) 0.060(2) 0.035(2) -0.0082(18) -0.012(2) -0.013(2)
C00C 0.049(2) 0.046(2) 0.035(2) -0.0006(16) -0.0141(18) -0.0104(19)
Cl0A 0.0431(6) 0.0330(5) 0.0382(5) 0.0094(3) -0.0134(5) 0.0025(4)
 
_geom_special_details
;
 All esds (except the esd in the dihedral angle between two l.s. planes)
 are estimated using the full covariance matrix.  The cell esds are taken
 into account individually in the estimation of esds in distances, angles
 and torsion angles; correlations between esds in cell parameters are only
 used when they are defined by crystal symmetry.  An approximate (isotropic)
 treatment of cell esds is used for estimating esds involving l.s. planes.
;
 
loop_
 _geom_bond_atom_site_label_1
 _geom_bond_atom_site_label_2
 _geom_bond_distance
 _geom_bond_site_symmetry_2
 _geom_bond_publ_flag
Fe00 N008 2.1674(16) . ?
Fe00 N008 2.1674(16) 2_556 ?
Fe00 Cl0A 2.4178(9) 6 ?
Fe00 Cl0A 2.4178(9) 5_656 ?
Fe00 Cl0A 2.6706(13) 2_556 ?
Fe00 Cl0A 2.6706(13) . ?
N008 C004 1.3900 . ?
N008 C00C 1.3900 . ?
C004 C006 1.3900 . ?
C004 C004 1.409(4) 2_556 ?
C006 C00G 1.3900 . ?
C006 H006 0.9300 . ?
C00G C00B 1.3900 . ?
C00G H00G 0.9300 . ?
C00B C00C 1.3900 . ?
C00B H00B 0.9300 . ?
C00C H00C 0.9300 . ?
Cl0A Fe00 2.4178(9) 5_656 ?
 
loop_
 _geom_angle_atom_site_label_1
 _geom_angle_atom_site_label_2
 _geom_angle_atom_site_label_3
 _geom_angle
 _geom_angle_site_symmetry_1
 _geom_angle_site_symmetry_3
 _geom_angle_publ_flag
N008 Fe00 N008 74.95(11) . 2_556 ?
N008 Fe00 Cl0A 162.83(7) . 6 ?
N008 Fe00 Cl0A 94.15(6) 2_556 6 ?
N008 Fe00 Cl0A 94.15(6) . 5_656 ?
N008 Fe00 Cl0A 162.83(7) 2_556 5_656 ?
Cl0A Fe00 Cl0A 99.28(5) 6 5_656 ?
N008 Fe00 Cl0A 84.29(8) . 2_556 ?
N008 Fe00 Cl0A 94.83(8) 2_556 2_556 ?
Cl0A Fe00 Cl0A 83.46(4) 6 2_556 ?
Cl0A Fe00 Cl0A 97.26(4) 5_656 2_556 ?
N008 Fe00 Cl0A 94.83(8) . . ?
N008 Fe00 Cl0A 84.29(8) 2_556 . ?
Cl0A Fe00 Cl0A 97.26(4) 6 . ?
Cl0A Fe00 Cl0A 83.46(4) 5_656 . ?
Cl0A Fe00 Cl0A 178.89(4) 2_556 . ?
C004 N008 C00C 120.0 . . ?
C004 N008 Fe00 116.26(11) . . ?
C00C N008 Fe00 123.36(11) . . ?
C006 C004 N008 120.0 . . ?
C006 C004 C004 123.8 . 2_556 ?
N008 C004 C004 116.2 . 2_556 ?
C00G C006 C004 120.0 . . ?
C00G C006 H006 120.0 . . ?
C004 C006 H006 120.0 . . ?
C006 C00G C00B 120.0 . . ?
C006 C00G H00G 120.0 . . ?
C00B C00G H00G 120.0 . . ?
C00G C00B C00C 120.0 . . ?
C00G C00B H00B 120.0 . . ?
C00C C00B H00B 120.0 . . ?
C00B C00C N008 120.0 . . ?
C00B C00C H00C 120.0 . . ?
N008 C00C H00C 120.0 . . ?
Fe00 Cl0A Fe00 96.54(4) 5_656 . ?
 
_refine_diff_density_max    0.750
_refine_diff_density_min   -0.970
_refine_diff_density_rms    0.174

_shelx_res_file
;

    ZHL_tw.res created by SHELXL-2014/7

TITL zhl_a.res in I2/a
REM Old TITL ZHL in I2/a
REM SHELXT solution in I2/a
REM R1 0.247, Rweak 0.021, Alpha 0.101, Orientation as input
REM Formula found by SHELXT: C26 N6 Cl4 I
CELL 0.71073 6.9504 9.1243 16.5249 90 90.067 90
ZERR 4 0.0008 0.001 0.0025 0 0.006 0
LATT 2
SYMM 0.5-X,+Y,-Z
SFAC C H Cl Fe N
UNIT 40 32 8 4 8

L.S. 20
PLAN  20
SIZE 0.2 0.2 0.15
TEMP 21.65
BOND $H
LIST 4
fmap 2
acta
REM <olex2.extras>
REM <HklSrc "%.\\ZHL_tw.hkl">
REM </olex2.extras>

WGHT    0.091400    0.532700
BASF   0.56525
FVAR       9.74280
FE00  4    0.250000    0.084384    0.500000    10.50000    0.04372    0.02354 =
         0.03495    0.00000   -0.01979    0.00000
AFIX  66
N008  5    0.323986    0.272904    0.573521    11.00000    0.03843    0.03118 =
         0.02550    0.00086   -0.00871   -0.00496
C004  1    0.285340    0.409488    0.539980    11.00000    0.02954    0.02622 =
         0.04055   -0.00231   -0.00323   -0.00147
C006  1    0.309111    0.535523    0.586171    11.00000    0.03886    0.03678 =
         0.05087   -0.01415   -0.00178   -0.00479
AFIX  43
H006  2    0.283254    0.626906    0.563730    11.00000   -1.20000
AFIX  65
C00G  1    0.371529    0.524976    0.665902    11.00000    0.03998    0.06152 =
         0.05348   -0.02301   -0.00298   -0.00730
AFIX  43
H00G  2    0.387434    0.609302    0.696807    11.00000   -1.20000
AFIX  65
C00B  1    0.410177    0.388393    0.699444    11.00000    0.04821    0.06006 =
         0.03531   -0.00823   -0.01185   -0.01340
AFIX  43
H00B  2    0.451939    0.381337    0.752790    11.00000   -1.20000
AFIX  65
C00C  1    0.386406    0.262357    0.653254    11.00000    0.04870    0.04550 =
         0.03525   -0.00057   -0.01411   -0.01040
AFIX  43
H00C  2    0.412264    0.170974    0.675696    11.00000   -1.20000
AFIX   0
CL0A  3    0.577121    0.087207    0.415394    11.00000    0.04314    0.03305 =
         0.03824    0.00938   -0.01338    0.00245
HKLF 5

REM  zhl_a.res in I2/a
REM R1 =  0.0519 for    1066 Fo > 4sig(Fo)  and  0.0579 for all    1201 data
REM     58 parameters refined using      0 restraints

END

WGHT      0.0926      0.4789

REM Highest difference peak  0.750,  deepest hole -0.970,  1-sigma level  0.174
Q1    1   0.8413  0.0788  0.3677  11.00000  0.05    0.75
Q2    1   0.4689  0.0865  0.4297  11.00000  0.05    0.71
Q3    1   0.4010  0.0882  0.4567  11.00000  0.05    0.70
Q4    1   0.1510  0.2492  0.6187  11.00000  0.05    0.62
Q5    1   0.2469  0.4148  0.7422  11.00000  0.05    0.50
Q6    1   0.6692  0.0869  0.4109  11.00000  0.05    0.49
Q7    1   0.3324  0.2835  0.6419  11.00000  0.05    0.49
Q8    1   0.3140  0.0771  0.7191  11.00000  0.05    0.48
Q9    1   0.4333 -0.0676  0.4520  11.00000  0.05    0.48
Q10   1   0.2738  0.0912  0.7137  11.00000  0.05    0.45
Q11   1   0.7338  0.0923  0.3813  11.00000  0.05    0.43
Q12   1   0.3365  0.4186  0.6994  11.00000  0.05    0.40
Q13   1   0.4882  0.2344  0.5403  11.00000  0.05    0.40
Q14   1   0.1292  0.5795  0.6114  11.00000  0.05    0.37
Q15   1   0.4978  0.0939  0.6649  11.00000  0.05    0.37
Q16   1   0.5005  0.0999  0.7154  11.00000  0.05    0.36
Q17   1   0.5545  0.4197  0.6558  11.00000  0.05    0.34
Q18   1   0.2580  0.6854  0.7114  11.00000  0.05    0.32
Q19   1   0.3327  0.7606  0.7018  11.00000  0.05    0.32
Q20   1   0.2957  0.7412  0.7464  11.00000  0.05    0.31
;
_shelx_res_checksum   89070

_shelx_hkl_file
;
  -2   0   0  676831   18099  -2
   2   0   0  676831   18099   1
  -4   0   0    2876     216  -2
   4   0   0    2876     216   1
  -6   0   0  318047   12494  -2
   6   0   0  318047   12494   1
  -8   0   0     448     832  -2
   8   0   0     448     832   1
  -1  -1   0 1139432   45918  -2
   1   1   0 1139432   45918   1
  -3  -1   0  243312    5034  -2
   3   1   0  243312    5034   1
  -5  -1   0     207     189  -2
   5   1   0     207     189   1
  -7  -1   0    4767    2218  -2
   7   1   0    4767    2218   1
  -9  -1   0    3649     811  -2
   9   1   0    3649     811   1
   0  -2   0 1119226   63711  -2
   0   2   0 1119226   63711   1
  -2  -2   0   62040    1598  -2
   2   2   0   62040    1598   1
  -4  -2   0   50369    1202  -2
   4   2   0   50369    1202   1
  -6  -2   0   89402    2617  -2
   6   2   0   89402    2617   1
  -8  -2   0    -130     491  -2
   8   2   0    -130     491   1
  -1  -3   0    1194     110  -2
   1   3   0    1194     110   1
  -3  -3   0 1582734   39816  -2
   3   3   0 1582734   39816   1
  -5  -3   0  105490    3761  -2
   5   3   0  105490    3761   1
  -7  -3   0   40805    2776  -2
   7   3   0   40805    2776   1
   0  -4   0  262138   10966  -2
   0   4   0  262138   10966   1
  -2  -4   0    1506     243  -2
   2   4   0    1506     243   1
  -4  -4   0  106108    3836  -2
   4   4   0  106108    3836   1
  -6  -4   0  170727    6876  -2
   6   4   0  170727    6876   1
  -8  -4   0      38     617  -2
   8   4   0      38     617   1
  -1  -5   0   45091    1680  -2
   1   5   0   45091    1680   1
  -3  -5   0  156924    4710  -2
   3   5   0  156924    4710   1
  -5  -5   0     555     348  -2
   5   5   0     555     348   1
  -7  -5   0    7145    1541  -2
   7   5   0    7145    1541   1
   0  -6   0 1770123   71587  -2
   0   6   0 1770123   71587   1
  -2  -6   0   89034    2766  -2
   2   6   0   89034    2766   1
  -4  -6   0   36644    1774  -2
   4   6   0   36644    1774   1
  -6  -6   0  175796    7378  -2
   6   6   0  175796    7378   1
  -1  -7   0  212257    7277  -2
   1   7   0  212257    7277   1
  -3  -7   0  132909    5216  -2
   3   7   0  132909    5216   1
  -5  -7   0    1544    1135  -2
   5   7   0    1544    1135   1
  -7  -7   0     886     404  -2
   7   7   0     886     404   1
   0  -8   0   22792    1386  -2
   0   8   0   22792    1386   1
  -2  -8   0   12737    1165  -2
   2   8   0   12737    1165   1
  -4  -8   0   26852    1401  -2
   4   8   0   26852    1401   1
  -6  -8   0    9053    1682  -2
   6   8   0    9053    1682   1
  -1  -9   0   80673    3867  -2
   1   9   0   80673    3867   1
  -3  -9   0  320209   14718  -2
   3   9   0  320209   14718   1
  -5  -9   0    1466     329  -2
   5   9   0    1466     329   1
   0 -10   0  115936    5891  -2
   0  10   0  115936    5891   1
  -2 -10   0    3718    1681  -2
   2  10   0    3718    1681   1
  -4 -10   0    4497    1045  -2
   4  10   0    4497    1045   1
  -1 -11   0   10310    2190  -2
   1  11   0   10310    2190   1
  -3 -11   0    8489     811  -2
   3  11   0    8489     811   1
   8  -1   1    1608     908  -2
  -8   1   1    1608     908   1
   6  -1   1  243665    6508  -2
  -6   1   1  243665    6508   1
   4  -1   1  222856    6417  -2
  -4   1   1  222856    6417   1
   2  -1   1  127426    3336  -2
  -2   1   1  127426    3336   1
   0  -1   1  357894   16496  -2
   0   1   1  357894   16496   1
  -2  -1   1  176782    5797  -2
   2   1   1  176782    5797   1
  -4  -1   1  146831    4624  -2
   4   1   1  146831    4624   1
  -6  -1   1  264676    7056  -2
   6   1   1  264676    7056   1
  -8  -1   1    2990    1091  -2
   8   1   1    2990    1091   1
   7  -2   1   46638    4203  -2
  -7   2   1   46638    4203   1
   5  -2   1   35705    1645  -2
  -5   2   1   35705    1645   1
   3  -2   1  918902   20579  -2
  -3   2   1  918902   20579   1
   1  -2   1  435018   22905  -2
  -1   2   1  435018   22905   1
  -1  -2   1  424185   15278  -2
   1   2   1  424185   15278   1
  -3  -2   1  954333   22216  -2
   3   2   1  954333   22216   1
  -5  -2   1   44728    2107  -2
   5   2   1   44728    2107   1
  -7  -2   1   33982    2952  -2
   7   2   1   33982    2952   1
   8  -3   1      96    1040  -2
  -8   3   1      96    1040   1
   6  -3   1    1077     720  -2
  -6   3   1    1077     720   1
   4  -3   1    5503     412  -2
  -4   3   1    5503     412   1
   2  -3   1    4113     306  -2
  -2   3   1    4113     306   1
   0  -3   1   10666     393  -2
   0   3   1   10666     393   1
  -2  -3   1    3849     252  -2
   2   3   1    3849     252   1
  -4  -3   1    4151     424  -2
   4   3   1    4151     424   1
  -6  -3   1     651     227  -2
   6   3   1     651     227   1
  -8  -3   1    -572    1428  -2
   8   3   1    -572    1428   1
   7  -4   1   24175    4050  -2
  -7   4   1   24175    4050   1
   5  -4   1   19536    1350  -2
  -5   4   1   19536    1350   1
   3  -4   1  569597   16537  -2
  -3   4   1  569597   16537   1
   1  -4   1  254121   23887  -2
  -1   4   1  254121   23887   1
  -1  -4   1  264389    8101  -2
   1   4   1  264389    8101   1
  -3  -4   1  614306   17895  -2
   3   4   1  614306   17895   1
  -5  -4   1   15417     733  -2
   5   4   1   15417     733   1
  -7  -4   1   16371    1794  -2
   7   4   1   16371    1794   1
   8  -5   1     466    1270  -2
  -8   5   1     466    1270   1
   6  -5   1   91811    3622  -2
  -6   5   1   91811    3622   1
   4  -5   1   17074     944  -2
  -4   5   1   17074     944   1
   2  -5   1   99878    3441  -2
  -2   5   1   99878    3441   1
   0  -5   1 1277455   41867  -2
   0   5   1 1277455   41867   1
  -2  -5   1  121024    5669  -2
   2   5   1  121024    5669   1
  -4  -5   1   11050    1502  -2
   4   5   1   11050    1502   1
  -6  -5   1   86067    3443  -2
   6   5   1   86067    3443   1
  -8  -5   1     434     347  -2
   8   5   1     434     347   1
   7  -6   1   -1320    8326  -2
  -7   6   1   -1320    8326   1
   5  -6   1    4014     507  -2
  -5   6   1    4014     507   1
   3  -6   1    4061     438  -2
  -3   6   1    4061     438   1
   1  -6   1   14880    1627  -2
  -1   6   1   14880    1627   1
  -1  -6   1   18345     945  -2
   1   6   1   18345     945   1
  -3  -6   1    1394    2069  -2
   3   6   1    1394    2069   1
  -5  -6   1    1555     947  -2
   5   6   1    1555     947   1
  -7  -6   1     742    1197  -2
   7   6   1     742    1197   1
   6  -7   1   78463    4842  -2
  -6   7   1   78463    4842   1
   4  -7   1   77242   12948  -2
  -4   7   1   77242   12948   1
   2  -7   1    9533    2164  -2
  -2   7   1    9533    2164   1
   0  -7   1  237050    7398  -2
   0   7   1  237050    7398   1
  -2  -7   1   13979    1041  -2
   2   7   1   13979    1041   1
  -4  -7   1   49898    4339  -2
   4   7   1   49898    4339   1
  -6  -7   1   81181    3778  -2
   6   7   1   81181    3778   1
   5  -8   1   10431    2800  -2
  -5   8   1   10431    2800   1
   3  -8   1  255440   13029  -2
  -3   8   1  255440   13029   1
   1  -8   1   85196    3868  -2
  -1   8   1   85196    3868   1
  -1  -8   1  104093    5465  -2
   1   8   1  104093    5465   1
  -3  -8   1  206902   10761  -2
   3   8   1  206902   10761   1
  -5  -8   1   20812    1531  -2
   5   8   1   20812    1531   1
   4  -9   1     905     850  -2
  -4   9   1     905     850   1
   2  -9   1    7184    1296  -2
  -2   9   1    7184    1296   1
   0  -9   1    2755     669  -2
   0   9   1    2755     669   1
  -2  -9   1   10212    1072  -2
   2   9   1   10212    1072   1
  -4  -9   1     179    1420  -2
   4   9   1     179    1420   1
   3 -10   1   69900    4920  -2
  -3  10   1   69900    4920   1
   1 -10   1   23981    2577  -2
  -1  10   1   23981    2577   1
  -1 -10   1   17875    2537  -2
   1  10   1   17875    2537   1
  -3 -10   1   67609    4281  -2
   3  10   1   67609    4281   1
   2 -11   1   17659    2668  -2
  -2  11   1   17659    2668   1
   0 -11   1  160639    7143  -2
   0  11   1  160639    7143   1
  -2 -11   1   24520    2305  -2
   2  11   1   24520    2305   1
   8   0   2   16813    2020  -2
  -8   0   2   16813    2020   1
   6   0   2   96288    4264  -2
  -6   0   2   96288    4264   1
   4   0   2  589516   28257  -2
  -4   0   2  589516   28257   1
   2   0   2 3016342  287452  -2
  -2   0   2 3016342  287452   1
   0   0   2 2212366  182245  -2
   0   0   2 2212366  182245   1
  -2   0   2 5989114  445213  -2
   2   0   2 5989114  445213   1
  -4   0   2  487358   15046  -2
   4   0   2  487358   15046   1
  -6   0   2  103108    4533  -2
   6   0   2  103108    4533   1
  -8   0   2   17312    1472  -2
   8   0   2   17312    1472   1
   7  -1   2   10720    1289  -2
  -7   1   2   10720    1289   1
   5  -1   2   13782    1057  -2
  -5   1   2   13782    1057   1
   3  -1   2  537731   12760  -2
  -3   1   2  537731   12760   1
   1  -1   2  220225    6479  -2
  -1   1   2  220225    6479   1
  -1  -1   2  247376    5755  -2
   1   1   2  247376    5755   1
  -3  -1   2  764466   16874  -2
   3   1   2  764466   16874   1
  -5  -1   2   18084     735  -2
   5   1   2   18084     735   1
  -7  -1   2    9692    1585  -2
   7   1   2    9692    1585   1
   8  -2   2    1954     938  -2
  -8   2   2    1954     938   1
   6  -2   2   49377    2065  -2
  -6   2   2   49377    2065   1
   4  -2   2  150172    4248  -2
  -4   2   2  150172    4248   1
   2  -2   2   98237    3189  -2
  -2   2   2   98237    3189   1
   0  -2   2  326758    7896  -2
   0   2   2  326758    7896   1
  -2  -2   2  140142    4921  -2
   2   2   2  140142    4921   1
  -4  -2   2  119002    3493  -2
   4   2   2  119002    3493   1
  -6  -2   2   60993    2156  -2
   6   2   2   60993    2156   1
  -8  -2   2    3817     641  -2
   8   2   2    3817     641   1
   7  -3   2   79722    3144  -2
  -7   3   2   79722    3144   1
   5  -3   2   83379    7004  -2
  -5   3   2   83379    7004   1
   3  -3   2 1131925   28735  -2
  -3   3   2 1131925   28735   1
   1  -3   2  985882  271146  -2
  -1   3   2  985882  271146   1
  -1  -3   2  979216   77778  -2
   1   3   2  979216   77778   1
  -3  -3   2  924675   31245  -2
   3   3   2  924675   31245   1
  -5  -3   2  126654    5086  -2
   5   3   2  126654    5086   1
  -7  -3   2   52749    5139  -2
   7   3   2   52749    5139   1
   8  -4   2    3971    5402  -2
  -8   4   2    3971    5402   1
   6  -4   2   43602    3437  -2
  -6   4   2   43602    3437   1
   4  -4   2  219956    7409  -2
  -4   4   2  219956    7409   1
   2  -4   2   85704    6479  -2
  -2   4   2   85704    6479   1
   0  -4   2  230707    6322  -2
   0   4   2  230707    6322   1
  -2  -4   2   82776    2952  -2
   2   4   2   82776    2952   1
  -4  -4   2  138452    6578  -2
   4   4   2  138452    6578   1
  -6  -4   2   65384    3873  -2
   6   4   2   65384    3873   1
  -8  -4   2   11448    3353  -2
   8   4   2   11448    3353   1
   7  -5   2   15471    1995  -2
  -7   5   2   15471    1995   1
   5  -5   2    7057    1551  -2
  -5   5   2    7057    1551   1
   3  -5   2   66399    2434  -2
  -3   5   2   66399    2434   1
   1  -5   2  129636   14474  -2
  -1   5   2  129636   14474   1
  -1  -5   2  128916    5387  -2
   1   5   2  128916    5387   1
  -3  -5   2   75262    2693  -2
   3   5   2   75262    2693   1
  -5  -5   2   10094     781  -2
   5   5   2   10094     781   1
  -7  -5   2    9088     702  -2
   7   5   2    9088     702   1
   6  -6   2   68679    3196  -2
  -6   6   2   68679    3196   1
   4  -6   2  226420   11535  -2
  -4   6   2  226420   11535   1
   2  -6   2  296393   14505  -2
  -2   6   2  296393   14505   1
   0  -6   2  813601   19858  -2
   0   6   2  813601   19858   1
  -2  -6   2  385952   16774  -2
   2   6   2  385952   16774   1
  -4  -6   2  134663   12051  -2
   4   6   2  134663   12051   1
  -6  -6   2   77375    4302  -2
   6   6   2   77375    4302   1
   7  -7   2    3449    1536  -2
  -7   7   2    3449    1536   1
   5  -7   2    9521    4689  -2
  -5   7   2    9521    4689   1
   3  -7   2  185169    9528  -2
  -3   7   2  185169    9528   1
   1  -7   2   61680    2660  -2
  -1   7   2   61680    2660   1
  -1  -7   2   59694    2323  -2
   1   7   2   59694    2323   1
  -3  -7   2  229839   10734  -2
   3   7   2  229839   10734   1
  -5  -7   2   27271    4555  -2
   5   7   2   27271    4555   1
  -7  -7   2    1876    3194  -2
   7   7   2    1876    3194   1
   6  -8   2   11275     996  -2
  -6   8   2   11275     996   1
   4  -8   2   13290    2999  -2
  -4   8   2   13290    2999   1
   2  -8   2    9285     714  -2
  -2   8   2    9285     714   1
   0  -8   2   69171    2864  -2
   0   8   2   69171    2864   1
  -2  -8   2    7584     465  -2
   2   8   2    7584     465   1
  -4  -8   2    8777    1127  -2
   4   8   2    8777    1127   1
  -6  -8   2   15520    1244  -2
   6   8   2   15520    1244   1
   5  -9   2   33850    2171  -2
  -5   9   2   33850    2171   1
   3  -9   2  159876    7604  -2
  -3   9   2  159876    7604   1
   1  -9   2  125315   22286  -2
  -1   9   2  125315   22286   1
  -1  -9   2   99496    5483  -2
   1   9   2   99496    5483   1
  -3  -9   2  188738    8330  -2
   3   9   2  188738    8330   1
  -5  -9   2   49146    8387  -2
   5   9   2   49146    8387   1
   4 -10   2   25729    5627  -2
  -4  10   2   25729    5627   1
   2 -10   2   15752    2189  -2
  -2  10   2   15752    2189   1
   0 -10   2   59541    2741  -2
   0  10   2   59541    2741   1
  -2 -10   2   26668    2273  -2
   2  10   2   26668    2273   1
  -4 -10   2   11355    3841  -2
   4  10   2   11355    3841   1
   3 -11   2    6361     960  -2
  -3  11   2    6361     960   1
   1 -11   2    5637    1387  -2
  -1  11   2    5637    1387   1
  -1 -11   2    5396     834  -2
   1  11   2    5396     834   1
  -3 -11   2    7389    2113  -2
   3  11   2    7389    2113   1
   8  -1   3   21934    1739  -2
  -8   1   3   21934    1739   1
   6  -1   3   80328    2811  -2
  -6   1   3   80328    2811   1
   4  -1   3  662873   13882  -2
  -4   1   3  662873   13882   1
   2  -1   3  229716    7635  -2
  -2   1   3  229716    7635   1
   0  -1   3 1237708   57505  -2
   0   1   3 1237708   57505   1
  -2  -1   3  370421   11933  -2
   2   1   3  370421   11933   1
  -4  -1   3  578291   12588  -2
   4   1   3  578291   12588   1
  -6  -1   3   58396    2463  -2
   6   1   3   58396    2463   1
  -8  -1   3   28319    2659  -2
   8   1   3   28319    2659   1
   7  -2   3  136081    5872  -2
  -7   2   3  136081    5872   1
   5  -2   3   83560    4890  -2
  -5   2   3   83560    4890   1
   3  -2   3   96968    2278  -2
  -3   2   3   96968    2278   1
   1  -2   3 1053930   49035  -2
  -1   2   3 1053930   49035   1
  -1  -2   3  766881   61005  -2
   1   2   3  766881   61005   1
  -3  -2   3   87722    2063  -2
   3   2   3   87722    2063   1
  -5  -2   3  124745    5049  -2
   5   2   3  124745    5049   1
  -7  -2   3   83622    8694  -2
   7   2   3   83622    8694   1
   8  -3   3    1760    2020  -2
  -8   3   3    1760    2020   1
   6  -3   3    1829     480  -2
  -6   3   3    1829     480   1
   4  -3   3    5909     510  -2
  -4   3   3    5909     510   1
   2  -3   3   21476     872  -2
  -2   3   3   21476     872   1
   0  -3   3   18980     499  -2
   0   3   3   18980     499   1
  -2  -3   3   15747     989  -2
   2   3   3   15747     989   1
  -4  -3   3    5002     295  -2
   4   3   3    5002     295   1
  -6  -3   3    2693     357  -2
   6   3   3    2693     357   1
  -8  -3   3     633    1445  -2
   8   3   3     633    1445   1
   7  -4   3   79071    3771  -2
  -7   4   3   79071    3771   1
   5  -4   3   83693   11090  -2
  -5   4   3   83693   11090   1
   3  -4   3  156300    9890  -2
  -3   4   3  156300    9890   1
   1  -4   3  332871   11103  -2
  -1   4   3  332871   11103   1
  -1  -4   3  282466   15172  -2
   1   4   3  282466   15172   1
  -3  -4   3  183897    5948  -2
   3   4   3  183897    5948   1
  -5  -4   3  163322   13092  -2
   5   4   3  163322   13092   1
  -7  -4   3   49217    4147  -2
   7   4   3   49217    4147   1
   8  -5   3    2457     656  -2
  -8   5   3    2457     656   1
   6  -5   3   36091    2608  -2
  -6   5   3   36091    2608   1
   4  -5   3  287951   14395  -2
  -4   5   3  287951   14395   1
   2  -5   3  362321   16696  -2
  -2   5   3  362321   16696   1
   0  -5   3  119065    3489  -2
   0   5   3  119065    3489   1
  -2  -5   3  447700   18961  -2
   2   5   3  447700   18961   1
  -4  -5   3  182174    9866  -2
   4   5   3  182174    9866   1
  -6  -5   3   38606    1890  -2
   6   5   3   38606    1890   1
  -8  -5   3    3532    4197  -2
   8   5   3    3532    4197   1
   7  -6   3    2338     744  -2
  -7   6   3    2338     744   1
   5  -6   3    -257    1524  -2
  -5   6   3    -257    1524   1
   3  -6   3     535    2375  -2
  -3   6   3     535    2375   1
   1  -6   3    3221     304  -2
  -1   6   3    3221     304   1
  -1  -6   3    3076     216  -2
   1   6   3    3076     216   1
  -3  -6   3    1431     446  -2
   3   6   3    1431     446   1
  -5  -6   3     598     982  -2
   5   6   3     598     982   1
  -7  -6   3    7601   12914  -2
   7   6   3    7601   12914   1
   6  -7   3   15720    3141  -2
  -6   7   3   15720    3141   1
   4  -7   3  155925   23970  -2
  -4   7   3  155925   23970   1
   2  -7   3   78069    4536  -2
  -2   7   3   78069    4536   1
   0  -7   3   78416    2689  -2
   0   7   3   78416    2689   1
  -2  -7   3  104745    6006  -2
   2   7   3  104745    6006   1
  -4  -7   3  106947    4921  -2
   4   7   3  106947    4921   1
  -6  -7   3   13631    2093  -2
   6   7   3   13631    2093   1
   5  -8   3    9816    1562  -2
  -5   8   3    9816    1562   1
   3  -8   3   46425    2641  -2
  -3   8   3   46425    2641   1
   1  -8   3  307491   20364  -2
  -1   8   3  307491   20364   1
  -1  -8   3  251615    9376  -2
   1   8   3  251615    9376   1
  -3  -8   3   36310    4822  -2
   3   8   3   36310    4822   1
  -5  -8   3   10053     864  -2
   5   8   3   10053     864   1
   4  -9   3   11104    1296  -2
  -4   9   3   11104    1296   1
   2  -9   3    2725     900  -2
  -2   9   3    2725     900   1
   0  -9   3    5589     367  -2
   0   9   3    5589     367   1
  -2  -9   3    1448     843  -2
   2   9   3    1448     843   1
  -4  -9   3   15014    1815  -2
   4   9   3   15014    1815   1
   3 -10   3   19756    2454  -2
  -3  10   3   19756    2454   1
   1 -10   3   70051   17878  -2
  -1  10   3   70051   17878   1
  -1 -10   3   50473    4214  -2
   1  10   3   50473    4214   1
  -3 -10   3   24013    3568  -2
   3  10   3   24013    3568   1
   2 -11   3   47115    3201  -2
  -2  11   3   47115    3201   1
   0 -11   3   14195    1776  -2
   0  11   3   14195    1776   1
  -2 -11   3   79010    3830  -2
   2  11   3   79010    3830   1
   8   0   4   33869    8208  -2
  -8   0   4   33869    8208   1
   6   0   4  108653    9848  -2
  -6   0   4  108653    9848   1
   4   0   4  609175   16471  -2
  -4   0   4  609175   16471   1
   2   0   4  632158   29838  -2
  -2   0   4  632158   29838   1
   0   0   4   37739    1941  -2
   0   0   4   37739    1941   1
  -2   0   4  936313   93075  -2
   2   0   4  936313   93075   1
  -4   0   4  647583   18582  -2
   4   0   4  647583   18582   1
  -6   0   4  151683    7448  -2
   6   0   4  151683    7448   1
  -8   0   4   40606    4673  -2
   8   0   4   40606    4673   1
   7  -1   4   30470    1614  -2
  -7   1   4   30470    1614   1
   5  -1   4  161445   20189  -2
  -5   1   4  161445   20189   1
   3  -1   4   68066    2518  -2
  -3   1   4   68066    2518   1
   1  -1   4  544457   45817  -2
  -1   1   4  544457   45817   1
  -1  -1   4  456813   46165  -2
   1   1   4  456813   46165   1
  -3  -1   4  110794    3738  -2
   3   1   4  110794    3738   1
  -5  -1   4  209741    9029  -2
   5   1   4  209741    9029   1
  -7  -1   4   20600    2288  -2
   7   1   4   20600    2288   1
   8  -2   4   11927    1344  -2
  -8   2   4   11927    1344   1
   6  -2   4   11549    2264  -2
  -6   2   4   11549    2264   1
   4  -2   4  141920    4494  -2
  -4   2   4  141920    4494   1
   2  -2   4  143726    4103  -2
  -2   2   4  143726    4103   1
   0  -2   4   66961    1791  -2
   0   2   4   66961    1791   1
  -2  -2   4  169098    3864  -2
   2   2   4  169098    3864   1
  -4  -2   4  103638    2752  -2
   4   2   4  103638    2752   1
  -6  -2   4   17259    1185  -2
   6   2   4   17259    1185   1
  -8  -2   4   17946    1398  -2
   8   2   4   17946    1398   1
   7  -3   4  122412    8095  -2
  -7   3   4  122412    8095   1
   5  -3   4  129186    8807  -2
  -5   3   4  129186    8807   1
   3  -3   4   33351    1109  -2
  -3   3   4   33351    1109   1
   1  -3   4 1739629  532707  -2
  -1   3   4 1739629  532707   1
  -1  -3   4 3000665  171030  -2
   1   3   4 3000665  171030   1
  -3  -3   4   27526    1090  -2
   3   3   4   27526    1090   1
  -5  -3   4  190345    7649  -2
   5   3   4  190345    7649   1
  -7  -3   4   84895    5372  -2
   7   3   4   84895    5372   1
   8  -4   4    4476    3400  -2
  -8   4   4    4476    3400   1
   6  -4   4    5221    1360  -2
  -6   4   4    5221    1360   1
   4  -4   4  108293    7541  -2
  -4   4   4  108293    7541   1
   2  -4   4  208482    6752  -2
  -2   4   4  208482    6752   1
   0  -4   4  411641   10553  -2
   0   4   4  411641   10553   1
  -2  -4   4  233911    6114  -2
   2   4   4  233911    6114   1
  -4  -4   4   77838    5025  -2
   4   4   4   77838    5025   1
  -6  -4   4    2264    1084  -2
   6   4   4    2264    1084   1
  -8  -4   4    8430    1474  -2
   8   4   4    8430    1474   1
   7  -5   4   13556    1303  -2
  -7   5   4   13556    1303   1
   5  -5   4   24362    1320  -2
  -5   5   4   24362    1320   1
   3  -5   4   27155    1632  -2
  -3   5   4   27155    1632   1
   1  -5   4  140328    4494  -2
  -1   5   4  140328    4494   1
  -1  -5   4  129011    3919  -2
   1   5   4  129011    3919   1
  -3  -5   4   36981    2724  -2
   3   5   4   36981    2724   1
  -5  -5   4   33306    2165  -2
   5   5   4   33306    2165   1
  -7  -5   4    7903     912  -2
   7   5   4    7903     912   1
   6  -6   4    9801     875  -2
  -6   6   4    9801     875   1
   4  -6   4  224124   24113  -2
  -4   6   4  224124   24113   1
   2  -6   4  373307   17948  -2
  -2   6   4  373307   17948   1
   0  -6   4   60618    1723  -2
   0   6   4   60618    1723   1
  -2  -6   4  488666   30145  -2
   2   6   4  488666   30145   1
  -4  -6   4  198863    8653  -2
   4   6   4  198863    8653   1
  -6  -6   4   15803    1249  -2
   6   6   4   15803    1249   1
   7  -7   4   13361    2657  -2
  -7   7   4   13361    2657   1
   5  -7   4   85524    7106  -2
  -5   7   4   85524    7106   1
   3  -7   4   18402    2500  -2
  -3   7   4   18402    2500   1
   1  -7   4  103703   15332  -2
  -1   7   4  103703   15332   1
  -1  -7   4   98810    5213  -2
   1   7   4   98810    5213   1
  -3  -7   4   30969    3461  -2
   3   7   4   30969    3461   1
  -5  -7   4  110183    9299  -2
   5   7   4  110183    9299   1
  -7  -7   4    7052     730  -2
   7   7   4    7052     730   1
   6  -8   4     128     640  -2
  -6   8   4     128     640   1
   4  -8   4   26951    5870  -2
  -4   8   4   26951    5870   1
   2  -8   4   37608    5861  -2
  -2   8   4   37608    5861   1
   0  -8   4   11157     473  -2
   0   8   4   11157     473   1
  -2  -8   4   48601    2911  -2
   2   8   4   48601    2911   1
  -4  -8   4   19710    3033  -2
   4   8   4   19710    3033   1
  -6  -8   4    8771   27336  -2
   6   8   4    8771   27336   1
   5  -9   4   45602    8803  -2
  -5   9   4   45602    8803   1
   3  -9   4   11409    2076  -2
  -3   9   4   11409    2076   1
   1  -9   4  197818   10016  -2
  -1   9   4  197818   10016   1
  -1  -9   4  151086    6639  -2
   1   9   4  151086    6639   1
  -3  -9   4   14947     935  -2
   3   9   4   14947     935   1
  -5  -9   4   65706    4101  -2
   5   9   4   65706    4101   1
   4 -10   4   24377    4673  -2
  -4  10   4   24377    4673   1
   2 -10   4   35131    3201  -2
  -2  10   4   35131    3201   1
   0 -10   4   17411    2972  -2
   0  10   4   17411    2972   1
  -2 -10   4   51609    5110  -2
   2  10   4   51609    5110   1
  -4 -10   4   18433    2398  -2
   4  10   4   18433    2398   1
   1 -11   4    5207    1312  -2
  -1  11   4    5207    1312   1
  -1 -11   4    2934     651  -2
   1  11   4    2934     651   1
   8  -1   5   26983    3245  -2
  -8   1   5   26983    3245   1
   6  -1   5   21733    3531  -2
  -6   1   5   21733    3531   1
   4  -1   5  743058   17364  -2
  -4   1   5  743058   17364   1
   2  -1   5  990912   22785  -2
  -2   1   5  990912   22785   1
   0  -1   5   36820    1044  -2
   0   1   5   36820    1044   1
  -2  -1   5 1249871   35451  -2
   2   1   5 1249871   35451   1
  -4  -1   5  533768   16903  -2
   4   1   5  533768   16903   1
  -6  -1   5   33391    1635  -2
   6   1   5   33391    1635   1
  -8  -1   5   22031     980  -2
   8   1   5   22031     980   1
   7  -2   5   83001    3818  -2
  -7   2   5   83001    3818   1
   5  -2   5  182640    5240  -2
  -5   2   5  182640    5240   1
   3  -2   5   18011     662  -2
  -3   2   5   18011     662   1
   1  -2   5  888647  109042  -2
  -1   2   5  888647  109042   1
  -1  -2   5  792553   31417  -2
   1   2   5  792553   31417   1
  -3  -2   5   14202     617  -2
   3   2   5   14202     617   1
  -5  -2   5  171860    4672  -2
   5   2   5  171860    4672   1
  -7  -2   5   54092    4385  -2
   7   2   5   54092    4385   1
   8  -3   5     770    1374  -2
  -8   3   5     770    1374   1
   6  -3   5    1220     571  -2
  -6   3   5    1220     571   1
   4  -3   5    3415     379  -2
  -4   3   5    3415     379   1
   2  -3   5   12648     465  -2
  -2   3   5   12648     465   1
   0  -3   5   11707     374  -2
   0   3   5   11707     374   1
  -2  -3   5   12659     374  -2
   2   3   5   12659     374   1
  -4  -3   5    3804     296  -2
   4   3   5    3804     296   1
  -6  -3   5     923     853  -2
   6   3   5     923     853   1
  -8  -3   5    1061     298  -2
   8   3   5    1061     298   1
   7  -4   5   64846    3540  -2
  -7   4   5   64846    3540   1
   5  -4   5  153521    6432  -2
  -5   4   5  153521    6432   1
   3  -4   5    1413     182  -2
  -3   4   5    1413     182   1
   1  -4   5  318029   23543  -2
  -1   4   5  318029   23543   1
  -1  -4   5  299914    9049  -2
   1   4   5  299914    9049   1
  -3  -4   5    1527     173  -2
   3   4   5    1527     173   1
  -5  -4   5  192140    5734  -2
   5   4   5  192140    5734   1
  -7  -4   5   43832    3280  -2
   7   4   5   43832    3280   1
   6  -5   5     252    1187  -2
  -6   5   5     252    1187   1
   4  -5   5  291101   10635  -2
  -4   5   5  291101   10635   1
   2  -5   5  283645    7908  -2
  -2   5   5  283645    7908   1
   0  -5   5   69334    2042  -2
   0   5   5   69334    2042   1
  -2  -5   5  308642    7313  -2
   2   5   5  308642    7313   1
  -4  -5   5  209056    9040  -2
   4   5   5  209056    9040   1
  -6  -5   5   11093    8791  -2
   6   5   5   11093    8791   1
   7  -6   5    2509    2493  -2
  -7   6   5    2509    2493   1
   5  -6   5    3505    5136  -2
  -5   6   5    3505    5136   1
   3  -6   5    2375     910  -2
  -3   6   5    2375     910   1
   1  -6   5    2450     254  -2
  -1   6   5    2450     254   1
  -1  -6   5    2596     334  -2
   1   6   5    2596     334   1
  -3  -6   5    4295     526  -2
   3   6   5    4295     526   1
  -5  -6   5    1462     943  -2
   5   6   5    1462     943   1
  -7  -6   5    2601     847  -2
   7   6   5    2601     847   1
   6  -7   5    1484    8322  -2
  -6   7   5    1484    8322   1
   4  -7   5  112093   21469  -2
  -4   7   5  112093   21469   1
   2  -7   5  194508    8245  -2
  -2   7   5  194508    8245   1
   0  -7   5   16731     608  -2
   0   7   5   16731     608   1
  -2  -7   5  204374    7434  -2
   2   7   5  204374    7434   1
  -4  -7   5   92437    7732  -2
   4   7   5   92437    7732   1
  -6  -7   5    2220    1327  -2
   6   7   5    2220    1327   1
   5  -8   5   74060    7861  -2
  -5   8   5   74060    7861   1
   3  -8   5    5977    1669  -2
  -3   8   5    5977    1669   1
   1  -8   5  225906   32848  -2
  -1   8   5  225906   32848   1
  -1  -8   5  247401    8795  -2
   1   8   5  247401    8795   1
  -3  -8   5    5139     805  -2
   3   8   5    5139     805   1
  -5  -8   5   50758    5767  -2
   5   8   5   50758    5767   1
   4  -9   5   11511    3521  -2
  -4   9   5   11511    3521   1
   2  -9   5    3865    1238  -2
  -2   9   5    3865    1238   1
   0  -9   5    3454     587  -2
   0   9   5    3454     587   1
  -2  -9   5    4586     453  -2
   2   9   5    4586     453   1
  -4  -9   5    9227    1966  -2
   4   9   5    9227    1966   1
   3 -10   5     636    2067  -2
  -3  10   5     636    2067   1
   1 -10   5   61646    6987  -2
  -1  10   5   61646    6987   1
  -1 -10   5   57914    3487  -2
   1  10   5   57914    3487   1
  -3 -10   5     793     687  -2
   3  10   5     793     687   1
   2 -11   5   28109    2083  -2
  -2  11   5   28109    2083   1
   0 -11   5    7254     864  -2
   0  11   5    7254     864   1
  -2 -11   5   38197    1980  -2
   2  11   5   38197    1980   1
   8   0   6  145724    8707  -2
  -8   0   6  145724    8707   1
   6   0   6    9098    1257  -2
  -6   0   6    9098    1257   1
   4   0   6  126766    3893  -2
  -4   0   6  126766    3893   1
   2   0   6  342859   12722  -2
  -2   0   6  342859   12722   1
   0   0   6   30853    1318  -2
   0   0   6   30853    1318   1
  -2   0   6  469268   19331  -2
   2   0   6  469268   19331   1
  -4   0   6  146872    4814  -2
   4   0   6  146872    4814   1
  -6   0   6   21869    1238  -2
   6   0   6   21869    1238   1
  -8   0   6  146531    8462  -2
   8   0   6  146531    8462   1
   7  -1   6   35619    3404  -2
  -7   1   6   35619    3404   1
   5  -1   6  111734    3632  -2
  -5   1   6  111734    3632   1
   3  -1   6   53591    1454  -2
  -3   1   6   53591    1454   1
   1  -1   6  227367    8885  -2
  -1   1   6  227367    8885   1
  -1  -1   6  241447    6582  -2
   1   1   6  241447    6582   1
  -3  -1   6   40675    1829  -2
   3   1   6   40675    1829   1
  -5  -1   6  122023    3626  -2
   5   1   6  122023    3626   1
  -7  -1   6   39102    2705  -2
   7   1   6   39102    2705   1
   8  -2   6   14836    1575  -2
  -8   2   6   14836    1575   1
   6  -2   6    3926     717  -2
  -6   2   6    3926     717   1
   4  -2   6   50998    1246  -2
  -4   2   6   50998    1246   1
   2  -2   6  245700    6112  -2
  -2   2   6  245700    6112   1
   0  -2   6    5602     222  -2
   0   2   6    5602     222   1
  -2  -2   6  261084    6171  -2
   2   2   6  261084    6171   1
  -4  -2   6   41678    1384  -2
   4   2   6   41678    1384   1
  -6  -2   6    3373    1250  -2
   6   2   6    3373    1250   1
  -8  -2   6   14880    1591  -2
   8   2   6   14880    1591   1
   7  -3   6   10021    1647  -2
  -7   3   6   10021    1647   1
   5  -3   6  320007   10719  -2
  -5   3   6  320007   10719   1
   3  -3   6   14595    1351  -2
  -3   3   6   14595    1351   1
   1  -3   6 1121656   31720  -2
  -1   3   6 1121656   31720   1
  -1  -3   6 1302981   36647  -2
   1   3   6 1302981   36647   1
  -3  -3   6   20309     699  -2
   3   3   6   20309     699   1
  -5  -3   6  270552    8819  -2
   5   3   6  270552    8819   1
  -7  -3   6   12931     696  -2
   7   3   6   12931     696   1
   8  -4   6    1485    1288  -2
  -8   4   6    1485    1288   1
   6  -4   6   13660    1950  -2
  -6   4   6   13660    1950   1
   4  -4   6  147973    5824  -2
  -4   4   6  147973    5824   1
   2  -4   6  327886   12340  -2
  -2   4   6  327886   12340   1
   0  -4   6     180      67  -2
   0   4   6     180      67   1
  -2  -4   6  365986    9343  -2
   2   4   6  365986    9343   1
  -4  -4   6  125884    3927  -2
   4   4   6  125884    3927   1
  -6  -4   6   10887     944  -2
   6   4   6   10887     944   1
  -8  -4   6    4118     482  -2
   8   4   6    4118     482   1
   7  -5   6    7227    1190  -2
  -7   5   6    7227    1190   1
   5  -5   6   50994    3398  -2
  -5   5   6   50994    3398   1
   3  -5   6    2553     558  -2
  -3   5   6    2553     558   1
   1  -5   6   90811    2815  -2
  -1   5   6   90811    2815   1
  -1  -5   6   95295    2474  -2
   1   5   6   95295    2474   1
  -3  -5   6    2906     600  -2
   3   5   6    2906     600   1
  -5  -5   6   59312    3207  -2
   5   5   6   59312    3207   1
  -7  -5   6    6665    1709  -2
   7   5   6    6665    1709   1
   6  -6   6   10455    7665  -2
  -6   6   6   10455    7665   1
   4  -6   6  134004    5406  -2
  -4   6   6  134004    5406   1
   2  -6   6  317982   14013  -2
  -2   6   6  317982   14013   1
   0  -6   6    3050     249  -2
   0   6   6    3050     249   1
  -2  -6   6  346924   10230  -2
   2   6   6  346924   10230   1
  -4  -6   6  161827    6845  -2
   4   6   6  161827    6845   1
  -6  -6   6    5024    3816  -2
   6   6   6    5024    3816   1
   5  -7   6   34976    2112  -2
  -5   7   6   34976    2112   1
   3  -7   6   25808    1992  -2
  -3   7   6   25808    1992   1
   1  -7   6   74668    3894  -2
  -1   7   6   74668    3894   1
  -1  -7   6   77148    2459  -2
   1   7   6   77148    2459   1
  -3  -7   6   24094    1479  -2
   3   7   6   24094    1479   1
  -5  -7   6   41717    3126  -2
   5   7   6   41717    3126   1
   6  -8   6     203     896  -2
  -6   8   6     203     896   1
   4  -8   6   14501    1559  -2
  -4   8   6   14501    1559   1
   2  -8   6   55467    3073  -2
  -2   8   6   55467    3073   1
   0  -8   6     529    1460  -2
   0   8   6     529    1460   1
  -2  -8   6   42616    2959  -2
   2   8   6   42616    2959   1
  -4  -8   6   15846    2359  -2
   4   8   6   15846    2359   1
  -6  -8   6     264     255  -2
   6   8   6     264     255   1
   5  -9   6   49383    3233  -2
  -5   9   6   49383    3233   1
   3  -9   6    1908     709  -2
  -3   9   6    1908     709   1
   1  -9   6  121603    5427  -2
  -1   9   6  121603    5427   1
  -1  -9   6  133046    4563  -2
   1   9   6  133046    4563   1
  -3  -9   6    2182    1551  -2
   3   9   6    2182    1551   1
  -5  -9   6   52454    2504  -2
   5   9   6   52454    2504   1
   4 -10   6   16389    1729  -2
  -4  10   6   16389    1729   1
   2 -10   6   40722    4656  -2
  -2  10   6   40722    4656   1
   0 -10   6     104    1777  -2
   0  10   6     104    1777   1
  -2 -10   6   50692    4112  -2
   2  10   6   50692    4112   1
  -4 -10   6   18577    1081  -2
   4  10   6   18577    1081   1
   1 -11   6    8071     724  -2
  -1  11   6    8071     724   1
  -1 -11   6    8514    2369  -2
   1  11   6    8514    2369   1
   8  -1   7   49964    4267  -2
  -8   1   7   49964    4267   1
   6  -1   7    1035    1976  -2
  -6   1   7    1035    1976   1
   4  -1   7  198338    7860  -2
  -4   1   7  198338    7860   1
   2  -1   7 1434733   44948  -2
  -2   1   7 1434733   44948   1
   0  -1   7  107855    2915  -2
   0   1   7  107855    2915   1
  -2  -1   7 1151165   42421  -2
   2   1   7 1151165   42421   1
  -4  -1   7  241058    6277  -2
   4   1   7  241058    6277   1
  -6  -1   7     920     245  -2
   6   1   7     920     245   1
  -8  -1   7   33096    1452  -2
   8   1   7   33096    1452   1
   7  -2   7   37311    2728  -2
  -7   2   7   37311    2728   1
   5  -2   7  342377   10528  -2
  -5   2   7  342377   10528   1
   3  -2   7   19372     930  -2
  -3   2   7   19372     930   1
   1  -2   7  763363   23407  -2
  -1   2   7  763363   23407   1
  -1  -2   7  811383   21615  -2
   1   2   7  811383   21615   1
  -3  -2   7   26565     779  -2
   3   2   7   26565     779   1
  -5  -2   7  246517   11018  -2
   5   2   7  246517   11018   1
  -7  -2   7   31726    2096  -2
   7   2   7   31726    2096   1
   8  -3   7     703    1729  -2
  -8   3   7     703    1729   1
   6  -3   7    4090    1031  -2
  -6   3   7    4090    1031   1
   4  -3   7    2105     512  -2
  -4   3   7    2105     512   1
   2  -3   7     483     167  -2
  -2   3   7     483     167   1
   0  -3   7    7507     263  -2
   0   3   7    7507     263   1
  -2  -3   7     387     140  -2
   2   3   7     387     140   1
  -4  -3   7    2725     305  -2
   4   3   7    2725     305   1
  -6  -3   7    4294     933  -2
   6   3   7    4294     933   1
  -8  -3   7     602     340  -2
   8   3   7     602     340   1
   7  -4   7   48984    2827  -2
  -7   4   7   48984    2827   1
   5  -4   7  268049   10172  -2
  -5   4   7  268049   10172   1
   3  -4   7   11861     659  -2
  -3   4   7   11861     659   1
   1  -4   7  322745   11616  -2
  -1   4   7  322745   11616   1
  -1  -4   7  334071    9398  -2
   1   4   7  334071    9398   1
  -3  -4   7   16783     717  -2
   3   4   7   16783     717   1
  -5  -4   7  219035   12459  -2
   5   4   7  219035   12459   1
  -7  -4   7   42426    1859  -2
   7   4   7   42426    1859   1
   6  -5   7   31875    4421  -2
  -6   5   7   31875    4421   1
   4  -5   7   77960    3560  -2
  -4   5   7   77960    3560   1
   2  -5   7  403675   14951  -2
  -2   5   7  403675   14951   1
   0  -5   7    6633     375  -2
   0   5   7    6633     375   1
  -2  -5   7  329387   16432  -2
   2   5   7  329387   16432   1
  -4  -5   7   87836    3267  -2
   4   5   7   87836    3267   1
  -6  -5   7   10510    4786  -2
   6   5   7   10510    4786   1
   7  -6   7    2817     724  -2
  -7   6   7    2817     724   1
   5  -6   7    3941     808  -2
  -5   6   7    3941     808   1
   3  -6   7    7206     902  -2
  -3   6   7    7206     902   1
   1  -6   7    5277     542  -2
  -1   6   7    5277     542   1
  -1  -6   7    4681     605  -2
   1   6   7    4681     605   1
  -3  -6   7    7174     457  -2
   3   6   7    7174     457   1
  -5  -6   7    5971     835  -2
   5   6   7    5971     835   1
  -7  -6   7    1264    1068  -2
   7   6   7    1264    1068   1
   6  -7   7    3019     431  -2
  -6   7   7    3019     431   1
   4  -7   7   56815    2286  -2
  -4   7   7   56815    2286   1
   2  -7   7  264197   11415  -2
  -2   7   7  264197   11415   1
   0  -7   7   13559     980  -2
   0   7   7   13559     980   1
  -2  -7   7  237132    9838  -2
   2   7   7  237132    9838   1
  -4  -7   7   66085    3954  -2
   4   7   7   66085    3954   1
  -6  -7   7   -7319   13735  -2
   6   7   7   -7319   13735   1
   5  -8   7   74930    7960  -2
  -5   8   7   74930    7960   1
   3  -8   7    9825    1488  -2
  -3   8   7    9825    1488   1
   1  -8   7  209421    9859  -2
  -1   8   7  209421    9859   1
  -1  -8   7  222021   14709  -2
   1   8   7  222021   14709   1
  -3  -8   7    7085    1490  -2
   3   8   7    7085    1490   1
  -5  -8   7   57150    5516  -2
   5   8   7   57150    5516   1
   4  -9   7     467     317  -2
  -4   9   7     467     317   1
   2  -9   7    9956    1290  -2
  -2   9   7    9956    1290   1
   0  -9   7     514     890  -2
   0   9   7     514     890   1
  -2  -9   7    4110    3511  -2
   2   9   7    4110    3511   1
  -4  -9   7     610     880  -2
   4   9   7     610     880   1
   3 -10   7    3538    1280  -2
  -3  10   7    3538    1280   1
   1 -10   7   37138    2264  -2
  -1  10   7   37138    2264   1
  -1 -10   7   50408    4000  -2
   1  10   7   50408    4000   1
  -3 -10   7    2542     358  -2
   3  10   7    2542     358   1
   0 -11   7     512     302  -2
   0  11   7     512     302   1
   8   0   8   20742   17221  -2
  -8   0   8   20742   17221   1
   6   0   8   76069    4270  -2
  -6   0   8   76069    4270   1
   4   0   8  152508    8978  -2
  -4   0   8  152508    8978   1
   2   0   8  542097   17795  -2
  -2   0   8  542097   17795   1
   0   0   8  121402    4699  -2
   0   0   8  121402    4699   1
  -2   0   8  515097   24977  -2
   2   0   8  515097   24977   1
  -4   0   8  295066   17058  -2
   4   0   8  295066   17058   1
  -6   0   8   53200    2610  -2
   6   0   8   53200    2610   1
  -8   0   8   56151    3452  -2
   8   0   8   56151    3452   1
   7  -1   8   14483    2691  -2
  -7   1   8   14483    2691   1
   5  -1   8  125750    4123  -2
  -5   1   8  125750    4123   1
   3  -1   8   11607     376  -2
  -3   1   8   11607     376   1
   1  -1   8  119613    4289  -2
  -1   1   8  119613    4289   1
  -1  -1   8  122017    4121  -2
   1   1   8  122017    4121   1
  -3  -1   8    9796     598  -2
   3   1   8    9796     598   1
  -5  -1   8   83563    5511  -2
   5   1   8   83563    5511   1
  -7  -1   8   22030    1313  -2
   7   1   8   22030    1313   1
   8  -2   8    7742    2986  -2
  -8   2   8    7742    2986   1
   6  -2   8     615     954  -2
  -6   2   8     615     954   1
   4  -2   8   57094    4027  -2
  -4   2   8   57094    4027   1
   2  -2   8  246931    8111  -2
  -2   2   8  246931    8111   1
   0  -2   8   18642     604  -2
   0   2   8   18642     604   1
  -2  -2   8  203059    6316  -2
   2   2   8  203059    6316   1
  -4  -2   8   79428    4058  -2
   4   2   8   79428    4058   1
  -6  -2   8    1936     626  -2
   6   2   8    1936     626   1
  -8  -2   8    7724     607  -2
   8   2   8    7724     607   1
   7  -3   8   31634    3585  -2
  -7   3   8   31634    3585   1
   5  -3   8  101776    3511  -2
  -5   3   8  101776    3511   1
   3  -3   8   87680    2231  -2
  -3   3   8   87680    2231   1
   1  -3   8  542131   34873  -2
  -1   3   8  542131   34873   1
  -1  -3   8  599145   21385  -2
   1   3   8  599145   21385   1
  -3  -3   8   89437    2655  -2
   3   3   8   89437    2655   1
  -5  -3   8   88864    3103  -2
   5   3   8   88864    3103   1
  -7  -3   8   40592    1779  -2
   7   3   8   40592    1779   1
   6  -4   8   19828    3795  -2
  -6   4   8   19828    3795   1
   4  -4   8   78735   12393  -2
  -4   4   8   78735   12393   1
   2  -4   8  318809   11515  -2
  -2   4   8  318809   11515   1
   0  -4   8    8802     306  -2
   0   4   8    8802     306   1
  -2  -4   8  253806   11717  -2
   2   4   8  253806   11717   1
  -4  -4   8  145137    7475  -2
   4   4   8  145137    7475   1
  -6  -4   8   14596    1026  -2
   6   4   8   14596    1026   1
   7  -5   8    7202    6274  -2
  -7   5   8    7202    6274   1
   5  -5   8   47057    3012  -2
  -5   5   8   47057    3012   1
   3  -5   8    9347     950  -2
  -3   5   8    9347     950   1
   1  -5   8   72541    4808  -2
  -1   5   8   72541    4808   1
  -1  -5   8   76629    4690  -2
   1   5   8   76629    4690   1
  -3  -5   8    7045    1221  -2
   3   5   8    7045    1221   1
  -5  -5   8   33628    3536  -2
   5   5   8   33628    3536   1
  -7  -5   8   16816    3159  -2
   7   5   8   16816    3159   1
   6  -6   8   11416     847  -2
  -6   6   8   11416     847   1
   4  -6   8   83118   10332  -2
  -4   6   8   83118   10332   1
   2  -6   8  279794    9652  -2
  -2   6   8  279794    9652   1
   0  -6   8   16792     890  -2
   0   6   8   16792     890   1
  -2  -6   8  219889   11298  -2
   2   6   8  219889   11298   1
  -4  -6   8  108462    7443  -2
   4   6   8  108462    7443   1
  -6  -6   8    8127    2949  -2
   6   6   8    8127    2949   1
   5  -7   8   73542    6779  -2
  -5   7   8   73542    6779   1
   3  -7   8    1790    1035  -2
  -3   7   8    1790    1035   1
   1  -7   8   34977    2105  -2
  -1   7   8   34977    2105   1
  -1  -7   8   54677    3302  -2
   1   7   8   54677    3302   1
  -3  -7   8    1236     377  -2
   3   7   8    1236     377   1
  -5  -7   8   45294    4245  -2
   5   7   8   45294    4245   1
   4  -8   8    3755    1208  -2
  -4   8   8    3755    1208   1
   2  -8   8   27761    2968  -2
  -2   8   8   27761    2968   1
   0  -8   8   27837    1617  -2
   0   8   8   27837    1617   1
  -2  -8   8   20678    2896  -2
   2   8   8   20678    2896   1
  -4  -8   8    6002    1288  -2
   4   8   8    6002    1288   1
   3  -9   8   12999    1928  -2
  -3   9   8   12999    1928   1
   1  -9   8   65536    5556  -2
  -1   9   8   65536    5556   1
  -1  -9   8  105803    5978  -2
   1   9   8  105803    5978   1
  -3  -9   8   11344    2639  -2
   3   9   8   11344    2639   1
   2 -10   8   37821    1917  -2
  -2  10   8   37821    1917   1
   0 -10   8     499     688  -2
   0  10   8     499     688   1
  -2 -10   8   28988    2591  -2
   2  10   8   28988    2591   1
   8  -1   9   38199    2495  -2
  -8   1   9   38199    2495   1
   6  -1   9   60443    2391  -2
  -6   1   9   60443    2391   1
   4  -1   9   78807   11803  -2
  -4   1   9   78807   11803   1
   2  -1   9  418982   10752  -2
  -2   1   9  418982   10752   1
   0  -1   9  547693   14851  -2
   0   1   9  547693   14851   1
  -2  -1   9  359201   17815  -2
   2   1   9  359201   17815   1
  -4  -1   9  117039    4061  -2
   4   1   9  117039    4061   1
  -6  -1   9   45562    1905  -2
   6   1   9   45562    1905   1
  -8  -1   9   26002    1386  -2
   8   1   9   26002    1386   1
   7  -2   9   15612    1913  -2
  -7   2   9   15612    1913   1
   5  -2   9  263366    9040  -2
  -5   2   9  263366    9040   1
   3  -2   9  280274    7113  -2
  -3   2   9  280274    7113   1
   1  -2   9  542600   22935  -2
  -1   2   9  542600   22935   1
  -1  -2   9  461657   18392  -2
   1   2   9  461657   18392   1
  -3  -2   9  236193    6678  -2
   3   2   9  236193    6678   1
  -5  -2   9  180029   12548  -2
   5   2   9  180029   12548   1
  -7  -2   9   14171     900  -2
   7   2   9   14171     900   1
   6  -3   9    1303     516  -2
  -6   3   9    1303     516   1
   4  -3   9    8140     680  -2
  -4   3   9    8140     680   1
   2  -3   9   12716     999  -2
  -2   3   9   12716     999   1
   0  -3   9    2754     214  -2
   0   3   9    2754     214   1
  -2  -3   9   10442     480  -2
   2   3   9   10442     480   1
  -4  -3   9    5496     511  -2
   4   3   9    5496     511   1
  -6  -3   9    1044     770  -2
   6   3   9    1044     770   1
   7  -4   9    6512    3836  -2
  -7   4   9    6512    3836   1
   5  -4   9  277226   10666  -2
  -5   4   9  277226   10666   1
   3  -4   9  246103    8103  -2
  -3   4   9  246103    8103   1
   1  -4   9  207485   18094  -2
  -1   4   9  207485   18094   1
  -1  -4   9  197456    9471  -2
   1   4   9  197456    9471   1
  -3  -4   9  203444    8154  -2
   3   4   9  203444    8154   1
  -5  -4   9  191792    7963  -2
   5   4   9  191792    7963   1
  -7  -4   9    8887     693  -2
   7   4   9    8887     693   1
   6  -5   9   74861    4277  -2
  -6   5   9   74861    4277   1
   4  -5   9   95529    5291  -2
  -4   5   9   95529    5291   1
   2  -5   9  318462   18401  -2
  -2   5   9  318462   18401   1
   0  -5   9   97107    3061  -2
   0   5   9   97107    3061   1
  -2  -5   9  271664   17912  -2
   2   5   9  271664   17912   1
  -4  -5   9  106830    4564  -2
   4   5   9  106830    4564   1
  -6  -5   9   53716    4559  -2
   6   5   9   53716    4559   1
   5  -6   9    8497    1221  -2
  -5   6   9    8497    1221   1
   3  -6   9     254     598  -2
  -3   6   9     254     598   1
   1  -6   9    8402     511  -2
  -1   6   9    8402     511   1
  -1  -6   9    9012     396  -2
   1   6   9    9012     396   1
  -3  -6   9     385     387  -2
   3   6   9     385     387   1
  -5  -6   9    5665    2602  -2
   5   6   9    5665    2602   1
   6  -7   9   20265    3649  -2
  -6   7   9   20265    3649   1
   4  -7   9   23695   12449  -2
  -4   7   9   23695   12449   1
   2  -7   9  155721    8186  -2
  -2   7   9  155721    8186   1
   0  -7   9  157003    4543  -2
   0   7   9  157003    4543   1
  -2  -7   9  123443    9849  -2
   2   7   9  123443    9849   1
  -4  -7   9   51565    5124  -2
   4   7   9   51565    5124   1
  -6  -7   9   13796    1279  -2
   6   7   9   13796    1279   1
   5  -8   9   36126    2913  -2
  -5   8   9   36126    2913   1
   3  -8   9   30906    1786  -2
  -3   8   9   30906    1786   1
   1  -8   9  132832    7625  -2
  -1   8   9  132832    7625   1
  -1  -8   9  214365    8618  -2
   1   8   9  214365    8618   1
  -3  -8   9   35361    1361  -2
   3   8   9   35361    1361   1
  -5  -8   9   23683    4385  -2
   5   8   9   23683    4385   1
   4  -9   9     -66     378  -2
  -4   9   9     -66     378   1
   2  -9   9    4825    1162  -2
  -2   9   9    4825    1162   1
   0  -9   9    1740     675  -2
   0   9   9    1740     675   1
  -2  -9   9    4792     525  -2
   2   9   9    4792     525   1
  -4  -9   9     807     260  -2
   4   9   9     807     260   1
   3 -10   9   25549    1697  -2
  -3  10   9   25549    1697   1
   1 -10   9   13009    5922  -2
  -1  10   9   13009    5922   1
  -1 -10   9   31294    1245  -2
   1  10   9   31294    1245   1
  -3 -10   9   25992    2305  -2
   3  10   9   25992    2305   1
   8   0  10     640   20486  -2
  -8   0  10     640   20486   1
   6   0  10  152539    7892  -2
  -6   0  10  152539    7892   1
   4   0  10   38726   10435  -2
  -4   0  10   38726   10435   1
   2   0  10  609620   24763  -2
  -2   0  10  609620   24763   1
   0   0  10  411354   15182  -2
   0   0  10  411354   15182   1
  -2   0  10  560681   32734  -2
   2   0  10  560681   32734   1
  -4   0  10   59903    4521  -2
   4   0  10   59903    4521   1
  -6   0  10  122393    9923  -2
   6   0  10  122393    9923   1
   7  -1  10    7164    1716  -2
  -7   1  10    7164    1716   1
   5  -1  10   57865    2782  -2
  -5   1  10   57865    2782   1
   3  -1  10  148661    4566  -2
  -3   1  10  148661    4566   1
   1  -1  10   11758    1932  -2
  -1   1  10   11758    1932   1
  -1  -1  10   14285     625  -2
   1   1  10   14285     625   1
  -3  -1  10  133506    5144  -2
   3   1  10  133506    5144   1
  -5  -1  10   32517    3792  -2
   5   1  10   32517    3792   1
  -7  -1  10    6791     500  -2
   7   1  10    6791     500   1
   6  -2  10   26167    1985  -2
  -6   2  10   26167    1985   1
   4  -2  10   26656    1340  -2
  -4   2  10   26656    1340   1
   2  -2  10   43205    2046  -2
  -2   2  10   43205    2046   1
   0  -2  10  288907    7606  -2
   0   2  10  288907    7606   1
  -2  -2  10   40600    2572  -2
   2   2  10   40600    2572   1
  -4  -2  10   23481    1014  -2
   4   2  10   23481    1014   1
  -6  -2  10   22541    1145  -2
   6   2  10   22541    1145   1
   7  -3  10   11495    5065  -2
  -7   3  10   11495    5065   1
   5  -3  10   26795    1778  -2
  -5   3  10   26795    1778   1
   3  -3  10  106674    6112  -2
  -3   3  10  106674    6112   1
   1  -3  10  332508   15651  -2
  -1   3  10  332508   15651   1
  -1  -3  10  279546    9985  -2
   1   3  10  279546    9985   1
  -3  -3  10  115489    4501  -2
   3   3  10  115489    4501   1
  -5  -3  10   20305    2423  -2
   5   3  10   20305    2423   1
  -7  -3  10   31562    2494  -2
   7   3  10   31562    2494   1
   6  -4  10   47155    7959  -2
  -6   4  10   47155    7959   1
   4  -4  10   78512    3092  -2
  -4   4  10   78512    3092   1
   2  -4  10    1174     259  -2
  -2   4  10    1174     259   1
   0  -4  10  199651    6007  -2
   0   4  10  199651    6007   1
  -2  -4  10     635     436  -2
   2   4  10     635     436   1
  -4  -4  10   71835    2913  -2
   4   4  10   71835    2913   1
  -6  -4  10   40066    1729  -2
   6   4  10   40066    1729   1
   7  -5  10     316     574  -2
  -7   5  10     316     574   1
   5  -5  10    5842    1426  -2
  -5   5  10    5842    1426   1
   3  -5  10   80601    3491  -2
  -3   5  10   80601    3491   1
   1  -5  10    8524     686  -2
  -1   5  10    8524     686   1
  -1  -5  10    8602     693  -2
   1   5  10    8602     693   1
  -3  -5  10   71792    2829  -2
   3   5  10   71792    2829   1
  -5  -5  10    3915    1339  -2
   5   5  10    3915    1339   1
  -7  -5  10    1082     824  -2
   7   5  10    1082     824   1
   6  -6  10   83057    4082  -2
  -6   6  10   83057    4082   1
   4  -6  10   15804   11434  -2
  -4   6  10   15804   11434   1
   2  -6  10   85036    2928  -2
  -2   6  10   85036    2928   1
   0  -6  10  172815    5318  -2
   0   6  10  172815    5318   1
  -2  -6  10   73056    3934  -2
   2   6  10   73056    3934   1
  -4  -6  10   38447    4690  -2
   4   6  10   38447    4690   1
  -6  -6  10   52017    6930  -2
   6   6  10   52017    6930   1
   5  -7  10   24684   10315  -2
  -5   7  10   24684   10315   1
   3  -7  10   57972    3555  -2
  -3   7  10   57972    3555   1
   1  -7  10   13984    1287  -2
  -1   7  10   13984    1287   1
  -1  -7  10   14155    1399  -2
   1   7  10   14155    1399   1
  -3  -7  10   47282    5635  -2
   3   7  10   47282    5635   1
  -5  -7  10   19514    1648  -2
   5   7  10   19514    1648   1
   4  -8  10    2058    3287  -2
  -4   8  10    2058    3287   1
   2  -8  10    4028     979  -2
  -2   8  10    4028     979   1
   0  -8  10   36218    1623  -2
   0   8  10   36218    1623   1
  -2  -8  10    3294     732  -2
   2   8  10    3294     732   1
  -4  -8  10    2600     953  -2
   4   8  10    2600     953   1
   3  -9  10   74082    3500  -2
  -3   9  10   74082    3500   1
   1  -9  10   21768    1527  -2
  -1   9  10   21768    1527   1
  -1  -9  10   31828    4827  -2
   1   9  10   31828    4827   1
  -3  -9  10   66644    4652  -2
   3   9  10   66644    4652   1
   2 -10  10    8290     746  -2
  -2  10  10    8290     746   1
   0 -10  10   21131     878  -2
   0  10  10   21131     878   1
  -2 -10  10    6535    1109  -2
   2  10  10    6535    1109   1
   6  -1  11  164329    6159  -2
  -6   1  11  164329    6159   1
   4  -1  11   53160   14254  -2
  -4   1  11   53160   14254   1
   2  -1  11   57487    1638  -2
  -2   1  11   57487    1638   1
   0  -1  11  447862   13082  -2
   0   1  11  447862   13082   1
  -2  -1  11   51836    2302  -2
   2   1  11   51836    2302   1
  -4  -1  11   67178    3109  -2
   4   1  11   67178    3109   1
  -6  -1  11  130981    5320  -2
   6   1  11  130981    5320   1
   7  -2  11    2425     818  -2
  -7   2  11    2425     818   1
   5  -2  11   13915    1538  -2
  -5   2  11   13915    1538   1
   3  -2  11  534387   14581  -2
  -3   2  11  534387   14581   1
   1  -2  11   98541    3624  -2
  -1   2  11   98541    3624   1
  -1  -2  11   91500    4242  -2
   1   2  11   91500    4242   1
  -3  -2  11  504269   16282  -2
   3   2  11  504269   16282   1
  -5  -2  11    9995    1041  -2
   5   2  11    9995    1041   1
  -7  -2  11    3127     354  -2
   7   2  11    3127     354   1
   6  -3  11     928    1503  -2
  -6   3  11     928    1503   1
   4  -3  11    9678     504  -2
  -4   3  11    9678     504   1
   2  -3  11   12690    1691  -2
  -2   3  11   12690    1691   1
   0  -3  11   21287     743  -2
   0   3  11   21287     743   1
  -2  -3  11   11089    1277  -2
   2   3  11   11089    1277   1
  -4  -3  11    7996     799  -2
   4   3  11    7996     799   1
  -6  -3  11     -40     204  -2
   6   3  11     -40     204   1
   7  -4  11    1207     393  -2
  -7   4  11    1207     393   1
   5  -4  11   15934    1578  -2
  -5   4  11   15934    1578   1
   3  -4  11  508608   15077  -2
  -3   4  11  508608   15077   1
   1  -4  11   85585    3043  -2
  -1   4  11   85585    3043   1
  -1  -4  11   79433    2780  -2
   1   4  11   79433    2780   1
  -3  -4  11  416126   14805  -2
   3   4  11  416126   14805   1
  -5  -4  11   12165    1160  -2
   5   4  11   12165    1160   1
  -7  -4  11     878     257  -2
   7   4  11     878     257   1
   6  -5  11   65983   13591  -2
  -6   5  11   65983   13591   1
   4  -5  11   17904    2601  -2
  -4   5  11   17904    2601   1
   2  -5  11  185790    9487  -2
  -2   5  11  185790    9487   1
   0  -5  11  533888   16730  -2
   0   5  11  533888   16730   1
  -2  -5  11  158525    6221  -2
   2   5  11  158525    6221   1
  -4  -5  11   22295    3657  -2
   4   5  11   22295    3657   1
  -6  -5  11   54742    2348  -2
   6   5  11   54742    2348   1
   5  -6  11    2241    2145  -2
  -5   6  11    2241    2145   1
   3  -6  11    6838    1174  -2
  -3   6  11    6838    1174   1
   1  -6  11    1019     780  -2
  -1   6  11    1019     780   1
  -1  -6  11    1314     472  -2
   1   6  11    1314     472   1
  -3  -6  11    5499     878  -2
   3   6  11    5499     878   1
  -5  -6  11    2188    3998  -2
   5   6  11    2188    3998   1
   4  -7  11    9438    1609  -2
  -4   7  11    9438    1609   1
   2  -7  11    8786    1862  -2
  -2   7  11    8786    1862   1
   0  -7  11  238628    7945  -2
   0   7  11  238628    7945   1
  -2  -7  11   11599    1375  -2
   2   7  11   11599    1375   1
  -4  -7  11   11713    1384  -2
   4   7  11   11713    1384   1
   3  -8  11  111396    4986  -2
  -3   8  11  111396    4986   1
   1  -8  11   27393    1965  -2
  -1   8  11   27393    1965   1
  -1  -8  11   35507    3640  -2
   1   8  11   35507    3640   1
  -3  -8  11  130951    4227  -2
   3   8  11  130951    4227   1
   2  -9  11    1370     291  -2
  -2   9  11    1370     291   1
   0  -9  11    1773     981  -2
   0   9  11    1773     981   1
  -2  -9  11    1115    2144  -2
   2   9  11    1115    2144   1
   1 -10  11    3659     631  -2
  -1  10  11    3659     631   1
  -1 -10  11    4232     329  -2
   1  10  11    4232     329   1
   6   0  12   82302    4856  -2
  -6   0  12   82302    4856   1
   4   0  12   30950    1717  -2
  -4   0  12   30950    1717   1
   2   0  12   48432    2799  -2
  -2   0  12   48432    2799   1
   0   0  12  958483   44790  -2
   0   0  12  958483   44790   1
  -2   0  12   45332    4977  -2
   2   0  12   45332    4977   1
  -4   0  12   28141    3083  -2
   4   0  12   28141    3083   1
  -6   0  12   66766    5506  -2
   6   0  12   66766    5506   1
   7  -1  12     473    1731  -2
  -7   1  12     473    1731   1
   5  -1  12    1021    1526  -2
  -5   1  12    1021    1526   1
   3  -1  12  162658    4659  -2
  -3   1  12  162658    4659   1
   1  -1  12   24193    3232  -2
  -1   1  12   24193    3232   1
  -1  -1  12   25094    3008  -2
   1   1  12   25094    3008   1
  -3  -1  12  152451    5610  -2
   3   1  12  152451    5610   1
  -5  -1  12    1532     207  -2
   5   1  12    1532     207   1
  -7  -1  12     461     379  -2
   7   1  12     461     379   1
   6  -2  12   37916    1803  -2
  -6   2  12   37916    1803   1
   4  -2  12    4712    1375  -2
  -4   2  12    4712    1375   1
   2  -2  12   39941    2356  -2
  -2   2  12   39941    2356   1
   0  -2  12  118446    3677  -2
   0   2  12  118446    3677   1
  -2  -2  12   37358    1983  -2
   2   2  12   37358    1983   1
  -4  -2  12    5336    2153  -2
   4   2  12    5336    2153   1
  -6  -2  12   31133    1402  -2
   6   2  12   31133    1402   1
   7  -3  12   16323     888  -2
  -7   3  12   16323     888   1
   5  -3  12   14523    1685  -2
  -5   3  12   14523    1685   1
   3  -3  12  351253   12114  -2
  -3   3  12  351253   12114   1
   1  -3  12   26132    2241  -2
  -1   3  12   26132    2241   1
  -1  -3  12   25660    3440  -2
   1   3  12   25660    3440   1
  -3  -3  12  341658   13387  -2
   3   3  12  341658   13387   1
  -5  -3  12   11391    1441  -2
   5   3  12   11391    1441   1
  -7  -3  12   13585     763  -2
   7   3  12   13585     763   1
   6  -4  12   50231    7226  -2
  -6   4  12   50231    7226   1
   4  -4  12   20900    1263  -2
  -4   4  12   20900    1263   1
   2  -4  12   17110    1737  -2
  -2   4  12   17110    1737   1
   0  -4  12    7280     818  -2
   0   4  12    7280     818   1
  -2  -4  12   15251    1129  -2
   2   4  12   15251    1129   1
  -4  -4  12   18469    1088  -2
   4   4  12   18469    1088   1
  -6  -4  12   42078    1844  -2
   6   4  12   42078    1844   1
   5  -5  12     636    1710  -2
  -5   5  12     636    1710   1
   3  -5  12   44404    2566  -2
  -3   5  12   44404    2566   1
   1  -5  12   20871    1710  -2
  -1   5  12   20871    1710   1
  -1  -5  12   19052    1584  -2
   1   5  12   19052    1584   1
  -3  -5  12   39201    3531  -2
   3   5  12   39201    3531   1
  -5  -5  12     619     593  -2
   5   5  12     619     593   1
   4  -6  12   19524    3077  -2
  -4   6  12   19524    3077   1
   2  -6  12    9255     638  -2
  -2   6  12    9255     638   1
   0  -6  12  246591    8890  -2
   0   6  12  246591    8890   1
  -2  -6  12    7921     773  -2
   2   6  12    7921     773   1
  -4  -6  12   19171    1860  -2
   4   6  12   19171    1860   1
   5  -7  12    2091     341  -2
  -5   7  12    2091     341   1
   3  -7  12   63344    3741  -2
  -3   7  12   63344    3741   1
   1  -7  12    6944     428  -2
  -1   7  12    6944     428   1
  -1  -7  12    6909     448  -2
   1   7  12    6909     448   1
  -3  -7  12   59478    4099  -2
   3   7  12   59478    4099   1
  -5  -7  12    3342    9667  -2
   5   7  12    3342    9667   1
   4  -8  12    9920     740  -2
  -4   8  12    9920     740   1
   2  -8  12    2227    1059  -2
  -2   8  12    2227    1059   1
   0  -8  12   24923    1508  -2
   0   8  12   24923    1508   1
  -2  -8  12    2149    1693  -2
   2   8  12    2149    1693   1
  -4  -8  12    7775    2119  -2
   4   8  12    7775    2119   1
   3  -9  12   61005    5314  -2
  -3   9  12   61005    5314   1
   1  -9  12    7850     509  -2
  -1   9  12    7850     509   1
  -1  -9  12    7641    1486  -2
   1   9  12    7641    1486   1
   6  -1  13  105611    8231  -2
  -6   1  13  105611    8231   1
   4  -1  13  104738    4916  -2
  -4   1  13  104738    4916   1
   2  -1  13   21759     989  -2
  -2   1  13   21759     989   1
   0  -1  13  355990   12531  -2
   0   1  13  355990   12531   1
  -2  -1  13   17518    1821  -2
   2   1  13   17518    1821   1
  -4  -1  13   97609    7914  -2
   4   1  13   97609    7914   1
  -6  -1  13   92584    4409  -2
   6   1  13   92584    4409   1
   7  -2  13   24269    9954  -2
  -7   2  13   24269    9954   1
   5  -2  13    5193    2728  -2
  -5   2  13    5193    2728   1
   3  -2  13  218286    9468  -2
  -3   2  13  218286    9468   1
   1  -2  13  107281    6505  -2
  -1   2  13  107281    6505   1
  -1  -2  13  107254    6442  -2
   1   2  13  107254    6442   1
  -3  -2  13  216799    8798  -2
   3   2  13  216799    8798   1
  -5  -2  13    7477    4449  -2
   5   2  13    7477    4449   1
  -7  -2  13   17219    1100  -2
   7   2  13   17219    1100   1
   6  -3  13    2091    1751  -2
  -6   3  13    2091    1751   1
   4  -3  13    1324     560  -2
  -4   3  13    1324     560   1
   2  -3  13   15219     731  -2
  -2   3  13   15219     731   1
   0  -3  13    7578     430  -2
   0   3  13    7578     430   1
  -2  -3  13   13796    1007  -2
   2   3  13   13796    1007   1
  -4  -3  13    1431    3823  -2
   4   3  13    1431    3823   1
  -6  -3  13    2536     297  -2
   6   3  13    2536     297   1
   5  -4  13    3543     784  -2
  -5   4  13    3543     784   1
   3  -4  13  164417    7921  -2
  -3   4  13  164417    7921   1
   1  -4  13  192262    7759  -2
  -1   4  13  192262    7759   1
  -1  -4  13  171260    6729  -2
   1   4  13  171260    6729   1
  -3  -4  13  148733    4680  -2
   3   4  13  148733    4680   1
  -5  -4  13    3570     828  -2
   5   4  13    3570     828   1
   6  -5  13   56650    2567  -2
  -6   5  13   56650    2567   1
   4  -5  13   23029    2864  -2
  -4   5  13   23029    2864   1
   2  -5  13   44284    3776  -2
  -2   5  13   44284    3776   1
   0  -5  13  542638   20722  -2
   0   5  13  542638   20722   1
  -2  -5  13   45245    8616  -2
   2   5  13   45245    8616   1
  -4  -5  13   21103    3075  -2
   4   5  13   21103    3075   1
  -6  -5  13   48244    2111  -2
   6   5  13   48244    2111   1
   5  -6  13     278     608  -2
  -5   6  13     278     608   1
   3  -6  13    5949    1106  -2
  -3   6  13    5949    1106   1
   1  -6  13    1138     601  -2
  -1   6  13    1138     601   1
  -1  -6  13    1531     342  -2
   1   6  13    1531     342   1
  -3  -6  13    5397    3059  -2
   3   6  13    5397    3059   1
  -5  -6  13     425    2104  -2
   5   6  13     425    2104   1
   4  -7  13   39940    2689  -2
  -4   7  13   39940    2689   1
   2  -7  13   23182    1846  -2
  -2   7  13   23182    1846   1
   0  -7  13   57644    2627  -2
   0   7  13   57644    2627   1
  -2  -7  13   19227    1479  -2
   2   7  13   19227    1479   1
  -4  -7  13   36013    4006  -2
   4   7  13   36013    4006   1
   3  -8  13  104098    6928  -2
  -3   8  13  104098    6928   1
   1  -8  13   12031    2008  -2
  -1   8  13   12031    2008   1
  -1  -8  13   12324    1742  -2
   1   8  13   12324    1742   1
  -3  -8  13  102607    4189  -2
   3   8  13  102607    4189   1
   2  -9  13     975     298  -2
  -2   9  13     975     298   1
   0  -9  13    4680     452  -2
   0   9  13    4680     452   1
  -2  -9  13     243     264  -2
   2   9  13     243     264   1
   6   0  14   35833    4633  -2
  -6   0  14   35833    4633   1
   4   0  14   80874    3819  -2
  -4   0  14   80874    3819   1
   2   0  14  129511    6871  -2
  -2   0  14  129511    6871   1
   0   0  14  331390   16260  -2
   0   0  14  331390   16260   1
  -2   0  14  100344    9344  -2
   2   0  14  100344    9344   1
  -4   0  14   65208    4833  -2
   4   0  14   65208    4833   1
  -6   0  14   32549    2096  -2
   6   0  14   32549    2096   1
   5  -1  14    2561    1264  -2
  -5   1  14    2561    1264   1
   3  -1  14   18060     806  -2
  -3   1  14   18060     806   1
   1  -1  14   82940    5063  -2
  -1   1  14   82940    5063   1
  -1  -1  14   85623    5462  -2
   1   1  14   85623    5462   1
  -3  -1  14   16017    1072  -2
   3   1  14   16017    1072   1
  -5  -1  14    2680     383  -2
   5   1  14    2680     383   1
   6  -2  14   11525    1478  -2
  -6   2  14   11525    1478   1
   4  -2  14   54140    2045  -2
  -4   2  14   54140    2045   1
   2  -2  14   12138     646  -2
  -2   2  14   12138     646   1
   0  -2  14     872     491  -2
   0   2  14     872     491   1
  -2  -2  14    9983    1267  -2
   2   2  14    9983    1267   1
  -4  -2  14   45081    2195  -2
   4   2  14   45081    2195   1
  -6  -2  14    9246     688  -2
   6   2  14    9246     688   1
   5  -3  14   16382    3788  -2
  -5   3  14   16382    3788   1
   3  -3  14  145010    4982  -2
  -3   3  14  145010    4982   1
   1  -3  14  192044    7300  -2
  -1   3  14  192044    7300   1
  -1  -3  14  174999    6434  -2
   1   3  14  174999    6434   1
  -3  -3  14  130583    6739  -2
   3   3  14  130583    6739   1
  -5  -3  14   17825    1292  -2
   5   3  14   17825    1292   1
   6  -4  14   18059     953  -2
  -6   4  14   18059     953   1
   4  -4  14   31680    2330  -2
  -4   4  14   31680    2330   1
   2  -4  14    4926     405  -2
  -2   4  14    4926     405   1
   0  -4  14   13763     782  -2
   0   4  14   13763     782   1
  -2  -4  14    4681     954  -2
   2   4  14    4681     954   1
  -4  -4  14   26690    1947  -2
   4   4  14   26690    1947   1
  -6  -4  14   16711     861  -2
   6   4  14   16711     861   1
   5  -5  14     374    2735  -2
  -5   5  14     374    2735   1
   3  -5  14    6418     860  -2
  -3   5  14    6418     860   1
   1  -5  14   39048    5006  -2
  -1   5  14   39048    5006   1
  -1  -5  14   40304    4366  -2
   1   5  14   40304    4366   1
  -3  -5  14    6351     847  -2
   3   5  14    6351     847   1
  -5  -5  14     662     285  -2
   5   5  14     662     285   1
   4  -6  14   55137    4793  -2
  -4   6  14   55137    4793   1
   2  -6  14   25219    1591  -2
  -2   6  14   25219    1591   1
   0  -6  14  145314    5011  -2
   0   6  14  145314    5011   1
  -2  -6  14   23831    2860  -2
   2   6  14   23831    2860   1
  -4  -6  14   48105    2257  -2
   4   6  14   48105    2257   1
   3  -7  14   10462    6661  -2
  -3   7  14   10462    6661   1
   1  -7  14   12635    1198  -2
  -1   7  14   12635    1198   1
  -1  -7  14   14671    3206  -2
   1   7  14   14671    3206   1
  -3  -7  14   12828    1609  -2
   3   7  14   12828    1609   1
   2  -8  14    8983     880  -2
  -2   8  14    8983     880   1
   0  -8  14    1323     964  -2
   0   8  14    1323     964   1
  -2  -8  14   10178    1142  -2
   2   8  14   10178    1142   1
   6  -1  15    4238    1362  -2
  -6   1  15    4238    1362   1
   4  -1  15  146389    6015  -2
  -4   1  15  146389    6015   1
   2  -1  15  105628    4084  -2
  -2   1  15  105628    4084   1
   0  -1  15   55699    2480  -2
   0   1  15   55699    2480   1
  -2  -1  15   95585    9344  -2
   2   1  15   95585    9344   1
  -4  -1  15  124041    5835  -2
   4   1  15  124041    5835   1
  -6  -1  15    3199     509  -2
   6   1  15    3199     509   1
   5  -2  15   32775    3538  -2
  -5   2  15   32775    3538   1
   3  -2  15   80855    4476  -2
  -3   2  15   80855    4476   1
   1  -2  15  102213   15061  -2
  -1   2  15  102213   15061   1
  -1  -2  15  124042    8839  -2
   1   2  15  124042    8839   1
  -3  -2  15   68658    3234  -2
   3   2  15   68658    3234   1
  -5  -2  15   24689    1343  -2
   5   2  15   24689    1343   1
   6  -3  15     471    1150  -2
  -6   3  15     471    1150   1
   4  -3  15    2330     280  -2
  -4   3  15    2330     280   1
   2  -3  15     125     735  -2
  -2   3  15     125     735   1
   0  -3  15    8930     726  -2
   0   3  15    8930     726   1
  -2  -3  15     513     334  -2
   2   3  15     513     334   1
  -4  -3  15    2653     537  -2
   4   3  15    2653     537   1
  -6  -3  15     454     258  -2
   6   3  15     454     258   1
   5  -4  15   27778    3176  -2
  -5   4  15   27778    3176   1
   3  -4  15   36014    7208  -2
  -3   4  15   36014    7208   1
   1  -4  15   93873    3721  -2
  -1   4  15   93873    3721   1
  -1  -4  15   90566    4071  -2
   1   4  15   90566    4071   1
  -3  -4  15   35581    1793  -2
   3   4  15   35581    1793   1
  -5  -4  15   25025    1603  -2
   5   4  15   25025    1603   1
   4  -5  15   79784    4965  -2
  -4   5  15   79784    4965   1
   2  -5  15   92960   10467  -2
  -2   5  15   92960   10467   1
   0  -5  15   30069    1792  -2
   0   5  15   30069    1792   1
  -2  -5  15   86169    7901  -2
   2   5  15   86169    7901   1
  -4  -5  15   73201    4001  -2
   4   5  15   73201    4001   1
   3  -6  15    4616    2645  -2
  -3   6  15    4616    2645   1
   1  -6  15    2907     688  -2
  -1   6  15    2907     688   1
  -1  -6  15    3159     933  -2
   1   6  15    3159     933   1
  -3  -6  15    5504     762  -2
   3   6  15    5504     762   1
   2  -7  15   21050    2876  -2
  -2   7  15   21050    2876   1
   0  -7  15    3687     516  -2
   0   7  15    3687     516   1
  -2  -7  15   19141    2572  -2
   2   7  15   19141    2572   1
   1  -8  15   71630    3484  -2
  -1   8  15   71630    3484   1
  -1  -8  15   59243    4812  -2
   1   8  15   59243    4812   1
   6   0  16    1289     452  -2
  -6   0  16    1289     452   1
   4   0  16  152677    9565  -2
  -4   0  16  152677    9565   1
   2   0  16  149635    9648  -2
  -2   0  16  149635    9648   1
   0   0  16     667     715  -2
   0   0  16     667     715   1
  -2   0  16  104549    9792  -2
   2   0  16  104549    9792   1
  -4   0  16  133020   10755  -2
   4   0  16  133020   10755   1
  -6   0  16     896     448  -2
   6   0  16     896     448   1
   5  -1  16    7839    2173  -2
  -5   1  16    7839    2173   1
   3  -1  16    6009     896  -2
  -3   1  16    6009     896   1
   1  -1  16   27665    1662  -2
  -1   1  16   27665    1662   1
  -1  -1  16   29696    2510  -2
   1   1  16   29696    2510   1
  -3  -1  16    4337     398  -2
   3   1  16    4337     398   1
  -5  -1  16    6856     588  -2
   5   1  16    6856     588   1
   4  -2  16   28753    2124  -2
  -4   2  16   28753    2124   1
   2  -2  16   13710    2126  -2
  -2   2  16   13710    2126   1
   0  -2  16     439    2197  -2
   0   2  16     439    2197   1
  -2  -2  16   12554    1238  -2
   2   2  16   12554    1238   1
  -4  -2  16   25131    1346  -2
   4   2  16   25131    1346   1
   5  -3  16   33555    3995  -2
  -5   3  16   33555    3995   1
   3  -3  16   11353    1001  -2
  -3   3  16   11353    1001   1
   1  -3  16  171275    8018  -2
  -1   3  16  171275    8018   1
  -1  -3  16  185343    7734  -2
   1   3  16  185343    7734   1
  -3  -3  16    9417    1549  -2
   3   3  16    9417    1549   1
  -5  -3  16   30047    2634  -2
   5   3  16   30047    2634   1
   4  -4  16   51970    3393  -2
  -4   4  16   51970    3393   1
   2  -4  16   10020    2504  -2
  -2   4  16   10020    2504   1
   0  -4  16   11226    1614  -2
   0   4  16   11226    1614   1
  -2  -4  16   11832    1586  -2
   2   4  16   11832    1586   1
  -4  -4  16   47666    2374  -2
   4   4  16   47666    2374   1
   3  -5  16    1385    3595  -2
  -3   5  16    1385    3595   1
   1  -5  16   27177    1976  -2
  -1   5  16   27177    1976   1
  -1  -5  16   24812    3316  -2
   1   5  16   24812    3316   1
  -3  -5  16    1107    1117  -2
   3   5  16    1107    1117   1
   2  -6  16   59639   10786  -2
  -2   6  16   59639   10786   1
   0  -6  16    1373     390  -2
   0   6  16    1373     390   1
  -2  -6  16   52962    7874  -2
   2   6  16   52962    7874   1
   1  -7  16    7094    9539  -2
  -1   7  16    7094    9539   1
  -1  -7  16    6055    2982  -2
   1   7  16    6055    2982   1
   4  -1  17   47458    2559  -2
  -4   1  17   47458    2559   1
   2  -1  17   99351    4036  -2
  -2   1  17   99351    4036   1
   0  -1  17    2894     398  -2
   0   1  17    2894     398   1
  -2  -1  17   86248    4125  -2
   2   1  17   86248    4125   1
  -4  -1  17   43858    2201  -2
   4   1  17   43858    2201   1
   5  -2  17   27998    6024  -2
  -5   2  17   27998    6024   1
   3  -2  17    3756    1302  -2
  -3   2  17    3756    1302   1
   1  -2  17  109638    7869  -2
  -1   2  17  109638    7869   1
  -1  -2  17  116302    5991  -2
   1   2  17  116302    5991   1
  -3  -2  17    3599     391  -2
   3   2  17    3599     391   1
  -5  -2  17   34810    1829  -2
   5   2  17   34810    1829   1
   4  -3  17     581     507  -2
  -4   3  17     581     507   1
   2  -3  17     715    1451  -2
  -2   3  17     715    1451   1
   0  -3  17    1492     440  -2
   0   3  17    1492     440   1
  -2  -3  17     855     292  -2
   2   3  17     855     292   1
  -4  -3  17     547     325  -2
   4   3  17     547     325   1
   3  -4  17    1126     535  -2
  -3   4  17    1126     535   1
   1  -4  17   52138    2551  -2
  -1   4  17   52138    2551   1
  -1  -4  17   50825    4334  -2
   1   4  17   50825    4334   1
  -3  -4  17    1022     253  -2
   3   4  17    1022     253   1
   4  -5  17    1344   21255  -2
  -4   5  17    1344   21255   1
   2  -5  17   40991    3987  -2
  -2   5  17   40991    3987   1
   0  -5  17     481     501  -2
   0   5  17     481     501   1
  -2  -5  17   45127    4804  -2
   2   5  17   45127    4804   1
  -4  -5  17   23175    2497  -2
   4   5  17   23175    2497   1
   3  -6  17    3631    2111  -2
  -3   6  17    3631    2111   1
   1  -6  17    1714     518  -2
  -1   6  17    1714     518   1
  -1  -6  17    2313     772  -2
   1   6  17    2313     772   1
  -3  -6  17    3377     409  -2
   3   6  17    3377     409   1
   0  -7  17     477     687  -2
   0   7  17     477     687   1
   4   0  18   42420    5019  -2
  -4   0  18   42420    5019   1
   2   0  18  108556    9354  -2
  -2   0  18  108556    9354   1
   0   0  18   15645    1130  -2
   0   0  18   15645    1130   1
  -2   0  18  106324    8643  -2
   2   0  18  106324    8643   1
  -4   0  18   36421    3201  -2
   4   0  18   36421    3201   1
   3  -1  18     895    2319  -2
  -3   1  18     895    2319   1
   1  -1  18   12292    1588  -2
  -1   1  18   12292    1588   1
  -1  -1  18   11693     751  -2
   1   1  18   11693     751   1
  -3  -1  18     178     200  -2
   3   1  18     178     200   1
   4  -2  18   10599     772  -2
  -4   2  18   10599     772   1
   2  -2  18   22045    1247  -2
  -2   2  18   22045    1247   1
   0  -2  18    1216     544  -2
   0   2  18    1216     544   1
  -2  -2  18   22908    1265  -2
   2   2  18   22908    1265   1
  -4  -2  18    9632     659  -2
   4   2  18    9632     659   1
   3  -3  18    4807    1506  -2
  -3   3  18    4807    1506   1
   1  -3  18   85996    5173  -2
  -1   3  18   85996    5173   1
  -1  -3  18   78919    3805  -2
   1   3  18   78919    3805   1
  -3  -3  18    4704     448  -2
   3   3  18    4704     448   1
   2  -4  18   36563    1898  -2
  -2   4  18   36563    1898   1
   0  -4  18     967     287  -2
   0   4  18     967     287   1
  -2  -4  18   33616    1732  -2
   2   4  18   33616    1732   1
   3  -5  18     169     605  -2
  -3   5  18     169     605   1
   1  -5  18   10123    1012  -2
  -1   5  18   10123    1012   1
  -1  -5  18    7327   16133  -2
   1   5  18    7327   16133   1
  -3  -5  18     869     269  -2
   3   5  18     869     269   1
   0  -6  18   -8002   15877  -2
   0   6  18   -8002   15877   1
   4  -1  19   22790    1391  -2
  -4   1  19   22790    1391   1
   2  -1  19   58579    2511  -2
  -2   1  19   58579    2511   1
   0  -1  19     146     748  -2
   0   1  19     146     748   1
  -2  -1  19   56295    2764  -2
   2   1  19   56295    2764   1
  -4  -1  19   17435    1019  -2
   4   1  19   17435    1019   1
   3  -2  19      30     279  -2
  -3   2  19      30     279   1
   1  -2  19   52446    7299  -2
  -1   2  19   52446    7299   1
  -1  -2  19   43861    2182  -2
   1   2  19   43861    2182   1
  -3  -2  19     320     576  -2
   3   2  19     320     576   1
   2  -3  19    1733    5506  -2
  -2   3  19    1733    5506   1
   0  -3  19     419    2181  -2
   0   3  19     419    2181   1
  -2  -3  19    1246    1110  -2
   2   3  19    1246    1110   1
  -1  -4  19   23059    1492  -2
   1   4  19   23059    1492   1
   0  -5  19    1488     275  -2
   0   5  19    1488     275   1
   2   0  20   43851    2777  -2
  -2   0  20   43851    2777   1
   0   0  20   -1665   14468  -2
   0   0  20   -1665   14468   1
   3  -1  20     995     296  -2
  -3   1  20     995     296   1
   1  -1  20   16214     983  -2
  -1   1  20   16214     983   1
  -1  -1  20   12219    2639  -2
   1   1  20   12219    2639   1
  -3  -1  20     448     213  -2
   3   1  20     448     213   1
   2  -2  20   21265    1280  -2
  -2   2  20   21265    1280   1
   0  -2  20    4270    3587  -2
   0   2  20    4270    3587   1
  -2  -2  20   25385    1388  -2
   2   2  20   25385    1388   1
   1  -3  20   60937    5131  -2
  -1   3  20   60937    5131   1
  -1  -3  20   43159    5089  -2
   1   3  20   43159    5089   1
   0  -4  20    6949     582  -2
   0   4  20    6949     582   1
   0  -1  21   13497     993  -2
   0   1  21   13497     993   1
   1  -2  21   12679    1148  -2
  -1   2  21   12679    1148   1
  -1  -2  21    8407     641  -2
   1   2  21    8407     641   1
;
_shelx_hkl_checksum    6776
