# Supplementary material for: Order–order assembly transition-driven polyamines detection based on iron−sulfur complexes
Source: Commun Chem. 2023 Jul 7;6:146. doi: 10.1038/s42004-023-00942-1 (PMC10328931; doi:10.1038/s42004-023-00942-1)
Supplement: Supplementary file 8 — Supplementary Data 5 [file 42004_2023_942_MOESM8_ESM.cif]

data_zhl
_audit_creation_date               2022-06-13
_audit_creation_method
;
Olex2 1.2
(compiled 2018.05.29 svn.r3508 for OlexSys, GUI svn.r5506)
;
_shelx_SHELXL_version_number       '2016/6'
_audit_contact_author_address      ?
_audit_contact_author_email        ?
_audit_contact_author_name         ''
_audit_contact_author_phone        ?
_publ_contact_author_id_orcid      ?
_publ_section_references
;
Dolomanov, O.V., Bourhis, L.J., Gildea, R.J, Howard, J.A.K. & Puschmann, H.
 (2009), J. Appl. Cryst. 42, 339-341.

Sheldrick, G.M. (2015). Acta Cryst. A71, 3-8.

Sheldrick, G.M. (2015). Acta Cryst. C71, 3-8.
;
_chemical_name_common              ?
_chemical_name_systematic          ?
_chemical_formula_moiety           'C8 H20 Cl Mn N4, Cl'
_chemical_formula_sum              'C8 H20 Cl2 Mn N4'
_chemical_formula_weight           298.12
_chemical_melting_point            ?
loop_
  _atom_type_symbol
  _atom_type_description
  _atom_type_scat_dispersion_real
  _atom_type_scat_dispersion_imag
  _atom_type_scat_source
 'C' 'C' 0.0033 0.0016 'International Tables Vol C Tables 4.2.6.8 and 6.1.1.4'
 'H' 'H' 0.0000 0.0000 'International Tables Vol C Tables 4.2.6.8 and 6.1.1.4'
 'Cl' 'Cl' 0.1484 0.1585 'International Tables Vol C Tables 4.2.6.8 and 6.1.1.4'
 'Mn' 'Mn' 0.3368 0.7283 'International Tables Vol C Tables 4.2.6.8 and 6.1.1.4'
 'N' 'N' 0.0061 0.0033 'International Tables Vol C Tables 4.2.6.8 and 6.1.1.4'

_shelx_space_group_comment
;
The symmetry employed for this shelxl refinement is uniquely defined
by the following loop, which should always be used as a source of
symmetry information in preference to the above space-group names.
They are only intended as comments.
;
_space_group_crystal_system        'triclinic'
_space_group_IT_number             2
_space_group_name_H-M_alt          'P -1'
_space_group_name_Hall             '-P 1'
loop_
  _space_group_symop_operation_xyz
 'x, y, z'
 '-x, -y, -z'

_cell_length_a                     9.4344(3)
_cell_length_b                     9.4345(3)
_cell_length_c                     7.7669(3)
_cell_angle_alpha                  89.999
_cell_angle_beta                   90.001
_cell_angle_gamma                  90.001
_cell_volume                       691.32(4)
_cell_formula_units_Z              2
_cell_measurement_reflns_used      2724
_cell_measurement_temperature      295(2)
_cell_measurement_theta_max        27.33
_cell_measurement_theta_min        2.62
_shelx_estimated_absorpt_T_max     0.827
_shelx_estimated_absorpt_T_min     0.778
_exptl_absorpt_coefficient_mu      1.319
_exptl_absorpt_correction_T_max    0.7452
_exptl_absorpt_correction_T_min    0.6224
_exptl_absorpt_correction_type     multi-scan
_exptl_absorpt_process_details    
 'SADABS-2016/2 (Bruker,2016/2) was used for absorption correction. wR2(int) was 0.0629 before and 0.0409 after correction. The Ratio of minimum to maximum transmission is 0.8419. The \l/2 correction factor is Not present.'
_exptl_absorpt_special_details     ?
_exptl_crystal_colour              'clear light colourless'
_exptl_crystal_colour_lustre       clear
_exptl_crystal_colour_modifier     light
_exptl_crystal_colour_primary      colourless
_exptl_crystal_density_diffrn      1.432
_exptl_crystal_density_meas        .
_exptl_crystal_density_method      ?
_exptl_crystal_description         block
_exptl_crystal_F_000               310
_exptl_crystal_size_max            0.2
_exptl_crystal_size_mid            0.2
_exptl_crystal_size_min            0.15
_exptl_transmission_factor_max     ?
_exptl_transmission_factor_min     ?
_diffrn_reflns_av_R_equivalents    0.0252
_diffrn_reflns_av_unetI/netI       0.0206
_diffrn_reflns_Laue_measured_fraction_full  0.997
_diffrn_reflns_Laue_measured_fraction_max  0.997
_diffrn_reflns_limit_h_max         11
_diffrn_reflns_limit_h_min         -11
_diffrn_reflns_limit_k_max         11
_diffrn_reflns_limit_k_min         -11
_diffrn_reflns_limit_l_max         9
_diffrn_reflns_limit_l_min         -9
_diffrn_reflns_number              10564
_diffrn_reflns_point_group_measured_fraction_full  0.997
_diffrn_reflns_point_group_measured_fraction_max  0.997
_diffrn_reflns_theta_full          24.938
_diffrn_reflns_theta_max           24.938
_diffrn_reflns_theta_min           2.622
_diffrn_ambient_temperature        294.8
_diffrn_detector_area_resol_mean   ?
_diffrn_measured_fraction_theta_full  0.997
_diffrn_measured_fraction_theta_max  0.997
_diffrn_measurement_device_type    'CCD area detector'
_diffrn_measurement_method         'phi and omega scans'
_diffrn_radiation_monochromator    'graphite'
_diffrn_radiation_type             MoK\a
_diffrn_radiation_wavelength       0.71073
_diffrn_source                     ?
_reflns_Friedel_coverage           0.000
_reflns_Friedel_fraction_full      .
_reflns_Friedel_fraction_max       .
_reflns_number_gt                  2107
_reflns_number_total               2422
_reflns_special_details
;
 Reflections were merged by SHELXL according to the crystal
 class for the calculation of statistics and refinement.
 
 _reflns_Friedel_fraction is defined as the number of unique
 Friedel pairs measured divided by the number that would be
 possible theoretically, ignoring centric projections and
 systematic absences.
;
_reflns_threshold_expression       'I > 2\s(I)'
_computing_cell_refinement         'SAINT V8.40A (?, 2016)'
_computing_data_collection         ?
_computing_data_reduction          'SAINT V8.40A (?, 2016)'
_computing_molecular_graphics      'Olex2 (Dolomanov et al., 2009)'
_computing_publication_material    'Olex2 (Dolomanov et al., 2009)'
_computing_structure_refinement    'ShelXL (Sheldrick, 2015)'
_computing_structure_solution      'ShelXT (Sheldrick, 2015)'
_refine_diff_density_max           0.142
_refine_diff_density_min           -0.151
_refine_diff_density_rms           0.027
_refine_ls_extinction_coef         .
_refine_ls_extinction_method       none
_refine_ls_goodness_of_fit_ref     1.055
_refine_ls_hydrogen_treatment      constr
_refine_ls_matrix_type             full
_refine_ls_number_parameters       209
_refine_ls_number_reflns           2422
_refine_ls_number_restraints       0
_refine_ls_R_factor_all            0.0244
_refine_ls_R_factor_gt             0.0191
_refine_ls_restrained_S_all        1.055
_refine_ls_shift/su_max            0.001
_refine_ls_shift/su_mean           0.000
_refine_ls_structure_factor_coef   Fsqd
_refine_ls_weighting_details      
 'w=1/[\s^2^(Fo^2^)+(0.0177P)^2^+0.0765P] where P=(Fo^2^+2Fc^2^)/3'
_refine_ls_weighting_scheme        calc
_refine_ls_wR_factor_gt            0.0423
_refine_ls_wR_factor_ref           0.0447
_refine_special_details            ?
_olex2_refinement_description
;
1. Fixed Uiso
 At 1.2 times of:
  All C(H,H) groups, All C(H,H,H,H) groups, All N(H) groups
2. Others
 Sof(H00C)=Sof(H00D)=Sof(H00G)=Sof(H00H)=Sof(H00K)=Sof(H00L)=Sof(H00O)=
 Sof(H00P)=Sof(N009)=Sof(H009)=Sof(N00A)=Sof(H00Q)=Sof(N00B)=Sof(H00R)=
 Sof(N00E)=Sof(H00U)=Sof(C5)=Sof(H5A)=Sof(H5B)=Sof(C8)=Sof(H8A)=Sof(H8B)=
 Sof(C9)=Sof(H9A)=Sof(H9B)=Sof(C14)=Sof(H14A)=Sof(H14B)=1-FVAR(1)
 Sof(H00A)=Sof(H00B)=Sof(H00E)=Sof(H00F)=Sof(H00I)=Sof(H00J)=Sof(H00M)=
 Sof(H00N)=Sof(N008)=Sof(H008)=Sof(N00C)=Sof(H00S)=Sof(N00D)=Sof(H00T)=
 Sof(N00F)=Sof(H00V)=Sof(C13)=Sof(H13A)=Sof(H13B)=Sof(C7)=Sof(H7A)=Sof(H7B)=
 Sof(C11)=Sof(H11A)=Sof(H11B)=Sof(C12)=Sof(H12A)=Sof(H12B)=FVAR(1)
3.a Ternary CH refined with riding coordinates:
 N008(H008), N009(H009), N00A(H00Q), N00B(H00R), N00C(H00S), N00D(H00T),
 N00E(H00U), N00F(H00V)
3.b Secondary CH2 refined with riding coordinates:
 C004(H00A,H00B), C004(H00C,H00D), C005(H00G,H00H), C005(H00E,H00F), C006(H00I,
 H00J), C006(H00K,H00L), C007(H00O,H00P), C007(H00M,H00N), C5(H5A,H5B),
 C13(H13A,H13B), C7(H7A,H7B), C8(H8A,H8B), C9(H9A,H9B), C14(H14A,H14B),
 C11(H11A,H11B), C12(H12A,H12B)
;
_atom_sites_solution_hydrogens     geom
_atom_sites_solution_primary       dual
_atom_sites_solution_secondary     ?
loop_
  _atom_site_label
  _atom_site_type_symbol
  _atom_site_fract_x
  _atom_site_fract_y
  _atom_site_fract_z
  _atom_site_U_iso_or_equiv
  _atom_site_adp_type
  _atom_site_occupancy
  _atom_site_site_symmetry_order
  _atom_site_calc_flag
  _atom_site_refinement_flags_posn
  _atom_site_refinement_flags_adp
  _atom_site_refinement_flags_occupancy
  _atom_site_disorder_assembly
  _atom_site_disorder_group
 Mn01 Mn 0.24999(2) 0.74999(2) 0.56686(2) 0.04041(8) Uani 1 1 d . . . . .
 Cl02 Cl 0.25001(4) 0.25000(4) 0.50008(6) 0.06268(12) Uani 1 1 d . . . . .
 Cl03 Cl 0.25001(5) 0.75002(5) 0.26958(4) 0.06695(13) Uani 1 1 d . . . . .
 C004 C 0.44924(19) 0.94932(19) 0.7595(2) 0.0663(5) Uani 1 1 d . . . . .
 H00A H 0.460945 1.018811 0.850474 0.080 Uiso 0.494(3) 1 calc R . P A 1
 H00B H 0.514984 0.972380 0.667689 0.080 Uiso 0.494(3) 1 calc R . P A 1
 H00C H 0.472313 1.015050 0.667680 0.080 Uiso 0.506(3) 1 calc R . P A 2
 H00D H 0.518518 0.961161 0.850691 0.080 Uiso 0.506(3) 1 calc R . P A 2
 C005 C 0.44930(19) 0.55086(19) 0.7594(2) 0.0657(5) Uani 1 1 d . . . . .
 H00G H 0.514909 0.527644 0.667511 0.079 Uiso 0.506(3) 1 calc R . P A 2
 H00H H 0.461060 0.481532 0.850557 0.079 Uiso 0.506(3) 1 calc R . P A 2
 H00E H 0.518474 0.539330 0.850774 0.079 Uiso 0.494(3) 1 calc R . P A 1
 H00F H 0.472791 0.485135 0.667737 0.079 Uiso 0.494(3) 1 calc R . P A 1
 C006 C 0.05102(19) 0.55060(19) 0.7593(2) 0.0658(5) Uani 1 1 d . . . . .
 H00I H 0.039383 0.481134 0.850287 0.079 Uiso 0.494(3) 1 calc R . P A 1
 H00J H -0.014698 0.527482 0.667455 0.079 Uiso 0.494(3) 1 calc R . P A 1
 H00K H 0.028062 0.484948 0.667327 0.079 Uiso 0.506(3) 1 calc R . P A 2
 H00L H -0.018372 0.538657 0.850314 0.079 Uiso 0.506(3) 1 calc R . P A 2
 C007 C 0.05097(19) 0.94919(19) 0.7597(2) 0.0659(5) Uani 1 1 d . . . . .
 H00O H -0.014744 0.972870 0.668036 0.079 Uiso 0.506(3) 1 calc R . P A 2
 H00P H 0.039513 1.018258 0.851138 0.079 Uiso 0.506(3) 1 calc R . P A 2
 H00M H -0.018300 0.960713 0.850894 0.079 Uiso 0.494(3) 1 calc R . P A 1
 H00N H 0.027553 1.014987 0.668020 0.079 Uiso 0.494(3) 1 calc R . P A 1
 N008 N 0.1948(4) 0.5454(3) 0.6946(4) 0.0513(8) Uani 0.494(3) 1 d . . P A 1
 H008 H 0.200804 0.469545 0.608732 0.062 Uiso 0.494(3) 1 calc R . P A 1
 N009 N 0.1950(4) 0.9545(3) 0.6948(4) 0.0539(8) Uani 0.506(3) 1 d . . P A 2
 H009 H 0.201240 1.030532 0.609128 0.065 Uiso 0.506(3) 1 calc R . P A 2
 N00A N 0.3050(4) 0.5457(3) 0.6949(4) 0.0532(8) Uani 0.506(3) 1 d . . P A 2
 H00Q H 0.298846 0.469759 0.609056 0.064 Uiso 0.506(3) 1 calc R . P A 2
 N00B N 0.0455(3) 0.6948(4) 0.6948(4) 0.0538(8) Uani 0.506(3) 1 d . . P A 2
 H00R H -0.030296 0.700718 0.608896 0.065 Uiso 0.506(3) 1 calc R . P A 2
 N00C N 0.3057(4) 0.9548(3) 0.6948(4) 0.0519(8) Uani 0.494(3) 1 d . . P A 1
 H00S H 0.299888 1.030685 0.608922 0.062 Uiso 0.494(3) 1 calc R . P A 1
 N00D N 0.0453(3) 0.8056(4) 0.6947(4) 0.0520(8) Uani 0.494(3) 1 d . . P A 1
 H00T H -0.030614 0.799797 0.608943 0.062 Uiso 0.494(3) 1 calc R . P A 1
 N00E N 0.4547(3) 0.8046(4) 0.6946(4) 0.0540(8) Uani 0.506(3) 1 d . . P A 2
 H00U H 0.530644 0.798443 0.608919 0.065 Uiso 0.506(3) 1 calc R . P A 2
 N00F N 0.4545(3) 0.6942(4) 0.6949(4) 0.0521(8) Uani 0.494(3) 1 d . . P A 1
 H00V H 0.530331 0.700069 0.608949 0.063 Uiso 0.494(3) 1 calc R . P A 1
 C5 C 0.1998(6) 0.5181(4) 0.8291(6) 0.0659(11) Uani 0.506(3) 1 d . . P A 2
 H5A H 0.219089 0.577140 0.928597 0.079 Uiso 0.506(3) 1 calc R . P A 2
 H5B H 0.205033 0.419699 0.864643 0.079 Uiso 0.506(3) 1 calc R . P A 2
 C13 C 0.4822(4) 0.8013(6) 0.8294(6) 0.0651(11) Uani 0.494(3) 1 d . . P A 1
 H13A H 0.580775 0.796484 0.864640 0.078 Uiso 0.494(3) 1 calc R . P A 1
 H13B H 0.423595 0.782134 0.929322 0.078 Uiso 0.494(3) 1 calc R . P A 1
 C7 C 0.1995(6) 0.9826(4) 0.8293(6) 0.0634(11) Uani 0.494(3) 1 d . . P A 1
 H7A H 0.204265 1.081226 0.864189 0.076 Uiso 0.494(3) 1 calc R . P A 1
 H7B H 0.218967 0.924167 0.929239 0.076 Uiso 0.494(3) 1 calc R . P A 1
 C8 C 0.0176(4) 0.7998(6) 0.8289(6) 0.0653(11) Uani 0.506(3) 1 d . . P A 2
 H8A H 0.075937 0.780175 0.928899 0.078 Uiso 0.506(3) 1 calc R . P A 2
 H8B H -0.081078 0.794801 0.863632 0.078 Uiso 0.506(3) 1 calc R . P A 2
 C9 C 0.2992(6) 0.9819(4) 0.8296(6) 0.0652(11) Uani 0.506(3) 1 d . . P A 2
 H9A H 0.279568 0.922637 0.928813 0.078 Uiso 0.506(3) 1 calc R . P A 2
 H9B H 0.293728 1.080256 0.865382 0.078 Uiso 0.506(3) 1 calc R . P A 2
 C14 C 0.4824(4) 0.7008(6) 0.8295(6) 0.0664(11) Uani 0.506(3) 1 d . . P A 2
 H14A H 0.423461 0.720524 0.929001 0.080 Uiso 0.506(3) 1 calc R . P A 2
 H14B H 0.580885 0.706088 0.864845 0.080 Uiso 0.506(3) 1 calc R . P A 2
 C11 C 0.3000(6) 0.5177(4) 0.8289(6) 0.0634(11) Uani 0.494(3) 1 d . . P A 1
 H11A H 0.294886 0.419129 0.864032 0.076 Uiso 0.494(3) 1 calc R . P A 1
 H11B H 0.280353 0.576320 0.928710 0.076 Uiso 0.494(3) 1 calc R . P A 1
 C12 C 0.0180(4) 0.6993(6) 0.8293(6) 0.0641(11) Uani 0.494(3) 1 d . . P A 1
 H12A H -0.080426 0.704136 0.864903 0.077 Uiso 0.494(3) 1 calc R . P A 1
 H12B H 0.076936 0.718630 0.928939 0.077 Uiso 0.494(3) 1 calc R . P A 1

loop_
  _atom_site_aniso_label
  _atom_site_aniso_U_11
  _atom_site_aniso_U_22
  _atom_site_aniso_U_33
  _atom_site_aniso_U_23
  _atom_site_aniso_U_13
  _atom_site_aniso_U_12
 Mn01 0.04801(13) 0.04788(13) 0.02533(11) -0.00014(8) 0.00010(8) 0.00007(9)
 Cl02 0.0493(2) 0.0485(2) 0.0902(3) -0.00030(18) 0.00024(18) 0.00017(16)
 Cl03 0.0858(3) 0.0860(3) 0.02911(19) -0.00026(17) 0.00016(17) -0.0002(2)
 C004 0.0758(12) 0.0745(12) 0.0487(9) -0.0064(8) -0.0076(8) -0.0224(9)
 C005 0.0752(12) 0.0736(12) 0.0484(9) 0.0062(8) -0.0073(8) 0.0221(9)
 C006 0.0749(12) 0.0738(12) 0.0486(9) 0.0066(8) 0.0083(8) -0.0222(9)
 C007 0.0757(12) 0.0738(12) 0.0481(9) -0.0076(8) 0.0067(8) 0.0218(9)
 N008 0.068(2) 0.0512(16) 0.0347(17) 0.0032(11) -0.0036(14) -0.0028(14)
 N009 0.071(3) 0.0546(17) 0.0359(17) -0.0028(11) -0.0026(14) 0.0026(14)
 N00A 0.072(3) 0.0520(16) 0.0354(17) 0.0024(11) 0.0044(14) 0.0028(14)
 N00B 0.0512(16) 0.072(3) 0.0383(18) -0.0035(14) 0.0027(11) -0.0026(14)
 N00C 0.070(3) 0.0497(16) 0.0365(18) -0.0025(11) 0.0035(14) -0.0037(14)
 N00D 0.0532(17) 0.068(2) 0.0346(17) 0.0008(14) 0.0044(11) 0.0022(14)
 N00E 0.0550(17) 0.070(3) 0.0367(18) 0.0036(14) -0.0029(12) -0.0035(14)
 N00F 0.0534(17) 0.067(2) 0.0360(18) -0.0031(14) -0.0020(12) 0.0011(14)
 C5 0.086(3) 0.061(2) 0.050(3) 0.0096(16) 0.012(2) -0.003(2)
 C13 0.059(2) 0.088(3) 0.048(3) -0.010(2) -0.0094(16) -0.004(2)
 C7 0.085(3) 0.059(2) 0.046(3) -0.0096(16) 0.009(2) 0.003(2)
 C8 0.058(2) 0.091(3) 0.047(3) -0.010(2) 0.0093(16) 0.007(2)
 C9 0.091(3) 0.058(2) 0.047(3) -0.0097(16) -0.010(2) -0.001(2)
 C14 0.060(2) 0.092(3) 0.046(3) 0.007(2) -0.0112(16) 0.002(2)
 C11 0.087(3) 0.057(2) 0.046(3) 0.0096(16) -0.009(2) 0.005(2)
 C12 0.058(2) 0.089(3) 0.045(3) 0.009(2) 0.0117(16) -0.002(2)

_geom_special_details
;
 All esds (except the esd in the dihedral angle between two l.s. planes)
 are estimated using the full covariance matrix.  The cell esds are taken
 into account individually in the estimation of esds in distances, angles
 and torsion angles; correlations between esds in cell parameters are only
 used when they are defined by crystal symmetry.  An approximate (isotropic)
 treatment of cell esds is used for estimating esds involving l.s. planes.
;
loop_
  _geom_bond_atom_site_label_1
  _geom_bond_atom_site_label_2
  _geom_bond_distance
  _geom_bond_site_symmetry_2
  _geom_bond_publ_flag
 Mn01 Cl03 2.3089(4) . ?
 Mn01 N008 2.232(3) . ?
 Mn01 N009 2.231(3) . ?
 Mn01 N00A 2.230(3) . ?
 Mn01 N00B 2.231(3) . ?
 Mn01 N00C 2.236(3) . ?
 Mn01 N00D 2.234(3) . ?
 Mn01 N00E 2.232(3) . ?
 Mn01 N00F 2.233(3) . ?
 C004 N00C 1.446(4) . ?
 C004 N00E 1.456(4) . ?
 C004 C13 1.530(6) . ?
 C004 C9 1.547(6) . ?
 C005 N00A 1.452(4) . ?
 C005 N00F 1.443(4) . ?
 C005 C14 1.547(6) . ?
 C005 C11 1.541(6) . ?
 C006 N008 1.447(4) . ?
 C006 N00B 1.451(4) . ?
 C006 C5 1.535(6) . ?
 C006 C12 1.536(6) . ?
 C007 N009 1.451(4) . ?
 C007 N00D 1.446(4) . ?
 C007 C7 1.535(6) . ?
 C007 C8 1.541(6) . ?
 N008 C11 1.463(5) . ?
 N009 C9 1.459(5) . ?
 N00A C5 1.463(5) . ?
 N00B C8 1.462(5) . ?
 N00C C7 1.470(5) . ?
 N00D C12 1.472(5) . ?
 N00E C14 1.458(5) . ?
 N00F C13 1.477(5) . ?

loop_
  _geom_angle_atom_site_label_1
  _geom_angle_atom_site_label_2
  _geom_angle_atom_site_label_3
  _geom_angle
  _geom_angle_site_symmetry_1
  _geom_angle_site_symmetry_3
  _geom_angle_publ_flag
 N008 Mn01 Cl03 116.41(7) . . ?
 N008 Mn01 N00C 127.20(10) . . ?
 N008 Mn01 N00D 78.69(12) . . ?
 N008 Mn01 N00F 78.46(12) . . ?
 N009 Mn01 Cl03 116.43(7) . . ?
 N009 Mn01 N00B 78.62(12) . . ?
 N009 Mn01 N00E 78.66(12) . . ?
 N00A Mn01 Cl03 116.48(7) . . ?
 N00A Mn01 N009 127.09(10) . . ?
 N00A Mn01 N00B 78.51(12) . . ?
 N00A Mn01 N00E 78.47(12) . . ?
 N00B Mn01 Cl03 116.45(7) . . ?
 N00B Mn01 N00E 127.14(10) . . ?
 N00C Mn01 Cl03 116.39(7) . . ?
 N00D Mn01 Cl03 116.40(7) . . ?
 N00D Mn01 N00C 78.60(12) . . ?
 N00E Mn01 Cl03 116.40(7) . . ?
 N00F Mn01 Cl03 116.44(7) . . ?
 N00F Mn01 N00C 78.62(12) . . ?
 N00F Mn01 N00D 127.16(10) . . ?
 N00C C004 C13 110.3(2) . . ?
 N00E C004 C9 109.9(2) . . ?
 N00A C005 C14 110.0(2) . . ?
 N00F C005 C11 110.1(2) . . ?
 N008 C006 C12 110.1(2) . . ?
 N00B C006 C5 110.0(2) . . ?
 N009 C007 C8 110.2(2) . . ?
 N00D C007 C7 110.4(2) . . ?
 C006 N008 Mn01 110.11(18) . . ?
 C006 N008 C11 113.2(4) . . ?
 C11 N008 Mn01 108.3(3) . . ?
 C007 N009 Mn01 110.04(18) . . ?
 C007 N009 C9 112.8(4) . . ?
 C9 N009 Mn01 108.4(3) . . ?
 C005 N00A Mn01 110.06(17) . . ?
 C005 N00A C5 113.3(4) . . ?
 C5 N00A Mn01 108.3(3) . . ?
 C006 N00B Mn01 109.99(17) . . ?
 C006 N00B C8 113.3(3) . . ?
 C8 N00B Mn01 108.4(3) . . ?
 C004 N00C Mn01 110.10(18) . . ?
 C004 N00C C7 113.5(3) . . ?
 C7 N00C Mn01 108.0(3) . . ?
 C007 N00D Mn01 110.08(17) . . ?
 C007 N00D C12 113.4(3) . . ?
 C12 N00D Mn01 107.9(3) . . ?
 C004 N00E Mn01 109.88(18) . . ?
 C004 N00E C14 112.8(4) . . ?
 C14 N00E Mn01 108.6(3) . . ?
 C005 N00F Mn01 110.25(17) . . ?
 C005 N00F C13 113.7(4) . . ?
 C13 N00F Mn01 107.9(3) . . ?
 N00A C5 C006 109.5(4) . . ?
 N00F C13 C004 109.7(4) . . ?
 N00C C7 C007 109.6(4) . . ?
 N00B C8 C007 109.5(4) . . ?
 N009 C9 C004 109.2(4) . . ?
 N00E C14 C005 109.0(4) . . ?
 N008 C11 C005 109.5(4) . . ?
 N00D C12 C006 109.6(4) . . ?

_shelx_res_file
;
TITL zhl_a.res in P-1
    zhl.res
    created by SHELXL-2016/6 at 12:49:04 on 13-Jun-2022
REM Old TITL ZHL in P-1
REM SHELXT solution in P-1
REM R1 0.172, Rweak 0.016, Alpha 0.054, Orientation as input
REM Formula found by SHELXT: C12 N4 Cl2 Mn
CELL 0.71073 9.4344 9.4345 7.7669 89.9999 90.0001 90.0001
ZERR 2 0.0003 0.0003 0.0003 0 0 0
LATT 1
SFAC C H Cl Mn N
UNIT 16 40 4 2 8

L.S. 10
PLAN  20
SIZE 0.2 0.2 0.15
TEMP 21.65
LIST 6
fmap 2
acta
OMIT 0 0 4
REM <olex2.extras>
REM <HklSrc "%.\\ZHL.hkl">
REM </olex2.extras>

WGHT    0.017700    0.076500
FVAR       0.30267   0.49443
MN01  4    0.249993    0.749993    0.566855    11.00000    0.04801    0.04788 =
         0.02533   -0.00014    0.00010    0.00007
CL02  3    0.250012    0.250004    0.500078    11.00000    0.04928    0.04855 =
         0.09022   -0.00030    0.00024    0.00017
CL03  3    0.250008    0.750023    0.269582    11.00000    0.08577    0.08599 =
         0.02911   -0.00026    0.00016   -0.00018
C004  1    0.449243    0.949321    0.759535    11.00000    0.07578    0.07449 =
         0.04870   -0.00640   -0.00756   -0.02237
PART 1
AFIX  23
H00A  2    0.460945    1.018811    0.850474    21.00000   -1.20000
H00B  2    0.514984    0.972380    0.667689    21.00000   -1.20000
AFIX  23
PART 0
PART 2
H00C  2    0.472313    1.015050    0.667680   -21.00000   -1.20000
H00D  2    0.518518    0.961161    0.850691   -21.00000   -1.20000
AFIX   0
PART 0
C005  1    0.449302    0.550857    0.759442    11.00000    0.07515    0.07355 =
         0.04842    0.00621   -0.00726    0.02207
PART 2
AFIX  23
H00G  2    0.514909    0.527644    0.667511   -21.00000   -1.20000
H00H  2    0.461060    0.481532    0.850557   -21.00000   -1.20000
AFIX  23
PART 0
PART 1
H00E  2    0.518474    0.539330    0.850774    21.00000   -1.20000
H00F  2    0.472791    0.485135    0.667737    21.00000   -1.20000
AFIX   0
PART 0
C006  1    0.051018    0.550599    0.759306    11.00000    0.07489    0.07384 =
         0.04857    0.00662    0.00834   -0.02216
PART 1
AFIX  23
H00I  2    0.039383    0.481134    0.850287    21.00000   -1.20000
H00J  2   -0.014698    0.527482    0.667455    21.00000   -1.20000
AFIX  23
PART 0
PART 2
H00K  2    0.028062    0.484948    0.667327   -21.00000   -1.20000
H00L  2   -0.018372    0.538657    0.850314   -21.00000   -1.20000
AFIX   0
PART 0
C007  1    0.050974    0.949193    0.759676    11.00000    0.07571    0.07382 =
         0.04814   -0.00759    0.00667    0.02176
PART 2
AFIX  23
H00O  2   -0.014744    0.972870    0.668036   -21.00000   -1.20000
H00P  2    0.039513    1.018258    0.851138   -21.00000   -1.20000
AFIX  23
PART 0
PART 1
H00M  2   -0.018300    0.960713    0.850894    21.00000   -1.20000
H00N  2    0.027553    1.014987    0.668020    21.00000   -1.20000
AFIX   0
N008  5    0.194782    0.545402    0.694619    21.00000    0.06781    0.05124 =
         0.03474    0.00320   -0.00358   -0.00276
AFIX  13
H008  2    0.200804    0.469545    0.608732    21.00000   -1.20000
AFIX   0
PART 0
PART 2
N009  5    0.195039    0.954488    0.694751   -21.00000    0.07116    0.05464 =
         0.03587   -0.00278   -0.00264    0.00261
AFIX  13
H009  2    0.201240    1.030532    0.609128   -21.00000   -1.20000
AFIX   0
N00A  5    0.304966    0.545669    0.694863   -21.00000    0.07224    0.05204 =
         0.03535    0.00238    0.00444    0.00282
AFIX  13
H00Q  2    0.298846    0.469759    0.609056   -21.00000   -1.20000
AFIX   0
N00B  5    0.045549    0.694795    0.694810   -21.00000    0.05118    0.07201 =
         0.03834   -0.00348    0.00268   -0.00262
AFIX  13
H00R  2   -0.030296    0.700718    0.608896   -21.00000   -1.20000
AFIX   0
PART 0
PART 1
N00C  5    0.305684    0.954838    0.694844    21.00000    0.06950    0.04968 =
         0.03653   -0.00248    0.00352   -0.00367
AFIX  13
H00S  2    0.299888    1.030685    0.608922    21.00000   -1.20000
AFIX   0
N00D  5    0.045340    0.805628    0.694724    21.00000    0.05323    0.06807 =
         0.03457    0.00078    0.00444    0.00221
AFIX  13
H00T  2   -0.030614    0.799797    0.608943    21.00000   -1.20000
AFIX   0
PART 0
PART 2
N00E  5    0.454679    0.804637    0.694648   -21.00000    0.05498    0.07049 =
         0.03668    0.00361   -0.00293   -0.00348
AFIX  13
H00U  2    0.530644    0.798443    0.608919   -21.00000   -1.20000
AFIX   0
PART 0
PART 1
N00F  5    0.454502    0.694227    0.694892    21.00000    0.05341    0.06685 =
         0.03601   -0.00315   -0.00198    0.00109
AFIX  13
H00V  2    0.530331    0.700069    0.608949    21.00000   -1.20000
AFIX   0
PART 0
PART 2
C5    1    0.199770    0.518114    0.829070   -21.00000    0.08645    0.06094 =
         0.05025    0.00960    0.01174   -0.00277
AFIX  23
H5A   2    0.219089    0.577140    0.928597   -21.00000   -1.20000
H5B   2    0.205033    0.419699    0.864643   -21.00000   -1.20000
AFIX   0
PART 0
PART 1
C13   1    0.482249    0.801278    0.829420    21.00000    0.05920    0.08760 =
         0.04847   -0.01014   -0.00937   -0.00405
AFIX  23
H13A  2    0.580775    0.796484    0.864640    21.00000   -1.20000
H13B  2    0.423595    0.782134    0.929322    21.00000   -1.20000
AFIX   0
C7    1    0.199498    0.982629    0.829264    21.00000    0.08528    0.05866 =
         0.04616   -0.00964    0.00932    0.00317
AFIX  23
H7A   2    0.204265    1.081226    0.864189    21.00000   -1.20000
H7B   2    0.218967    0.924167    0.929239    21.00000   -1.20000
AFIX   0
PART 0
PART 2
C8    1    0.017555    0.799842    0.828912   -21.00000    0.05791    0.09141 =
         0.04655   -0.00977    0.00932    0.00659
AFIX  23
H8A   2    0.075937    0.780175    0.928899   -21.00000   -1.20000
H8B   2   -0.081078    0.794801    0.863632   -21.00000   -1.20000
AFIX   0
C9    1    0.299195    0.981907    0.829588   -21.00000    0.09060    0.05841 =
         0.04672   -0.00974   -0.00958   -0.00131
AFIX  23
H9A   2    0.279568    0.922637    0.928813   -21.00000   -1.20000
H9B   2    0.293728    1.080256    0.865382   -21.00000   -1.20000
AFIX   0
C14   1    0.482409    0.700763    0.829533   -21.00000    0.06035    0.09248 =
         0.04650    0.00700   -0.01118    0.00250
AFIX  23
H14A  2    0.423461    0.720524    0.929001   -21.00000   -1.20000
H14B  2    0.580885    0.706088    0.864845   -21.00000   -1.20000
AFIX   0
PART 0
PART 1
C11   1    0.299957    0.517670    0.828937    21.00000    0.08716    0.05676 =
         0.04636    0.00960   -0.00896    0.00491
AFIX  23
H11A  2    0.294886    0.419129    0.864032    21.00000   -1.20000
H11B  2    0.280353    0.576320    0.928710    21.00000   -1.20000
AFIX   0
C12   1    0.018011    0.699288    0.829329    21.00000    0.05825    0.08918 =
         0.04473    0.00889    0.01173   -0.00191
AFIX  23
H12A  2   -0.080426    0.704136    0.864903    21.00000   -1.20000
H12B  2    0.076936    0.718630    0.928939    21.00000   -1.20000
AFIX   0
HKLF 4


REM  zhl_a.res in P-1
REM R1 =  0.0191 for    2107 Fo > 4sig(Fo)  and  0.0244 for all    2422 data
REM    209 parameters refined using      0 restraints

END

WGHT      0.0176      0.0762

REM Highest difference peak  0.142,  deepest hole -0.151,  1-sigma level  0.027
Q1    1   0.1872  0.2470  0.5721  11.00000  0.05    0.14
Q2    1   0.2450  0.3235  0.4350  11.00000  0.05    0.14
Q3    1   0.2458  0.1866  0.4328  11.00000  0.05    0.13
Q4    1   0.3072  0.2467  0.5663  11.00000  0.05    0.13
Q5    1   0.2482  0.6109  0.6419  11.00000  0.05    0.13
Q6    1   0.5246  1.0044  0.8268  11.00000  0.05    0.12
Q7    1   0.3599  0.6930  0.6687  11.00000  0.05    0.12
Q8    1   0.2947  0.1393  0.4767  11.00000  0.05    0.11
Q9    1   0.2653  1.1211  0.5348  11.00000  0.05    0.10
Q10   1   0.3635  0.8679  0.2921  11.00000  0.05    0.10
Q11   1   0.4174  0.7564  0.6026  11.00000  0.05    0.10
Q12   1   0.1088  0.7466  0.6282  11.00000  0.05    0.09
Q13   1   0.2276  0.9044  0.6080  11.00000  0.05    0.09
Q14   1  -0.0117  0.4878  0.8370  11.00000  0.05    0.09
Q15   1  -0.0769  0.7282  0.9321  11.00000  0.05    0.08
Q16   1   0.3733  0.1605  0.5382  11.00000  0.05    0.08
Q17   1   0.2705  0.6519  0.3057  11.00000  0.05    0.08
Q18   1   0.6224  0.6799  0.4950  11.00000  0.05    0.08
Q19   1   0.4029  1.1920  0.6298  11.00000  0.05    0.08
Q20   1  -0.0359  1.0966  0.5374  11.00000  0.05    0.08
;
_shelx_res_checksum                67679
_shelx_hkl_file
;
   0   0   1  414.43   22.20
   0   0   1  438.65   13.10
   0   0  -1  417.34   22.36
   0   0  -1  439.14   13.02
   0   0   2  320.92   13.92
   0   0   2  350.14   28.01
   0   0  -2  323.31   14.06
   0   0  -2  328.65   28.23
   0   0   3   44.03    1.25
   0   0   3   44.34    1.17
   0   0   3   44.44    1.07
   0   0   3   42.46    1.24
   0   0  -3   44.43    1.24
   0   0  -3   41.04    1.13
   0   0  -3   43.84    1.14
   0   0  -3   44.77    1.21
   0   0   4   88.03    2.24
   0   0   4   81.98    2.28
   0   0  -4   90.86    2.26
   0   0  -4   89.23    2.20
   0   0  -4   88.71    2.00
   0   0  -4   88.39    2.10
   0   0   5   12.86    0.72
   0   0   5   12.03    0.64
   0   0   5   11.53    0.68
   0   0   5   12.82    0.55
   0   0  -5   12.62    0.70
   0   0  -5   12.54    0.54
   0   0  -5   11.47    0.59
   0   0  -5   12.05    0.65
   0   0   6   11.28    0.75
   0   0   6   12.03    0.58
   0   0   6   12.16    0.78
   0   0   6   12.73    0.72
   0   0  -6   12.75    0.69
   0   0  -6   12.47    0.73
   0   0  -6   13.28    0.78
   0   0  -6   11.87    0.58
   0   0   7   58.85    1.95
   0   0   7   60.04    1.72
   0   0  -7   60.86    2.00
   0   0   8   12.92    0.71
   0   0   8   12.15    0.84
   0   0  -8   13.10    0.88
   0   0   9    0.02    0.15
   0   0   9    0.22    0.28
   0   0  -9   -0.03    0.28
  -1   0  -9   11.23    0.84
   1   0   9   11.19    0.90
   1   0   9   10.86    0.70
  -1   0  -8    0.39    0.24
   1   0   8    0.10    0.22
   1   0   8    0.01    0.11
  -1   0  -7   22.08    1.05
   1   0   7   22.19    1.07
   1   0   7   20.46    0.87
  -1   0  -6    6.30    0.54
  -1   0  -6    7.06    0.53
  -1   0  -6    6.89    0.43
   1   0   6    6.59    0.52
   1   0   6    7.61    0.62
   1   0   6    6.29    0.55
   1   0   6    6.47    0.43
  -1   0  -5    3.85    0.29
  -1   0  -5    3.74    0.36
  -1   0  -5    3.61    0.32
   1   0   5    3.94    0.36
   1   0   5    3.30    0.36
   1   0   5    3.99    0.40
   1   0   5    4.34    0.31
  -1   0  -4   93.07    2.09
  -1   0  -4   92.35    2.25
  -1   0  -4   92.50    2.17
   1   0   4   93.83    2.36
   1   0   4   94.38    2.23
   1   0   4   92.62    2.23
   1   0   4   89.68    2.29
  -1   0  -3  147.25    3.14
  -1   0  -3  152.67    3.19
  -1   0  -3  150.11    3.21
   1   0   3  150.29    3.25
   1   0   3  150.20    3.10
   1   0   3  152.38    3.19
  -1   0  -2   45.69    1.07
  -1   0  -2   45.97    1.01
  -1   0  -2   44.26    1.03
   1   0   2   40.62    1.11
   1   0   2   44.12    1.08
   1   0   2   44.25    1.05
   1   0   2   44.48    1.01
  -1   0  -1  269.09   10.20
  -1   0  -1  265.72   19.49
   1   0   1  249.83    9.99
   1   0   1  271.85   19.47
  -1   0   1  268.64   21.41
  -1   0   1  274.25    9.87
   1   0  -1  265.95   21.89
   1   0  -1  256.10    9.71
  -1   0   2   44.75    1.02
  -1   0   2   46.02    1.18
  -1   0   2   44.98    1.15
   1   0  -2   43.87    1.09
   1   0  -2   44.58    1.17
   1   0  -2   45.97    1.03
   1   0  -2   45.83    1.15
  -1   0   3  155.41    3.09
  -1   0   3  153.66    3.23
   1   0  -3  139.41    3.28
   1   0  -3  149.70    3.29
   1   0  -3  153.29    3.33
  -1   0   4   96.11    2.38
  -1   0   4   90.78    2.32
   1   0  -4   94.06    2.08
   1   0  -4   82.45    2.52
   1   0  -4   96.10    2.58
   1   0  -4   89.17    2.18
  -1   0   5    3.59    0.39
  -1   0   5    4.68    0.39
  -1   0   5    3.98    0.41
  -1   0   5    3.45    0.28
   1   0  -5    3.95    0.30
   1   0  -5    3.30    0.36
   1   0  -5    3.58    0.37
   1   0  -5    4.04    0.34
  -1   0   6    5.98    0.56
  -1   0   6    6.40    0.42
  -1   0   6    5.86    0.55
  -1   0   6    6.58    0.52
   1   0  -6    6.28    0.54
   1   0  -6    6.87    0.50
   1   0  -6    5.93    0.42
   1   0  -6    6.31    0.54
  -1   0   7   20.90    1.04
  -1   0   7   20.94    0.87
   1   0  -7   19.81    1.08
   1   0  -7   21.46    1.09
  -1   0   8    0.13    0.21
  -1   0   8   -0.09    0.12
   1   0  -8    0.17    0.25
   1   0  -8    0.08    0.13
  -1   0   9   10.36    0.68
  -1   0   9   11.74    0.92
   1   0  -9   10.28    0.86
  -2   0  -9    0.13    0.25
   2   0   9    0.01    0.23
   2   0   9    0.11    0.15
  -2   0  -8    6.19    0.57
   2   0   8    6.09    0.61
   2   0   8    5.07    0.46
  -2   0  -7   34.94    1.33
  -2   0  -7   34.51    1.26
   2   0   7   34.99    1.31
   2   0   7   34.28    1.39
  -2   0  -6   18.28    0.79
  -2   0  -6   17.52    0.73
  -2   0  -6   18.50    0.84
   2   0   6   18.32    0.77
   2   0   6   19.11    0.90
   2   0   6   17.47    0.94
   2   0   6   17.33    0.94
  -2   0  -5    3.78    0.32
  -2   0  -5    4.74    0.32
  -2   0  -5    4.18    0.36
   2   0   5    4.68    0.34
   2   0   5    4.30    0.37
   2   0   5    4.00    0.40
   2   0   5    4.13    0.39
  -2   0  -4   16.26    0.58
  -2   0  -4   15.10    0.59
  -2   0  -4   14.94    0.62
   2   0   4   15.90    0.65
   2   0   4   16.06    0.60
   2   0   4   15.18    0.73
   2   0   4   15.45    0.69
  -2   0  -3   23.98    0.71
  -2   0  -3   25.20    0.72
  -2   0  -3   24.35    0.74
   2   0   3   24.29    0.79
   2   0   3   25.16    0.77
   2   0   3   24.79    0.73
   2   0   2  271.78    5.33
  -2   0  -1  476.87   30.51
   2   0   1  425.54   30.24
   2   0   1  436.43   16.01
  -2   0   0  284.43   10.27
  -2   0   0  288.04   26.63
   2   0   0  301.65   27.11
   2   0   0  287.94   10.32
  -2   0   1  446.81   14.95
  -2   0   1  428.89   33.68
   2   0  -1  448.40   15.10
   2   0  -1  454.31   34.72
  -2   0   2  283.27    5.60
  -2   0   2  266.94    5.45
   2   0  -2  274.53    5.50
  -2   0   3   23.72    0.89
  -2   0   3   24.92    0.80
  -2   0   3   23.96    0.71
   2   0  -3   24.39    0.72
   2   0  -3   24.34    0.78
   2   0  -3   25.44    0.86
   2   0  -3   24.42    0.89
  -2   0   4   15.86    0.58
  -2   0   4   14.98    0.78
  -2   0   4   16.22    0.73
  -2   0   4   15.43    0.76
   2   0  -4   16.19    0.59
   2   0  -4   15.55    0.65
   2   0  -4   15.72    0.73
   2   0  -4   14.91    0.73
  -2   0   5    3.78    0.29
  -2   0   5    3.84    0.41
  -2   0   5    4.62    0.45
  -2   0   5    4.58    0.39
   2   0  -5    3.77    0.39
   2   0  -5    3.99    0.36
   2   0  -5    4.21    0.31
   2   0  -5    4.27    0.40
  -2   0   6   19.29    0.91
  -2   0   6   18.49    1.01
  -2   0   6   16.39    0.92
  -2   0   6   18.36    0.74
   2   0  -6   16.50    0.83
   2   0  -6   18.58    0.97
   2   0  -6   18.14    0.93
   2   0  -6   17.37    0.74
  -2   0   7   33.29    1.38
  -2   0   7   36.06    1.21
   2   0  -7   35.70    1.53
   2   0  -7   35.49    1.51
  -2   0   8    5.44    0.45
  -2   0   8    5.76    0.60
   2   0  -8    5.86    0.62
   2   0  -8    5.61    0.64
  -2   0   9   -0.18    0.10
  -2   0   9    0.21    0.32
   2   0  -9   -0.08    0.28
   2   0  -9   -0.34    0.14
  -3   0  -8    0.52    0.23
   3   0   8    0.46    0.24
   3   0   8    0.07    0.13
  -3   0  -7   13.43    0.71
  -3   0  -7   14.13    0.75
   3   0   7   12.71    0.80
   3   0   7   13.56    0.71
  -3   0  -6    2.05    0.29
  -3   0  -6    2.03    0.31
   3   0   6    1.60    0.31
   3   0   6    1.82    0.28
   3   0   6    1.96    0.37
  -3   0  -5    0.02    0.09
  -3   0  -5    0.13    0.10
  -3   0  -5    0.07    0.10
   3   0   5    0.18    0.18
   3   0   5    0.34    0.17
   3   0   5    0.08    0.08
   3   0   5    0.09    0.10
  -3   0  -4  103.79    2.32
  -3   0  -4  104.74    2.35
  -3   0  -4  101.91    2.27
   3   0   4  104.16    2.50
   3   0   4  105.01    2.42
   3   0   4  103.91    2.38
  -3   0  -3  345.47    6.66
  -3   0  -3  350.17    6.80
  -3   0  -3  346.57    6.69
   3   0   3  348.57    6.80
   3   0   3  337.53    6.85
  -3   0  -2   24.52    0.78
   3   0   2   27.38    0.76
   3   0   2   26.32    0.67
   3   0   2   26.22    0.68
  -3   0  -1   66.62    1.47
  -3   0   0    0.01    0.07
   3   0   0   -0.04    0.05
  -3   0   1   70.59    1.77
   3   0  -1   72.26    1.53
   3   0  -1   70.35    1.49
   3   0  -1   70.64    1.77
  -3   0   2   28.17    0.75
  -3   0   2   26.00    0.73
  -3   0   2   27.38    0.77
  -3   0   2   26.49    0.94
   3   0  -2   26.10    0.76
   3   0  -2   27.06    0.94
  -3   0   3  340.29    7.12
  -3   0   3  346.64    6.84
  -3   0   3  320.19    7.09
   3   0  -3  331.05    6.84
   3   0  -3  355.90    7.00
   3   0  -3  360.51    7.13
   3   0  -3  350.65    6.77
  -3   0   4  105.17    2.70
  -3   0   4  103.22    2.33
  -3   0   4  103.93    2.54
   3   0  -4  103.09    2.59
   3   0  -4  103.47    2.35
   3   0  -4  100.49    2.45
   3   0  -4  102.84    2.66
  -3   0   5    0.37    0.12
  -3   0   5    0.12    0.11
  -3   0   5    0.09    0.14
   3   0  -5    0.09    0.13
   3   0  -5    0.19    0.13
   3   0  -5    0.03    0.07
   3   0  -5    0.08    0.12
  -3   0   6    1.43    0.24
  -3   0   6    1.98    0.39
  -3   0   6    1.43    0.31
   3   0  -6    1.25    0.33
   3   0  -6    1.84    0.37
   3   0  -6    1.70    0.28
  -3   0   7   12.61    0.81
   3   0  -7   13.01    0.88
  -3   0   8    0.37    0.16
  -3   0   8    0.14    0.24
   3   0  -8    0.31    0.21
   3   0  -8   -0.04    0.24
  -4   0  -8    5.38    0.49
  -4   0  -8    3.96    0.46
   4   0   8    4.02    0.43
   4   0   8    3.99    0.59
  -4   0  -7   24.64    0.95
  -4   0  -7   25.55    0.99
   4   0   7   26.54    1.07
   4   0   7   27.11    1.20
  -4   0  -6    9.46    0.50
  -4   0  -6    9.93    0.58
   4   0   6    9.69    0.63
   4   0   6    9.52    0.68
   4   0   6   10.17    0.58
  -4   0  -5    1.14    0.18
  -4   0  -5    0.79    0.18
   4   0   5    0.85    0.20
   4   0   5    1.09    0.21
   4   0   5    0.66    0.21
   4   0   5    0.69    0.23
  -4   0  -4   24.47    0.81
  -4   0  -4   23.51    0.66
  -4   0  -4   23.71    0.65
   4   0   4   24.12    0.84
   4   0   4   24.25    0.83
   4   0   4   24.37    0.88
  -4   0  -3   31.28    0.92
   4   0   3   31.97    0.96
   4   0   3   30.90    0.91
   4   0   3   33.11    0.90
  -4   0  -2    1.04    0.16
   4   0   2    1.25    0.10
   4   0   2    1.23    0.11
   4   0   1  201.26    4.45
  -4   0   0  945.70   68.18
  -4   0   0  941.63   28.52
   4   0   0  960.41   29.11
   4   0   0 1000.00   71.47
  -4   0   1  192.46    4.28
   4   0  -1  198.08    3.89
   4   0  -1  195.70    3.84
   4   0  -1  196.01    4.28
  -4   0   2    1.25    0.13
  -4   0   2    1.05    0.11
  -4   0   2    1.11    0.24
  -4   0   2    1.12    0.16
   4   0  -2    1.11    0.16
   4   0  -2    1.40    0.28
   4   0  -2    1.25    0.19
  -4   0   3   33.29    1.02
  -4   0   3   30.65    1.18
  -4   0   3   32.46    0.94
  -4   0   3   32.75    0.99
   4   0  -3   30.22    1.05
   4   0  -3   32.42    1.19
   4   0  -3   30.98    0.97
  -4   0   4   23.47    0.91
  -4   0   4   23.74    0.80
  -4   0   4   23.34    0.87
  -4   0   4   23.25    1.06
   4   0  -4   23.40    0.81
   4   0  -4   25.39    1.08
   4   0  -4   25.01    0.90
   4   0  -4   23.76    0.99
  -4   0   5    0.94    0.19
  -4   0   5    0.90    0.26
  -4   0   5    0.82    0.21
  -4   0   5    0.79    0.23
   4   0  -5    0.81    0.19
   4   0  -5    1.25    0.29
   4   0  -5    0.97    0.23
   4   0  -5    1.01    0.28
  -4   0   6    9.84    0.69
  -4   0   6    8.95    0.62
  -4   0   6    9.57    0.54
   4   0  -6    9.03    0.69
   4   0  -6    9.08    0.71
  -4   0   7   24.88    1.00
  -4   0   7   26.61    1.19
   4   0  -7   24.61    1.29
   4   0  -7   24.50    1.27
  -4   0   8    4.14    0.42
  -4   0   8    4.31    0.59
   4   0  -8    3.50    0.58
   4   0  -8    4.57    0.65
  -5   0  -8    0.19    0.21
  -5   0  -8    0.10    0.19
   5   0   8    0.28    0.25
   5   0   8    0.33    0.17
  -5   0  -7    2.09    0.27
   5   0   7    2.28    0.36
  -5   0  -6    2.01    0.22
  -5   0  -6    2.27    0.23
   5   0   6    1.74    0.37
   5   0   6    2.48    0.38
   5   0   6    2.19    0.34
  -5   0  -5   11.57    0.58
  -5   0  -5   11.82    0.36
  -5   0  -5   12.05    0.36
   5   0   5   11.10    0.60
   5   0   5   11.26    0.65
   5   0   5   11.40    0.61
  -5   0  -4   42.09    1.27
   5   0   4   42.87    1.20
   5   0   4   39.97    1.23
   5   0   4   39.62    1.22
  -5   0  -3   28.37    0.90
   5   0   3   28.26    0.84
   5   0   3   29.36    0.83
  -5   0  -2   18.50    0.65
   5   0   2   18.41    0.51
   5   0   2   18.93    0.51
   5   0   2   19.18    0.94
  -5   0  -1   54.99    1.38
   5   0   1   54.66    1.73
  -5   0   0   -0.04    0.08
   5   0   0    0.04    0.11
  -5   0   1   55.87    1.69
   5   0  -1   54.12    1.21
   5   0  -1   55.35    1.26
   5   0  -1   50.79    1.65
  -5   0   2   18.76    0.88
   5   0  -2   18.12    0.61
   5   0  -2   18.13    0.87
   5   0  -2   18.82    0.68
  -5   0   3   28.11    0.88
  -5   0   3   28.58    0.82
  -5   0   3   27.69    0.84
  -5   0   3   26.90    1.16
   5   0  -3   27.29    1.00
   5   0  -3   26.96    0.90
   5   0  -3   30.00    1.19
  -5   0   4   40.99    1.21
  -5   0   4   39.74    1.55
  -5   0   4   42.03    1.23
  -5   0   4   42.81    1.29
   5   0  -4   43.13    1.56
   5   0  -4   41.24    1.28
   5   0  -4   41.71    1.42
  -5   0   5   11.95    0.63
  -5   0   5   11.11    0.57
  -5   0   5   10.75    0.66
   5   0  -5   12.83    0.77
   5   0  -5   10.98    0.65
   5   0  -5   12.05    0.80
   5   0  -5   10.51    0.57
  -5   0   6    2.77    0.36
  -5   0   6    2.56    0.45
  -5   0   6    2.34    0.38
   5   0  -6    2.02    0.45
   5   0  -6    2.79    0.48
  -5   0   7    1.81    0.31
  -5   0   7    2.04    0.40
   5   0  -7    2.37    0.47
   5   0  -7    2.16    0.44
  -5   0   8    0.13    0.24
  -5   0   8    0.15    0.13
   5   0  -8    0.06    0.23
   5   0  -8    0.04    0.30
   6   0   7    7.00    0.61
   6   0   7    8.07    0.60
   6   0   6   19.51    0.89
   6   0   6   16.66    0.93
   6   0   6   19.04    0.91
   6   0   5    0.45    0.16
   6   0   5    0.25    0.15
   6   0   5    0.35    0.22
  -6   0  -4   18.99    0.77
   6   0   4   20.38    0.75
   6   0   4   19.47    0.77
  -6   0  -3    9.78    0.49
   6   0   3    8.86    0.39
   6   0   3    8.78    0.41
  -6   0  -2   30.79    0.96
   6   0   2   30.53    1.33
   6   0   2   31.01    0.75
   6   0   2   31.63    0.75
  -6   0  -1   95.50    2.23
   6   0   1   97.69    2.73
  -6   0   0  130.80    3.35
   6   0   0  133.88    3.39
  -6   0   1   94.67    2.64
   6   0  -1   97.19    2.09
   6   0  -1   93.68    2.64
   6   0  -1   95.78    2.02
  -6   0   2   31.36    0.97
  -6   0   2   30.73    1.29
   6   0  -2   31.66    1.29
   6   0  -2   31.70    0.98
  -6   0   3    9.85    0.49
  -6   0   3    9.24    0.70
  -6   0   3    8.84    0.29
  -6   0   3    9.12    0.30
   6   0  -3    9.77    0.56
   6   0  -3    8.97    0.66
   6   0  -3    8.58    0.47
  -6   0   4   18.88    0.69
  -6   0   4   18.13    1.05
  -6   0   4   20.17    0.77
   6   0  -4   18.49    0.90
   6   0  -4   19.77    1.05
   6   0  -4   19.21    0.81
  -6   0   5    0.66    0.18
  -6   0   5    0.63    0.20
  -6   0   5    0.57    0.21
   6   0  -5    1.07    0.28
   6   0  -5    0.30    0.19
   6   0  -5    0.99    0.28
  -6   0   6   19.40    0.90
  -6   0   6   19.43    0.86
   6   0  -6   17.96    1.10
  -6   0   7    6.29    0.58
  -6   0   7    6.60    0.50
   6   0  -7    7.09    0.74
   6   0  -7    6.46    0.71
   7   0   7    0.37    0.25
   7   0   6    0.02    0.30
   7   0   6   -0.06    0.16
   7   0   5    2.53    0.38
   7   0   5    2.33    0.33
   7   0   4   25.50    0.92
   7   0   4   26.77    0.94
  -7   0  -3   69.50    1.83
   7   0   3   66.96    1.63
   7   0   3   71.08    1.64
   7   0   3   70.14    2.41
   7   0   2    8.21    0.30
   7   0   2    8.07    0.69
   7   0   2    7.70    0.29
  -7   0  -1   30.09    0.99
   7   0   1   31.14    1.39
   7   0   0    0.08    0.04
   7   0   0    0.08    0.12
   7   0   0    0.05    0.05
  -7   0   1   28.86    1.53
   7   0  -1   31.69    1.36
   7   0  -1   31.44    0.89
   7   0  -1   30.82    0.82
  -7   0   2    7.61    0.44
  -7   0   2    6.85    0.63
   7   0  -2    7.14    0.62
   7   0  -2    7.15    0.43
   7   0  -2    7.71    0.39
  -7   0   3   66.75    2.28
  -7   0   3   67.36    1.80
   7   0  -3   68.12    1.78
   7   0  -3   68.54    2.27
   7   0  -3   73.00    1.97
  -7   0   4   26.50    0.69
  -7   0   4   26.81    0.70
  -7   0   4   28.56    1.01
   7   0  -4   27.03    1.33
   7   0  -4   29.00    1.17
  -7   0   5    2.82    0.30
  -7   0   5    2.42    0.35
  -7   0   5    2.63    0.33
   7   0  -5    2.70    0.44
   7   0  -5    2.99    0.52
  -7   0   6   -0.34    0.23
  -7   0   6    0.20    0.19
  -7   0   6   -0.16    0.10
   7   0  -6   -0.16    0.15
   7   0  -6    0.08    0.22
  -7   0   7    0.33    0.36
  -7   0   7    0.27    0.16
  -7   0   7    0.67    0.27
   7   0  -7    0.16    0.29
   7   0  -7    0.33    0.28
   8   0   6    1.78    0.35
   8   0   5    0.55    0.20
   8   0   5    0.49    0.26
   8   0   5    0.54    0.24
   8   0   4    1.20    0.37
   8   0   4    0.70    0.27
   8   0   4    1.54    0.25
   8   0   3   10.45    0.46
   8   0   3   11.11    0.46
   8   0   3    9.98    1.03
  -8   0  -2   30.38    1.04
   8   0   2   29.47    0.76
   8   0   2   31.55    1.51
   8   0   2   29.54    0.75
  -8   0  -1   30.12    1.04
   8   0   1   31.22    0.72
   8   0   1   30.08    0.69
   8   0   1   31.65    1.48
   8   0   0   22.67    0.60
   8   0   0   23.51    0.65
   8   0   0   24.12    1.26
  -8   0   1   29.99    1.44
   8   0  -1   31.80    0.94
   8   0  -1   30.55    0.85
   8   0  -1   31.61    1.45
  -8   0   2   30.33    1.05
   8   0  -2   30.77    0.94
   8   0  -2   28.91    1.02
   8   0  -2   30.13    1.43
  -8   0   3   12.18    0.63
   8   0  -3   11.79    0.61
   8   0  -3   12.95    0.71
  -8   0   4    1.15    0.25
   8   0  -4    1.68    0.40
   8   0  -4    0.50    0.23
   8   0  -4    0.96    0.25
  -8   0   5    0.53    0.18
   8   0  -5    0.14    0.20
   8   0  -5    0.22    0.24
  -8   0   6    2.85    0.35
  -8   0   6    2.45    0.37
  -8   0   6    2.14    0.29
   8   0  -6    2.02    0.43
   8   0  -6    1.81    0.46
   9   0   5    1.51    0.29
   9   0   5    1.09    0.35
   9   0   4    7.66    0.51
   9   0   4    7.25    0.46
   9   0   4    8.35    0.87
   9   0   3    9.01    0.85
   9   0   3    8.94    0.43
   9   0   2    2.44    0.18
   9   0   2    1.42    0.38
   9   0   2    2.33    0.19
   9   0   1    0.13    0.08
   9   0   1    0.26    0.08
   9   0   1    0.17    0.21
   9   0   0   -0.07    0.08
   9   0   0    0.05    0.15
   9   0   0   -0.13    0.09
   9   0  -1   -0.09    0.14
   9   0  -1   -0.03    0.13
  -9   0   2    2.56    0.35
   9   0  -2    2.80    0.53
   9   0  -2    2.81    0.35
   9   0  -2    2.52    0.27
  -9   0   3    9.43    0.64
   9   0  -3    9.99    0.86
   9   0  -3    8.19    0.60
   9   0  -3    9.24    0.55
  -9   0   4    7.78    0.54
   9   0  -4    7.53    0.69
   9   0  -4    7.55    0.75
   9   0  -4    6.17    0.59
  -9   0   5    1.01    0.25
   9   0  -5    1.72    0.43
   9   0  -5    1.26    0.41
  10   0   4    3.36    0.40
  10   0   4    3.66    0.38
  10   0   4    2.69    0.61
  10   0   3    0.64    0.32
  10   0   3    0.94    0.19
  10   0   3    1.32    0.22
  10   0   2    1.25    0.43
  10   0   2    2.00    0.21
  10   0   1   14.41    0.51
  10   0   1   13.75    0.45
  10   0   1   14.13    1.08
  10   0   0   25.74    1.46
  10   0   0   22.83    0.69
  10   0   0   24.27    0.77
  10   0  -1   14.74    0.65
  10   0  -1   13.31    0.56
 -10   0   2    1.98    0.33
  10   0  -2    3.02    0.60
  10   0  -2    2.26    0.34
  10   0  -2    2.15    0.29
 -10   0   3    1.00    0.24
  10   0  -3    1.13    0.27
  10   0  -3    0.93    0.29
  10   0  -3    0.81    0.33
 -10   0   4    3.89    0.41
  10   0  -4    3.67    0.54
  10   0  -4    2.98    0.58
  11   0   1    0.30    0.25
  11   0   1    0.14    0.12
  11   0   1    0.45    0.16
  11   0   0   -0.21    0.16
  11   0   0    0.08    0.20
 -11   0   1   -0.06    0.12
  11   0  -1    0.20    0.23
  11   0  -1    0.57    0.17
  11   1  -1    0.28    0.19
  11   1  -1    0.38    0.26
  11   1  -1    0.78    0.17
 -11  -1   1    0.20    0.14
  11   1   0   -0.07    0.14
  11   1   0    0.10    0.12
  11   1   0    0.45    0.29
  11   1   1    0.55    0.29
  10   1  -4    2.71    0.44
 -10  -1   4    2.65    0.38
  10   1  -3    3.91    0.69
  10   1  -3    4.18    0.48
 -10  -1   3    5.13    0.43
  10   1  -2    3.06    0.34
  10   1  -2    3.67    0.38
  10   1  -2    3.79    0.66
  10   1  -1    0.42    0.19
  10   1  -1    0.39    0.27
 -10  -1   1    0.86    0.22
  10   1   0    0.27    0.25
  10   1   0   -0.18    0.08
  10   1   0    0.00    0.10
  10   1   1    0.91    0.38
  10   1   2    2.42    0.54
  10   1   3    4.06    0.32
  10   1   3    3.66    0.70
  10   1   3    4.31    0.30
  10   1   4    2.52    0.31
  10   1   4    2.27    0.55
  10   1   4    2.17    0.33
   9   1  -5    1.76    0.45
   9   1  -5    2.01    0.41
  -9  -1   5    2.06    0.34
   9   1  -4    0.39    0.25
   9   1  -4    0.17    0.23
   9   1  -4    0.73    0.29
  -9  -1   4    0.05    0.14
   9   1  -3    0.49    0.22
   9   1  -3    1.02    0.35
   9   1  -3    0.48    0.21
  -9  -1   3    0.67    0.19
   9   1  -2    2.39    0.33
   9   1  -2    1.83    0.24
   9   1  -2    1.95    0.45
  -9  -1   2    2.40    0.33
   9   1  -1    0.58    0.15
   9   1  -1    0.83    0.29
   9   1  -1    0.64    0.13
   9   1   0    8.27    0.29
   9   1   0    9.70    0.83
   9   1   0    9.17    0.33
   9   1   1    0.81    0.29
  -9  -1  -1    0.88    0.21
   9   1   2    1.47    0.41
   9   1   3    0.51    0.13
   9   1   3    0.21    0.21
   9   1   3    0.41    0.12
   9   1   4    0.86    0.23
   9   1   4    0.77    0.33
   9   1   4    0.21    0.28
   9   1   5    2.28    0.34
   9   1   5    2.19    0.58
   9   1   5    1.58    0.36
   8   1  -6   -0.61    0.24
   8   1  -6   -0.52    0.20
  -8  -1   6   -0.13    0.12
  -8  -1   6    0.06    0.15
   8   1  -5    1.07    0.32
   8   1  -5    1.01    0.31
  -8  -1   5    1.41    0.26
   8   1  -4   19.62    0.90
   8   1  -4   20.91    1.22
   8   1  -4   21.36    1.01
  -8  -1   4   20.43    0.83
   8   1  -3   23.47    0.89
   8   1  -3   26.11    1.02
  -8  -1   3   24.31    0.90
   8   1  -2    2.80    0.30
   8   1  -2    2.85    0.26
   8   1  -2    2.29    0.47
  -8  -1   2    2.51    0.51
  -8  -1   2    2.29    0.31
   8   1  -1    0.60    0.12
   8   1  -1   -0.03    0.16
   8   1  -1    0.16    0.11
  -8  -1   1    0.26    0.21
   8   1   0    0.04    0.14
   8   1   1    0.44    0.22
   8   1   2    3.56    0.61
  -8  -1  -2    2.64    0.28
   8   1   3   24.86    0.72
   8   1   3   24.61    0.75
   8   1   3   25.13    1.38
  -8  -1  -3   24.06    0.99
   8   1   4   20.85    0.74
   8   1   4   19.54    0.78
   8   1   4   19.55    1.26
   8   1   5    1.33    0.26
   8   1   5    1.27    0.32
   8   1   6    0.46    0.22
   7   1  -7    9.59    0.83
   7   1  -7    8.32    0.85
  -7  -1   7    8.42    0.65
  -7  -1   7    7.97    0.57
  -7  -1   7    9.53    0.78
   7   1  -6   19.64    1.22
   7   1  -6   21.26    1.17
  -7  -1   6   20.94    0.89
  -7  -1   6   21.20    0.94
  -7  -1   6   22.19    0.92
   7   1  -5    8.21    0.66
   7   1  -5    8.84    0.76
  -7  -1   5    7.70    0.44
  -7  -1   5    7.89    0.49
   7   1  -4    1.09    0.28
   7   1  -4    1.09    0.32
   7   1  -4    1.11    0.28
  -7  -1   4    1.08    0.22
   7   1  -3    1.55    0.24
   7   1  -3    1.41    0.34
   7   1  -3    1.46    0.27
  -7  -1   3    1.25    0.33
  -7  -1   3    1.48    0.23
   7   1  -2    0.75    0.23
   7   1  -2    0.73    0.14
   7   1  -2    0.92    0.19
  -7  -1   2    0.64    0.25
  -7  -1   2    0.83    0.18
   7   1  -1    3.15    0.20
   7   1  -1    2.78    0.45
   7   1  -1    3.40    0.23
  -7  -1   1    3.33    0.51
   7   1   0    0.62    0.22
   7   1   1    3.72    0.53
  -7  -1  -1    2.96    0.26
   7   1   2    0.66    0.25
   7   1   2    0.71    0.08
   7   1   2    0.67    0.07
  -7  -1  -2    0.90    0.18
   7   1   3    1.66    0.20
   7   1   3    1.31    0.37
   7   1   3    1.51    0.16
  -7  -1  -3    1.40    0.23
   7   1   4    1.46    0.25
   7   1   4    1.46    0.22
  -7  -1  -4    1.30    0.25
   7   1   5    7.61    0.49
   7   1   5    7.31    0.56
   7   1   6   21.88    0.96
   7   1   6   18.81    1.01
   7   1   7    9.20    0.69
   7   1   7    9.01    0.67
   6   1  -7    0.46    0.27
   6   1  -7    0.88    0.38
  -6  -1   7    0.51    0.28
  -6  -1   7    0.99    0.25
   6   1  -6    1.05    0.31
  -6  -1   6    0.78    0.26
  -6  -1   6    0.86    0.32
  -6  -1   6    1.10    0.24
   6   1  -5    7.35    0.67
   6   1  -5    6.83    0.60
   6   1  -5    8.10    0.57
  -6  -1   5    7.30    0.46
  -6  -1   5    7.18    0.48
  -6  -1   5    7.23    0.51
   6   1  -4   23.98    1.18
   6   1  -4   23.17    0.92
   6   1  -4   24.03    1.02
  -6  -1   4   24.25    0.78
  -6  -1   4   23.09    0.79
  -6  -1   4   22.88    1.17
  -6  -1   4   24.09    0.85
   6   1  -3   54.28    1.49
   6   1  -3   56.06    1.88
   6   1  -3   56.25    1.83
  -6  -1   3   53.47    1.87
  -6  -1   3   57.12    1.47
   6   1  -2   16.67    0.61
   6   1  -2   18.12    0.93
   6   1  -2   17.46    0.67
  -6  -1   2   18.76    0.66
  -6  -1   2   17.87    0.92
   6   1  -1    1.32    0.14
   6   1  -1    1.06    0.12
   6   1  -1    1.13    0.29
  -6  -1   1    1.08    0.28
   6   1   0    0.01    0.09
   6   1   1    1.14    0.29
  -6  -1  -1    1.35    0.20
   6   1   2   18.06    0.44
   6   1   2   17.64    0.45
   6   1   2   18.14    0.97
  -6  -1  -2   17.62    0.65
   6   1   3   55.68    1.37
   6   1   3   56.10    1.33
  -6  -1  -3   57.23    1.49
   6   1   4   24.17    0.81
   6   1   4   23.10    0.86
  -6  -1  -4   23.45    0.84
   6   1   5    6.93    0.47
   6   1   5    7.24    0.53
   6   1   5    7.49    0.49
   6   1   6    0.89    0.23
   6   1   6    0.83    0.26
   6   1   6    0.63    0.30
   6   1   7    0.71    0.31
   6   1   7    0.78    0.23
   5   1  -8    6.97    0.75
   5   1  -8    7.75    0.77
  -5  -1   8    6.90    0.69
  -5  -1   8    6.51    0.52
   5   1  -7   33.72    1.60
   5   1  -7   35.22    1.56
  -5  -1   7   34.65    1.40
  -5  -1   7   33.63    1.21
   5   1  -6   33.16    1.40
   5   1  -6   24.86    1.61
  -5  -1   6   31.03    1.07
  -5  -1   6   28.51    1.23
  -5  -1   6   31.61    1.21
   5   1  -5    3.89    0.40
   5   1  -5    3.96    0.44
   5   1  -5    4.59    0.49
   5   1  -5    3.23    0.31
  -5  -1   5    3.38    0.43
  -5  -1   5    2.97    0.48
  -5  -1   5    3.45    0.30
  -5  -1   5    4.20    0.38
   5   1  -4    0.16    0.12
   5   1  -4   -0.15    0.09
   5   1  -4    0.19    0.14
  -5  -1   4    0.05    0.07
  -5  -1   4    0.05    0.11
  -5  -1   4   -0.13    0.08
   5   1  -3    8.51    0.61
   5   1  -3    9.45    0.53
   5   1  -3    8.95    0.47
  -5  -1   3    9.44    0.39
  -5  -1   3    8.95    0.40
  -5  -1   3    9.28    0.64
  -5  -1   3    8.99    0.43
   5   1  -2   32.51    1.24
   5   1  -2   35.53    1.01
   5   1  -2   33.09    0.93
  -5  -1   2   33.91    0.94
  -5  -1   2   33.69    1.24
   5   1  -1    8.91    0.57
   5   1  -1    9.07    0.34
   5   1  -1    8.79    0.32
  -5  -1   1    9.37    0.57
   5   1   0  139.01    3.55
  -5  -1  -1    9.21    0.40
   5   1   2   33.82    0.78
   5   1   2   33.40    0.76
  -5  -1  -2   34.86    0.96
   5   1   3    8.93    0.38
   5   1   3    9.17    0.42
  -5  -1  -3    9.84    0.45
   5   1   4    0.05    0.08
   5   1   4    0.05    0.12
   5   1   4    0.08    0.09
  -5  -1  -4    0.01    0.08
   5   1   5    4.43    0.37
   5   1   5    4.07    0.35
   5   1   5    3.29    0.41
  -5  -1  -5    3.78    0.32
   5   1   6   31.55    1.14
   5   1   6   29.10    1.25
   5   1   6   32.41    1.20
  -5  -1  -6   31.12    0.85
  -5  -1  -6   30.49    0.83
   5   1   7   34.57    1.29
   5   1   7   34.91    1.55
  -5  -1  -7   32.65    1.02
  -5  -1  -7   35.14    1.02
   5   1   8    7.43    0.69
   5   1   8    8.60    0.62
  -5  -1  -8    7.07    0.48
  -5  -1  -8    7.30    0.50
   4   1  -8    0.79    0.30
   4   1  -8   -0.17    0.14
  -4  -1   8    0.14    0.24
  -4  -1   8    0.03    0.12
   4   1  -7    9.46    0.77
   4   1  -7    8.95    0.77
  -4  -1   7    8.18    0.53
  -4  -1   7    8.98    0.68
   4   1  -6    1.03    0.27
   4   1  -6    1.39    0.35
  -4  -1   6    1.66    0.33
  -4  -1   6    1.48    0.25
  -4  -1   6    1.25    0.33
   4   1  -5    3.04    0.39
   4   1  -5    3.74    0.49
   4   1  -5    3.03    0.31
   4   1  -5    3.37    0.52
  -4  -1   5    2.74    0.39
  -4  -1   5    3.37    0.29
  -4  -1   5    2.95    0.34
  -4  -1   5    3.17    0.47
   4   1  -4   75.45    1.85
   4   1  -4   78.23    2.11
   4   1  -4   79.22    2.25
   4   1  -4   74.68    1.97
  -4  -1   4   74.27    2.21
  -4  -1   4   78.06    1.96
  -4  -1   4   74.76    1.82
  -4  -1   4   76.04    1.99
   4   1  -3   97.37    2.35
   4   1  -3   97.31    2.16
   4   1  -3   91.84    2.24
   4   1  -3  100.18    2.56
  -4  -1   3   95.78    2.22
  -4  -1   3   94.94    2.14
  -4  -1   3   97.16    2.53
  -4  -1   3   98.63    2.21
   4   1  -2   23.64    0.94
   4   1  -2   24.02    0.72
   4   1  -2   23.82    0.77
  -4  -1   2   23.32    0.92
  -4  -1   2   24.15    0.63
  -4  -1   2   23.34    0.62
  -4  -1   2   22.95    0.68
   4   1  -1   14.00    0.67
   4   1  -1   14.39    0.42
   4   1  -1   13.99    0.44
  -4  -1   1   14.65    0.67
   4   1   0    0.12    0.10
   4   1   1   14.74    0.70
  -4  -1  -1   14.48    0.48
   4   1   2   23.64    0.61
   4   1   2   23.67    0.59
  -4  -1  -2   23.19    0.69
   4   1   3   94.97    2.16
   4   1   3   97.96    2.11
  -4  -1  -3   94.71    2.14
   4   1   4   72.39    1.83
   4   1   4   79.34    1.87
   4   1   4   76.08    1.94
  -4  -1  -4   73.96    1.60
  -4  -1  -4   76.11    1.60
  -4  -1  -4   73.90    1.81
   4   1   5    2.71    0.30
   4   1   5    2.52    0.27
   4   1   5    3.04    0.36
  -4  -1  -5    2.56    0.26
  -4  -1  -5    2.72    0.23
  -4  -1  -5    2.79    0.24
   4   1   6    1.70    0.37
   4   1   6    1.44    0.28
   4   1   6    1.50    0.27
  -4  -1  -6    1.46    0.23
  -4  -1  -6    1.88    0.29
   4   1   7    9.72    0.69
   4   1   7    9.05    0.58
  -4  -1  -7    9.60    0.57
  -4  -1  -7    8.44    0.53
   4   1   8    0.02    0.22
   4   1   8    0.22    0.17
  -4  -1  -8    0.27    0.24
  -4  -1  -8   -0.06    0.18
   3   1  -8    6.45    0.67
   3   1  -8    5.49    0.62
  -3  -1   8    6.93    0.68
  -3  -1   8    6.05    0.49
   3   1  -7   42.72    1.70
   3   1  -7   44.84    1.81
  -3  -1   7   42.81    1.39
  -3  -1   7   43.75    1.64
   3   1  -6   64.70    2.07
   3   1  -6   63.37    1.74
   3   1  -6   65.78    2.16
  -3  -1   6   61.44    2.01
  -3  -1   6   64.79    1.97
  -3  -1   6   64.88    1.73
   3   1  -5   19.53    0.91
   3   1  -5   18.89    0.84
   3   1  -5   17.98    0.70
   3   1  -5   16.66    0.91
  -3  -1   5   19.30    1.11
  -3  -1   5   17.95    0.69
  -3  -1   5   18.15    0.83
  -3  -1   5   18.17    0.88
   3   1  -4    2.63    0.23
   3   1  -4    2.93    0.41
   3   1  -4    2.92    0.29
   3   1  -4    2.55    0.30
  -3  -1   4    2.56    0.30
  -3  -1   4    2.50    0.22
  -3  -1   4    3.10    0.35
   3   1  -3    6.64    0.38
   3   1  -3    6.14    0.31
   3   1  -3    7.73    0.50
   3   1  -3    6.55    0.41
  -3  -1   3    6.70    0.32
  -3  -1   3    6.61    0.40
  -3  -1   3    6.74    0.38
  -3  -1   3    6.79    0.46
   3   1  -2    0.55    0.11
   3   1  -2    0.56    0.16
   3   1  -2    0.41    0.09
   3   1  -2    0.63    0.13
  -3  -1   2    0.62    0.11
  -3  -1   2    1.24    0.16
  -3  -1   2    0.60    0.10
   3   1  -1   14.49    0.43
   3   1  -1   14.45    0.60
   3   1  -1   14.81    0.44
  -3  -1   1   15.22    0.60
  -3  -1   1   14.55    0.43
   3   1   0   22.79    0.78
  -3  -1  -1   15.03    0.45
   3   1   2    0.53    0.11
   3   1   2    0.60    0.09
   3   1   2    0.73    0.11
  -3  -1  -2    0.33    0.08
   3   1   3    6.26    0.36
   3   1   3    6.64    0.34
   3   1   3    6.71    0.33
  -3  -1  -3    6.46    0.27
  -3  -1  -3    6.73    0.33
  -3  -1  -3    6.77    0.27
   3   1   4    2.60    0.28
   3   1   4    2.89    0.25
   3   1   4    2.72    0.25
  -3  -1  -4    3.04    0.25
  -3  -1  -4    2.69    0.23
  -3  -1  -4    2.77    0.21
   3   1   5   17.80    0.77
   3   1   5   17.30    0.87
   3   1   5   18.34    0.72
   3   1   5   17.67    0.84
  -3  -1  -5   18.03    0.69
  -3  -1  -5   18.93    0.73
  -3  -1  -5   18.96    0.69
   3   1   6   65.07    1.78
   3   1   6   62.88    2.01
   3   1   6   67.47    1.92
   3   1   6   61.70    2.40
  -3  -1  -6   63.68    1.87
  -3  -1  -6   65.44    1.81
  -3  -1  -6   62.99    1.71
   3   1   7   45.30    1.45
   3   1   7   42.33    1.57
  -3  -1  -7   40.81    1.45
  -3  -1  -7   43.44    1.46
   3   1   8    5.78    0.49
   3   1   8    5.57    0.60
  -3  -1  -8    5.14    0.53
   2   1  -9    4.31    0.67
   2   1  -9    4.33    0.66
  -2  -1   9    5.41    0.74
  -2  -1   9    5.20    0.48
   2   1  -8    2.54    0.51
   2   1  -8    2.62    0.51
  -2  -1   8    2.28    0.34
  -2  -1   8    2.10    0.45
   2   1  -7    4.59    0.64
  -2  -1   7    3.57    0.35
  -2  -1   7    3.36    0.48
   2   1  -6    0.64    0.17
   2   1  -6    0.40    0.22
   2   1  -6    0.59    0.24
   2   1  -6    0.66    0.24
  -2  -1   6    0.54    0.23
  -2  -1   6    0.80    0.25
  -2  -1   6    0.74    0.22
  -2  -1   6    0.71    0.18
   2   1  -5   12.58    0.66
   2   1  -5   12.64    0.71
   2   1  -5   12.94    0.76
   2   1  -5   14.42    0.58
  -2  -1   5   12.68    0.75
  -2  -1   5   12.86    0.68
  -2  -1   5   12.50    0.55
  -2  -1   5   13.50    0.74
   2   1  -4  102.82    2.65
   2   1  -4  106.21    2.33
   2   1  -4  104.41    2.58
   2   1  -4  103.27    2.48
  -2  -1   4  104.17    2.55
  -2  -1   4  105.57    2.66
  -2  -1   4  104.61    2.58
   2   1  -3  300.47    6.15
   2   1  -3  285.78    5.96
   2   1  -3  297.05    6.06
   2   1  -3  301.98    5.94
  -2  -1   3  292.02    6.13
  -2  -1   3  296.82    5.82
  -2  -1   3  290.53    5.98
  -2  -1   3  305.98    6.26
   2   1  -2   60.55    1.45
   2   1  -2   61.99    1.51
   2   1  -2   61.80    1.36
   2   1  -2   62.54    1.59
  -2  -1   2   63.18    1.49
  -2  -1   2   63.67    1.36
  -2  -1   2   62.09    1.45
  -2  -1   2   64.50    1.59
   2   1  -1  186.15    3.73
   2   1  -1  189.56    3.75
   2   1  -1  192.93    3.89
  -2  -1   1  192.44    3.88
   2   1   0    0.10    0.07
   2   1   1  189.22    3.63
   2   1   1  192.01    3.65
   2   1   2   62.05    1.37
   2   1   2   62.14    1.37
   2   1   2   62.41    1.42
  -2  -1  -2   62.63    1.35
  -2  -1  -2   60.76    1.36
  -2  -1  -2   63.18    1.32
   2   1   3  292.64    5.77
   2   1   3  285.12    5.84
  -2  -1  -3  294.07    5.76
  -2  -1  -3  289.17    5.70
  -2  -1  -3  287.09    5.69
   2   1   4  102.14    2.57
   2   1   4  107.43    2.35
   2   1   4  104.74    2.43
   2   1   4  106.62    2.55
  -2  -1  -4  104.66    2.32
  -2  -1  -4  100.16    2.33
  -2  -1  -4  106.97    2.44
   2   1   5   12.13    0.70
   2   1   5   13.98    0.59
   2   1   5   14.66    0.68
   2   1   5   12.92    0.71
  -2  -1  -5   12.98    0.64
  -2  -1  -5   12.75    0.56
  -2  -1  -5   13.57    0.60
   2   1   6    0.72    0.26
   2   1   6    0.61    0.16
   2   1   6    0.80    0.25
   2   1   6    0.82    0.24
  -2  -1  -6    0.74    0.21
  -2  -1  -6    0.72    0.19
  -2  -1  -6    0.44    0.14
   2   1   7    3.53    0.36
   2   1   7    2.81    0.44
  -2  -1  -7    2.88    0.39
  -2  -1  -7    3.33    0.45
   2   1   8    2.40    0.37
   2   1   8    1.65    0.41
  -2  -1  -8    2.22    0.42
   2   1   9    4.03    0.61
   2   1   9    4.41    0.48
  -2  -1  -9    4.32    0.61
   1   1  -9    0.64    0.35
  -1  -1   9    1.00    0.26
  -1  -1   9    0.71    0.33
   1   1  -8   13.42    0.95
   1   1  -8   14.14    0.95
  -1  -1   8   13.11    0.91
  -1  -1   8   12.48    0.69
   1   1  -7   71.63    2.28
   1   1  -7   72.70    2.37
  -1  -1   7   70.43    1.94
  -1  -1   7   72.35    2.25
   1   1  -6   78.24    2.34
   1   1  -6   74.83    2.11
   1   1  -6   77.05    1.95
   1   1  -6   77.06    2.26
  -1  -1   6   76.74    1.95
  -1  -1   6   75.80    2.34
  -1  -1   6   78.18    2.22
  -1  -1   6   74.25    2.28
   1   1  -5    6.75    0.46
   1   1  -5    6.84    0.38
   1   1  -5    7.12    0.51
   1   1  -5    7.13    0.53
  -1  -1   5    6.92    0.39
  -1  -1   5    7.21    0.55
  -1  -1   5    7.54    0.50
  -1  -1   5    6.43    0.52
   1   1  -4    0.26    0.11
   1   1  -4    0.55    0.15
   1   1  -4    0.23    0.08
   1   1  -4    0.44    0.16
  -1  -1   4    0.12    0.10
  -1  -1   4    0.37    0.14
  -1  -1   4    0.32    0.10
  -1  -1   4    0.55    0.16
   1   1  -3   42.04    1.23
   1   1  -3   40.65    1.01
   1   1  -3   39.44    1.17
   1   1  -3   39.13    1.11
  -1  -1   3   39.24    1.13
  -1  -1   3   40.23    1.21
  -1  -1   3   42.29    1.01
  -1  -1   3   40.69    1.19
   1   1  -2  102.65    2.23
   1   1  -2  101.51    2.18
   1   1  -2  101.47    2.07
  -1  -1   2  100.28    2.06
  -1  -1   2  100.08    2.19
  -1  -1   2  100.74    2.22
  -1  -1   2  101.36    2.25
   1   1  -1   21.07    0.48
   1   1  -1   20.30    0.55
   1   1  -1   20.97    0.56
  -1  -1   1   20.53    0.58
  -1  -1   1   20.95    0.48
  -1  -1   1   20.71    0.55
  -1  -1   1   22.43    0.57
   1   1   0  384.40    9.69
   1   1   0  394.74   20.14
  -1  -1   0  377.66   19.22
  -1  -1   0  375.81    9.55
   1   1   1   21.18    0.54
   1   1   1   21.00    0.51
   1   1   1   20.57    0.48
  -1  -1  -1   21.55    0.50
  -1  -1  -1   20.34    0.51
  -1  -1  -1   20.68    0.48
   1   1   2  100.20    2.18
   1   1   2  100.21    2.12
   1   1   2  100.43    2.06
  -1  -1  -2   99.14    2.06
  -1  -1  -2  102.28    2.15
  -1  -1  -2   99.80    2.09
   1   1   3   41.40    1.19
   1   1   3   42.12    1.19
   1   1   3   40.99    1.03
   1   1   3   43.13    1.12
  -1  -1  -3   41.74    1.15
  -1  -1  -3   40.90    1.08
   1   1   4    0.52    0.15
   1   1   4    0.31    0.11
   1   1   4    0.45    0.15
   1   1   4    0.20    0.11
  -1  -1  -4    0.39    0.10
  -1  -1  -4    0.34    0.11
  -1  -1  -4    0.17    0.11
   1   1   5    6.42    0.50
   1   1   5    7.23    0.41
   1   1   5    6.82    0.46
   1   1   5    7.17    0.52
  -1  -1  -5    6.50    0.43
  -1  -1  -5    7.18    0.49
  -1  -1  -5    7.00    0.39
   1   1   6   73.97    2.29
   1   1   6   75.93    2.30
   1   1   6   78.21    2.17
   1   1   6   76.28    1.96
  -1  -1  -6   77.62    2.19
  -1  -1  -6   74.63    1.95
  -1  -1  -6   78.85    2.27
   1   1   7   71.53    1.98
   1   1   7   74.13    2.24
  -1  -1  -7   72.49    2.22
   1   1   8   12.48    0.70
   1   1   8   13.12    0.88
  -1  -1  -8   12.28    0.83
   1   1   9    0.47    0.33
   1   1   9    1.05    0.26
  -1  -1  -9    1.11    0.38
   0   1  -9   12.39    0.91
   0  -1   9   11.94    0.93
   0  -1   9   10.66    0.70
   0   1  -8    0.22    0.24
   0  -1   8    0.14    0.16
   0  -1   8    0.01    0.11
   0   1  -7   21.17    1.06
   0  -1   7   20.85    0.87
   0  -1   7   21.39    1.07
   0   1  -6    6.51    0.41
   0   1  -6    6.38    0.48
   0   1  -6    6.67    0.57
   0   1  -6    5.81    0.51
   0  -1   6    6.67    0.43
   0  -1   6    7.18    0.54
   0  -1   6    6.18    0.55
   0  -1   6    6.27    0.56
   0   1  -5    4.61    0.40
   0   1  -5    3.89    0.29
   0   1  -5    4.01    0.40
   0   1  -5    3.98    0.35
   0  -1   5    3.38    0.36
   0  -1   5    3.65    0.28
   0  -1   5    3.90    0.40
   0  -1   5    3.92    0.37
   0   1  -4   92.53    2.24
   0   1  -4   95.13    2.11
   0   1  -4   99.73    2.64
   0  -1   4   92.40    2.23
   0  -1   4   95.68    2.40
   0  -1   4   90.02    2.33
   0  -1   4   94.97    2.53
   0   1  -3  152.32    3.31
   0   1  -3  152.91    3.26
   0   1  -3  141.59    3.13
   0  -1   3  153.22    3.23
   0  -1   3  150.88    3.07
   0  -1   3  146.81    3.38
   0   1  -2   45.39    1.13
   0   1  -2   45.10    1.01
   0   1  -2   45.86    1.17
   0   1  -2   45.45    1.11
   0  -1   2   44.76    1.01
   0  -1   2   45.55    1.14
   0  -1   2   43.15    1.15
   0   1  -1  278.39   10.16
   0   1  -1  273.28   18.96
   0  -1   1  247.56   18.59
   0   1   1  275.00   17.11
   0   1   1  259.89    8.81
   0  -1  -1  280.68   17.47
   0  -1  -1  268.77    9.06
   0   1   2   44.02    1.13
   0   1   2   41.96    1.01
   0   1   2   45.70    1.16
   0  -1  -2   46.58    1.11
   0  -1  -2   46.28    1.03
   0  -1  -2   45.28    1.15
   0  -1  -2   45.45    1.08
   0   1   3  148.22    3.06
   0   1   3  144.08    3.47
   0   1   3  148.76    3.26
   0   1   3  151.73    3.18
   0  -1  -3  146.64    3.17
   0  -1  -3  155.50    3.24
   0  -1  -3  149.37    3.25
   0   1   4   88.75    2.34
   0   1   4   95.26    2.36
   0   1   4   93.70    2.47
   0  -1  -4   92.69    2.21
   0  -1  -4   94.28    2.31
   0  -1  -4   95.03    2.11
   0  -1  -4   93.55    2.32
   0   1   5    3.44    0.33
   0   1   5    4.04    0.30
   0   1   5    3.88    0.39
   0   1   5    3.94    0.40
   0  -1  -5    3.66    0.36
   0  -1  -5    3.70    0.33
   0  -1  -5    3.23    0.27
   0   1   6    6.15    0.55
   0   1   6    6.25    0.51
   0   1   6    7.16    0.44
   0  -1  -6    6.82    0.54
   0  -1  -6    5.94    0.40
   0  -1  -6    5.93    0.46
   0   1   7   19.32    0.84
   0   1   7   21.57    1.06
   0  -1  -7   21.99    1.08
   0   1   8    0.07    0.12
   0   1   8    0.45    0.23
   0  -1  -8    0.18    0.23
   0   1   9   11.02    0.89
   0   1   9   12.75    0.76
   0  -1  -9   10.82    0.89
  -1   1  -9    0.86    0.32
   1  -1   9    1.09    0.31
   1  -1   9    0.70    0.32
   1  -1   8   12.96    0.89
   1  -1   8   11.36    0.68
  -1   1  -7   73.07    2.20
   1  -1   7   70.20    2.22
   1  -1   7   72.87    1.98
  -1   1  -6   71.57    2.03
  -1   1  -6   74.43    1.90
  -1   1  -6   75.81    2.12
   1  -1   6   75.34    1.92
   1  -1   6   68.91    2.17
   1  -1   6   72.64    2.25
   1  -1   6   74.73    2.14
  -1   1  -5    7.16    0.46
  -1   1  -5    7.30    0.40
  -1   1  -5    6.88    0.47
   1  -1   5    6.89    0.49
   1  -1   5    6.65    0.39
   1  -1   5    7.02    0.53
   1  -1   5    6.99    0.53
  -1   1  -4    0.33    0.12
  -1   1  -4    0.47    0.14
  -1   1  -4    0.43    0.10
   1  -1   4    0.42    0.14
   1  -1   4    0.67    0.19
   1  -1   4    0.26    0.09
  -1   1  -3   40.97    1.14
  -1   1  -3   41.41    1.10
  -1   1  -3   39.41    1.02
   1  -1   3   41.58    1.21
   1  -1   3   42.90    1.05
   1  -1   3   40.85    1.13
  -1   1  -2   99.00    2.09
  -1   1  -2   98.66    2.11
  -1   1  -2   99.53    2.03
   1  -1   2   98.51    2.04
   1  -1   2   97.16    2.19
   1  -1   2   94.35    2.12
   1  -1   2   98.90    2.12
  -1   1  -1   20.78    0.53
  -1   1  -1   20.93    0.54
  -1   1  -1   20.88    0.52
   1  -1   1   20.57    0.54
   1  -1   1   20.33    0.52
   1  -1   1   21.15    0.55
  -1   1   0  428.35   25.09
  -1   1   0  387.61   10.73
   1  -1   0  394.17   10.84
  -1   1   1   21.65    0.53
  -1   1   1   21.41    0.55
  -1   1   1   20.60    0.59
  -1   1   1   21.17    0.59
   1  -1  -1   20.57    0.59
   1  -1  -1   21.49    0.58
   1  -1  -1   21.20    0.55
   1  -1  -1   20.25    0.52
  -1   1   2  100.62    2.11
  -1   1   2   99.40    2.24
  -1   1   2  100.82    2.25
  -1   1   2   99.29    2.17
   1  -1  -2  102.74    2.26
   1  -1  -2  106.35    2.24
   1  -1  -2  102.97    2.18
   1  -1  -2   99.28    2.10
  -1   1   3   40.13    1.02
  -1   1   3   39.55    1.18
  -1   1   3   40.91    1.12
   1  -1  -3   41.35    1.20
   1  -1  -3   40.68    1.03
   1  -1  -3   40.47    1.11
   1  -1  -3   41.41    1.18
  -1   1   4    0.07    0.11
  -1   1   4    0.39    0.15
  -1   1   4    0.41    0.11
  -1   1   4    0.33    0.12
   1  -1  -4    0.33    0.12
   1  -1  -4    0.20    0.11
   1  -1  -4    0.22    0.08
   1  -1  -4    0.34    0.13
  -1   1   5    6.95    0.53
  -1   1   5    7.00    0.40
  -1   1   5    7.24    0.48
  -1   1   5    6.40    0.51
   1  -1  -5    6.65    0.39
   1  -1  -5    6.58    0.44
   1  -1  -5    6.76    0.51
   1  -1  -5    7.26    0.51
  -1   1   6   78.46    1.97
  -1   1   6   74.73    2.31
  -1   1   6   72.13    2.25
   1  -1  -6   76.48    2.25
   1  -1  -6   78.81    2.29
   1  -1  -6   74.99    1.95
   1  -1  -6   74.05    2.10
  -1   1   7   71.73    1.97
  -1   1   7   75.15    2.26
   1  -1  -7   70.49    2.27
   1  -1  -7   71.19    2.29
  -1   1   8   11.98    0.85
  -1   1   8   11.98    0.69
   1  -1  -8   12.17    0.88
  -1   1   9    0.74    0.24
  -1   1   9    0.52    0.32
   1  -1  -9    1.23    0.37
  -2   1  -9    5.54    0.64
   2  -1   9    4.82    0.47
   2  -1   9    5.07    0.72
  -2   1  -8    2.06    0.45
   2  -1   8    1.88    0.33
   2  -1   8    2.60    0.50
  -2   1  -7    3.40    0.45
  -2   1  -7    2.72    0.41
   2  -1   7    3.55    0.51
  -2   1  -6    0.54    0.18
  -2   1  -6    0.32    0.17
  -2   1  -6    0.48    0.15
   2  -1   6    0.76    0.20
   2  -1   6    0.72    0.23
   2  -1   6    0.42    0.22
   2  -1   6    0.82    0.23
  -2   1  -5   12.96    0.60
  -2   1  -5   12.11    0.55
  -2   1  -5   14.02    0.66
   2  -1   5   12.61    0.66
   2  -1   5   12.84    0.71
   2  -1   5   13.76    0.60
   2  -1   5   12.26    0.72
  -2   1  -4  103.90    2.41
  -2   1  -4  101.89    2.31
  -2   1  -4  101.21    2.35
   2  -1   4  103.66    2.34
   2  -1   4  105.72    2.61
   2  -1   4  103.34    2.50
  -2   1  -3  294.51    5.74
  -2   1  -3  289.45    5.77
  -2   1  -3  294.09    5.72
   2  -1   3  291.65    5.82
   2  -1   3  275.70    5.95
  -2   1  -2   61.46    1.38
  -2   1  -2   61.53    1.39
  -2   1  -2   63.01    1.40
   2  -1   2   63.72    1.44
   2  -1   2   61.53    1.41
   2  -1   2   62.48    1.43
  -2   1  -1  187.47    3.68
   2  -1   1  192.33    3.72
   2  -1   1  191.66    3.74
  -2   1   0    0.01    0.06
  -2   1   0    0.01    0.02
  -2   1   0    0.00    0.02
   2  -1   0   -0.02    0.05
   2  -1   0    0.11    0.03
   2  -1   0   -0.05    0.02
  -2   1   1  193.98    3.80
  -2   1   1  195.68    3.94
  -2   1   1  188.25    3.74
   2  -1  -1  188.83    3.90
   2  -1  -1  187.57    3.82
  -2   1   2   60.36    1.44
  -2   1   2   62.35    1.41
  -2   1   2   64.74    1.52
  -2   1   2   60.91    1.57
   2  -1  -2   62.45    1.41
   2  -1  -2   61.42    1.45
   2  -1  -2   60.85    1.55
   2  -1  -2   63.57    1.54
  -2   1   3  298.73    5.83
  -2   1   3  293.35    5.93
  -2   1   3  292.61    6.10
  -2   1   3  288.76    6.02
   2  -1  -3  299.40    6.09
   2  -1  -3  303.05    6.09
   2  -1  -3  289.48    5.83
   2  -1  -3  291.10    5.92
  -2   1   4  101.18    2.63
  -2   1   4  104.91    2.48
  -2   1   4  105.56    2.35
  -2   1   4  103.34    2.58
   2  -1  -4  104.62    2.61
   2  -1  -4  104.94    2.62
   2  -1  -4  103.20    2.46
   2  -1  -4  103.16    2.35
  -2   1   5   13.06    0.76
  -2   1   5   12.95    0.67
  -2   1   5   13.66    0.59
  -2   1   5   13.57    0.74
   2  -1  -5   13.10    0.58
   2  -1  -5   12.80    0.73
   2  -1  -5   13.04    0.65
   2  -1  -5   14.90    0.78
  -2   1   6    0.20    0.18
  -2   1   6    0.41    0.23
  -2   1   6    0.94    0.20
  -2   1   6    0.45    0.19
   2  -1  -6    0.29    0.20
   2  -1  -6    0.83    0.19
   2  -1  -6    0.50    0.18
   2  -1  -6    0.54    0.20
  -2   1   7    2.53    0.41
  -2   1   7    2.31    0.48
   2  -1  -7    2.57    0.50
   2  -1  -7    2.76    0.46
  -2   1   8    2.59    0.47
  -2   1   8    1.95    0.33
   2  -1  -8    3.00    0.52
   2  -1  -8    2.78    0.54
  -2   1   9    4.45    0.47
  -2   1   9    4.90    0.68
   2  -1  -9    5.57    0.77
  -3   1  -8    5.47    0.55
   3  -1   8    6.53    0.65
   3  -1   8    5.98    0.52
  -3   1  -7   42.92    1.46
  -3   1  -7   42.36    1.41
   3  -1   7   41.68    1.58
   3  -1   7   41.94    1.42
  -3   1  -6   65.38    1.84
  -3   1  -6   64.98    1.79
   3  -1   6   67.15    1.99
   3  -1   6   62.94    2.02
   3  -1   6   66.18    1.82
  -3   1  -5   17.81    0.78
  -3   1  -5   19.68    0.87
  -3   1  -5   18.45    0.71
   3  -1   5   17.63    0.80
   3  -1   5   18.05    0.84
   3  -1   5   19.36    0.76
   3  -1   5   16.96    1.00
  -3   1  -4    2.67    0.24
  -3   1  -4    2.38    0.23
  -3   1  -4    2.38    0.22
   3  -1   4    2.43    0.37
   3  -1   4    2.82    0.25
   3  -1   4    3.27    0.30
  -3   1  -3    6.40    0.30
  -3   1  -3    6.14    0.29
  -3   1  -3    6.09    0.33
   3  -1   3    5.32    0.39
   3  -1   3    6.46    0.35
   3  -1   3    6.26    0.35
  -3   1  -2    0.61    0.08
  -3   1  -2    0.61    0.08
  -3   1  -2    0.50    0.11
   3  -1   2    0.53    0.10
   3  -1   2    0.53    0.11
   3  -1   1   14.77    0.41
   3  -1   1   14.46    0.42
   3  -1   1   15.21    0.66
  -3   1   0   22.15    0.81
   3  -1   0   23.60    0.57
   3  -1   0   23.62    0.59
   3  -1   0   24.33    0.83
  -3   1   1   14.52    0.41
  -3   1   1   14.83    0.44
  -3   1   1   14.27    0.62
   3  -1  -1   15.54    0.63
   3  -1  -1   14.46    0.45
   3  -1  -1   14.54    0.50
  -3   1   2    0.51    0.15
  -3   1   2    0.51    0.12
  -3   1   2    0.51    0.11
  -3   1   2    0.54    0.10
   3  -1  -2    0.64    0.12
   3  -1  -2    0.43    0.12
   3  -1  -2    0.59    0.16
  -3   1   3    6.54    0.37
  -3   1   3    5.76    0.43
  -3   1   3    6.54    0.34
  -3   1   3    6.16    0.40
   3  -1  -3    6.26    0.36
   3  -1  -3    6.24    0.34
   3  -1  -3    6.41    0.45
  -3   1   4    2.51    0.23
  -3   1   4    2.81    0.37
  -3   1   4    3.19    0.43
  -3   1   4    2.61    0.28
   3  -1  -4    2.47    0.26
   3  -1  -4    3.44    0.45
   3  -1  -4    2.61    0.25
   3  -1  -4    2.57    0.37
  -3   1   5   18.12    0.89
  -3   1   5   17.30    1.22
  -3   1   5   18.21    0.72
  -3   1   5   18.40    0.83
   3  -1  -5   17.84    0.90
   3  -1  -5   20.79    0.96
  -3   1   6   64.94    2.09
  -3   1   6   66.74    2.00
  -3   1   6   67.66    1.81
   3  -1  -6   65.49    2.13
   3  -1  -6   68.75    2.17
  -3   1   7   44.13    1.61
  -3   1   7   42.17    1.38
   3  -1  -7   41.34    1.69
   3  -1  -7   41.87    1.67
  -3   1   8    5.97    0.63
  -3   1   8    5.73    0.48
   3  -1  -8    5.86    0.64
   3  -1  -8    5.93    0.62
  -4   1  -8   -0.02    0.18
  -4   1  -8    0.02    0.24
   4  -1   8    0.11    0.14
   4  -1   8    0.28    0.25
  -4   1  -7    8.90    0.57
  -4   1  -7    8.89    0.56
   4  -1   7    8.71    0.60
  -4   1  -6    2.01    0.28
  -4   1  -6    1.80    0.26
   4  -1   6    1.50    0.31
   4  -1   6    1.20    0.26
   4  -1   6    1.12    0.32
  -4   1  -5    2.90    0.26
  -4   1  -5    2.50    0.25
  -4   1  -5    2.77    0.28
   4  -1   5    2.58    0.36
   4  -1   5    2.87    0.29
   4  -1   5    2.44    0.39
   4  -1   5    3.15    0.33
  -4   1  -4   74.84    1.86
  -4   1  -4   74.85    1.72
  -4   1  -4   75.65    1.70
   4  -1   4   78.41    1.93
   4  -1   4   74.25    1.95
  -4   1  -3   95.39    2.16
  -4   1  -3   95.10    1.91
  -4   1  -3   94.99    1.91
   4  -1   3   94.54    2.14
   4  -1   3   94.56    2.20
   4  -1   3   88.65    2.23
  -4   1  -2   23.97    0.75
   4  -1   2   23.96    0.67
   4  -1   2   22.22    0.66
   4  -1   1   14.49    0.41
   4  -1   1   15.78    0.75
   4  -1   1   14.85    0.43
  -4   1   0   -0.06    0.07
   4  -1   0    0.05    0.04
   4  -1   0    0.01    0.03
   4  -1   0    0.04    0.08
  -4   1   1   13.91    0.67
  -4   1   1   12.51    0.37
   4  -1  -1   13.28    0.65
   4  -1  -1   14.00    0.45
   4  -1  -1   14.59    0.51
  -4   1   2   22.89    0.94
  -4   1   2   23.66    0.67
  -4   1   2   23.22    0.74
  -4   1   2   22.97    0.71
   4  -1  -2   23.16    0.92
   4  -1  -2   23.88    0.81
   4  -1  -2   23.43    0.73
  -4   1   3   98.36    2.23
  -4   1   3   96.12    2.57
  -4   1   3   96.89    2.22
  -4   1   3   98.82    2.40
   4  -1  -3   99.36    2.41
   4  -1  -3   97.19    2.53
   4  -1  -3   92.15    2.25
  -4   1   4   73.37    1.85
  -4   1   4   76.38    2.03
  -4   1   4   75.49    2.23
  -4   1   4   77.64    1.94
   4  -1  -4   73.67    1.86
   4  -1  -4   73.41    2.16
   4  -1  -4   76.52    2.13
   4  -1  -4   74.13    1.95
  -4   1   5    2.50    0.39
  -4   1   5    2.83    0.28
  -4   1   5    2.96    0.32
  -4   1   5    3.14    0.49
   4  -1  -5    2.75    0.42
   4  -1  -5    3.13    0.49
   4  -1  -5    3.46    0.37
   4  -1  -5    2.51    0.27
  -4   1   6    1.57    0.35
  -4   1   6    1.30    0.29
  -4   1   6    1.52    0.28
   4  -1  -6    1.87    0.39
   4  -1  -6    1.35    0.34
  -4   1   7    9.41    0.71
  -4   1   7    9.32    0.57
   4  -1  -7   10.22    0.80
   4  -1  -7    7.27    0.72
  -4   1   8    0.24    0.26
  -4   1   8   -0.01    0.12
   4  -1  -8    0.49    0.30
   4  -1  -8    0.13    0.19
  -5   1  -8    7.07    0.53
  -5   1  -8    6.70    0.54
   5  -1   8    7.10    0.60
   5  -1   8    7.28    0.71
  -5   1  -7   32.63    1.08
  -5   1  -7   34.02    1.07
   5  -1   7   35.42    1.45
   5  -1   7   32.73    1.28
  -5   1  -6   30.77    0.94
  -5   1  -6   31.37    0.93
   5  -1   6   32.89    1.25
   5  -1   6   29.08    1.26
  -5   1  -5    3.50    0.23
  -5   1  -5    3.69    0.23
   5  -1   5    4.14    0.37
   5  -1   5    4.34    0.40
   5  -1   5    3.09    0.33
  -5   1  -4    0.13    0.10
   5  -1   4   -0.08    0.06
   5  -1   4    0.09    0.11
   5  -1   4    0.05    0.10
  -5   1  -3    8.92    0.46
   5  -1   3    8.80    0.42
  -5   1  -2   34.12    1.01
   5  -1   2   34.05    0.88
   5  -1   2   33.79    0.89
   5  -1   2   35.48    1.36
   5  -1   1    9.16    0.61
   5  -1   1    8.95    0.30
   5  -1   1    8.78    0.32
  -5   1   0  145.42    3.55
   5  -1   0  146.49    2.93
   5  -1   0  148.89    3.54
   5  -1   0  148.67    2.99
  -5   1   1    8.04    0.57
   5  -1  -1    9.13    0.58
   5  -1  -1    9.30    0.41
   5  -1  -1    9.05    0.36
  -5   1   2   33.51    1.01
  -5   1   2   34.77    0.85
  -5   1   2   35.83    0.83
  -5   1   2   33.87    1.29
   5  -1  -2   34.90    1.28
   5  -1  -2   35.41    1.06
   5  -1  -2   35.61    1.08
  -5   1   3    9.27    0.47
  -5   1   3    9.44    0.46
  -5   1   3    8.45    0.62
  -5   1   3    9.25    0.43
   5  -1  -3    9.62    0.63
   5  -1  -3    8.73    0.47
   5  -1  -3    9.22    0.55
  -5   1   4   -0.10    0.09
  -5   1   4    0.09    0.09
  -5   1   4   -0.02    0.12
  -5   1   4    0.16    0.21
   5  -1  -4   -0.18    0.09
   5  -1  -4   -0.04    0.15
   5  -1  -4    0.14    0.13
  -5   1   5    3.74    0.36
  -5   1   5    4.06    0.35
  -5   1   5    3.52    0.44
   5  -1  -5    3.98    0.46
   5  -1  -5    3.95    0.40
   5  -1  -5    3.56    0.51
  -5   1   6   31.87    1.22
  -5   1   6   31.93    1.14
  -5   1   6   29.35    1.28
   5  -1  -6   32.60    1.45
   5  -1  -6   29.83    1.36
  -5   1   7   32.78    1.23
  -5   1   7   36.37    1.43
   5  -1  -7   31.48    1.53
   5  -1  -7   35.04    1.59
  -5   1   8    7.41    0.58
  -5   1   8    7.67    0.70
   5  -1  -8    7.60    0.77
   5  -1  -8    7.12    0.79
  -6   1  -7    0.85    0.13
  -6   1  -7    0.72    0.13
   6  -1   7    0.53    0.26
   6  -1   7    0.96    0.25
   6  -1   6    0.74    0.22
   6  -1   6    0.90    0.51
   6  -1   6    0.98    0.29
   6  -1   5    7.34    0.50
   6  -1   5    6.39    0.52
  -6   1  -4   22.95    0.88
   6  -1   4   23.75    0.86
   6  -1   4   23.08    0.87
  -6   1  -3   57.55    1.57
   6  -1   3   58.23    1.53
   6  -1   3   56.14    1.45
   6  -1   3   55.70    2.02
  -6   1  -2   18.60    0.71
   6  -1   2   17.92    0.56
   6  -1   2   17.59    0.98
   6  -1   2   18.55    0.59
   6  -1   1    1.06    0.11
   6  -1   1    1.04    0.28
   6  -1   1    1.27    0.13
  -6   1   0   -0.22    0.09
   6  -1   0   -0.05    0.09
   6  -1   0   -0.05    0.05
   6  -1   0   -0.07    0.04
  -6   1   1    1.05    0.27
   6  -1  -1    1.23    0.18
   6  -1  -1    1.19    0.28
   6  -1  -1    1.26    0.17
  -6   1   2   17.85    0.95
  -6   1   2   18.20    0.71
   6  -1  -2   17.72    0.65
   6  -1  -2   17.31    0.92
   6  -1  -2   18.83    0.74
  -6   1   3   57.53    1.97
  -6   1   3   57.84    1.34
  -6   1   3   59.54    1.58
  -6   1   3   56.67    1.37
   6  -1  -3   56.96    1.56
   6  -1  -3   57.13    1.92
   6  -1  -3   58.83    1.71
  -6   1   4   24.73    0.89
  -6   1   4   24.14    0.84
  -6   1   4   23.69    0.90
  -6   1   4   26.98    1.83
   6  -1  -4   23.13    0.93
   6  -1  -4   24.88    1.08
   6  -1  -4   24.26    1.17
  -6   1   5    7.59    0.50
  -6   1   5    7.13    0.48
  -6   1   5    6.24    0.53
   6  -1  -5    7.48    0.62
   6  -1  -5    7.38    0.67
   6  -1  -5    7.16    0.80
  -6   1   6    1.08    0.28
  -6   1   6    1.24    0.34
  -6   1   6    1.11    0.24
   6  -1  -6    1.19    0.37
   6  -1  -6    1.05    0.34
  -6   1   7    0.75    0.22
  -6   1   7    1.53    0.51
   6  -1  -7    1.03    0.37
   6  -1  -7    0.37    0.25
   7  -1   7    8.61    0.71
   7  -1   6   22.23    1.03
   7  -1   5    7.46    0.57
   7  -1   5    8.35    0.56
   7  -1   4    1.45    0.24
   7  -1   4    1.01    0.24
   7  -1   4    0.83    0.29
  -7   1  -3    1.58    0.26
   7  -1   3    1.33    0.35
   7  -1   3    2.12    0.23
   7  -1   3    1.46    0.22
  -7   1  -2    0.59    0.16
   7  -1   2    0.98    0.16
   7  -1   2    0.64    0.24
   7  -1   2    1.04    0.15
   7  -1   1    2.32    0.42
   7  -1   1    3.25    0.19
   7  -1   1    3.12    0.21
  -7   1   0    0.78    0.26
   7  -1   0    0.78    0.12
   7  -1   0    0.81    0.15
   7  -1   0    0.74    0.25
  -7   1   1    3.82    0.56
   7  -1  -1    3.03    0.23
   7  -1  -1    3.51    0.53
   7  -1  -1    3.07    0.26
  -7   1   2    0.72    0.18
  -7   1   2    0.65    0.25
   7  -1  -2    0.70    0.19
   7  -1  -2    0.69    0.16
   7  -1  -2    0.46    0.23
  -7   1   3    1.25    0.23
   7  -1  -3    1.17    0.23
   7  -1  -3    1.20    0.27
   7  -1  -3    1.71    0.38
  -7   1   4    1.38    0.18
  -7   1   4    1.19    0.24
  -7   1   4    1.06    0.19
   7  -1  -4    1.50    0.37
   7  -1  -4    0.99    0.25
   7  -1  -4    1.32    0.31
  -7   1   5    9.11    0.57
  -7   1   5    8.57    0.55
   7  -1  -5    9.19    0.71
   7  -1  -5    9.65    0.79
  -7   1   6   21.13    0.93
  -7   1   6   20.98    0.99
  -7   1   6   22.06    0.95
   7  -1  -6   21.44    1.19
   7  -1  -6   21.78    1.26
  -7   1   7    9.34    0.64
  -7   1   7    9.49    0.70
   7  -1  -7    9.09    0.86
   7  -1  -7    8.30    0.84
   8  -1   6    0.16    0.21
   8  -1   6   -0.54    0.17
   8  -1   5    0.74    0.32
   8  -1   5    1.03    0.36
   8  -1   5    1.11    0.27
   8  -1   4   19.45    0.81
   8  -1   4   19.90    1.28
   8  -1   4   20.88    0.84
   8  -1   3   25.16    0.85
   8  -1   3   24.41    0.82
   8  -1   2    2.74    0.24
   8  -1   2    2.34    0.48
   8  -1   2    2.68    0.22
  -8   1  -1    0.33    0.17
   8  -1   1    0.39    0.22
   8  -1   1    0.54    0.11
   8  -1   1    0.56    0.13
   8  -1   0   -0.16    0.08
   8  -1   0   -0.03    0.13
   8  -1   0    0.02    0.07
   8  -1  -1    0.22    0.20
   8  -1  -1    0.64    0.18
   8  -1  -1    0.48    0.13
  -8   1   2    2.85    0.36
   8  -1  -2    3.06    0.34
   8  -1  -2    2.52    0.28
   8  -1  -2    2.00    0.41
  -8   1   3   24.32    0.97
   8  -1  -3   26.63    1.07
   8  -1  -3   25.92    1.58
   8  -1  -3   23.85    0.94
  -8   1   4   19.68    0.98
   8  -1  -4   22.34    1.07
   8  -1  -4   20.55    1.19
   8  -1  -4   19.65    0.92
  -8   1   5    1.21    0.19
  -8   1   5    1.23    0.27
  -8   1   5    1.09    0.16
   8  -1  -5    1.61    0.38
   8  -1  -5    1.21    0.36
  -8   1   6    0.12    0.24
  -8   1   6    0.01    0.12
  -8   1   6   -0.01    0.23
   8  -1  -6    0.01    0.18
   8  -1  -6    0.09    0.27
   9  -1   5    2.41    0.40
   9  -1   5    1.23    0.44
   9  -1   5    2.03    0.35
   9  -1   4    0.39    0.19
   9  -1   4    0.63    0.23
   9  -1   4    0.53    0.31
   9  -1   3    0.32    0.16
   9  -1   3    0.04    0.15
   9  -1   3    0.28    0.28
   9  -1   2    0.95    0.32
   9  -1   2    1.67    0.23
   9  -1   2    1.91    0.24
   9  -1   1    0.57    0.27
   9  -1   1    0.67    0.15
   9  -1   1    0.62    0.13
   9  -1   0    9.10    0.41
   9  -1   0    9.35    0.82
   9  -1   0    8.56    0.46
   9  -1  -1    0.48    0.17
   9  -1  -1    0.57    0.16
   9  -1  -1    0.54    0.26
  -9   1   2    1.35    0.30
   9  -1  -2    2.17    0.33
   9  -1  -2    1.75    0.41
   9  -1  -2    1.85    0.26
  -9   1   3    0.44    0.18
   9  -1  -3    0.74    0.30
   9  -1  -3    0.14    0.21
  -9   1   4    0.85    0.24
   9  -1  -4    0.45    0.25
   9  -1  -4    0.63    0.32
  -9   1   5    2.06    0.35
   9  -1  -5    2.31    0.53
   9  -1  -5    1.95    0.42
  10  -1   4    2.41    0.38
  10  -1   4    2.30    0.56
  10  -1   4    2.18    0.34
  10  -1   3    3.16    0.61
  10  -1   3    4.55    0.38
  10  -1   2    4.72    0.76
  10  -1   2    3.13    0.29
  10  -1   2    3.41    0.32
  10  -1   1    0.98    0.20
  10  -1   1    0.52    0.33
  10  -1   0   -0.29    0.14
  10  -1   0   -0.01    0.12
  10  -1   0   -0.11    0.14
  10  -1  -1    0.79    0.21
  10  -1  -1    0.51    0.27
  10  -1  -1    0.38    0.17
 -10   1   2    4.20    0.42
  10  -1  -2    2.91    0.40
  10  -1  -2    3.39    0.38
  10  -1  -2    3.02    0.61
 -10   1   3    5.30    0.47
  10  -1  -3    4.21    0.69
  10  -1  -3    4.63    0.47
 -10   1   4    1.87    0.34
  10  -1  -4    3.29    0.53
  11  -1   1    0.80    0.18
  11  -1   1    0.53    0.30
  11  -1   0    0.69    0.18
  11  -1   0    0.14    0.22
  11  -1   0    0.07    0.30
  11  -1  -1    0.64    0.20
  11  -1  -1    0.27    0.28
  11  -1  -1    0.29    0.22
  11   2   0    0.03    0.11
  11   2   0    0.08    0.12
  10   2  -3    0.90    0.29
  10   2  -3    1.01    0.38
  10   2  -3    0.69    0.26
 -10  -2   3    0.66    0.22
  10   2  -2    3.61    0.66
  10   2  -2    3.36    0.40
  10   2  -2    3.02    0.34
 -10  -2   2    4.08    0.37
  10   2  -1   12.32    1.00
  10   2  -1   12.77    0.56
 -10  -2   1   12.65    0.65
  10   2   0   18.49    0.54
  10   2   0   19.54    0.57
  10   2   0   22.25    1.36
  10   2   1   13.72    1.06
  10   2   2    3.39    0.66
  10   2   3    0.40    0.32
  10   2   3    0.38    0.18
  10   2   3    0.37    0.13
   9   2  -5    0.00    0.23
   9   2  -5    0.40    0.27
  -9  -2   5    0.14    0.13
   9   2  -4    5.07    0.51
   9   2  -4    6.06    0.56
   9   2  -4    4.88    0.75
  -9  -2   4    6.52    0.45
   9   2  -3    7.13    0.54
   9   2  -3    9.02    0.82
   9   2  -3    8.41    0.52
  -9  -2   3    8.02    0.49
   9   2  -2    2.61    0.31
   9   2  -2    2.10    0.49
   9   2  -2    2.93    0.49
  -9  -2   2    2.91    0.29
   9   2  -1    1.98    0.22
   9   2  -1    2.62    0.25
   9   2  -1    2.00    0.44
  -9  -2   1    2.33    0.31
   9   2   0   -0.04    0.07
   9   2   0   -0.18    0.15
  -9  -2   0   -0.05    0.11
   9   2   1    2.47    0.49
  -9  -2  -1    2.60    0.28
   9   2   2    3.41    0.63
  -9  -2  -2    2.80    0.31
   9   2   3    7.23    0.38
   9   2   3    7.80    0.79
   9   2   3    7.45    0.34
   9   2   4    5.88    0.51
   9   2   4    6.54    0.73
   9   2   4    4.70    0.44
   9   2   5    0.34    0.28
   9   2   5   -0.16    0.27
   9   2   5    0.10    0.17
   8   2  -6    2.74    0.51
   8   2  -6    2.43    0.54
  -8  -2   6    2.53    0.37
  -8  -2   6    2.29    0.30
  -8  -2   6    2.44    0.28
   8   2  -5   -0.07    0.19
   8   2  -5    0.06    0.16
  -8  -2   5    0.23    0.14
   8   2  -4    7.09    0.57
   8   2  -4    4.84    0.48
   8   2  -4    6.96    0.70
  -8  -2   4    6.25    0.42
   8   2  -3    7.92    0.87
   8   2  -3    8.77    0.53
   8   2  -3    9.65    0.59
  -8  -2   3    9.43    0.50
   8   2  -2    2.43    0.29
   8   2  -2    2.34    0.26
   8   2  -2    1.64    0.38
  -8  -2   2    3.21    0.28
  -8  -2   2    2.12    0.45
   8   2  -1   31.91    1.45
   8   2  -1   27.78    0.85
   8   2  -1   28.45    0.82
  -8  -2   1   30.38    0.96
   8   2   0   85.51    1.77
   8   2   0   89.76    2.76
   8   2   1   28.70    1.39
  -8  -2  -1   27.86    0.92
   8   2   2    2.20    0.45
   8   2   3    9.67    0.39
   8   2   3    9.48    0.43
   8   2   3    9.94    0.84
  -8  -2  -3    8.87    0.50
   8   2   4    6.32    0.45
   8   2   4    7.10    0.74
   8   2   4    6.57    0.39
   8   2   5    0.01    0.14
   8   2   5    0.49    0.24
   8   2   6    2.39    0.38
   7   2  -7   -0.30    0.27
  -7  -2   7    1.24    0.40
  -7  -2   7   -0.01    0.12
  -7  -2   7    0.43    0.25
   7   2  -6    0.04    0.24
   7   2  -6    0.11    0.19
  -7  -2   6   -0.09    0.23
  -7  -2   6    0.08    0.13
  -7  -2   6    0.21    0.20
   7   2  -5    5.59    0.62
   7   2  -5    5.18    0.53
  -7  -2   5    5.26    0.39
  -7  -2   5    5.90    0.42
  -7  -2   5    5.47    0.36
   7   2  -4   19.33    1.12
   7   2  -4   19.20    0.94
  -7  -2   4   20.58    0.78
   7   2  -3   20.19    0.86
   7   2  -3   19.43    0.78
   7   2  -3   20.29    1.10
  -7  -2   3   19.44    1.06
  -7  -2   3   20.70    0.75
   7   2  -2    8.64    0.46
   7   2  -2    8.63    0.44
   7   2  -2    8.68    0.68
  -7  -2   2    8.94    0.44
  -7  -2   2    9.10    0.68
   7   2  -1    1.24    0.34
   7   2  -1    1.01    0.16
   7   2  -1    1.11    0.15
  -7  -2   1    1.31    0.30
   7   2   0   -0.02    0.10
   7   2   1    0.52    0.22
  -7  -2  -1    0.92    0.17
   7   2   2    8.13    0.26
   7   2   2    8.72    0.71
   7   2   2    8.30    0.29
  -7  -2  -2    9.04    0.45
   7   2   3   19.39    0.61
   7   2   3   20.54    0.68
   7   2   3   19.83    1.13
  -7  -2  -3   19.04    0.73
   7   2   4   19.27    0.70
   7   2   4   19.35    0.79
  -7  -2  -4   19.20    0.76
   7   2   5    5.35    0.52
   7   2   5    6.12    0.44
   7   2   6    0.02    0.11
   7   2   6   -0.19    0.17
   7   2   6   -0.02    0.31
   7   2   7    0.17    0.18
   6   2  -7   11.27    0.93
   6   2  -7   10.47    0.85
  -6  -2   7   11.18    0.77
  -6  -2   7   11.07    0.64
   6   2  -6    6.11    0.62
  -6  -2   6    7.03    0.60
  -6  -2   6    6.22    0.44
  -6  -2   6    5.94    0.52
   6   2  -5    2.31    0.39
   6   2  -5    2.17    0.38
   6   2  -5    2.37    0.49
  -6  -2   5    2.52    0.34
  -6  -2   5    2.34    0.31
  -6  -2   5    2.56    0.36
   6   2  -4    8.09    0.52
   6   2  -4    8.21    0.57
   6   2  -4    9.04    0.70
  -6  -2   4    8.10    0.44
  -6  -2   4    8.39    0.41
  -6  -2   4    8.21    0.42
  -6  -2   4    7.65    0.65
   6   2  -3    4.28    0.37
   6   2  -3    3.76    0.34
   6   2  -3    3.88    0.45
  -6  -2   3    3.91    0.43
  -6  -2   3    4.53    0.30
   6   2  -2   22.71    0.79
   6   2  -2   23.83    1.08
  -6  -2   2   21.63    1.01
  -6  -2   2   22.92    0.74
   6   2  -1   98.08    2.62
   6   2  -1   90.55    2.00
   6   2  -1   92.44    2.02
  -6  -2   1   91.42    2.50
   6   2   0  153.18    3.75
   6   2   1   91.68    2.58
  -6  -2  -1   91.39    2.05
   6   2   2   22.55    0.60
   6   2   2   22.97    1.10
   6   2   2   22.34    0.56
  -6  -2  -2   22.14    0.73
   6   2   3    4.23    0.25
   6   2   3    4.01    0.28
  -6  -2  -3    4.59    0.31
   6   2   4    8.42    0.50
   6   2   4    8.34    0.44
   6   2   5    2.14    0.31
   6   2   5    2.77    0.36
   6   2   5    1.95    0.34
   6   2   6    5.00    0.59
   6   2   6    6.42    0.50
   6   2   7   11.88    0.71
   6   2   7   10.47    0.72
   5   2  -8    0.28    0.26
   5   2  -8   -0.06    0.24
  -5  -2   8    0.17    0.27
  -5  -2   8    0.21    0.17
   5   2  -7   11.68    0.88
   5   2  -7   10.78    0.88
  -5  -2   7   12.12    0.65
  -5  -2   7   12.41    0.81
   5   2  -6    3.73    0.57
   5   2  -6    5.10    0.55
  -5  -2   6    4.32    0.54
  -5  -2   6    4.48    0.36
  -5  -2   6    4.74    0.46
   5   2  -5    0.08    0.15
   5   2  -5    0.13    0.10
   5   2  -5    0.47    0.20
   5   2  -5    0.21    0.15
  -5  -2   5   -0.09    0.13
  -5  -2   5    0.22    0.17
  -5  -2   5    0.11    0.10
  -5  -2   5    0.22    0.21
   5   2  -4   25.94    1.05
   5   2  -4   26.56    0.99
   5   2  -4   27.56    1.21
  -5  -2   4   26.54    0.92
  -5  -2   4   26.80    0.85
  -5  -2   4   25.76    1.17
  -5  -2   4   27.15    0.94
   5   2  -3   80.65    2.72
   5   2  -3   89.74    2.50
   5   2  -3   90.11    2.17
  -5  -2   3   89.43    2.16
  -5  -2   3   91.83    2.00
  -5  -2   3   90.98    2.47
  -5  -2   3   90.24    1.98
   5   2  -2   26.78    0.83
   5   2  -2   28.39    0.89
   5   2  -2   26.34    1.09
  -5  -2   2   25.89    1.05
  -5  -2   2   27.90    0.78
   5   2  -1    0.62    0.11
   5   2  -1    0.45    0.10
   5   2  -1    0.60    0.20
  -5  -2   1    0.49    0.17
  -5  -2   1    0.66    0.11
   5   2   0   -0.04    0.08
   5   2   1    0.66    0.20
   5   2   2   27.02    0.70
   5   2   2   26.17    0.66
  -5  -2  -2   26.75    0.78
   5   2   3   90.18    2.10
   5   2   3   92.19    2.13
   5   2   3   91.61    2.02
  -5  -2  -3   91.74    2.08
   5   2   4   26.51    0.87
   5   2   4   26.66    0.96
   5   2   4   27.58    0.92
  -5  -2  -4   25.15    0.85
   5   2   5    0.21    0.12
   5   2   5   -0.11    0.16
   5   2   5    0.14    0.11
  -5  -2  -5    0.27    0.11
   5   2   6    4.33    0.42
   5   2   6    4.86    0.40
   5   2   6    3.80    0.52
  -5  -2  -6    4.15    0.24
  -5  -2  -6    4.35    0.24
   5   2   7   10.51    0.65
  -5  -2  -7   11.24    0.55
  -5  -2  -7   11.10    0.50
   5   2   8   -0.23    0.13
   5   2   8    0.30    0.25
  -5  -2  -8   -0.25    0.16
   4   2  -8    3.70    0.62
   4   2  -8    3.46    0.58
  -4  -2   8    3.23    0.52
  -4  -2   8    4.26    0.40
   4   2  -7   18.55    1.14
   4   2  -7   18.80    1.09
  -4  -2   7   18.46    1.01
   4   2  -6   10.29    0.79
   4   2  -6   10.18    0.56
   4   2  -6   10.09    0.74
  -4  -2   6   10.11    0.67
  -4  -2   6   10.26    0.55
  -4  -2   6   10.20    0.73
   4   2  -5    0.47    0.20
   4   2  -5    0.16    0.15
   4   2  -5    0.30    0.17
   4   2  -5    0.26    0.10
  -4  -2   5    0.23    0.18
  -4  -2   5   -0.13    0.15
  -4  -2   5    0.80    0.22
  -4  -2   5    0.29    0.12
   4   2  -4   19.85    0.70
   4   2  -4   20.82    0.84
   4   2  -4   20.35    0.98
   4   2  -4   20.91    0.90
  -4  -2   4   20.79    0.83
  -4  -2   4   20.94    0.84
  -4  -2   4   18.89    0.94
  -4  -2   4   20.86    0.70
   4   2  -3   22.26    0.98
   4   2  -3   24.24    0.84
   4   2  -3   23.40    0.72
   4   2  -3   25.26    0.90
  -4  -2   3   23.71    0.71
  -4  -2   3   25.40    0.81
  -4  -2   3   25.03    1.00
  -4  -2   3   24.36    0.81
   4   2  -2   32.50    1.15
   4   2  -2   33.92    0.97
   4   2  -2   34.44    1.00
  -4  -2   2   34.45    0.85
  -4  -2   2   34.32    0.87
  -4  -2   2   34.15    0.85
  -4  -2   2   32.29    1.12
   4   2  -1  190.50    4.13
   4   2  -1  192.44    3.79
   4   2  -1  185.58    3.77
  -4  -2   1  187.73    3.72
  -4  -2   1  185.04    4.06
   4   2   0  323.40    6.09
   4   2   0  318.64    6.58
   4   2   0  317.30    6.08
   4   2   1  189.06    3.63
   4   2   1  188.41    3.61
  -4  -2  -1  187.48    3.73
   4   2   2   35.08    0.92
   4   2   2   33.71    0.88
   4   2   2   34.28    0.83
   4   2   3   24.17    0.76
   4   2   3   23.97    0.73
   4   2   3   23.73    0.80
  -4  -2  -3   24.31    0.74
   4   2   4   20.58    0.73
   4   2   4   18.76    0.79
   4   2   4   19.89    0.74
  -4  -2  -4   20.57    0.71
  -4  -2  -4   21.18    0.55
  -4  -2  -4   20.79    0.56
   4   2   5    0.27    0.14
   4   2   5    0.15    0.09
   4   2   5   -0.08    0.15
  -4  -2  -5    0.31    0.10
  -4  -2  -5    0.35    0.12
  -4  -2  -5    0.27    0.10
   4   2   6   11.11    0.65
   4   2   6    9.98    0.57
   4   2   6   10.06    0.75
  -4  -2  -6    9.93    0.52
  -4  -2  -6   10.53    0.51
   4   2   7   19.23    0.87
   4   2   7   19.64    1.33
  -4  -2  -7   17.76    0.77
  -4  -2  -7   19.66    0.83
   4   2   8    3.16    0.44
   4   2   8    3.56    0.55
  -4  -2  -8    4.82    0.48
  -4  -2  -8    3.87    0.46
   3   2  -8    3.91    0.59
   3   2  -8    3.38    0.56
  -3  -2   8    2.67    0.49
  -3  -2   8    4.03    0.39
   3   2  -7   -0.03    0.18
   3   2  -7   -0.06    0.13
  -3  -2   7    0.09    0.11
  -3  -2   7    0.10    0.18
   3   2  -6    0.43    0.20
   3   2  -6    0.22    0.13
   3   2  -6    0.67    0.26
  -3  -2   6    0.32    0.15
  -3  -2   6    0.32    0.26
  -3  -2   6    0.50    0.21
  -3  -2   6    0.39    0.27
   3   2  -5   29.79    1.19
   3   2  -5   30.42    1.27
   3   2  -5   28.29    0.94
   3   2  -5   28.26    1.11
  -3  -2   5   30.92    0.95
  -3  -2   5   29.88    1.18
  -3  -2   5   28.85    1.11
  -3  -2   5   29.81    1.24
   3   2  -4  118.91    2.85
   3   2  -4  123.10    2.95
   3   2  -4  117.17    3.04
   3   2  -4  122.42    2.65
  -3  -2   4  120.57    2.90
  -3  -2   4  124.14    2.87
  -3  -2   4  120.00    3.03
  -3  -2   4  120.94    2.63
   3   2  -3   97.22    2.35
   3   2  -3  103.81    2.20
   3   2  -3  105.19    2.45
  -3  -2   3  101.65    2.18
  -3  -2   3  102.25    2.36
  -3  -2   3  100.78    2.51
  -3  -2   3  100.29    2.39
   3   2  -2   24.90    0.89
   3   2  -2   24.17    0.79
   3   2  -2   24.54    0.65
   3   2  -2   23.94    0.76
  -3  -2   2   24.76    0.73
  -3  -2   2   23.99    0.64
  -3  -2   2   25.38    0.75
  -3  -2   2   24.05    0.86
   3   2  -1   13.77    0.46
   3   2  -1   13.82    0.58
   3   2  -1   13.77    0.46
  -3  -2   1   14.03    0.37
  -3  -2   1   14.03    0.37
  -3  -2   1   13.55    0.38
  -3  -2   1   13.48    0.54
   3   2   0    0.05    0.03
   3   2   0   -0.07    0.05
   3   2   1   14.03    0.41
   3   2   1   14.17    0.38
  -3  -2  -1   13.43    0.39
   3   2   2   24.65    0.72
   3   2   2   23.66    0.65
   3   2   2   23.79    0.66
  -3  -2  -2   24.11    0.65
   3   2   3  100.74    2.34
   3   2   3  103.62    2.24
   3   2   3   97.61    2.19
  -3  -2  -3  101.63    2.10
  -3  -2  -3  102.93    2.14
  -3  -2  -3   99.53    2.19
   3   2   4  122.80    2.90
   3   2   4  124.58    2.70
   3   2   4  118.79    2.91
  -3  -2  -4  117.63    2.66
  -3  -2  -4  125.58    2.69
  -3  -2  -4  123.05    2.63
   3   2   5   28.01    1.15
   3   2   5   30.31    0.98
   3   2   5   30.71    1.06
   3   2   5   28.62    1.15
  -3  -2  -5   28.62    0.94
  -3  -2  -5   29.54    0.99
  -3  -2  -5   29.63    0.93
   3   2   6    0.48    0.18
   3   2   6    0.59    0.20
   3   2   6    0.53    0.24
   3   2   6    0.43    0.16
  -3  -2  -6    0.61    0.17
  -3  -2  -6    0.44    0.18
  -3  -2  -6    0.56    0.17
   3   2   7   -0.06    0.09
   3   2   7    0.05    0.16
  -3  -2  -7   -0.04    0.19
  -3  -2  -7    0.01    0.15
   3   2   8    3.77    0.56
   3   2   8    4.48    0.43
  -3  -2  -8    2.95    0.44
   2   2  -8    0.77    0.31
   2   2  -8    0.36    0.28
  -2  -2   8    0.58    0.19
  -2  -2   8    0.61    0.31
   2   2  -7   11.94    0.85
   2   2  -7   10.81    0.79
  -2  -2   7   11.83    0.62
  -2  -2   7   11.86    0.79
   2   2  -6   80.41    2.03
   2   2  -6   82.96    2.50
   2   2  -6   79.89    2.37
  -2  -2   6   78.01    2.42
  -2  -2   6   81.14    2.33
  -2  -2   6   73.79    2.33
  -2  -2   6   82.64    2.03
   2   2  -5    0.16    0.14
   2   2  -5    0.33    0.16
   2   2  -5    0.38    0.19
   2   2  -5    0.36    0.12
  -2  -2   5    0.15    0.17
  -2  -2   5    0.32    0.18
  -2  -2   5    0.41    0.13
  -2  -2   5    0.30    0.15
   2   2  -4   97.83    2.17
   2   2  -4   92.96    2.36
   2   2  -4   95.56    2.51
   2   2  -4   97.18    2.45
  -2  -2   4   93.89    2.16
  -2  -2   4  100.94    2.41
  -2  -2   4   95.21    2.43
  -2  -2   4   98.17    2.51
   2   2  -3   38.74    1.22
   2   2  -3   38.10    1.16
   2   2  -3   37.67    0.96
   2   2  -3   38.13    1.12
  -2  -2   3   37.63    0.95
  -2  -2   3   36.16    1.13
  -2  -2   3   39.32    1.14
  -2  -2   3   38.90    1.20
   2   2  -2   82.05    1.93
   2   2  -2   84.65    1.92
   2   2  -2   82.03    1.98
   2   2  -2   84.45    1.74
  -2  -2   2   84.26    1.91
  -2  -2   2   81.83    1.72
  -2  -2   2   81.85    1.95
  -2  -2   2   83.67    1.90
   2   2  -1  379.50   13.88
   2   2  -1  397.52   32.00
  -2  -2   1  349.80   30.00
  -2  -2   1  358.75   13.06
   2   2   0  304.59   10.21
   2   2   0  299.31   24.92
  -2  -2   0  365.41   25.99
  -2  -2   0  303.18    9.91
   2   2   1  356.50   12.96
   2   2   1  365.21   11.41
  -2  -2  -1  387.23   29.83
  -2  -2  -1  378.88   24.61
   2   2   2   84.49    1.92
   2   2   2   84.51    1.85
   2   2   2   84.65    1.79
  -2  -2  -2   84.58    1.79
  -2  -2  -2   88.19    1.85
  -2  -2  -2   85.48    1.79
   2   2   3   37.34    1.04
   2   2   3   37.82    0.97
  -2  -2  -3   38.74    1.05
  -2  -2  -3   38.31    0.99
  -2  -2  -3   36.68    0.96
   2   2   4   93.73    2.16
   2   2   4   97.16    2.40
   2   2   4   94.81    2.41
   2   2   4  102.38    2.53
  -2  -2  -4   95.32    2.28
  -2  -2  -4   93.42    2.15
  -2  -2  -4   95.04    2.20
   2   2   5    0.41    0.13
   2   2   5    0.29    0.18
   2   2   5    0.25    0.13
   2   2   5    0.33    0.13
  -2  -2  -5    0.34    0.13
  -2  -2  -5    0.23    0.14
  -2  -2  -5    0.48    0.13
   2   2   6   74.62    2.30
   2   2   6   76.05    2.18
   2   2   6   79.38    2.01
  -2  -2  -6   80.67    2.01
  -2  -2  -6   75.49    2.03
  -2  -2  -6   81.83    2.19
   2   2   7   11.81    0.76
   2   2   7   11.27    0.71
  -2  -2  -7   10.48    0.69
  -2  -2  -7   11.37    0.66
   2   2   8    0.60    0.20
   2   2   8    0.32    0.24
  -2  -2  -8    0.86    0.28
   1   2  -9    3.89    0.60
  -1  -2   9    4.26    0.67
  -1  -2   9    4.22    0.44
   1   2  -8    2.29    0.46
   1   2  -8    2.49    0.46
  -1  -2   8    2.07    0.46
  -1  -2   8    2.29    0.36
   1   2  -7    3.30    0.48
  -1  -2   7    3.22    0.34
  -1  -2   7    3.24    0.49
   1   2  -6    0.26    0.18
   1   2  -6    0.84    0.18
   1   2  -6    0.49    0.21
   1   2  -6    0.78    0.24
  -1  -2   6    0.66    0.26
  -1  -2   6    0.60    0.17
  -1  -2   6    0.50    0.20
  -1  -2   6    0.68    0.24
   1   2  -5   12.23    0.69
   1   2  -5   13.25    0.75
   1   2  -5   12.02    0.64
   1   2  -5   12.98    0.55
  -1  -2   5   12.64    0.73
  -1  -2   5   13.02    0.70
  -1  -2   5   13.53    0.56
  -1  -2   5   13.20    0.73
   1   2  -4  104.27    2.29
   1   2  -4  106.18    2.57
   1   2  -4  107.03    2.64
   1   2  -4  102.07    2.48
  -1  -2   4  103.61    2.29
  -1  -2   4  101.84    2.53
  -1  -2   4  100.72    2.58
  -1  -2   4  103.14    2.57
   1   2  -3  297.71    6.06
   1   2  -3  286.51    5.94
   1   2  -3  296.19    6.01
   1   2  -3  295.76    5.75
  -1  -2   3  292.75    5.98
  -1  -2   3  299.49    6.20
  -1  -2   3  286.83    6.00
   1   2  -2   64.49    1.52
   1   2  -2   63.51    1.53
   1   2  -2   62.69    1.33
   1   2  -2   61.18    1.50
  -1  -2   2   62.09    1.51
  -1  -2   2   60.36    1.32
  -1  -2   2   62.29    1.52
  -1  -2   2   60.38    1.50
   1   2  -1  183.67    3.76
   1   2  -1  181.46    3.70
   1   2  -1  190.67    3.75
  -1  -2   1  190.78    3.75
  -1  -2   1  186.59    3.66
   1   2   0    0.09    0.04
   1   2   0    0.02    0.04
  -1  -2   0    0.02    0.03
  -1  -2   0    0.00    0.03
   1   2   1  193.42    3.83
   1   2   1  195.28    3.90
  -1  -2  -1  194.26    3.88
   1   2   2   63.28    1.37
   1   2   2   63.77    1.46
   1   2   2   61.98    1.53
  -1  -2  -2   64.00    1.51
  -1  -2  -2   62.88    1.43
  -1  -2  -2   62.37    1.36
   1   2   3  284.24    5.94
   1   2   3  299.63    5.90
   1   2   3  295.42    5.86
  -1  -2  -3  295.47    5.81
  -1  -2  -3  287.73    5.90
  -1  -2  -3  284.46    5.72
   1   2   4  102.91    2.56
   1   2   4  106.03    2.45
   1   2   4  100.74    2.30
   1   2   4  105.75    2.53
  -1  -2  -4  106.12    2.52
  -1  -2  -4  100.33    2.29
  -1  -2  -4  102.05    2.38
   1   2   5   13.99    0.68
   1   2   5   13.57    0.75
   1   2   5   12.71    0.71
   1   2   5   14.18    0.59
  -1  -2  -5   13.29    0.57
  -1  -2  -5   13.48    0.64
  -1  -2  -5   13.41    0.70
   1   2   6    0.66    0.23
   1   2   6    0.40    0.16
   1   2   6    0.15    0.23
   1   2   6    0.65    0.22
  -1  -2  -6    0.83    0.19
  -1  -2  -6    0.40    0.20
  -1  -2  -6    0.55    0.24
   1   2   7    3.69    0.52
   1   2   7    3.29    0.41
  -1  -2  -7    3.32    0.48
   1   2   8    2.12    0.35
   1   2   8    2.18    0.43
  -1  -2  -8    2.59    0.46
   1   2   9    4.56    0.45
   1   2   9    5.82    0.67
  -1  -2  -9    4.17    0.61
   0   2  -9   -0.28    0.23
   0  -2   9    0.15    0.26
   0  -2   9    0.24    0.16
   0   2  -8    6.63    0.66
   0  -2   8    5.60    0.46
   0  -2   8    5.83    0.61
   0   2  -7   35.10    1.44
   0  -2   7   36.32    1.22
   0  -2   7   36.25    1.51
   0   2  -6   16.99    0.71
   0   2  -6   17.79    0.85
   0   2  -6   18.93    0.99
   0   2  -6   19.30    0.93
   0  -2   6   19.01    0.93
   0  -2   6   18.01    0.74
   0  -2   6   17.34    0.96
   0  -2   6   15.89    0.89
   0   2  -5    3.73    0.40
   0   2  -5    4.11    0.30
   0   2  -5    4.15    0.38
   0   2  -5    3.87    0.36
   0  -2   5    4.53    0.42
   0  -2   5    4.66    0.43
   0  -2   5    3.94    0.39
   0  -2   5    4.32    0.31
   0   2  -4   15.17    0.74
   0   2  -4   15.79    0.56
   0   2  -4   14.72    0.65
   0  -2   4   16.04    0.71
   0  -2   4   16.37    0.74
   0  -2   4   15.59    0.72
   0   2  -3   24.19    0.83
   0   2  -3   23.19    0.80
   0   2  -3   25.32    0.88
   0  -2   3   23.69    0.84
   0  -2   3   25.15    0.85
   0  -2   3   25.64    0.97
   0  -2   3   23.74    0.69
   0   2  -2  254.59    5.22
   0  -2   2  264.71    5.23
   0   2  -1  470.86   32.03
   0   2  -1  425.45   14.26
   0  -2   1  472.21   31.73
   0  -2   1  438.11   14.32
   0   2   0  279.78   12.11
   0  -2   0  289.05    7.46
   0   2   1  439.86   13.85
   0   2   1  486.09   22.33
   0  -2  -1  486.25   23.26
   0   2   2  283.01    5.43
   0   2   2  267.66    5.55
   0   2   3   24.37    0.82
   0   2   3   25.28    0.72
   0   2   3   24.80    0.88
   0  -2  -3   24.72    0.87
   0  -2  -3   25.00    0.79
   0   2   4   15.31    0.73
   0   2   4   15.40    0.66
   0   2   4   16.03    0.72
   0   2   4   14.98    0.57
   0  -2  -4   14.95    0.57
   0  -2  -4   15.84    0.65
   0  -2  -4   16.26    0.73
   0   2   5    4.74    0.44
   0   2   5    4.90    0.42
   0   2   5    4.91    0.33
   0   2   5    4.32    0.38
   0  -2  -5    4.51    0.41
   0  -2  -5    4.40    0.37
   0  -2  -5    4.02    0.31
   0   2   6   18.60    0.96
   0   2   6   19.19    0.77
   0   2   6   19.80    0.92
   0   2   6   18.25    0.97
   0  -2  -6   17.44    0.75
   0  -2  -6   18.03    0.84
   0  -2  -6   18.84    0.95
   0   2   7   36.26    1.23
   0   2   7   35.55    1.44
   0  -2  -7   36.56    1.47
   0   2   8    5.27    0.58
   0   2   8    5.48    0.47
   0  -2  -8    5.59    0.60
   0   2   9    0.14    0.23
   0   2   9    0.05    0.13
   0  -2  -9   -0.15    0.24
  -1   2  -9    4.38    0.61
   1  -2   9    4.41    0.68
   1  -2   9    5.16    0.48
  -1   2  -8    2.14    0.41
   1  -2   8    1.74    0.33
   1  -2   8    2.49    0.48
  -1   2  -7    3.75    0.50
   1  -2   7    2.45    0.49
   1  -2   7    2.94    0.38
  -1   2  -6    0.42    0.21
  -1   2  -6    0.42    0.17
  -1   2  -6    0.50    0.16
   1  -2   6    0.86    0.19
   1  -2   6    1.08    0.26
   1  -2   6    0.38    0.20
   1  -2   6    0.93    0.29
  -1   2  -5   13.65    0.57
  -1   2  -5   13.52    0.69
  -1   2  -5   12.42    0.64
   1  -2   5   13.99    0.76
   1  -2   5   12.24    0.71
   1  -2   5   14.30    0.73
   1  -2   5   13.03    0.58
  -1   2  -4  106.31    2.54
  -1   2  -4  101.73    2.45
  -1   2  -4  102.62    2.31
   1  -2   4  105.18    2.55
   1  -2   4  105.43    2.57
   1  -2   4  104.20    2.34
  -1   2  -3  293.09    6.04
  -1   2  -3  289.45    5.90
  -1   2  -3  291.12    5.92
   1  -2   3  290.84    5.97
   1  -2   3  301.76    5.99
   1  -2   3  288.21    6.00
  -1   2  -2   60.32    1.37
  -1   2  -2   61.75    1.48
  -1   2  -2   61.54    1.48
   1  -2   2   63.16    1.52
   1  -2   2   62.52    1.50
   1  -2   2   61.11    1.51
   1  -2   2   62.57    1.39
  -1   2  -1  187.65    3.84
   1  -2   1  198.29    3.89
   1  -2   1  187.69    3.83
   1  -2   1  191.26    3.81
  -1   2   0    0.00    0.04
  -1   2   0    0.01    0.04
  -1   2   0    0.06    0.04
   1  -2   0    0.03    0.04
   1  -2   0   -0.01    0.04
   1  -2   0    0.02    0.03
  -1   2   1  194.08    3.84
  -1   2   1  192.54    3.94
   1  -2  -1  195.02    3.96
  -1   2   2   62.03    1.41
  -1   2   2   64.60    1.52
  -1   2   2   63.02    1.50
  -1   2   2   62.02    1.58
   1  -2  -2   63.28    1.41
   1  -2  -2   62.83    1.49
   1  -2  -2   62.61    1.46
   1  -2  -2   65.05    1.60
  -1   2   3  298.50    5.82
  -1   2   3  250.86    6.40
  -1   2   3  290.31    5.93
   1  -2  -3  295.24    5.69
   1  -2  -3  293.18    5.80
   1  -2  -3  289.85    5.80
  -1   2   4  107.68    2.51
  -1   2   4  107.29    2.62
  -1   2   4  103.79    2.35
  -1   2   4  101.44    2.61
   1  -2  -4  104.45    2.48
   1  -2  -4  105.50    2.63
   1  -2  -4  106.28    2.53
   1  -2  -4  103.27    2.36
  -1   2   5   13.39    0.58
  -1   2   5   13.89    0.76
  -1   2   5   13.03    0.68
  -1   2   5   13.51    0.76
   1  -2  -5   13.21    0.65
   1  -2  -5   12.33    0.57
   1  -2  -5   14.42    0.76
   1  -2  -5   12.49    0.67
  -1   2   6    0.29    0.17
  -1   2   6    0.25    0.18
  -1   2   6    0.49    0.22
  -1   2   6    0.70    0.17
   1  -2  -6    0.71    0.17
   1  -2  -6    0.68    0.22
   1  -2  -6    0.58    0.24
   1  -2  -6    0.54    0.22
  -1   2   7    3.80    0.61
  -1   2   7    4.26    0.62
   1  -2  -7    3.29    0.52
  -1   2   8    2.82    0.40
  -1   2   8    2.31    0.44
   1  -2  -8    2.46    0.49
  -1   2   9    4.16    0.60
  -1   2   9    4.15    0.45
   1  -2  -9    3.81    0.64
  -2   2  -8    0.54    0.27
   2  -2   8    0.57    0.29
   2  -2   8    0.67    0.21
  -2   2  -7   10.80    0.70
   2  -2   7   10.12    0.71
  -2   2  -6   77.75    2.15
  -2   2  -6   78.47    2.15
  -2   2  -6   80.10    2.20
   2  -2   6   78.51    2.06
   2  -2   6   80.53    2.31
   2  -2   6   76.68    2.33
   2  -2   6   80.62    2.42
  -2   2  -5    0.18    0.09
  -2   2  -5    0.37    0.15
  -2   2  -5    0.82    0.20
   2  -2   5    0.30    0.16
   2  -2   5    0.60    0.20
   2  -2   5    0.37    0.14
   2  -2   5    0.22    0.14
  -2   2  -4   94.30    2.28
  -2   2  -4   94.10    2.16
  -2   2  -4   94.16    2.25
   2  -2   4   91.60    2.42
   2  -2   4   97.11    2.37
   2  -2   4   95.30    2.38
   2  -2   4   95.89    2.20
  -2   2  -3   38.94    1.19
   2  -2   3   37.43    1.12
   2  -2   3   37.41    1.19
   2  -2   3   37.15    1.03
   2  -2   3   39.39    1.14
  -2   2  -2   76.02    1.88
  -2   2  -2   84.35    1.85
  -2   2  -2   84.10    1.86
   2  -2   2   83.67    1.89
   2  -2   2   83.64    1.83
   2  -2   2   83.17    1.91
  -2   2  -1  357.85   29.68
   2  -2   1  367.76   15.51
  -2   2   0  302.30   11.28
  -2   2   0  319.41   32.01
   2  -2   0  314.36   11.60
  -2   2   1  369.86   13.58
  -2   2   1  369.35   32.71
   2  -2  -1  378.33   13.87
  -2   2   2   86.48    1.92
  -2   2   2   80.74    2.00
  -2   2   2   86.24    1.86
  -2   2   2   83.90    2.00
   2  -2  -2   84.26    1.92
   2  -2  -2   84.58    1.96
   2  -2  -2   83.20    2.02
  -2   2   3   37.64    1.20
  -2   2   3   37.91    1.10
  -2   2   3   38.07    1.19
  -2   2   3   37.94    1.02
   2  -2  -3   37.18    1.14
   2  -2  -3   35.53    1.08
   2  -2  -3   39.98    1.04
   2  -2  -3   38.47    1.21
  -2   2   4   95.59    2.21
  -2   2   4   97.71    2.36
  -2   2   4   95.30    2.46
  -2   2   4   93.96    2.48
   2  -2  -4   97.44    2.51
   2  -2  -4   99.29    2.43
   2  -2  -4   92.70    2.32
   2  -2  -4   94.93    2.22
  -2   2   5    0.68    0.20
  -2   2   5    0.47    0.13
  -2   2   5    0.30    0.18
  -2   2   5    0.32    0.18
   2  -2  -5    0.33    0.16
   2  -2  -5    0.52    0.19
   2  -2  -5    0.42    0.15
   2  -2  -5    0.65    0.19
  -2   2   6   77.27    2.43
  -2   2   6   79.07    2.41
  -2   2   6   82.59    2.29
  -2   2   6   79.21    2.06
   2  -2  -6   83.31    2.45
   2  -2  -6   80.48    2.33
  -2   2   7   10.21    0.60
   2  -2  -7   10.33    0.82
   2  -2  -7   11.22    0.76
  -2   2   8    0.57    0.29
  -2   2   8    0.51    0.20
   2  -2  -8    1.26    0.32
   2  -2  -8    0.82    0.33
  -3   2  -8    3.94    0.53
   3  -2   8    3.43    0.57
   3  -2   8    3.32    0.45
  -3   2  -7    0.01    0.19
  -3   2  -7    0.06    0.15
   3  -2   7    0.01    0.09
   3  -2   7   -0.08    0.17
  -3   2  -6    0.24    0.17
  -3   2  -6    0.50    0.19
   3  -2   6    0.24    0.13
   3  -2   6    0.27    0.22
   3  -2   6    0.42    0.20
  -3   2  -5   29.29    0.98
  -3   2  -5   28.95    1.01
  -3   2  -5   29.28    0.97
   3  -2   5   28.08    1.12
   3  -2   5   29.09    1.21
   3  -2   5   30.09    1.13
   3  -2   5   28.80    1.00
  -3   2  -4  119.63    2.72
  -3   2  -4  120.17    2.73
  -3   2  -4  124.92    2.77
   3  -2   4  122.29    2.90
   3  -2   4  124.15    2.90
   3  -2   4  125.70    2.79
   3  -2   4  119.97    3.03
  -3   2  -3  102.64    2.26
  -3   2  -3  102.34    2.25
  -3   2  -3   98.85    2.27
   3  -2   3  102.78    2.32
   3  -2   3  103.21    2.39
   3  -2   3  101.02    2.36
  -3   2  -2   24.00    0.69
  -3   2  -2   23.80    0.68
  -3   2  -2   24.65    0.74
   3  -2   2   25.00    0.77
   3  -2   2   24.33    0.75
  -3   2  -1   13.91    0.44
  -3   2  -1   13.54    0.42
   3  -2   1   14.33    0.64
   3  -2   1   13.05    0.49
   3  -2   1   13.61    0.46
  -3   2   0   -0.01    0.06
  -3   2   0   -0.04    0.03
  -3   2   0    0.00    0.03
   3  -2   0    0.04    0.08
   3  -2   0    0.05    0.04
   3  -2   0    0.10    0.05
  -3   2   1   13.76    0.50
  -3   2   1   13.05    0.60
  -3   2   1   13.84    0.46
   3  -2  -1   13.60    0.54
   3  -2  -1   14.75    0.60
   3  -2  -1   13.49    0.48
  -3   2   2   24.96    0.82
  -3   2   2   24.46    0.91
  -3   2   2   23.56    0.74
  -3   2   2   24.84    0.76
   3  -2  -2   25.88    0.89
   3  -2  -2   25.62    0.87
   3  -2  -2   24.12    0.77
  -3   2   3  104.02    2.57
  -3   2   3  102.57    2.46
  -3   2   3  103.59    2.36
  -3   2   3  101.82    2.29
   3  -2  -3  101.95    2.49
   3  -2  -3  100.71    2.36
   3  -2  -3  100.54    2.29
   3  -2  -3   96.97    2.68
  -3   2   4  125.20    2.79
  -3   2   4  126.25    2.90
  -3   2   4  123.18    3.11
  -3   2   4  123.38    3.02
   3  -2  -4  121.14    3.01
   3  -2  -4  126.43    3.10
   3  -2  -4  120.54    2.78
   3  -2  -4  122.64    2.89
  -3   2   5   28.65    1.08
  -3   2   5   28.19    1.17
  -3   2   5   28.71    1.24
  -3   2   5   29.11    0.98
   3  -2  -5   29.98    1.11
   3  -2  -5   29.07    1.00
   3  -2  -5   29.96    1.19
   3  -2  -5   29.36    1.22
  -3   2   6    0.59    0.23
  -3   2   6    0.52    0.16
  -3   2   6    0.96    0.26
   3  -2  -6    0.46    0.24
   3  -2  -6    0.52    0.21
  -3   2   7   -0.04    0.07
   3  -2  -7    0.27    0.20
   3  -2  -7    0.25    0.17
  -3   2   8    4.30    0.42
  -3   2   8    4.45    0.60
   3  -2  -8    3.63    0.55
   3  -2  -8    3.50    0.58
  -4   2  -8    4.34    0.49
   4  -2   8    3.41    0.47
   4  -2   8    3.93    0.61
  -4   2  -7   18.61    0.87
  -4   2  -7   18.79    0.85
   4  -2   7   18.69    1.03
   4  -2   7   18.67    0.90
  -4   2  -6    9.91    0.57
  -4   2  -6   10.08    0.55
   4  -2   6   10.60    0.70
   4  -2   6   11.01    0.63
  -4   2  -5    0.12    0.11
  -4   2  -5    0.04    0.11
  -4   2  -5    0.23    0.12
   4  -2   5    0.57    0.18
   4  -2   5    0.08    0.15
   4  -2   5    0.47    0.18
   4  -2   5    0.09    0.14
  -4   2  -4   21.34    0.70
  -4   2  -4   19.92    0.75
   4  -2   4   19.97    0.78
   4  -2   4   20.21    0.82
   4  -2   4   19.83    0.83
  -4   2  -3   24.12    0.69
  -4   2  -3   24.30    0.82
  -4   2  -3   25.01    0.70
   4  -2   3   25.30    0.86
   4  -2   3   24.15    0.83
  -4   2  -2   35.53    0.81
  -4   2  -2   34.10    0.80
  -4   2  -2   33.68    0.99
   4  -2   2   33.74    0.98
   4  -2   2   34.00    0.95
  -4   2  -1  188.07    3.60
  -4   2  -1  188.18    3.61
   4  -2   1  187.21    3.85
   4  -2   1  191.11    4.24
   4  -2   1  183.79    3.78
  -4   2   0  316.63    6.09
  -4   2   0  317.14    6.67
  -4   2   0  320.18    6.07
   4  -2   0  321.82    6.32
   4  -2   0  319.92    6.23
   4  -2   0  317.22    6.62
  -4   2   1  192.78    3.74
  -4   2   1  184.52    3.77
  -4   2   1  186.55    4.19
   4  -2  -1  186.27    3.83
   4  -2  -1  187.54    4.14
   4  -2  -1  188.27    3.94
  -4   2   2   35.36    1.24
  -4   2   2   33.30    1.00
  -4   2   2   33.88    0.94
  -4   2   2   35.48    1.00
   4  -2  -2   34.42    1.17
   4  -2  -2   33.61    1.09
   4  -2  -2   34.83    1.00
  -4   2   3   25.40    0.83
  -4   2   3   23.15    0.88
  -4   2   3   24.68    1.04
  -4   2   3   24.08    0.81
   4  -2  -3   24.42    0.98
   4  -2  -3   23.89    0.85
   4  -2  -3   25.60    0.98
  -4   2   4   20.38    0.99
  -4   2   4   20.60    0.77
  -4   2   4   20.85    0.82
  -4   2   4   19.96    0.87
   4  -2  -4   20.90    0.96
   4  -2  -4   20.38    0.83
  -4   2   5    0.05    0.09
  -4   2   5    0.21    0.19
  -4   2   5    0.08    0.17
  -4   2   5   -0.04    0.13
   4  -2  -5    0.00    0.15
   4  -2  -5    0.42    0.18
   4  -2  -5    0.12    0.10
   4  -2  -5    0.10    0.13
  -4   2   6   10.61    0.68
  -4   2   6    8.47    0.71
  -4   2   6   10.61    0.59
   4  -2  -6   10.70    0.75
   4  -2  -6   10.21    0.76
  -4   2   7   15.73    1.11
  -4   2   7   17.83    0.84
   4  -2  -7   19.75    1.36
   4  -2  -7   19.45    1.15
  -4   2   8    4.98    0.47
  -4   2   8    3.41    0.55
   4  -2  -8    4.65    0.66
   4  -2  -8    4.13    0.66
  -5   2  -8   -0.15    0.26
  -5   2  -8   -0.02    0.20
   5  -2   8    0.11    0.16
   5  -2   8    0.26    0.29
  -5   2  -7   10.89    0.59
  -5   2  -7   10.81    0.59
   5  -2   7   10.11    0.68
   5  -2   7   11.94    0.82
  -5   2  -6    4.89    0.36
   5  -2   6    5.03    0.51
   5  -2   6    4.40    0.41
  -5   2  -5    0.12    0.09
   5  -2   5    0.24    0.14
   5  -2   5    0.14    0.24
   5  -2   5   -0.09    0.07
  -5   2  -4   26.37    0.94
  -5   2  -4   26.63    0.71
  -5   2  -4   26.79    0.72
   5  -2   4   26.15    0.97
   5  -2   4   26.67    0.98
  -5   2  -3   88.17    2.16
   5  -2   3   86.55    2.61
   5  -2   3   90.98    2.17
   5  -2   3   91.61    2.15
  -5   2  -2   26.03    0.88
   5  -2   2   26.63    1.17
   5  -2   2   27.71    0.85
   5  -2   2   26.75    0.81
   5  -2   1    0.54    0.20
   5  -2   1    0.58    0.11
   5  -2   1    0.63    0.13
  -5   2   0   -0.01    0.10
   5  -2   0   -0.02    0.07
   5  -2   0    0.08    0.07
   5  -2   0    0.04    0.05
  -5   2   1    0.50    0.19
  -5   2   1    0.61    0.07
  -5   2   1    0.61    0.08
   5  -2  -1    0.55    0.19
   5  -2  -1    0.70    0.15
   5  -2  -1    0.47    0.11
  -5   2   2   26.22    0.87
  -5   2   2   25.96    1.12
  -5   2   2   27.23    0.80
  -5   2   2   27.12    0.76
   5  -2  -2   26.53    0.96
   5  -2  -2   26.46    1.07
   5  -2  -2   25.96    0.85
  -5   2   3   94.17    2.16
  -5   2   3   92.93    2.23
  -5   2   3   96.51    2.24
  -5   2   3   89.98    2.60
   5  -2  -3   89.73    2.50
   5  -2  -3   89.29    2.24
   5  -2  -3   92.47    2.41
  -5   2   4   26.19    1.02
  -5   2   4   26.13    1.22
  -5   2   4   26.84    0.95
  -5   2   4   26.32    0.94
   5  -2  -4   26.43    1.16
   5  -2  -4   27.33    1.14
   5  -2  -4   27.09    1.01
  -5   2   5    0.42    0.22
  -5   2   5    0.10    0.14
  -5   2   5    0.17    0.11
   5  -2  -5    0.13    0.17
   5  -2  -5    0.09    0.14
   5  -2  -5    0.01    0.16
  -5   2   6    4.78    0.56
  -5   2   6    3.40    0.36
  -5   2   6    4.38    0.45
   5  -2  -6    5.08    0.54
  -5   2   7   11.21    0.68
   5  -2  -7   11.27    0.91
   5  -2  -7   10.47    0.83
  -5   2   8    0.20    0.13
  -5   2   8    0.26    0.26
   5  -2  -8   -0.14    0.18
   5  -2  -8    0.04    0.29
  -6   2  -7   10.46    0.47
   6  -2   7   11.00    0.81
   6  -2   7   10.66    0.72
  -6   2  -6    5.99    0.28
  -6   2  -6    5.81    0.28
   6  -2   6    6.36    0.57
   6  -2   5    2.55    0.39
   6  -2   5    3.16    0.42
   6  -2   4    7.92    0.51
   6  -2   4    9.08    0.76
   6  -2   4    8.76    0.54
  -6   2  -3    4.12    0.34
   6  -2   3    4.83    0.54
   6  -2   3    3.71    0.32
   6  -2   3    4.40    0.33
  -6   2  -2   23.46    0.94
   6  -2   2   22.99    0.78
   6  -2   2   23.04    1.14
   6  -2   1   92.45    2.08
   6  -2   1   87.05    1.97
   6  -2   1   89.53    2.59
  -6   2   0  148.64    3.77
   6  -2   0  145.89    3.10
   6  -2   0  152.70    3.74
   6  -2   0  148.38    3.21
  -6   2   1   88.82    2.62
   6  -2  -1   90.81    2.09
   6  -2  -1   93.84    2.22
   6  -2  -1   92.90    2.58
  -6   2   2   23.97    0.85
  -6   2   2   23.04    0.58
  -6   2   2   23.21    0.57
   6  -2  -2   21.86    0.97
   6  -2  -2   23.18    1.07
   6  -2  -2   21.72    0.79
  -6   2   3    4.27    0.48
  -6   2   3    4.47    0.35
  -6   2   3    4.23    0.31
  -6   2   3    4.17    0.28
   6  -2  -3    4.30    0.35
   6  -2  -3    3.98    0.45
   6  -2  -3    3.91    0.40
  -6   2   4    7.84    0.51
  -6   2   4    7.73    0.68
  -6   2   4    8.77    0.52
   6  -2  -4    8.09    0.61
   6  -2  -4    7.63    0.63
   6  -2  -4    8.39    0.54
  -6   2   5    2.08    0.31
  -6   2   5    2.68    0.39
  -6   2   5    2.60    0.35
   6  -2  -5    2.24    0.45
   6  -2  -5    1.61    0.35
  -6   2   6    6.41    0.49
  -6   2   6    6.74    0.65
  -6   2   6    5.58    0.51
   6  -2  -6    5.52    0.64
   6  -2  -6    5.87    0.62
  -6   2   7   10.73    0.76
  -6   2   7   11.08    0.68
   6  -2  -7   13.07    0.98
   6  -2  -7   12.45    0.92
   7  -2   6   -0.01    0.21
   7  -2   5    5.92    0.54
   7  -2   5    5.12    0.76
   7  -2   5    5.96    0.51
   7  -2   4   19.34    0.83
   7  -2   4   18.89    0.82
   7  -2   4   18.75    1.20
   7  -2   3   19.32    0.75
   7  -2   3   19.48    1.16
  -7   2  -2    8.31    0.50
   7  -2   2    8.70    0.45
   7  -2   2    7.79    0.40
   7  -2   2    8.82    0.73
   7  -2   1    0.99    0.30
   7  -2   1    0.90    0.16
   7  -2   1    1.22    0.19
  -7   2   0   -0.10    0.12
   7  -2   0   -0.03    0.08
   7  -2   0   -0.10    0.12
  -7   2   1    1.21    0.32
   7  -2  -1    0.79    0.25
   7  -2  -1    1.21    0.19
   7  -2  -1    0.95    0.21
  -7   2   2    8.28    0.49
  -7   2   2    7.25    0.67
   7  -2  -2    9.03    0.55
   7  -2  -2    7.73    0.45
   7  -2  -2    8.03    0.66
  -7   2   3   19.44    0.51
  -7   2   3   19.70    0.52
  -7   2   3   20.16    0.84
   7  -2  -3   19.26    1.06
   7  -2  -3   20.78    0.94
   7  -2  -3   18.64    0.80
  -7   2   4   21.22    0.89
  -7   2   4   21.84    0.88
  -7   2   4   20.50    0.72
   7  -2  -4   19.15    1.09
   7  -2  -4   18.22    0.86
   7  -2  -4   21.04    1.03
  -7   2   5    7.00    0.48
  -7   2   5    5.70    0.45
  -7   2   5    6.57    0.52
   7  -2  -5    7.01    0.66
   7  -2  -5    5.40    0.59
  -7   2   6    0.22    0.31
  -7   2   6    0.25    0.17
  -7   2   6    0.29    0.20
   7  -2  -6   -0.14    0.25
   7  -2  -6    0.08    0.20
  -7   2   7    0.46    0.22
  -7   2   7    0.25    0.25
   7  -2  -7    0.27    0.31
   8  -2   6    1.83    0.48
   8  -2   6    2.85    0.64
   8  -2   5    0.11    0.23
   8  -2   5   -0.05    0.25
   8  -2   5    0.29    0.20
   8  -2   4    6.22    0.72
   8  -2   4    6.08    0.48
   8  -2   4    5.78    0.47
   8  -2   3    9.35    0.54
   8  -2   3    8.73    0.81
   8  -2   3    8.96    0.51
   8  -2   2    2.24    0.25
   8  -2   2    2.59    0.52
   8  -2   2    2.32    0.29
   8  -2   1   27.36    0.85
   8  -2   1   28.42    0.94
   8  -2   1   30.71    1.45
   8  -2   0   84.50    2.00
   8  -2   0   86.36    2.75
   8  -2   0   89.68    2.15
   8  -2  -1   28.52    0.92
   8  -2  -1   29.14    1.18
   8  -2  -1   30.99    1.43
  -8   2   2    2.23    0.33
   8  -2  -2    2.12    0.34
   8  -2  -2    2.95    0.49
   8  -2  -2    2.65    0.30
  -8   2   3   10.49    0.68
   8  -2  -3    9.13    0.84
   8  -2  -3    8.65    0.63
  -8   2   4    6.04    0.48
   8  -2  -4    6.53    0.61
   8  -2  -4    5.40    0.61
  -8   2   5    0.00    0.14
  -8   2   5   -0.20    0.10
  -8   2   5    0.24    0.28
   8  -2  -5    0.33    0.24
   8  -2  -5   -0.18    0.22
  -8   2   6    2.24    0.35
  -8   2   6    2.94    0.43
  -8   2   6    2.69    0.42
   8  -2  -6    2.70    0.53
   8  -2  -6    1.48    0.45
   9  -2   5    0.47    0.22
   9  -2   5    0.22    0.21
   9  -2   4    4.58    0.72
   9  -2   4    6.49    0.51
   9  -2   4    4.51    0.47
   9  -2   3    6.62    0.47
   9  -2   3    6.97    0.76
   9  -2   3    7.97    0.52
   9  -2   2    1.53    0.38
   9  -2   2    2.62    0.36
   9  -2   2    2.10    0.27
   9  -2   1    2.27    0.31
   9  -2   1    2.25    0.51
   9  -2   1    2.54    0.25
   9  -2   0   -0.18    0.12
   9  -2   0   -0.03    0.14
   9  -2   0    0.01    0.16
   9  -2  -1    2.57    0.31
   9  -2  -1    2.39    0.34
   9  -2  -1    2.52    0.51
  -9   2   2    2.11    0.33
   9  -2  -2    2.04    0.30
   9  -2  -2    3.38    0.44
   9  -2  -2    2.02    0.46
  -9   2   3    8.71    0.58
   9  -2  -3    7.80    0.57
   9  -2  -3    8.34    0.64
   9  -2  -3    8.03    0.77
  -9   2   4    5.83    0.49
   9  -2  -4    6.17    0.68
   9  -2  -4    5.81    0.60
  -9   2   5    0.06    0.15
   9  -2  -5    0.28    0.28
   9  -2  -5    0.22    0.24
  10  -2   3    0.33    0.22
  10  -2   3    0.44    0.22
  10  -2   3    0.97    0.40
  10  -2   2    3.25    0.39
  10  -2   2    3.07    0.34
  10  -2   2    3.28    0.60
  10  -2   1   12.65    0.65
  10  -2   1   12.67    0.57
  10  -2   1   13.03    1.04
  10  -2   0   18.60    0.73
  10  -2   0   19.47    1.26
  10  -2   0   21.25    0.87
  10  -2  -1   12.50    0.70
  10  -2  -1   13.46    1.04
  10  -2  -1   11.13    0.60
  10  -2  -2    2.99    0.59
  10  -2  -2    2.97    0.38
  10  -2  -2    3.39    0.46
 -10   2   3    0.60    0.22
  10  -2  -3    1.08    0.37
  10  -2  -3    0.22    0.27
  11  -2   0    0.03    0.21
  11  -2   0   -0.07    0.21
  10   3  -3    5.84    0.51
  10   3  -3    6.38    0.89
  10   3  -3    5.27    0.51
 -10  -3   3    5.97    0.43
  10   3  -2    2.42    0.55
  10   3  -2    3.03    0.35
  10   3  -2    3.36    0.37
 -10  -3   2    2.77    0.35
  10   3  -1   -0.38    0.15
  10   3  -1    0.15    0.15
  10   3  -1    0.00    0.13
 -10  -3   1   -0.08    0.10
  10   3   0    0.33    0.12
  10   3   0    0.30    0.21
 -10  -3   0   -0.11    0.13
  10   3   1   -0.03    0.20
 -10  -3  -1    0.12    0.14
  10   3   2    3.14    0.19
  10   3   2    2.42    0.53
  10   3   2    2.79    0.25
  10   3   3    6.76    0.46
  10   3   3    5.78    0.34
  10   3   3    4.68    0.79
   9   3  -4    1.06    0.31
   9   3  -4    1.26    0.38
  -9  -3   4    0.54    0.18
   9   3  -3    0.51    0.25
   9   3  -3    0.52    0.25
   9   3  -3    1.18    0.28
  -9  -3   3    1.48    0.24
   9   3  -2    0.78    0.22
   9   3  -2    1.37    0.41
   9   3  -2    0.76    0.21
  -9  -3   2    1.10    0.20
   9   3  -1    0.71    0.20
   9   3  -1    0.54    0.17
   9   3  -1    0.57    0.24
  -9  -3   1    0.72    0.17
   9   3   0    5.46    0.28
   9   3   0    6.02    0.65
   9   3   0    5.75    0.30
  -9  -3   0    4.74    0.36
   9   3   1    1.15    0.33
   9   3   1    0.79    0.12
   9   3   1    0.67    0.11
   9   3   2    0.88    0.12
   9   3   2    0.88    0.14
   9   3   2    0.86    0.35
  -9  -3  -2    0.97    0.20
   9   3   3    0.81    0.15
   9   3   3    0.62    0.29
   9   3   3    0.76    0.21
   9   3   4    1.29    0.28
   9   3   4    1.24    0.22
   9   3   4    0.76    0.32
   8   3  -5    2.65    0.53
  -8  -3   5    2.39    0.32
   8   3  -4   11.58    0.71
   8   3  -4   12.60    0.93
   8   3  -4   12.40    0.75
  -8  -3   4   12.56    0.58
   8   3  -3    8.87    0.58
   8   3  -3    9.32    0.77
   8   3  -3    8.57    0.54
  -8  -3   3    8.00    0.70
  -8  -3   3    8.86    0.46
   8   3  -2    3.13    0.51
   8   3  -2    3.57    0.47
   8   3  -2    3.00    0.32
  -8  -3   2    3.47    0.54
  -8  -3   2    3.49    0.28
   8   3  -1    2.55    0.49
   8   3  -1    2.77    0.25
   8   3  -1    2.62    0.25
  -8  -3   1    2.68    0.24
   8   3   0    0.02    0.12
   8   3   0   -0.17    0.08
   8   3   0   -0.07    0.07
  -8  -3   0    0.05    0.08
   8   3   1    1.99    0.17
   8   3   1    2.58    0.16
   8   3   1    2.59    0.48
  -8  -3  -1    2.09    0.23
   8   3   2    3.28    0.20
   8   3   2    3.64    0.24
   8   3   2    4.93    0.56
  -8  -3  -2    3.59    0.30
   8   3   3    8.87    0.79
   8   3   3    8.43    0.53
   8   3   3    8.82    0.40
  -8  -3  -3    9.21    0.49
   8   3   4   11.86    0.54
   8   3   4   11.30    0.93
   8   3   5    2.18    0.31
   7   3  -6   19.17    1.11
  -7  -3   6   18.14    0.82
  -7  -3   6   18.39    0.87
  -7  -3   6   19.35    0.82
   7   3  -5    4.37    0.52
   7   3  -5    3.97    0.63
  -7  -3   5    4.33    0.32
  -7  -3   5    3.81    0.32
  -7  -3   5    4.75    0.37
   7   3  -4    0.44    0.20
   7   3  -4    0.29    0.17
   7   3  -4    0.18    0.31
  -7  -3   4    0.21    0.10
  -7  -3   4    0.36    0.23
   7   3  -3    2.08    0.32
   7   3  -3    2.20    0.31
   7   3  -3    1.70    0.36
  -7  -3   3    2.30    0.22
   7   3  -2    5.04    0.52
   7   3  -2    4.99    0.36
   7   3  -2    4.86    0.37
  -7  -3   2    5.47    0.51
  -7  -3   2    5.21    0.32
   7   3  -1    2.98    0.24
   7   3  -1    2.26    0.41
   7   3  -1    2.06    0.23
  -7  -3   1    3.01    0.23
   7   3   0   19.59    1.02
   7   3   0   19.08    0.56
   7   3   0   19.22    0.58
  -7  -3   0   17.87    0.62
   7   3   1    2.98    0.50
   7   3   1    2.86    0.19
   7   3   1    2.79    0.16
  -7  -3  -1    2.71    0.22
   7   3   2    6.06    0.58
   7   3   2    5.16    0.29
   7   3   2    4.77    0.24
  -7  -3  -2    5.37    0.33
   7   3   3    2.69    0.50
   7   3   3    2.29    0.20
  -7  -3  -3    1.98    0.25
   7   3   4    0.02    0.11
  -7  -3  -4    0.01    0.10
   7   3   5    4.36    0.39
   7   3   6   20.86    0.93
   7   3   6   18.31    0.88
   6   3  -7    2.12    0.49
   6   3  -7    1.48    0.41
  -6  -3   7    1.69    0.29
  -6  -3   7    1.34    0.36
   6   3  -6    1.77    0.38
   6   3  -6    2.22    0.47
  -6  -3   6    1.77    0.39
  -6  -3   6    1.76    0.27
  -6  -3   6    2.10    0.36
   6   3  -5    2.47    0.61
   6   3  -5    2.23    0.41
  -6  -3   5    3.20    0.38
  -6  -3   5    3.66    0.30
  -6  -3   5    3.62    0.36
   6   3  -4   15.89    0.94
   6   3  -4   15.33    0.79
  -6  -3   4   13.96    0.58
  -6  -3   4   14.56    0.59
  -6  -3   4   14.52    0.87
  -6  -3   4   14.76    0.58
   6   3  -3   43.47    1.60
   6   3  -3   40.08    1.28
   6   3  -3   41.98    1.34
  -6  -3   3   41.56    1.52
  -6  -3   3   41.90    1.12
   6   3  -2   16.27    0.65
   6   3  -2   16.99    0.89
   6   3  -2   16.78    0.68
  -6  -3   2   16.72    0.57
  -6  -3   2   16.56    0.83
   6   3  -1    0.04    0.08
   6   3  -1    0.02    0.07
   6   3  -1   -0.13    0.08
  -6  -3   1    0.02    0.06
   6   3   0   -0.11    0.05
   6   3   0   -0.06    0.08
   6   3   0    0.00    0.06
   6   3   1    0.04    0.10
   6   3   1   -0.03    0.06
   6   3   1    0.00    0.05
  -6  -3  -1    0.07    0.06
   6   3   2   17.43    0.53
   6   3   2   17.32    0.93
   6   3   2   17.39    0.58
  -6  -3  -2   17.05    0.59
   6   3   3   38.33    1.04
  -6  -3  -3   40.42    1.10
   6   3   4   15.16    0.63
   6   3   4   15.19    0.66
  -6  -3  -4   15.31    0.63
   6   3   5    3.35    0.34
   6   3   5    3.17    0.32
  -6  -3  -5    3.50    0.32
   6   3   6    2.20    0.39
   6   3   6    2.58    0.37
   6   3   7    2.09    0.35
   6   3   7    1.51    0.35
   5   3  -7   31.74    1.58
   5   3  -7   30.79    1.47
  -5  -3   7   31.68    1.36
  -5  -3   7   30.86    1.12
   5   3  -6   13.27    1.08
   5   3  -6   12.78    0.92
  -5  -3   6   13.30    0.83
  -5  -3   6   14.92    0.83
  -5  -3   6   13.85    0.64
   5   3  -5    1.95    0.27
   5   3  -5    2.13    0.40
   5   3  -5    2.21    0.44
   5   3  -5    2.15    0.36
  -5  -3   5    1.70    0.32
  -5  -3   5    2.03    0.26
  -5  -3   5    1.85    0.30
  -5  -3   5    2.19    0.42
   5   3  -4    6.11    0.46
   5   3  -4    5.80    0.53
   5   3  -4    5.49    0.47
   5   3  -4    5.81    0.35
  -5  -3   4    5.53    0.45
  -5  -3   4    7.01    0.58
  -5  -3   4    6.55    0.36
  -5  -3   4    6.34    0.42
   5   3  -3    9.21    0.63
   5   3  -3    9.00    0.53
   5   3  -3    9.37    0.52
  -5  -3   3    8.74    0.39
  -5  -3   3    9.50    0.42
  -5  -3   3    8.79    0.41
  -5  -3   3    9.35    0.60
   5   3  -2    1.00    0.19
   5   3  -2    0.67    0.20
   5   3  -2    1.15    0.19
  -5  -3   2    0.79    0.20
  -5  -3   2    0.93    0.13
   5   3  -1    8.66    0.40
   5   3  -1    7.24    0.71
   5   3  -1    8.98    0.41
  -5  -3   1    8.77    0.33
   5   3   0   27.21    1.04
   5   3   0   26.52    0.71
   5   3   0   26.23    0.73
  -5  -3   0   25.54    0.68
   5   3   1    8.82    0.32
   5   3   1    7.83    0.54
   5   3   1    8.78    0.35
  -5  -3  -1    8.98    0.34
   5   3   2    0.76    0.13
   5   3   2    0.75    0.14
  -5  -3  -2    0.93    0.14
   5   3   3    9.04    0.48
   5   3   3    9.30    0.50
   5   3   3    9.11    0.41
  -5  -3  -3    8.74    0.40
   5   3   4    6.06    0.38
   5   3   4    5.87    0.38
  -5  -3  -4    5.42    0.34
   5   3   5    1.73    0.34
   5   3   5    1.74    0.28
   5   3   5    1.55    0.25
  -5  -3  -5    2.03    0.27
   5   3   6   12.29    0.92
   5   3   6   14.04    0.75
   5   3   6   14.27    0.70
  -5  -3  -6   13.01    0.43
  -5  -3  -6   12.81    0.42
   5   3   7   31.07    1.18
   5   3   7   30.94    1.30
  -5  -3  -7   29.53    0.90
   4   3  -8    0.38    0.28
   4   3  -8    0.03    0.20
  -4  -3   8    0.20    0.27
  -4  -3   8    0.05    0.13
   4   3  -7    6.07    0.67
   4   3  -7    5.29    0.62
  -4  -3   7    7.07    0.65
  -4  -3   7    6.77    0.48
   4   3  -6    1.12    0.29
   4   3  -6    1.43    0.42
   4   3  -6    1.15    0.23
  -4  -3   6    1.27    0.30
  -4  -3   6    1.08    0.33
  -4  -3   6    0.67    0.18
   4   3  -5    1.65    0.30
   4   3  -5    1.56    0.34
   4   3  -5    1.77    0.33
   4   3  -5    1.44    0.22
  -4  -3   5    1.56    0.34
  -4  -3   5    1.74    0.32
  -4  -3   5    1.67    0.32
  -4  -3   5    1.43    0.22
   4   3  -4   55.93    1.43
   4   3  -4   56.43    1.84
   4   3  -4   59.08    1.76
   4   3  -4   55.75    1.66
  -4  -3   4   58.41    1.67
  -4  -3   4   57.48    1.79
  -4  -3   4   57.62    1.42
  -4  -3   4   58.07    1.64
   4   3  -3   99.02    2.59
   4   3  -3   97.10    2.14
   4   3  -3   99.90    2.44
   4   3  -3   96.35    2.37
  -4  -3   3   98.66    2.12
  -4  -3   3   98.51    2.50
  -4  -3   3   97.83    2.29
   4   3  -2   18.24    0.69
   4   3  -2   19.19    0.71
   4   3  -2   18.68    0.81
  -4  -3   2   19.55    0.54
  -4  -3   2   18.02    0.59
   4   3  -1    1.24    0.18
   4   3  -1    0.84    0.15
   4   3  -1    0.97    0.21
  -4  -3   1    0.96    0.18
  -4  -3   1    0.96    0.09
   4   3   0    0.02    0.05
   4   3   0    0.08    0.06
   4   3   0   -0.01    0.06
  -4  -3   0   -0.02    0.03
   4   3   1    1.07    0.11
   4   3   1    0.95    0.14
  -4  -3  -1    0.80    0.10
   4   3   2   18.86    0.58
   4   3   2   18.72    0.59
   4   3   2   19.17    0.66
  -4  -3  -2   19.20    0.56
   4   3   3   95.75    2.14
   4   3   3   95.01    2.28
   4   3   3   96.58    2.17
  -4  -3  -3   97.36    2.12
   4   3   4   60.37    1.51
   4   3   4   57.50    1.55
   4   3   4   57.29    1.66
  -4  -3  -4   58.52    1.32
  -4  -3  -4   56.62    1.29
  -4  -3  -4   56.75    1.45
   4   3   5    1.14    0.26
   4   3   5    1.47    0.26
   4   3   5    1.85    0.27
  -4  -3  -5    1.46    0.20
  -4  -3  -5    1.65    0.22
   4   3   6    1.34    0.25
   4   3   6    1.19    0.35
   4   3   6    1.16    0.28
  -4  -3  -6    1.16    0.24
  -4  -3  -6    1.13    0.22
   4   3   7    6.98    0.50
   4   3   7    6.39    0.56
  -4  -3  -7    6.95    0.48
  -4  -3  -7    5.34    0.45
   4   3   8    0.06    0.13
   4   3   8    0.08    0.22
  -4  -3  -8    0.63    0.28
  -4  -3  -8    0.21    0.22
   3   3  -8    1.14    0.37
   3   3  -8    1.65    0.43
  -3  -3   8    1.36    0.41
  -3  -3   8    2.39    0.34
   3   3  -7   22.90    1.20
   3   3  -7   22.76    1.27
  -3  -3   7   24.70    0.94
   3   3  -6   77.16    2.33
   3   3  -6   74.14    1.93
   3   3  -6   76.29    2.43
  -3  -3   6   71.35    2.32
  -3  -3   6   73.50    2.29
  -3  -3   6   76.86    2.27
  -3  -3   6   74.68    1.91
   3   3  -5   24.13    1.02
   3   3  -5   24.21    1.13
   3   3  -5   24.11    0.83
   3   3  -5   25.49    1.10
  -3  -3   5   24.77    1.05
  -3  -3   5   25.33    0.83
  -3  -3   5   24.67    1.11
  -3  -3   5   23.55    1.05
   3   3  -4    1.87    0.19
   3   3  -4    2.06    0.34
   3   3  -4    1.73    0.27
   3   3  -4    1.90    0.32
  -3  -3   4    1.77    0.18
  -3  -3   4    2.21    0.34
  -3  -3   4    1.54    0.28
  -3  -3   4    1.86    0.31
   3   3  -3    0.54    0.19
   3   3  -3    0.67    0.16
   3   3  -3    0.54    0.19
   3   3  -3    0.55    0.11
  -3  -3   3    0.49    0.16
  -3  -3   3    0.62    0.11
  -3  -3   3    0.92    0.19
  -3  -3   3    0.54    0.15
   3   3  -2   19.07    0.70
   3   3  -2   18.85    0.75
   3   3  -2   18.90    0.52
   3   3  -2   19.32    0.71
  -3  -3   2   19.23    0.70
  -3  -3   2   19.34    0.51
  -3  -3   2   19.24    0.67
  -3  -3   2   18.96    0.66
   3   3  -1   10.52    0.45
   3   3  -1    8.93    0.45
   3   3  -1   10.06    0.42
  -3  -3   1    9.91    0.38
  -3  -3   1    9.92    0.27
  -3  -3   1    9.38    0.40
  -3  -3   1   10.17    0.37
   3   3   0   62.18    1.42
   3   3   0   63.70    1.53
   3   3   0   62.62    1.46
  -3  -3   0   61.56    1.27
  -3  -3   0   60.53    1.28
  -3  -3   0   61.70    1.23
   3   3   1    9.98    0.41
   3   3   1   10.37    0.38
  -3  -3  -1    9.82    0.29
  -3  -3  -1    9.84    0.25
  -3  -3  -1    9.70    0.25
   3   3   2   19.94    0.62
   3   3   2   18.80    0.67
   3   3   2   19.47    0.55
  -3  -3  -2   19.26    0.54
  -3  -3  -2   19.01    0.53
  -3  -3  -2   18.83    0.50
   3   3   3    0.71    0.13
   3   3   3    0.45    0.15
   3   3   3    0.68    0.14
  -3  -3  -3    0.59    0.12
  -3  -3  -3    0.64    0.11
  -3  -3  -3    0.70    0.13
   3   3   4    1.89    0.20
   3   3   4    2.57    0.35
   3   3   4    2.15    0.24
  -3  -3  -4    2.09    0.23
  -3  -3  -4    1.95    0.20
   3   3   5   23.88    1.03
   3   3   5   25.96    0.97
   3   3   5   25.38    0.87
   3   3   5   24.61    1.06
  -3  -3  -5   24.14    0.84
  -3  -3  -5   24.45    0.85
  -3  -3  -5   25.09    0.92
   3   3   6   75.14    2.32
   3   3   6   75.43    1.97
   3   3   6   75.46    2.14
   3   3   6   73.67    2.28
  -3  -3  -6   75.66    2.05
  -3  -3  -6   72.90    1.94
  -3  -3  -6   76.97    2.10
   3   3   7   25.40    1.13
   3   3   7   23.91    0.97
  -3  -3  -7   24.82    1.06
  -3  -3  -7   22.95    0.96
   3   3   8    1.73    0.41
   3   3   8    1.96    0.34
  -3  -3  -8    2.07    0.39
   2   3  -8    4.58    0.64
   2   3  -8    3.87    0.65
  -2  -3   8    3.77    0.39
  -2  -3   8    4.12    0.63
   2   3  -7   -0.06    0.13
   2   3  -7   -0.13    0.16
  -2  -3   7    0.16    0.11
  -2  -3   7    0.11    0.23
   2   3  -6    0.34    0.16
   2   3  -6    0.25    0.19
   2   3  -6    0.31    0.20
  -2  -3   6    0.38    0.20
  -2  -3   6    0.15    0.22
  -2  -3   6    0.40    0.14
  -2  -3   6    0.78    0.25
   2   3  -5   31.45    1.20
   2   3  -5   29.58    1.24
   2   3  -5   27.16    1.10
   2   3  -5   28.89    0.92
  -2  -3   5   30.97    0.93
  -2  -3   5   29.02    1.20
  -2  -3   5   29.72    1.18
  -2  -3   5   28.77    1.15
   2   3  -4  120.33    2.61
   2   3  -4  119.63    2.89
   2   3  -4  119.44    2.94
   2   3  -4  124.18    3.03
  -2  -3   4  118.89    2.94
  -2  -3   4  121.64    2.94
  -2  -3   4  122.05    2.95
  -2  -3   4  122.86    2.61
   2   3  -3  102.42    2.49
   2   3  -3  103.23    2.15
   2   3  -3   98.66    2.41
  -2  -3   3  102.38    2.15
  -2  -3   3  100.59    2.42
  -2  -3   3   98.87    2.42
  -2  -3   3  102.69    2.44
   2   3  -2   23.54    0.80
   2   3  -2   24.43    0.81
   2   3  -2   24.01    0.60
   2   3  -2   23.75    0.81
  -2  -3   2   23.98    0.80
  -2  -3   2   23.95    0.60
  -2  -3   2   24.97    0.77
  -2  -3   2   23.73    0.78
   2   3  -1   14.00    0.54
   2   3  -1   13.58    0.32
   2   3  -1   13.72    0.49
  -2  -3   1   13.80    0.32
  -2  -3   1   13.87    0.51
  -2  -3   1   13.75    0.49
   2   3   0    0.02    0.04
   2   3   0   -0.04    0.04
  -2  -3   0    0.25    0.07
  -2  -3   0    0.03    0.05
   2   3   1   13.76    0.47
   2   3   1   13.38    0.51
   2   3   1   14.00    0.35
  -2  -3  -1   13.64    0.35
  -2  -3  -1   13.44    0.44
  -2  -3  -1   13.57    0.47
   2   3   2   24.30    0.81
   2   3   2   25.04    0.64
   2   3   2   24.54    0.74
  -2  -3  -2   25.45    0.71
  -2  -3  -2   24.40    0.75
  -2  -3  -2   24.74    0.64
   2   3   3  102.49    2.33
   2   3   3   99.85    2.19
   2   3   3  101.16    2.45
  -2  -3  -3  102.99    2.27
  -2  -3  -3  104.27    2.20
  -2  -3  -3  102.59    2.35
   2   3   4  120.20    2.94
   2   3   4  122.44    2.87
   2   3   4  122.15    2.81
   2   3   4  120.94    2.65
  -2  -3  -4  120.43    2.65
  -2  -3  -4  119.31    2.71
  -2  -3  -4  123.95    2.84
   2   3   5   29.09    0.94
   2   3   5   29.21    1.14
   2   3   5   26.08    1.13
   2   3   5   30.11    1.08
  -2  -3  -5   30.66    1.10
  -2  -3  -5   28.33    0.98
  -2  -3  -5   29.90    0.94
   2   3   6    0.48    0.21
   2   3   6    0.61    0.20
   2   3   6    0.41    0.15
   2   3   6    0.46    0.24
  -2  -3  -6    0.45    0.15
  -2  -3  -6    0.27    0.18
  -2  -3  -6    0.72    0.22
   2   3   7    0.16    0.19
  -2  -3  -7   -0.07    0.18
  -2  -3  -7   -0.15    0.17
   2   3   8    3.60    0.37
   2   3   8    3.72    0.54
  -2  -3  -8    3.97    0.57
   1   3  -8    6.06    0.66
   1   3  -8    4.78    0.70
  -1  -3   8    6.73    0.50
  -1  -3   8    6.24    0.68
   1   3  -7   42.30    1.75
   1   3  -7   45.25    1.70
  -1  -3   7   43.07    1.67
  -1  -3   7   41.31    1.34
   1   3  -6   65.68    2.14
   1   3  -6   64.20    1.71
   1   3  -6   66.61    2.06
  -1  -3   6   65.78    2.05
  -1  -3   6   63.57    1.71
  -1  -3   6   63.45    2.08
   1   3  -5   18.66    0.89
   1   3  -5   18.72    0.93
   1   3  -5   16.46    0.81
   1   3  -5   16.84    0.65
  -1  -3   5   17.74    1.02
  -1  -3   5   17.56    0.88
  -1  -3   5   18.54    0.88
  -1  -3   5   17.86    0.67
   1   3  -4    2.67    0.21
   1   3  -4    3.01    0.31
   1   3  -4    2.33    0.28
   1   3  -4    2.80    0.40
  -1  -3   4    2.87    0.39
  -1  -3   4    2.88    0.32
  -1  -3   4    2.86    0.23
  -1  -3   4    2.74    0.31
   1   3  -3    6.07    0.40
   1   3  -3    6.21    0.28
   1   3  -3    6.56    0.43
   1   3  -3    6.09    0.40
  -1  -3   3    6.31    0.29
  -1  -3   3    6.20    0.42
  -1  -3   3    6.45    0.41
   1   3  -2    0.57    0.14
   1   3  -2    0.73    0.15
   1   3  -2    0.47    0.07
   1   3  -2    0.60    0.14
  -1  -3   2    0.53    0.13
  -1  -3   2    0.45    0.11
  -1  -3   2    0.43    0.08
   1   3  -1   14.86    0.57
   1   3  -1   15.08    0.36
   1   3  -1   15.10    0.46
  -1  -3   1   14.71    0.56
  -1  -3   1   14.87    0.36
  -1  -3   1   14.23    0.52
   1   3   0   22.47    0.68
   1   3   0   23.74    0.74
   1   3   0   23.32    0.48
  -1  -3   0   23.66    0.73
  -1  -3   0   23.88    0.68
   1   3   1   15.05    0.52
   1   3   1   14.70    0.38
   1   3   1   15.11    0.57
  -1  -3  -1   15.00    0.38
  -1  -3  -1   14.89    0.50
  -1  -3  -1   14.35    0.54
   1   3   2    0.40    0.13
   1   3   2    0.46    0.08
   1   3   2    0.53    0.12
  -1  -3  -2    0.39    0.11
  -1  -3  -2    0.61    0.09
  -1  -3  -2    0.49    0.11
   1   3   3    6.42    0.37
   1   3   3    6.77    0.44
   1   3   3    7.09    0.37
   1   3   3    5.89    0.30
  -1  -3  -3    6.38    0.36
  -1  -3  -3    6.56    0.31
  -1  -3  -3    5.69    0.39
   1   3   4    2.73    0.37
   1   3   4    2.36    0.22
   1   3   4    3.07    0.29
   1   3   4    2.18    0.25
  -1  -3  -4    2.99    0.32
  -1  -3  -4    3.28    0.29
  -1  -3  -4    2.61    0.22
   1   3   5   18.80    0.71
   1   3   5   19.55    0.84
   1   3   5   18.70    0.87
   1   3   5   17.56    0.90
  -1  -3  -5   18.41    0.78
  -1  -3  -5   19.70    0.88
  -1  -3  -5   18.60    0.71
   1   3   6   59.96    1.99
   1   3   6   63.19    1.92
   1   3   6   65.26    1.73
  -1  -3  -6   66.58    2.00
  -1  -3  -6   65.05    1.75
  -1  -3  -6   63.07    1.83
   1   3   7   43.93    1.59
  -1  -3  -7   39.79    1.55
   1   3   8    6.49    0.50
   1   3   8    5.93    0.59
  -1  -3  -8    5.37    0.61
   0   3  -8    0.13    0.24
   0  -3   8    0.31    0.15
   0  -3   8   -0.26    0.21
   0   3  -7   13.90    0.92
   0  -3   7   12.88    0.85
   0  -3   7   11.37    0.64
   0   3  -6    1.50    0.23
   0   3  -6    2.32    0.44
   0   3  -6    2.67    0.41
   0   3  -6    1.84    0.34
   0  -3   6    1.91    0.36
   0  -3   6    1.43    0.23
   0  -3   6    1.56    0.35
   0   3  -5    0.26    0.16
   0   3  -5   -0.07    0.11
   0   3  -5    0.12    0.08
   0   3  -5   -0.25    0.09
   0  -3   5    0.06    0.11
   0  -3   5    0.05    0.08
   0  -3   5   -0.10    0.11
   0   3  -4   99.48    2.58
   0   3  -4  104.27    2.50
   0   3  -4  102.60    2.25
   0   3  -4  103.00    2.53
   0  -3   4  101.15    2.39
   0  -3   4  103.76    2.57
   0  -3   4   99.05    2.54
   0  -3   4   97.43    2.51
   0   3  -3  348.55    7.01
   0   3  -3  343.68    6.97
   0   3  -3  352.03    6.71
   0   3  -3  333.96    6.95
   0  -3   3  351.93    7.04
   0  -3   3  333.50    6.99
   0   3  -2   26.87    0.68
   0   3  -2   27.43    0.84
   0   3  -2   25.70    0.85
   0  -3   2   26.21    0.85
   0  -3   2   26.81    0.78
   0  -3   2   27.62    0.89
   0  -3   2   27.00    0.69
   0   3  -1   69.30    1.53
   0   3  -1   71.25    1.46
   0   3  -1   71.41    1.70
   0  -3   1   69.12    1.65
   0  -3   1   72.47    1.72
   0   3   0    0.05    0.06
   0   3   0   -0.06    0.03
   0  -3   0    0.03    0.03
   0  -3   0    0.02    0.06
   0   3   1   68.19    1.69
   0   3   1   70.83    1.62
   0   3   1   68.51    1.45
   0  -3  -1   70.91    1.70
   0  -3  -1   70.01    1.61
   0   3   2   27.37    0.83
   0   3   2   27.21    0.73
   0   3   2   26.82    0.70
   0   3   2   26.90    0.91
   0  -3  -2   25.49    0.90
   0  -3  -2   27.66    0.72
   0  -3  -2   27.49    0.90
   0   3   3  344.13    6.93
   0   3   3  343.66    7.10
   0  -3  -3  343.62    7.09
   0  -3  -3  354.76    6.96
   0  -3  -3  348.86    6.80
   0   3   4  103.89    2.32
   0   3   4   98.27    2.60
   0   3   4  105.51    2.50
   0   3   4  101.01    2.52
   0  -3  -4  107.22    2.64
   0  -3  -4  103.54    2.46
   0  -3  -4  103.68    2.33
   0   3   5    0.14    0.08
   0   3   5   -0.10    0.08
   0   3   5    0.18    0.13
   0  -3  -5   -0.02    0.09
   0  -3  -5    0.14    0.14
   0  -3  -5    0.08    0.08
   0   3   6    1.19    0.26
   0   3   6    1.74    0.27
   0   3   6    1.45    0.30
   0  -3  -6    1.95    0.37
   0  -3  -6    1.43    0.25
   0  -3  -6    1.79    0.31
   0   3   7   13.22    0.81
   0  -3  -7   12.99    0.86
   0   3   8   -0.03    0.18
   0   3   8    0.42    0.17
   0  -3  -8    0.55    0.29
  -1   3  -8    5.59    0.59
   1  -3   8    5.93    0.50
   1  -3   8    5.36    0.64
  -1   3  -7   43.07    1.59
   1  -3   7   41.72    1.64
   1  -3   7   40.23    1.79
  -1   3  -6   61.97    1.93
  -1   3  -6   62.86    1.70
  -1   3  -6   61.51    1.87
   1  -3   6   62.20    2.05
   1  -3   6   63.63    2.02
   1  -3   6   65.70    1.75
  -1   3  -5   19.21    0.86
  -1   3  -5   17.90    0.69
  -1   3  -5   18.00    0.80
   1  -3   5   18.55    0.90
   1  -3   5   16.37    1.01
   1  -3   5   18.52    0.72
   1  -3   5   19.38    0.90
  -1   3  -4    2.22    0.33
  -1   3  -4    2.46    0.22
  -1   3  -4    2.50    0.28
  -1   3  -4    2.79    0.30
   1  -3   4    3.20    0.33
   1  -3   4    2.64    0.31
   1  -3   4    2.65    0.24
   1  -3   4    2.83    0.32
  -1   3  -3    6.53    0.32
  -1   3  -3    6.27    0.39
  -1   3  -3    6.46    0.43
  -1   3  -3    6.52    0.40
   1  -3   3    6.64    0.41
   1  -3   3    7.00    0.44
   1  -3   3    5.98    0.32
   1  -3   3    6.15    0.40
  -1   3  -2    0.44    0.11
  -1   3  -2    0.82    0.17
  -1   3  -2    0.49    0.10
  -1   3  -2    0.49    0.13
   1  -3   2    0.44    0.10
   1  -3   2    0.51    0.12
   1  -3   2    0.51    0.13
   1  -3   2    0.57    0.13
  -1   3  -1   14.82    0.45
  -1   3  -1   14.65    0.56
  -1   3  -1   14.76    0.53
   1  -3   1   14.70    0.49
   1  -3   1   14.58    0.54
   1  -3   1   14.37    0.45
   1  -3   1   14.22    0.57
  -1   3   0   24.36    0.64
  -1   3   0   24.20    0.72
  -1   3   0   22.54    0.75
   1  -3   0   23.55    0.78
   1  -3   0   23.50    0.71
  -1   3   1   15.57    0.47
  -1   3   1   15.00    0.46
  -1   3   1   14.55    0.58
  -1   3   1   14.94    0.54
   1  -3  -1   15.32    0.55
   1  -3  -1   15.10    0.61
  -1   3   2    0.56    0.11
  -1   3   2    0.72    0.16
  -1   3   2    0.38    0.10
  -1   3   2    0.73    0.14
   1  -3  -2    0.60    0.10
   1  -3  -2    0.74    0.12
   1  -3  -2    0.53    0.15
   1  -3  -2    0.34    0.10
  -1   3   3    6.83    0.34
  -1   3   3    6.51    0.44
  -1   3   3    6.53    0.41
  -1   3   3    6.21    0.44
   1  -3  -3    5.61    0.37
   1  -3  -3    6.39    0.34
   1  -3  -3    5.96    0.32
   1  -3  -3    6.37    0.45
  -1   3   4    2.96    0.24
  -1   3   4    2.83    0.29
  -1   3   4    3.29    0.36
  -1   3   4    2.42    0.28
   1  -3  -4    2.73    0.24
   1  -3  -4    2.35    0.27
   1  -3  -4    2.91    0.27
   1  -3  -4    2.61    0.31
  -1   3   5   17.03    1.02
  -1   3   5   19.81    0.92
  -1   3   5   20.06    0.87
  -1   3   5   18.65    0.72
   1  -3  -5   17.93    0.91
   1  -3  -5   18.81    0.74
  -1   3   6   62.61    2.07
  -1   3   6   65.16    1.97
  -1   3   6   67.39    1.78
   1  -3  -6   66.35    2.10
   1  -3  -6   62.68    2.12
  -1   3   7   41.88    1.59
  -1   3   7   42.66    1.38
  -1   3   8    5.58    0.48
  -1   3   8    5.92    0.62
   1  -3  -8    4.94    0.68
  -2   3  -8    3.42    0.53
   2  -3   8    3.20    0.53
   2  -3   8    3.11    0.42
  -2   3  -7   -0.16    0.15
   2  -3   7    0.22    0.22
   2  -3   7    0.01    0.10
  -2   3  -6    0.84    0.25
  -2   3  -6    0.19    0.15
   2  -3   6    0.20    0.14
   2  -3   6    0.04    0.17
   2  -3   6    0.25    0.19
  -2   3  -5   28.66    1.05
  -2   3  -5   30.04    1.11
  -2   3  -5   28.71    1.08
   2  -3   5   29.00    1.16
   2  -3   5   29.58    1.16
   2  -3   5   29.47    0.99
   2  -3   5   29.49    1.20
  -2   3  -4  122.15    2.67
  -2   3  -4  121.46    2.82
  -2   3  -4  122.69    2.82
   2  -3   4  119.61    2.96
   2  -3   4  122.22    2.93
   2  -3   4  114.74    2.89
   2  -3   4  117.43    2.70
  -2   3  -3  100.78    2.32
  -2   3  -3  103.99    2.34
  -2   3  -3  103.82    2.21
   2  -3   3   99.81    2.38
   2  -3   3   84.90    2.83
   2  -3   3   96.21    2.30
   2  -3   3   98.59    2.40
  -2   3  -2   24.53    0.78
  -2   3  -2   24.96    0.72
   2  -3   2   23.62    0.80
   2  -3   2   23.83    0.84
   2  -3   2   24.54    0.82
  -2   3  -1   13.09    0.50
  -2   3  -1   13.94    0.54
   2  -3   1   13.93    0.56
   2  -3   1   13.55    0.52
   2  -3   1   13.86    0.57
  -2   3   0    0.02    0.04
  -2   3   0    0.01    0.05
  -2   3   0    0.00    0.05
   2  -3   0   -0.01    0.04
   2  -3   0    0.02    0.06
   2  -3   0    0.01    0.05
  -2   3   1   13.92    0.52
  -2   3   1   14.24    0.55
  -2   3   1   14.34    0.58
   2  -3  -1   12.96    0.58
   2  -3  -1   12.60    0.52
   2  -3  -1   13.95    0.48
  -2   3   2   24.01    0.78
  -2   3   2   23.32    0.71
  -2   3   2   24.18    0.82
  -2   3   2   22.86    0.84
   2  -3  -2   24.85    0.75
   2  -3  -2   23.74    0.79
   2  -3  -2   23.61    0.87
  -2   3   3  101.47    2.52
  -2   3   3  100.80    2.38
  -2   3   3  102.48    2.48
  -2   3   3  102.76    2.63
   2  -3  -3  102.24    2.56
   2  -3  -3  102.64    2.30
   2  -3  -3  102.14    2.41
   2  -3  -3  103.53    2.37
  -2   3   4  119.52    2.98
  -2   3   4  122.66    3.03
  -2   3   4  121.93    2.87
  -2   3   4  121.01    2.71
   2  -3  -4  124.07    2.88
   2  -3  -4  120.74    2.83
   2  -3  -4  118.64    2.72
  -2   3   5   28.42    1.19
  -2   3   5   30.07    1.12
  -2   3   5   27.46    1.18
  -2   3   5   29.45    0.98
   2  -3  -5   28.75    1.22
   2  -3  -5   27.45    0.96
   2  -3  -5   30.64    1.11
   2  -3  -5   28.71    1.08
  -2   3   6    0.41    0.19
  -2   3   6    0.53    0.20
  -2   3   6    0.37    0.17
   2  -3  -6    0.27    0.20
   2  -3  -6    0.39    0.17
  -2   3   7    0.02    0.11
  -2   3   7   -0.03    0.17
   2  -3  -7    0.32    0.22
   2  -3  -7    0.16    0.15
  -2   3   8    3.86    0.41
  -2   3   8    4.69    0.55
   2  -3  -8    3.83    0.61
  -3   3  -8    2.10    0.39
   3  -3   8    2.07    0.46
   3  -3   8    2.06    0.38
  -3   3  -7   23.96    1.08
   3  -3   7   24.83    1.05
   3  -3   7   27.14    1.28
  -3   3  -6   76.00    2.13
  -3   3  -6   74.11    2.07
   3  -3   6   79.68    2.33
   3  -3   6   75.60    2.06
  -3   3  -5   25.09    0.94
  -3   3  -5   25.15    0.90
  -3   3  -5   26.62    0.98
   3  -3   5   24.91    1.07
   3  -3   5   24.91    1.11
   3  -3   5   24.42    1.05
   3  -3   5   25.01    0.93
  -3   3  -4    2.05    0.28
  -3   3  -4    1.49    0.22
  -3   3  -4    2.17    0.25
   3  -3   4    2.30    0.34
   3  -3   4    1.25    0.27
   3  -3   4    1.33    0.22
   3  -3   4    2.42    0.28
  -3   3  -3    0.73    0.16
  -3   3  -3    0.56    0.14
  -3   3  -3    0.68    0.15
   3  -3   3    0.73    0.18
   3  -3   3    0.50    0.14
   3  -3   3    0.81    0.23
  -3   3  -2   18.47    0.64
  -3   3  -2   19.04    0.66
  -3   3  -2   19.26    0.65
   3  -3   2   19.00    0.69
   3  -3   2   18.59    0.83
   3  -3   2   20.47    0.75
  -3   3  -1    9.61    0.40
  -3   3  -1    9.13    0.41
   3  -3   1    9.19    0.49
   3  -3   1   10.16    0.48
   3  -3   1    9.41    0.51
  -3   3   0   62.33    1.52
  -3   3   0   62.65    1.47
  -3   3   0   60.62    1.70
   3  -3   0   60.98    1.50
   3  -3   0   64.22    1.61
   3  -3   0   62.97    1.60
  -3   3   1   10.57    0.49
  -3   3   1    9.75    0.42
   3  -3  -1    9.87    0.47
   3  -3  -1    9.37    0.43
   3  -3  -1   10.12    0.50
  -3   3   2   17.58    0.73
  -3   3   2   18.61    0.66
  -3   3   2   19.50    0.69
  -3   3   2   19.76    0.80
   3  -3  -2   19.20    0.71
   3  -3  -2   20.76    0.82
   3  -3  -2   19.30    0.73
  -3   3   3    0.88    0.18
  -3   3   3    0.82    0.20
  -3   3   3    0.45    0.12
  -3   3   3    0.39    0.17
   3  -3  -3    0.75    0.21
   3  -3  -3    0.73    0.19
   3  -3  -3    0.68    0.16
  -3   3   4    2.26    0.32
  -3   3   4    2.76    0.41
  -3   3   4    1.69    0.30
  -3   3   4    2.39    0.24
   3  -3  -4    1.68    0.24
   3  -3  -4    2.45    0.35
   3  -3  -4    2.21    0.36
   3  -3  -4    1.82    0.29
  -3   3   5   24.30    1.13
  -3   3   5   26.08    0.91
  -3   3   5   22.19    1.06
  -3   3   5   24.75    1.01
   3  -3  -5   24.75    1.15
   3  -3  -5   24.97    1.04
   3  -3  -5   23.99    1.00
   3  -3  -5   23.72    0.90
  -3   3   6   78.89    2.27
  -3   3   6   76.54    2.06
   3  -3  -6   77.32    2.46
   3  -3  -6   76.68    2.27
  -3   3   7   24.48    1.18
  -3   3   7   23.91    0.99
   3  -3  -7   24.49    1.18
   3  -3  -7   26.72    1.33
  -3   3   8    2.88    0.50
  -3   3   8    2.35    0.38
   3  -3  -8    1.72    0.42
   3  -3  -8    1.57    0.35
  -4   3  -8    0.52    0.26
   4  -3   8    0.13    0.15
   4  -3   8    0.34    0.26
  -4   3  -7    5.71    0.52
  -4   3  -7    6.64    0.53
   4  -3   7    5.42    0.50
   4  -3   7    6.10    0.63
  -4   3  -6    1.29    0.25
  -4   3  -6    1.03    0.25
   4  -3   6    1.49    0.35
  -4   3  -5    1.60    0.26
  -4   3  -5    1.64    0.25
   4  -3   5    1.58    0.27
   4  -3   5    1.43    0.31
   4  -3   5    1.13    0.27
   4  -3   5    1.41    0.29
  -4   3  -4   56.69    1.49
  -4   3  -4   58.27    1.56
  -4   3  -4   57.47    1.51
   4  -3   4   59.37    1.72
   4  -3   4   54.62    1.77
   4  -3   4   55.85    1.67
  -4   3  -3   97.75    2.29
  -4   3  -3   97.70    2.19
   4  -3   3   96.32    2.69
   4  -3   3   97.34    2.40
   4  -3   3   95.96    2.35
  -4   3  -2   18.36    0.68
  -4   3  -2   18.36    0.61
  -4   3  -2   19.78    0.62
   4  -3   2   18.65    0.69
   4  -3   2   20.11    0.76
   4  -3   2   18.27    0.88
  -4   3  -1    0.97    0.14
  -4   3  -1    0.89    0.14
   4  -3   1    0.81    0.22
   4  -3   1    1.13    0.19
   4  -3   1    1.14    0.18
  -4   3   0   -0.02    0.07
  -4   3   0    0.01    0.06
  -4   3   0    0.12    0.06
   4  -3   0    0.17    0.09
   4  -3   0   -0.04    0.08
   4  -3   0    0.07    0.06
  -4   3   1    0.94    0.17
  -4   3   1    0.87    0.22
  -4   3   1    0.85    0.14
   4  -3  -1    1.08    0.23
   4  -3  -1    0.91    0.17
   4  -3  -1    0.72    0.17
  -4   3   2   19.11    0.67
  -4   3   2   18.36    0.85
  -4   3   2   17.11    0.66
  -4   3   2   17.48    0.72
   4  -3  -2   18.23    0.79
   4  -3  -2   19.12    1.16
   4  -3  -2   18.60    0.70
  -4   3   3   96.05    2.31
  -4   3   3   97.19    2.63
  -4   3   3  104.84    2.55
  -4   3   3   98.41    2.47
   4  -3  -3   97.61    2.40
   4  -3  -3  100.18    2.59
   4  -3  -3   99.07    2.52
  -4   3   4   60.17    1.67
  -4   3   4   60.23    1.60
  -4   3   4   56.02    1.75
  -4   3   4   58.66    1.90
   4  -3  -4   53.66    1.76
   4  -3  -4   59.74    1.79
   4  -3  -4   57.52    1.84
  -4   3   5    1.99    0.36
  -4   3   5    1.57    0.30
  -4   3   5    1.45    0.25
  -4   3   5    1.74    0.36
   4  -3  -5    1.52    0.36
   4  -3  -5    1.89    0.33
   4  -3  -5    1.54    0.32
  -4   3   6    0.97    0.27
   4  -3  -6    1.29    0.40
   4  -3  -6    1.26    0.31
  -4   3   7    6.70    0.51
  -4   3   7    5.37    0.57
   4  -3  -7    6.77    0.62
   4  -3  -7    5.75    0.75
  -4   3   8    0.07    0.15
  -4   3   8   -0.15    0.24
   4  -3  -8   -0.17    0.15
   4  -3  -8    0.62    0.31
  -5   3  -7   30.26    1.12
  -5   3  -7   29.35    1.50
   5  -3   7   31.13    1.26
   5  -3   7   31.45    1.42
  -5   3  -6   13.71    0.64
  -5   3  -6   13.56    0.64
   5  -3   6   13.84    0.76
   5  -3   6   12.91    0.82
  -5   3  -5    2.22    0.25
  -5   3  -5    2.20    0.25
   5  -3   5    2.09    0.36
   5  -3   5    2.70    0.40
  -5   3  -4    5.93    0.34
  -5   3  -4    5.52    0.40
   5  -3   4    5.88    0.47
   5  -3   4    6.49    0.47
  -5   3  -3    7.75    0.35
  -5   3  -3    9.20    0.37
  -5   3  -3    8.66    0.48
   5  -3   3    9.48    0.71
   5  -3   3    9.07    0.51
   5  -3   3    9.07    0.53
  -5   3  -2    0.84    0.18
  -5   3  -2    0.91    0.10
  -5   3  -2    0.98    0.12
   5  -3   2    0.79    0.23
   5  -3   2    1.00    0.18
   5  -3   2    0.91    0.19
  -5   3  -1    8.59    0.31
  -5   3  -1    8.84    0.30
   5  -3   1    8.76    0.42
   5  -3   1    8.35    0.59
   5  -3   1    8.58    0.47
  -5   3   0   26.17    0.68
  -5   3   0   26.11    0.70
  -5   3   0   26.98    1.14
   5  -3   0   26.55    0.92
   5  -3   0   27.44    1.08
   5  -3   0   25.82    0.82
  -5   3   1    8.27    0.36
  -5   3   1    8.18    0.59
  -5   3   1    8.50    0.39
   5  -3  -1    9.10    0.58
   5  -3  -1    8.33    0.43
   5  -3  -1    9.86    0.53
  -5   3   2    1.17    0.20
  -5   3   2    0.81    0.23
  -5   3   2    0.92    0.16
  -5   3   2    0.72    0.21
   5  -3  -2    0.61    0.15
   5  -3  -2    0.85    0.22
   5  -3  -2    1.21    0.24
  -5   3   3    9.44    0.54
  -5   3   3    8.23    0.63
  -5   3   3    8.64    0.48
  -5   3   3    9.55    0.50
   5  -3  -3    8.76    0.59
   5  -3  -3    8.33    0.58
   5  -3  -3    8.38    0.51
  -5   3   4    5.45    0.41
  -5   3   4    5.56    0.49
  -5   3   4    6.18    0.43
  -5   3   4    5.33    0.53
   5  -3  -4    5.76    0.52
   5  -3  -4    5.96    0.47
   5  -3  -4    5.71    0.50
  -5   3   5    2.19    0.35
  -5   3   5    2.12    0.39
  -5   3   5    2.33    0.33
   5  -3  -5    2.34    0.45
   5  -3  -5    2.61    0.45
  -5   3   6   14.37    0.81
  -5   3   6   13.64    0.72
   5  -3  -6   13.93    0.88
   5  -3  -6   14.60    0.96
  -5   3   7   31.55    1.23
  -5   3   7   31.87    1.37
   5  -3  -7   29.93    1.43
   5  -3  -7   32.46    1.59
  -6   3  -7    1.80    0.28
   6  -3   7    1.87    0.44
  -6   3  -6    2.41    0.24
  -6   3  -6    2.65    0.37
   6  -3   6    1.95    0.41
  -6   3  -5    3.43    0.23
  -6   3  -5    3.13    0.22
   6  -3   5    3.05    0.44
   6  -3   5    2.79    0.44
  -6   3  -4   14.86    0.38
   6  -3   4   14.35    0.99
   6  -3   4   14.42    0.76
   6  -3   4   14.21    0.73
  -6   3  -3   38.84    1.26
   6  -3   3   39.81    1.25
   6  -3   3   42.17    1.69
   6  -3   3   40.89    1.31
  -6   3  -2   16.93    0.73
   6  -3   2   16.68    0.73
   6  -3   2   16.88    0.67
   6  -3   2   17.41    0.98
   6  -3   1    0.09    0.11
   6  -3   1   -0.06    0.08
   6  -3   1    0.14    0.11
  -6   3   0   -0.04    0.11
   6  -3   0   -0.15    0.08
   6  -3   0   -0.06    0.08
   6  -3   0   -0.04    0.10
  -6   3   1    0.00    0.04
  -6   3   1    0.10    0.05
  -6   3   1    0.15    0.17
   6  -3  -1   -0.03    0.08
   6  -3  -1    0.03    0.10
  -6   3   2   16.28    0.94
  -6   3   2   16.13    0.60
  -6   3   2   17.47    0.73
  -6   3   2   16.77    0.57
   6  -3  -2   16.16    0.78
   6  -3  -2   16.51    0.88
   6  -3  -2   17.05    0.71
  -6   3   3   40.72    1.23
  -6   3   3   38.37    1.59
  -6   3   3   42.23    1.29
  -6   3   3   41.41    1.17
   6  -3  -3   41.38    1.52
   6  -3  -3   39.48    1.43
   6  -3  -3   38.36    1.28
  -6   3   4   14.44    0.74
  -6   3   4   13.92    0.69
  -6   3   4   15.33    0.69
   6  -3  -4   15.27    0.87
   6  -3  -4   13.88    0.74
   6  -3  -4   13.37    0.84
  -6   3   5    2.91    0.70
  -6   3   5    3.30    0.37
  -6   3   5    2.58    0.35
   6  -3  -5    3.33    0.49
  -6   3   6    2.18    0.39
  -6   3   6    2.39    0.38
   6  -3  -6    2.47    0.50
   6  -3  -6    1.61    0.46
  -6   3   7    1.63    0.37
  -6   3   7    1.81    0.35
   6  -3  -7    2.06    0.43
   6  -3  -7    1.95    0.47
   7  -3   6   17.14    0.99
   7  -3   6   16.88    1.25
   7  -3   5    3.56    0.75
   7  -3   5    4.88    0.50
   7  -3   5    4.41    0.74
   7  -3   4    0.38    0.18
   7  -3   4   -0.14    0.22
   7  -3   3    1.88    0.43
   7  -3   3    1.92    0.28
   7  -3   3    2.18    0.34
   7  -3   2    4.61    0.35
   7  -3   2    4.64    0.39
   7  -3   2    4.73    0.55
   7  -3   1    2.67    0.26
   7  -3   1    2.64    0.45
   7  -3   1    3.00    0.32
  -7   3   0   19.36    1.10
   7  -3   0   20.23    1.07
   7  -3   0   19.11    0.72
  -7   3   1    2.36    0.46
   7  -3  -1    2.35    0.29
   7  -3  -1    2.91    0.33
   7  -3  -1    3.02    0.46
  -7   3   2    5.06    0.40
   7  -3  -2    5.50    0.47
   7  -3  -2    6.04    0.56
   7  -3  -2    5.33    0.40
  -7   3   3    1.99    0.23
  -7   3   3    2.33    0.33
  -7   3   3    2.04    0.21
   7  -3  -3    2.26    0.42
   7  -3  -3    1.90    0.30
   7  -3  -3    2.18    0.38
  -7   3   4    0.05    0.17
  -7   3   4    0.29    0.16
   7  -3  -4   -0.04    0.16
   7  -3  -4    0.14    0.21
  -7   3   5    4.70    0.42
  -7   3   5    4.06    0.49
  -7   3   5    4.35    0.42
   7  -3  -5    4.52    0.71
  -7   3   6   19.79    0.95
  -7   3   6   18.73    0.93
  -7   3   6   17.26    1.01
   7  -3  -6   18.98    1.14
   7  -3  -6   19.33    1.19
   8  -3   5    1.61    0.45
   8  -3   5    2.02    0.40
   8  -3   4   11.83    0.72
   8  -3   4   11.10    0.68
   8  -3   4   10.33    0.93
   8  -3   3    8.40    0.53
   8  -3   3    8.75    0.58
   8  -3   3    8.91    0.83
   8  -3   2    3.87    0.64
   8  -3   2    3.60    0.33
   8  -3   2    3.10    0.39
   8  -3   1    2.13    0.33
   8  -3   1    2.57    0.48
   8  -3   1    2.40    0.27
   8  -3   0    0.14    0.18
   8  -3   0   -0.02    0.14
   8  -3   0    0.11    0.12
   8  -3  -1    2.33    0.46
   8  -3  -1    2.49    0.32
   8  -3  -1    2.63    0.38
  -8   3   2    4.19    0.70
   8  -3  -2    4.13    0.60
   8  -3  -2    3.85    0.38
   8  -3  -2    3.35    0.46
   8  -3  -3    9.68    0.70
   8  -3  -3    8.95    0.60
   8  -3  -3    8.86    0.76
  -8   3   4   10.85    0.45
  -8   3   4   11.46    0.48
  -8   3   4   11.39    0.67
   8  -3  -4   12.57    0.89
   8  -3  -4   10.25    0.79
  -8   3   5    2.33    0.37
  -8   3   5    1.90    0.36
   8  -3  -5    2.55    0.52
   9  -3   4    0.96    0.31
   9  -3   4    1.41    0.32
   9  -3   4    0.91    0.37
   9  -3   3    1.49    0.42
   9  -3   3    1.08    0.30
   9  -3   3    0.76    0.25
   9  -3   2    1.36    0.37
   9  -3   2    1.00    0.25
   9  -3   2    0.64    0.20
   9  -3   1    0.87    0.25
   9  -3   1    0.93    0.35
   9  -3   1    0.67    0.18
   9  -3   0    5.56    0.48
   9  -3   0    5.40    0.41
   9  -3   0    6.05    0.66
   9  -3  -1    0.51    0.20
   9  -3  -1    0.84    0.25
   9  -3  -1    0.84    0.30
  -9   3   2    0.66    0.20
   9  -3  -2    1.06    0.35
   9  -3  -2    1.48    0.34
   9  -3  -2    0.66    0.25
  -9   3   3    0.82    0.26
   9  -3  -3    0.92    0.33
   9  -3  -3    1.22    0.31
  -9   3   4    1.33    0.29
   9  -3  -4    1.34    0.38
   9  -3  -4    1.41    0.37
  10  -3   3    4.58    0.51
  10  -3   3    5.77    0.84
  10  -3   3    5.66    0.53
  10  -3   2    3.44    0.65
  10  -3   2    2.46    0.36
  10  -3   2    2.19    0.38
  10  -3   1    0.41    0.20
  10  -3   1    0.38    0.23
  10  -3   1   -0.03    0.18
  10  -3   0    0.14    0.19
  10  -3   0    0.07    0.20
  10  -3   0   -0.03    0.19
  10  -3  -1    0.29    0.23
  10  -3  -1    0.07    0.21
  10  -3  -1   -0.01    0.23
 -10   3   2    3.32    0.45
  10  -3  -2    2.58    0.43
  10  -3  -2    2.29    0.44
  10  -3  -2    2.79    0.54
 -10   3   3    6.07    0.56
  10  -3  -3    5.70    0.63
  10  -3  -3    6.78    0.75
  10   4  -2    3.31    0.40
  10   4  -2    2.70    0.55
  10   4  -2    3.62    0.41
 -10  -4   2    2.94    0.29
  10   4  -1    7.21    0.53
  10   4  -1    9.45    0.87
  10   4  -1    8.09    0.51
 -10  -4   1    8.40    0.47
  10   4   0    9.14    0.88
  10   4   0    9.06    0.49
  10   4   0   10.33    0.47
 -10  -4   0   10.26    0.52
  10   4   1    7.51    0.42
  10   4   1    9.27    0.87
  10   4   1    7.77    0.37
 -10  -4  -1    8.38    0.48
  10   4   2    2.48    0.54
  10   4   2    2.94    0.25
  10   4   2    3.42    0.34
 -10  -4  -2    3.36    0.34
   9   4  -4    4.23    0.67
   9   4  -4    4.70    0.52
  -9  -4   4    3.85    0.33
   9   4  -3    7.32    0.57
   9   4  -3    7.09    0.58
   9   4  -3    7.36    0.76
  -9  -4   3    8.20    0.44
   9   4  -2    2.51    0.34
   9   4  -2    2.73    0.36
   9   4  -2    2.02    0.45
  -9  -4   2    2.49    0.24
   9   4  -1    0.42    0.19
   9   4  -1   -0.26    0.15
   9   4  -1   -0.31    0.12
  -9  -4   1    0.10    0.08
  -9  -4   1   -0.13    0.09
   9   4   0   -0.14    0.21
   9   4   0   -0.05    0.11
   9   4   0   -0.11    0.14
  -9  -4   0   -0.08    0.09
   9   4   1    0.08    0.15
   9   4   1    0.07    0.13
   9   4   1    0.12    0.10
  -9  -4  -1   -0.06    0.09
   9   4   2    2.85    0.56
   9   4   2    2.22    0.27
   9   4   2    2.05    0.22
  -9  -4  -2    2.66    0.33
   9   4   3    7.33    0.79
   9   4   3    6.77    0.39
   9   4   3    8.13    0.52
  -9  -4  -3    7.97    0.46
   9   4   4    3.54    0.36
   9   4   4    3.25    0.41
   9   4   4    3.59    0.66
   8   4  -5   -0.09    0.18
   8   4  -5   -0.09    0.25
  -8  -4   5   -0.05    0.09
   8   4  -4    1.46    0.41
   8   4  -4    0.93    0.31
  -8  -4   4    1.93    0.26
   8   4  -3    4.81    0.70
   8   4  -3    3.49    0.46
  -8  -4   3    3.56    0.53
  -8  -4   3    4.48    0.31
   8   4  -2   12.02    0.87
   8   4  -2   11.63    0.62
   8   4  -2   11.34    0.61
  -8  -4   2   11.93    0.50
   8   4  -1   23.42    0.82
   8   4  -1   22.88    1.21
   8   4  -1   21.16    0.80
   8   4   0   24.82    0.77
   8   4   0   25.27    1.26
   8   4   0   23.52    0.79
  -8  -4   0   23.56    0.75
   8   4   1   21.84    0.73
   8   4   1   21.82    0.68
   8   4   1   22.75    1.21
  -8  -4  -1   22.33    0.72
   8   4   2   10.53    0.83
   8   4   2   10.94    0.52
   8   4   2   11.35    0.46
  -8  -4  -2   11.78    0.51
   8   4   3    3.75    0.59
   8   4   3    4.77    0.39
   8   4   3    3.23    0.28
  -8  -4  -3    3.15    0.30
   8   4   4    1.28    0.41
   8   4   4    1.87    0.26
   8   4   4    1.96    0.33
  -8  -4  -4    1.43    0.24
   8   4   5    0.21    0.17
   8   4   5   -0.19    0.28
   7   4  -6    0.41    0.26
   7   4  -6   -0.30    0.22
  -7  -4   6    0.02    0.19
  -7  -4   6    0.07    0.11
  -7  -4   6    0.19    0.27
   7   4  -5    2.49    0.72
   7   4  -5    2.40    0.51
  -7  -4   5    2.79    0.27
  -7  -4   5    2.62    0.29
  -7  -4   5    2.38    0.27
   7   4  -4   11.91    0.90
   7   4  -4   12.63    0.74
   7   4  -4   14.52    0.81
  -7  -4   4   12.41    0.84
  -7  -4   4   11.94    0.53
   7   4  -3   21.51    0.93
   7   4  -3   20.88    0.90
   7   4  -3   21.28    1.13
  -7  -4   3   20.97    0.69
  -7  -4   3   21.22    1.03
   7   4  -2    6.04    0.57
   7   4  -2    5.90    0.42
   7   4  -2    4.78    0.40
  -7  -4   2    5.91    0.31
   7   4  -1    0.84    0.26
   7   4  -1    0.66    0.17
   7   4  -1    0.82    0.19
  -7  -4   1    1.22    0.16
   7   4   0   -0.14    0.09
   7   4   0   -0.02    0.09
   7   4   0   -0.13    0.11
  -7  -4   0   -0.02    0.05
   7   4   1    1.06    0.30
   7   4   1    0.83    0.17
   7   4   1    1.10    0.16
  -7  -4  -1    0.84    0.14
   7   4   2    4.96    0.36
   7   4   2    5.14    0.54
   7   4   2    5.53    0.31
  -7  -4  -2    5.56    0.31
   7   4   3   20.49    0.73
   7   4   3   21.46    0.83
  -7  -4  -3   20.71    0.72
   7   4   4   11.78    0.68
   7   4   4   12.93    0.61
  -7  -4  -4   12.64    0.57
   7   4   5    2.12    0.41
   7   4   5    3.02    0.39
   7   4   6   -0.13    0.17
   7   4   6    0.20    0.15
   6   4  -7    4.80    0.76
   6   4  -7    4.82    0.68
  -6  -4   7    5.27    0.42
  -6  -4   7    4.25    0.56
   6   4  -6    9.32    0.82
   6   4  -6    8.62    0.72
  -6  -4   6    8.39    0.49
  -6  -4   6    7.91    0.61
   6   4  -5    0.16    0.18
   6   4  -5    0.37    0.20
  -6  -4   5    0.18    0.17
  -6  -4   5    0.25    0.11
  -6  -4   5    0.07    0.21
  -6  -4   5    0.23    0.24
   6   4  -4    9.02    0.62
   6   4  -4   10.91    0.68
   6   4  -4    8.50    0.71
  -6  -4   4   10.51    0.52
  -6  -4   4   10.03    0.46
  -6  -4   4   10.17    0.71
  -6  -4   4   10.02    0.48
   6   4  -3    7.91    0.63
   6   4  -3    6.78    0.49
   6   4  -3    7.40    0.52
  -6  -4   3    7.57    0.35
  -6  -4   3    6.59    0.53
   6   4  -2   14.54    0.83
   6   4  -2   14.35    0.68
   6   4  -2   14.58    0.66
  -6  -4   2   15.12    0.49
  -6  -4   2   14.67    0.73
   6   4  -1   55.54    1.49
   6   4  -1   54.72    1.46
   6   4  -1   57.25    1.82
  -6  -4   1   57.27    1.27
   6   4   0   87.20    1.97
   6   4   0   85.70    2.01
   6   4   0   86.08    2.40
  -6  -4   0   84.68    1.82
   6   4   1   56.04    1.34
   6   4   1   55.42    1.79
   6   4   1   53.35    1.39
  -6  -4  -1   53.94    1.26
   6   4   2   14.80    0.55
   6   4   2   14.35    0.83
   6   4   2   12.75    0.73
  -6  -4  -2   15.07    0.51
   6   4   3    7.08    0.46
   6   4   3    6.44    0.38
  -6  -4  -3    6.20    0.35
   6   4   4    9.94    0.53
   6   4   4   10.33    0.52
   6   4   4    9.73    0.61
  -6  -4  -4   10.40    0.49
   6   4   5    0.16    0.13
   6   4   5    0.18    0.14
   6   4   5    0.00    0.23
  -6  -4  -5    0.08    0.12
   6   4   6    7.71    0.53
   6   4   6    7.56    0.58
   6   4   7    4.64    0.43
   6   4   7    4.66    0.52
   5   4  -7    1.52    0.40
   5   4  -7    0.75    0.30
  -5  -4   7    1.16    0.33
   5   4  -6    1.53    0.25
   5   4  -6    1.35    0.37
   5   4  -6    1.28    0.34
  -5  -4   6    1.23    0.36
  -5  -4   6    1.22    0.23
  -5  -4   6    1.21    0.31
   5   4  -5    4.43    0.52
   5   4  -5    3.95    0.46
   5   4  -5    4.27    0.33
  -5  -4   5    3.92    0.54
  -5  -4   5    4.30    0.42
  -5  -4   5    4.43    0.32
   5   4  -4   25.89    1.18
   5   4  -4   24.69    1.03
   5   4  -4   26.85    1.10
  -5  -4   4   23.75    1.07
  -5  -4   4   26.13    0.79
  -5  -4   4   24.74    1.01
   5   4  -3   36.59    1.24
   5   4  -3   39.75    1.45
   5   4  -3   37.82    1.27
  -5  -4   3   40.18    1.10
  -5  -4   3   37.11    1.08
  -5  -4   3   36.88    1.30
  -5  -4   3   37.87    0.97
   5   4  -2    9.98    0.80
   5   4  -2   12.67    0.71
   5   4  -2   11.81    0.59
  -5  -4   2   12.55    0.40
  -5  -4   2   12.07    0.36
  -5  -4   2   11.81    0.35
   5   4  -1    1.61    0.23
   5   4  -1    1.47    0.21
  -5  -4   1    1.21    0.11
   5   4   0   -0.03    0.08
   5   4   0   -0.09    0.08
   5   4   0    0.05    0.07
  -5  -4   0    0.04    0.04
   5   4   1    1.69    0.20
   5   4   1    0.89    0.23
   5   4   1    1.22    0.17
  -5  -4  -1    1.26    0.11
   5   4   2   11.54    0.48
  -5  -4  -2   11.68    0.42
   5   4   3   39.17    1.11
   5   4   3   39.21    1.06
   5   4   3   37.72    1.21
  -5  -4  -3   37.28    1.01
   5   4   4   24.85    1.02
   5   4   4   26.46    0.86
   5   4   4   26.12    0.93
  -5  -4  -4   25.60    0.83
   5   4   5    4.63    0.41
   5   4   5    3.97    0.34
   5   4   5    3.74    0.50
  -5  -4  -5    4.43    0.34
   5   4   6    1.13    0.23
   5   4   6    1.28    0.28
  -5  -4  -6    0.90    0.12
  -5  -4  -6    1.22    0.14
   5   4   7    1.44    0.27
   5   4   7    1.24    0.33
  -5  -4  -7    0.65    0.17
   4   4  -7   14.31    1.02
   4   4  -7   14.65    0.95
  -4  -4   7   13.50    0.93
  -4  -4   7   13.96    0.69
   4   4  -6    5.96    0.61
   4   4  -6    6.37    0.43
   4   4  -6    5.98    0.58
  -4  -4   6    4.86    0.69
  -4  -4   6    5.79    0.39
  -4  -4   6    6.76    0.59
   4   4  -5    0.53    0.20
   4   4  -5    0.69    0.15
   4   4  -5    0.90    0.26
  -4  -4   5    0.49    0.21
  -4  -4   5    0.28    0.17
  -4  -4   5    0.50    0.23
  -4  -4   5    0.33    0.12
   4   4  -4    9.85    0.62
   4   4  -4    9.46    0.66
   4   4  -4    9.25    0.42
  -4  -4   4    9.67    0.61
  -4  -4   4    9.15    0.47
  -4  -4   4    9.39    0.57
  -4  -4   4    9.44    0.58
   4   4  -3   16.72    0.76
   4   4  -3   17.26    0.83
   4   4  -3   15.34    0.73
   4   4  -3   16.19    0.53
  -4  -4   3   16.54    0.69
  -4  -4   3   16.45    0.69
  -4  -4   3   16.67    0.52
  -4  -4   3   15.64    0.72
   4   4  -2   17.63    0.73
   4   4  -2   17.26    0.78
   4   4  -2   18.85    0.74
  -4  -4   2   17.91    0.48
  -4  -4   2   17.44    0.63
  -4  -4   2   17.28    0.63
  -4  -4   2   16.74    0.66
   4   4  -1  106.55    2.46
   4   4  -1  109.74    2.52
   4   4  -1  110.52    2.60
  -4  -4   1  110.12    2.26
  -4  -4   1  108.78    2.13
  -4  -4   1  108.59    2.26
   4   4   0  254.19    5.31
   4   4   0  256.46    5.23
   4   4   0  259.82    5.16
  -4  -4   0  250.44    4.84
  -4  -4   0  257.28    4.84
   4   4   1  107.47    2.47
   4   4   1  109.35    2.39
  -4  -4  -1  110.23    2.17
   4   4   2   17.66    0.53
   4   4   2   18.50    0.72
   4   4   2   16.95    0.62
  -4  -4  -2   18.00    0.52
   4   4   3   16.59    0.57
   4   4   3   16.98    0.66
   4   4   3   16.45    0.74
  -4  -4  -3   16.46    0.44
  -4  -4  -3   16.50    0.45
  -4  -4  -3   17.18    0.56
   4   4   4    9.45    0.52
   4   4   4    9.54    0.61
   4   4   4   10.24    0.47
  -4  -4  -4   10.22    0.41
  -4  -4  -4    9.79    0.45
  -4  -4  -4   10.28    0.39
   4   4   5    0.55    0.18
   4   4   5    0.64    0.16
   4   4   5    0.22    0.22
  -4  -4  -5    0.59    0.17
  -4  -4  -5    0.39    0.13
   4   4   6    6.90    0.46
   4   4   6    5.65    0.49
  -4  -4  -6    6.52    0.42
   4   4   7   14.00    0.72
   4   4   7   13.71    0.81
  -4  -4  -7   13.58    0.68
  -4  -4  -7   13.34    0.70
   3   4  -8   -0.11    0.23
   3   4  -8    0.39    0.30
  -3  -4   8    0.21    0.26
   3   4  -7    6.84    0.66
   3   4  -7    7.67    0.73
  -3  -4   7    6.81    0.66
  -3  -4   7    6.68    0.46
   3   4  -6    1.17    0.21
   3   4  -6    1.02    0.29
   3   4  -6    1.30    0.35
  -3  -4   6    1.15    0.21
  -3  -4   6    1.13    0.33
  -3  -4   6    0.95    0.30
   3   4  -5    1.16    0.20
   3   4  -5    1.05    0.28
   3   4  -5    1.62    0.34
   3   4  -5    1.40    0.32
  -3  -4   5    1.17    0.20
  -3  -4   5    1.65    0.33
  -3  -4   5    1.09    0.28
  -3  -4   5    1.86    0.34
   3   4  -4   57.90    1.76
   3   4  -4   58.74    1.83
   3   4  -4   55.45    1.70
   3   4  -4   55.20    1.39
  -3  -4   4   57.30    1.39
  -3  -4   4   55.63    1.69
  -3  -4   4   58.04    1.72
  -3  -4   4   57.31    1.71
   3   4  -3   97.32    2.08
   3   4  -3   98.47    2.46
   3   4  -3   95.43    2.43
   3   4  -3   97.86    2.50
  -3  -4   3   98.60    2.07
  -3  -4   3   99.36    2.42
  -3  -4   3   97.76    2.40
   3   4  -2   17.98    0.75
   3   4  -2   18.60    0.74
   3   4  -2   17.86    0.48
   3   4  -2   20.12    0.77
  -3  -4   2   18.22    0.71
  -3  -4   2   19.05    0.49
  -3  -4   2   18.85    0.63
  -3  -4   2   19.18    0.82
   3   4  -1    0.99    0.19
   3   4  -1    0.92    0.17
   3   4  -1    0.67    0.15
  -3  -4   1    0.77    0.14
  -3  -4   1    0.70    0.14
   3   4   0    0.08    0.08
   3   4   0    0.10    0.06
   3   4   0   -0.02    0.06
  -3  -4   0    0.08    0.06
  -3  -4   0    0.00    0.05
   3   4   1    0.82    0.16
   3   4   1    0.81    0.15
  -3  -4  -1    0.99    0.11
  -3  -4  -1    0.87    0.07
  -3  -4  -1    0.79    0.13
   3   4   2   18.75    0.66
   3   4   2   18.47    0.53
   3   4   2   18.77    0.74
  -3  -4  -2   18.28    0.61
  -3  -4  -2   19.31    0.53
  -3  -4  -2   18.58    0.57
   3   4   3   95.77    2.42
   3   4   3   99.20    2.13
  -3  -4  -3   96.45    2.22
  -3  -4  -3   98.62    2.11
  -3  -4  -3   97.07    2.15
   3   4   4   58.60    1.62
   3   4   4   56.33    1.74
   3   4   4   59.97    1.47
  -3  -4  -4   61.98    1.59
  -3  -4  -4   56.78    1.45
  -3  -4  -4   56.45    1.47
   3   4   5    1.76    0.31
   3   4   5    1.04    0.27
   3   4   5    1.31    0.22
   3   4   5    1.17    0.31
  -3  -4  -5    1.47    0.22
  -3  -4  -5    1.39    0.23
  -3  -4  -5    1.63    0.26
   3   4   6    1.62    0.27
   3   4   6    1.20    0.28
   3   4   6    1.14    0.30
  -3  -4  -6    1.33    0.28
  -3  -4  -6    1.36    0.28
   3   4   7    6.99    0.59
   3   4   7    5.73    0.45
  -3  -4  -7    7.29    0.56
  -3  -4  -7    6.64    0.53
   3   4   8    0.16    0.21
   3   4   8    0.20    0.15
  -3  -4  -8    0.03    0.22
   2   4  -8    4.35    0.72
   2   4  -8    4.02    0.59
  -2  -4   8    4.08    0.39
  -2  -4   8    3.63    0.61
   2   4  -7   17.09    1.01
   2   4  -7   17.48    1.09
  -2  -4   7   17.95    0.79
  -2  -4   7   18.03    1.06
   2   4  -6   11.12    0.76
   2   4  -6   10.77    0.54
   2   4  -6    9.63    0.75
  -2  -4   6    9.99    0.52
  -2  -4   6   10.22    0.74
  -2  -4   6   10.86    0.75
   2   4  -5    0.15    0.13
   2   4  -5    0.32    0.18
   2   4  -5    0.37    0.12
   2   4  -5    0.42    0.19
  -2  -4   5    0.25    0.18
  -2  -4   5    0.40    0.23
  -2  -4   5    0.42    0.20
  -2  -4   5    0.28    0.11
   2   4  -4   20.88    0.90
   2   4  -4   20.08    0.65
   2   4  -4   19.57    0.91
   2   4  -4   20.91    0.92
  -2  -4   4   21.44    0.67
  -2  -4   4   20.69    0.87
  -2  -4   4   20.13    0.90
  -2  -4   4   18.78    0.87
   2   4  -3   24.35    0.93
   2   4  -3   24.76    0.67
   2   4  -3   24.02    0.92
   2   4  -3   24.09    0.92
  -2  -4   3   24.08    0.93
  -2  -4   3   24.10    0.84
  -2  -4   3   24.11    0.91
  -2  -4   3   23.65    0.67
   2   4  -2   34.51    1.10
   2   4  -2   33.89    1.03
   2   4  -2   33.00    0.77
   2   4  -2   34.94    1.08
  -2  -4   2   32.70    1.07
  -2  -4   2   33.44    1.05
  -2  -4   2   33.35    0.87
  -2  -4   2   34.02    0.78
   2   4  -1  191.88    3.97
   2   4  -1  186.55    3.81
   2   4  -1  187.05    4.02
  -2  -4   1  185.70    3.91
  -2  -4   1  188.68    3.98
   2   4   0  319.95    6.42
  -2  -4   0  313.77    6.35
  -2  -4   0  333.52    6.46
   2   4   1  189.03    3.61
   2   4   1  192.14    3.92
   2   4   1  187.60    4.19
  -2  -4  -1  185.70    3.62
  -2  -4  -1  192.32    3.94
  -2  -4  -1  184.22    3.85
   2   4   2   35.65    1.03
   2   4   2   34.82    0.84
   2   4   2   33.52    1.10
  -2  -4  -2   34.94    0.84
  -2  -4  -2   35.35    1.05
  -2  -4  -2   34.39    0.96
   2   4   3   24.30    0.85
   2   4   3   23.96    0.94
   2   4   3   24.48    0.71
  -2  -4  -3   25.83    0.90
  -2  -4  -3   23.81    0.79
  -2  -4  -3   24.44    0.71
   2   4   4   20.78    0.82
   2   4   4   17.63    0.87
   2   4   4   20.56    0.69
  -2  -4  -4   21.59    0.97
  -2  -4  -4   19.52    0.75
  -2  -4  -4   20.68    0.69
   2   4   5    0.32    0.16
   2   4   5    0.39    0.20
   2   4   5    0.17    0.12
   2   4   5    0.18    0.10
  -2  -4  -5    0.41    0.16
  -2  -4  -5    0.63    0.20
  -2  -4  -5    0.38    0.13
   2   4   6   10.88    0.68
   2   4   6   10.44    0.70
   2   4   6   10.46    0.55
  -2  -4  -6    9.93    0.61
  -2  -4  -6   10.10    0.56
  -2  -4  -6   10.76    0.68
   2   4   7   17.25    0.95
   2   4   7   17.85    0.82
  -2  -4  -7   17.93    0.96
   2   4   8    4.21    0.42
   2   4   8    3.38    0.52
  -2  -4  -8    3.60    0.53
   1   4  -8    0.59    0.28
   1   4  -8    0.15    0.24
  -1  -4   8    0.20    0.15
  -1  -4   8   -0.25    0.23
   1   4  -7    9.09    0.76
   1   4  -7    9.33    0.73
  -1  -4   7    9.46    0.56
  -1  -4   7    8.18    0.70
   1   4  -6    1.58    0.25
   1   4  -6    1.72    0.39
   1   4  -6    1.23    0.32
  -1  -4   6    1.90    0.29
  -1  -4   6    1.47    0.33
  -1  -4   6    2.34    0.42
   1   4  -5    2.68    0.39
   1   4  -5    2.96    0.46
   1   4  -5    2.69    0.25
   1   4  -5    2.87    0.41
  -1  -4   5    2.83    0.40
  -1  -4   5    2.88    0.43
  -1  -4   5    3.06    0.44
  -1  -4   5    2.63    0.25
   1   4  -4   74.61    2.04
   1   4  -4   76.92    1.74
   1   4  -4   76.23    2.08
   1   4  -4   76.33    2.11
  -1  -4   4   75.07    2.00
  -1  -4   4   73.22    2.09
  -1  -4   4   72.48    2.06
  -1  -4   4   71.01    1.85
   1   4  -3   95.40    2.33
   1   4  -3   94.81    2.35
   1   4  -3   92.66    2.01
   1   4  -3   91.93    2.33
  -1  -4   3   95.91    2.39
  -1  -4   3   82.88    2.16
  -1  -4   3   97.52    2.36
  -1  -4   3   95.49    2.02
   1   4  -2   23.57    0.79
   1   4  -2   22.75    0.85
   1   4  -2   23.82    0.61
   1   4  -2   24.23    0.85
  -1  -4   2   24.35    0.88
  -1  -4   2   23.71    0.62
  -1  -4   2   22.41    0.64
  -1  -4   2   24.81    0.85
   1   4  -1   14.60    0.46
   1   4  -1   15.34    0.60
   1   4  -1   14.16    0.36
   1   4  -1   13.19    0.60
  -1  -4   1   14.67    0.62
  -1  -4   1   14.31    0.57
   1   4   0   -0.01    0.07
   1   4   0   -0.01    0.05
  -1  -4   0    0.08    0.07
  -1  -4   0    0.15    0.08
   1   4   1   14.17    0.56
   1   4   1   14.19    0.62
   1   4   1   14.32    0.38
  -1  -4  -1   14.07    0.60
  -1  -4  -1   14.73    0.56
   1   4   2   24.44    0.90
   1   4   2   23.47    0.63
   1   4   2   23.27    0.80
  -1  -4  -2   23.69    0.77
  -1  -4  -2   24.05    0.64
  -1  -4  -2   23.95    0.86
   1   4   3   95.72    2.17
   1   4   3   92.98    2.42
   1   4   3   96.33    2.08
   1   4   3   95.41    2.29
  -1  -4  -3   94.87    2.09
  -1  -4  -3   97.08    2.26
   1   4   4   72.40    2.11
   1   4   4   73.58    1.94
   1   4   4   75.93    1.79
   1   4   4   77.93    2.00
  -1  -4  -4   76.84    2.09
  -1  -4  -4   75.60    1.94
  -1  -4  -4   74.25    1.78
   1   4   5    2.89    0.34
   1   4   5    2.98    0.27
   1   4   5    2.83    0.33
   1   4   5    2.69    0.42
  -1  -4  -5    2.92    0.35
  -1  -4  -5    3.27    0.34
  -1  -4  -5    2.99    0.27
   1   4   6    2.07    0.30
   1   4   6    1.42    0.33
   1   4   6    1.58    0.33
  -1  -4  -6    1.26    0.28
  -1  -4  -6    1.68    0.29
  -1  -4  -6    1.64    0.35
   1   4   7    9.45    0.58
   1   4   7    8.44    0.66
  -1  -4  -7    8.97    0.71
   1   4   8    0.27    0.24
   1   4   8   -0.06    0.11
  -1  -4  -8   -0.12    0.21
   0   4  -8    3.60    0.58
   0  -4   8    4.21    0.64
   0  -4   8    4.57    0.43
   0   4  -7   23.87    1.27
   0   4  -7   24.67    1.20
   0  -4   7   26.10    1.29
   0  -4   7   24.59    0.98
   0   4  -6    9.04    0.70
   0   4  -6    9.64    0.51
   0   4  -6    9.13    0.67
   0  -4   6    9.27    0.68
   0  -4   6   10.46    0.73
   0  -4   6    9.22    0.52
   0   4  -5    0.72    0.16
   0   4  -5    0.93    0.25
   0   4  -5    0.97    0.25
   0   4  -5    0.78    0.22
   0  -4   5    1.24    0.29
   0  -4   5    1.08    0.25
   0  -4   5    0.75    0.17
   0  -4   5    1.51    0.31
   0   4  -4   24.92    0.97
   0   4  -4   24.02    0.97
   0   4  -4   24.26    0.76
   0   4  -4   23.81    1.00
   0  -4   4   22.70    0.92
   0  -4   4   25.06    1.01
   0  -4   4   23.43    0.77
   0  -4   4   24.69    1.02
   0   4  -3   31.97    0.85
   0   4  -3   31.04    1.07
   0   4  -3   31.43    1.09
   0   4  -3   33.70    1.09
   0  -4   3   31.34    1.08
   0  -4   3   30.58    0.98
   0  -4   3   33.02    1.14
   0  -4   3   31.29    0.87
   0   4  -2    1.12    0.19
   0   4  -2    1.37    0.22
   0   4  -2    1.17    0.11
   0   4  -2    1.03    0.18
   0  -4   2    1.18    0.20
   0  -4   2    1.20    0.24
   0  -4   2    1.38    0.13
   0  -4   2    0.96    0.14
   0   4  -1  197.13    4.21
   0   4  -1  191.95    3.92
   0   4  -1  197.01    4.14
   0   4  -1  197.54    3.85
   0  -4   1  200.86    4.15
   0  -4   1  199.19    4.24
   0   4   0  968.25   35.28
   0   4   0  959.58   32.25
   0  -4   0  934.80   21.73
   0  -4   0  981.77   20.69
   0   4   1  200.21    4.16
   0   4   1  197.55    4.27
   0   4   1  195.70    3.92
   0  -4  -1  204.04    4.28
   0  -4  -1  202.41    4.16
   0   4   2    1.17    0.12
   0   4   2    1.28    0.20
   0   4   2    1.06    0.14
   0   4   2    1.08    0.22
   0  -4  -2    1.17    0.13
   0  -4  -2    1.06    0.19
   0  -4  -2    1.08    0.22
   0   4   3   33.02    1.06
   0   4   3   32.38    0.97
   0   4   3   32.62    1.16
   0   4   3   31.79    0.89
   0  -4  -3   34.63    1.17
   0  -4  -3   31.00    1.02
   0  -4  -3   31.51    0.90
   0   4   4   23.75    0.77
   0   4   4   23.68    0.92
   0   4   4   24.63    1.05
   0   4   4   25.13    0.92
   0  -4  -4   24.04    0.79
   0  -4  -4   22.12    0.98
   0  -4  -4   22.45    0.88
   0   4   5    1.04    0.25
   0   4   5    0.81    0.25
   0   4   5    0.89    0.22
   0   4   5    0.87    0.17
   0  -4  -5    0.49    0.24
   0  -4  -5    1.10    0.28
   0  -4  -5    0.87    0.18
   0   4   6    8.66    0.65
   0   4   6    9.91    0.55
   0   4   6    9.86    0.66
   0  -4  -6    9.75    0.70
   0   4   7   25.61    1.21
   0   4   7   26.69    1.03
   0   4   8    3.37    0.52
   0   4   8    4.09    0.41
   0  -4  -8    4.35    0.65
  -1   4  -8    0.52    0.26
   1  -4   8    0.06    0.14
   1  -4   8   -0.09    0.22
  -1   4  -7    9.64    0.72
   1  -4   7    8.85    0.57
   1  -4   7    8.07    0.72
  -1   4  -6    1.79    0.35
   1  -4   6    1.26    0.34
   1  -4   6    2.08    0.40
   1  -4   6    1.79    0.28
  -1   4  -5    3.14    0.27
  -1   4  -5    2.66    0.39
  -1   4  -5    2.81    0.39
   1  -4   5    3.17    0.45
   1  -4   5    2.72    0.27
   1  -4   5    2.94    0.43
   1  -4   5    3.14    0.46
  -1   4  -4   74.47    1.78
  -1   4  -4   73.23    2.00
  -1   4  -4   75.61    2.12
  -1   4  -4   72.95    2.02
   1  -4   4   76.33    2.13
   1  -4   4   73.29    2.07
   1  -4   4   75.63    1.82
  -1   4  -3   96.01    2.10
  -1   4  -3   95.76    2.33
  -1   4  -3   94.02    2.34
  -1   4  -3   95.20    2.37
   1  -4   3   94.84    2.13
   1  -4   3   95.16    2.37
   1  -4   3   89.61    2.25
  -1   4  -2   23.19    0.85
  -1   4  -2   23.42    0.83
  -1   4  -2   24.39    0.82
   1  -4   2   23.59    0.79
   1  -4   2   22.66    0.84
   1  -4   2   22.96    0.89
  -1   4  -1   14.83    0.62
  -1   4  -1   14.77    0.47
  -1   4  -1   14.50    0.59
   1  -4   1   14.00    0.59
   1  -4   1   14.82    0.65
  -1   4   0    0.01    0.06
  -1   4   0    0.11    0.06
  -1   4   0    0.07    0.07
   1  -4   0    0.13    0.07
   1  -4   0    0.02    0.08
  -1   4   1   14.27    0.47
  -1   4   1   15.70    0.60
  -1   4   1   14.17    0.46
  -1   4   1   14.10    0.64
   1  -4  -1   14.97    0.59
  -1   4   2   23.87    0.82
  -1   4   2   22.54    0.68
  -1   4   2   23.76    0.90
  -1   4   2   24.22    0.73
   1  -4  -2   24.65    0.93
   1  -4  -2   21.87    0.80
  -1   4   3   89.05    2.22
  -1   4   3   97.27    2.31
  -1   4   3   94.34    2.44
  -1   4   3   88.92    2.36
   1  -4  -3   95.10    2.30
   1  -4  -3  100.14    2.48
   1  -4  -3   93.39    2.13
  -1   4   4   77.84    2.04
  -1   4   4   77.70    1.85
  -1   4   4   73.01    2.15
  -1   4   4   76.32    2.04
   1  -4  -4   75.19    2.01
   1  -4  -4   74.11    1.84
   1  -4  -4   74.62    2.16
  -1   4   5    2.89    0.34
  -1   4   5    2.53    0.41
  -1   4   5    3.13    0.43
  -1   4   5    2.93    0.28
   1  -4  -5    2.57    0.42
   1  -4  -5    2.63    0.28
   1  -4  -5    2.58    0.37
  -1   4   6    1.74    0.29
  -1   4   6    1.29    0.33
  -1   4   6    1.65    0.33
   1  -4  -6    1.47    0.36
  -1   4   7    8.26    0.54
  -1   4   7    8.53    0.66
   1  -4  -7    7.79    0.72
  -1   4   8   -0.08    0.10
  -1   4   8   -0.03    0.21
   1  -4  -8   -0.36    0.23
  -2   4  -8    3.45    0.52
   2  -4   8    4.25    0.45
   2  -4   8    4.04    0.62
   2  -4   7   17.37    1.04
   2  -4   7   18.61    0.87
  -2   4  -6   10.41    0.68
   2  -4   6   10.34    0.59
   2  -4   6    9.79    0.86
   2  -4   6   10.86    0.76
  -2   4  -5    0.18    0.15
  -2   4  -5    0.28    0.12
  -2   4  -5    0.18    0.15
   2  -4   5    0.32    0.17
   2  -4   5    0.12    0.10
   2  -4   5    0.30    0.15
   2  -4   5    0.15    0.17
  -2   4  -4   20.66    0.85
  -2   4  -4   20.63    0.86
  -2   4  -4   20.51    0.73
   2  -4   4   20.91    0.91
   2  -4   4   20.83    0.77
   2  -4   4   19.92    0.88
   2  -4   4   20.31    0.93
  -2   4  -3   24.26    0.88
  -2   4  -3   24.14    0.77
  -2   4  -3   22.83    0.88
   2  -4   3   25.24    0.91
   2  -4   3   24.43    0.92
   2  -4   3   24.81    0.97
  -2   4  -2   34.53    1.08
  -2   4  -2   34.67    1.05
  -2   4  -2   33.10    0.93
   2  -4   2   33.23    1.00
   2  -4   2   35.26    1.10
   2  -4   2   33.79    1.09
  -2   4  -1  190.49    3.97
  -2   4  -1  186.17    4.03
   2  -4   1  186.96    4.00
   2  -4   1  191.32    3.89
   2  -4   1  189.09    4.12
   2  -4   1  186.81    3.82
  -2   4   0  324.07    6.39
  -2   4   0  312.85    6.47
  -2   4   0  322.44    6.40
   2  -4   0  316.25    6.54
   2  -4   0  316.10    6.41
  -2   4   1  188.11    4.17
  -2   4   1  196.05    4.07
  -2   4   1  194.43    4.03
   2  -4  -1  191.73    4.23
   2  -4  -1  194.70    4.08
  -2   4   2   34.76    0.96
  -2   4   2   34.37    1.05
  -2   4   2   34.26    1.16
   2  -4  -2   33.87    1.07
   2  -4  -2   34.81    1.20
   2  -4  -2   35.25    0.88
  -2   4   3   24.64    0.80
  -2   4   3   23.65    0.90
  -2   4   3   24.11    0.99
  -2   4   3   24.04    0.89
   2  -4  -3   23.44    0.89
   2  -4  -3   24.33    1.01
   2  -4  -3   25.81    0.77
  -2   4   4   19.69    0.74
  -2   4   4   20.20    0.90
  -2   4   4   20.27    0.95
  -2   4   4   19.99    0.85
   2  -4  -4   20.46    0.76
   2  -4  -4   20.48    0.97
   2  -4  -4   19.74    0.85
   2  -4  -4   21.96    0.78
  -2   4   5    0.27    0.15
  -2   4   5    0.27    0.12
  -2   4   5    0.25    0.24
  -2   4   5    0.17    0.16
   2  -4  -5    0.41    0.15
   2  -4  -5    0.48    0.18
   2  -4  -5    0.15    0.18
   2  -4  -5    0.29    0.15
  -2   4   6   11.01    0.60
  -2   4   6   10.40    0.69
   2  -4  -6    9.75    0.76
  -2   4   7   17.56    0.84
  -2   4   7   19.91    1.05
   2  -4  -7   17.85    1.07
  -2   4   8    4.19    0.59
  -2   4   8    4.24    0.42
   2  -4  -8    3.32    0.60
  -3   4  -8   -0.16    0.21
   3  -4   8    0.20    0.16
   3  -4   8    0.37    0.27
  -3   4  -7    7.21    0.60
   3  -4   7    6.56    0.65
   3  -4   7    6.26    0.52
  -3   4  -6    1.13    0.28
  -3   4  -6    1.70    0.33
   3  -4   6    1.11    0.26
   3  -4   6    0.84    0.30
  -3   4  -5    1.31    0.26
  -3   4  -5    1.47    0.29
  -3   4  -5    1.35    0.22
   3  -4   5    1.42    0.27
   3  -4   5    1.12    0.29
   3  -4   5    0.90    0.27
   3  -4   5    1.19    0.31
  -3   4  -4   57.00    1.62
  -3   4  -4   57.19    1.63
  -3   4  -4   55.75    1.52
   3  -4   4   57.12    1.75
   3  -4   4   57.20    1.74
   3  -4   4   59.62    1.80
  -3   4  -3   97.59    2.34
  -3   4  -3   98.23    2.33
  -3   4  -3   94.12    2.24
   3  -4   3   94.19    2.42
   3  -4   3  100.07    2.51
   3  -4   3   96.13    2.59
   3  -4   3   97.14    2.42
  -3   4  -2   18.57    0.69
  -3   4  -2   19.15    0.73
  -3   4  -2   19.23    0.67
   3  -4   2   18.91    0.82
   3  -4   2   18.59    0.80
   3  -4   2   19.03    0.74
   3  -4   2   18.63    0.74
  -3   4  -1    0.87    0.19
  -3   4  -1    0.92    0.17
   3  -4   1    1.14    0.19
   3  -4   1    1.17    0.21
   3  -4   1    1.08    0.21
  -3   4   0    0.02    0.06
  -3   4   0    0.03    0.07
  -3   4   0   -0.11    0.07
   3  -4   0   -0.07    0.06
   3  -4   0   -0.04    0.08
   3  -4   0    0.06    0.07
  -3   4   1    0.86    0.20
  -3   4   1    0.78    0.19
  -3   4   1    0.86    0.17
   3  -4  -1    0.46    0.16
   3  -4  -1    0.95    0.16
   3  -4  -1    0.72    0.15
  -3   4   2   20.67    0.87
  -3   4   2   19.02    0.80
  -3   4   2   20.32    0.70
  -3   4   2   19.01    0.81
   3  -4  -2   18.85    0.75
   3  -4  -2   19.32    0.70
   3  -4  -2   18.82    0.85
  -3   4   3   96.83    2.38
  -3   4   3   97.22    2.50
  -3   4   3   96.08    2.52
  -3   4   3   98.08    2.27
   3  -4  -3   95.63    2.39
   3  -4  -3   98.12    2.58
   3  -4  -3   95.61    2.30
  -3   4   4   55.58    1.66
  -3   4   4   55.13    1.53
  -3   4   4   57.03    1.81
  -3   4   4   56.01    1.79
   3  -4  -4   56.44    1.69
   3  -4  -4   59.77    1.88
   3  -4  -4   60.12    1.64
  -3   4   5    1.60    0.36
  -3   4   5    1.67    0.36
  -3   4   5    1.10    0.26
  -3   4   5    1.60    0.25
   3  -4  -5    1.36    0.27
   3  -4  -5    1.87    0.32
  -3   4   6    1.85    0.34
  -3   4   6    1.40    0.28
   3  -4  -6    1.41    0.30
  -3   4   7    6.21    0.63
  -3   4   7    7.38    0.52
   3  -4  -7    7.23    0.59
   3  -4  -7    6.91    0.71
  -3   4   8    0.22    0.24
  -3   4   8    0.17    0.14
   3  -4  -8    0.40    0.32
  -4   4  -7   14.52    0.82
   4  -4   7   16.36    1.03
   4  -4   7   13.33    0.78
  -4   4  -6    7.02    0.52
  -4   4  -6    6.35    0.52
   4  -4   6    6.44    1.03
   4  -4   6    5.56    0.46
  -4   4  -5    0.19    0.15
  -4   4  -5    0.65    0.20
   4  -4   5    0.33    0.20
   4  -4   5    0.34    0.25
   4  -4   5    0.54    0.22
  -4   4  -4    9.16    0.52
  -4   4  -4   10.37    0.54
  -4   4  -4    8.63    0.49
   4  -4   4    9.24    0.63
   4  -4   4    9.41    0.63
  -4   4  -3   17.66    0.68
  -4   4  -3   17.09    0.68
  -4   4  -3   16.02    0.67
   4  -4   3   16.40    0.79
   4  -4   3   16.12    0.79
   4  -4   3   15.91    0.74
   4  -4   3   17.25    0.91
  -4   4  -2   17.28    0.68
  -4   4  -2   17.81    0.68
  -4   4  -2   17.69    0.66
   4  -4   2   17.54    0.79
   4  -4   2   18.20    0.74
   4  -4   2   18.03    0.86
  -4   4  -1  107.77    2.47
  -4   4  -1  113.69    2.44
   4  -4   1  109.35    2.69
   4  -4   1  103.31    2.49
  -4   4   0  256.42    5.15
  -4   4   0  250.07    5.22
  -4   4   0  255.36    5.54
   4  -4   0  246.95    5.22
   4  -4   0  258.99    5.37
  -4   4   1  111.67    2.78
  -4   4   1  110.50    2.48
  -4   4   1  106.86    2.56
   4  -4  -1  112.54    2.61
   4  -4  -1  109.16    2.70
   4  -4  -1  105.02    2.52
  -4   4   2   17.24    0.84
  -4   4   2   19.35    0.71
  -4   4   2   17.92    0.78
   4  -4  -2   18.57    0.75
   4  -4  -2   16.80    0.82
   4  -4  -2   17.63    0.74
  -4   4   3   16.94    0.72
  -4   4   3   16.11    0.78
  -4   4   3   15.97    0.85
  -4   4   3   16.34    0.68
   4  -4  -3   16.26    0.75
   4  -4  -3   17.34    0.87
   4  -4  -3   16.07    0.75
  -4   4   4    9.08    0.64
  -4   4   4    9.89    0.58
  -4   4   4    9.42    0.53
   4  -4  -4    9.92    0.69
   4  -4  -4    9.84    0.60
   4  -4  -4   10.51    0.62
  -4   4   5    0.54    0.18
  -4   4   5    0.41    0.25
  -4   4   5    0.64    0.22
  -4   4   5    0.19    0.19
   4  -4  -5    0.55    0.19
   4  -4  -5    0.38    0.22
  -4   4   6    5.63    0.46
  -4   4   6    5.79    0.55
   4  -4  -6    5.13    0.50
   4  -4  -6    6.71    0.66
  -4   4   7   14.41    0.79
  -4   4   7   15.25    0.92
   4  -4  -7   14.13    1.03
   4  -4  -7   15.25    0.89
  -5   4  -7    0.92    0.30
  -5   4  -7    1.04    0.26
   5  -4   7    0.93    0.36
  -5   4  -6    1.19    0.25
  -5   4  -6    0.93    0.25
   5  -4   6    0.44    0.30
  -5   4  -5    4.08    0.38
  -5   4  -5    4.19    0.36
   5  -4   5    3.96    0.53
  -5   4  -4   26.54    0.89
  -5   4  -4   26.82    0.89
   5  -4   4   25.74    1.06
   5  -4   4   27.66    1.33
   5  -4   4   25.74    1.11
   5  -4   4   25.18    1.14
  -5   4  -3   39.25    1.09
  -5   4  -3   35.95    1.18
  -5   4  -3   39.45    1.10
   5  -4   3   38.19    1.53
   5  -4   3   39.21    1.28
   5  -4   3   38.81    1.33
  -5   4  -2   12.59    0.56
  -5   4  -2   12.44    0.50
   5  -4   2   12.44    0.66
   5  -4   2   12.20    0.60
   5  -4   2   11.85    0.75
  -5   4  -1    1.30    0.18
  -5   4  -1    1.51    0.21
   5  -4   1    1.26    0.27
   5  -4   1    1.47    0.26
   5  -4   1    1.16    0.20
  -5   4   0    0.09    0.09
  -5   4   0    0.09    0.10
  -5   4   0    0.05    0.06
   5  -4   0   -0.06    0.08
   5  -4   0   -0.03    0.08
   5  -4   0    0.17    0.12
  -5   4   1    1.20    0.19
  -5   4   1    0.83    0.23
  -5   4   1    1.26    0.22
   5  -4  -1    1.04    0.23
   5  -4  -1    1.39    0.23
   5  -4  -1    1.48    0.27
  -5   4   2    9.71    0.68
  -5   4   2   13.22    0.63
  -5   4   2   13.63    0.61
  -5   4   2   12.17    0.55
   5  -4  -2   12.10    0.67
   5  -4  -2   12.90    0.72
   5  -4  -2   11.37    0.60
  -5   4   3   37.53    1.20
  -5   4   3   35.94    1.28
  -5   4   3   36.48    1.63
  -5   4   3   39.66    1.21
   5  -4  -3   39.25    1.44
   5  -4  -3   37.24    1.33
  -5   4   4   27.02    1.01
  -5   4   4   25.73    1.11
  -5   4   4   25.89    0.97
  -5   4   4   24.57    1.22
   5  -4  -4   24.47    1.18
   5  -4  -4   25.13    1.05
   5  -4  -4   25.61    1.08
  -5   4   5    4.18    0.54
  -5   4   5    5.12    0.46
   5  -4  -5    4.04    0.59
   5  -4  -5    4.78    0.48
  -5   4   6    1.49    0.33
  -5   4   6    1.59    0.30
   5  -4  -6    0.90    0.36
   5  -4  -6    0.89    0.28
  -5   4   7    1.40    0.34
  -5   4   7    1.36    0.28
   5  -4  -7    0.71    0.36
   5  -4  -7    1.20    0.38
  -6   4  -7    4.08    0.46
  -6   4  -7    4.66    0.42
   6  -4   7    4.26    0.63
  -6   4  -6    8.12    0.48
  -6   4  -6    7.55    0.46
   6  -4   6    7.10    0.66
   6  -4   6    8.59    0.85
  -6   4  -5    0.33    0.13
  -6   4  -5    0.28    0.12
   6  -4   5    0.27    0.18
   6  -4   5    0.32    0.22
  -6   4  -4   10.32    0.44
  -6   4  -4    9.45    0.42
   6  -4   4    9.09    0.62
   6  -4   4   10.21    0.68
   6  -4   4    9.88    0.82
  -6   4  -3    7.10    0.32
  -6   4  -3    7.06    0.32
   6  -4   3    7.24    0.53
   6  -4   3    6.62    0.63
   6  -4   3    6.53    0.47
  -6   4  -2   14.79    0.46
  -6   4  -2   14.75    0.69
  -6   4  -2   14.65    0.46
   6  -4   2   13.87    0.66
   6  -4   2   14.57    0.74
   6  -4   2   14.92    0.90
  -6   4  -1   56.31    1.25
  -6   4  -1   55.20    1.26
   6  -4   1   57.88    1.88
   6  -4   1   55.25    1.66
   6  -4   1   51.80    1.51
  -6   4   0   87.17    1.90
  -6   4   0   88.15    1.93
  -6   4   0   85.55    2.62
   6  -4   0   84.95    2.15
   6  -4   0   90.79    2.35
   6  -4   0   88.68    2.49
  -6   4   1   55.72    1.40
  -6   4   1   54.29    1.92
  -6   4   1   55.62    1.36
   6  -4  -1   56.63    1.80
   6  -4  -1   54.43    1.55
   6  -4  -1   53.80    1.69
  -6   4   2   12.81    0.85
  -6   4   2   14.88    0.64
  -6   4   2   14.96    0.60
  -6   4   2   14.73    0.69
   6  -4  -2   15.18    0.81
   6  -4  -2   13.96    0.69
   6  -4  -2   15.19    0.83
  -6   4   3    7.38    0.49
  -6   4   3    6.01    0.49
  -6   4   3    7.54    0.46
  -6   4   3    6.65    0.72
   6  -4  -3    7.80    0.59
   6  -4  -3    7.41    0.59
   6  -4  -3    6.69    0.51
  -6   4   4   10.12    0.61
  -6   4   4    9.91    0.67
  -6   4   4   10.12    0.58
   6  -4  -4   10.41    0.76
  -6   4   5    0.14    0.25
  -6   4   5    0.01    0.16
  -6   4   5    0.04    0.10
   6  -4  -5    0.19    0.23
   6  -4  -5   -0.14    0.14
  -6   4   6    8.54    0.66
  -6   4   6    7.77    0.57
   6  -4  -6    7.50    0.76
   6  -4  -6    8.39    0.69
  -6   4   7    4.09    0.57
  -6   4   7    4.63    0.47
   6  -4  -7    3.79    0.55
   6  -4  -7    4.88    0.74
   7  -4   6   -0.48    0.23
   7  -4   6    0.27    0.28
   7  -4   5    2.21    0.40
   7  -4   5    3.08    0.61
   7  -4   4   11.42    0.72
   7  -4   4   11.44    1.11
   7  -4   4   12.39    0.77
   7  -4   3   23.12    1.27
   7  -4   3   21.41    0.99
   7  -4   2    5.97    0.60
   7  -4   2    5.48    0.42
   7  -4   2    5.26    0.46
   7  -4   1    0.74    0.22
   7  -4   1    0.73    0.26
   7  -4   1    0.90    0.20
   7  -4   0    0.07    0.15
   7  -4   0   -0.08    0.13
   7  -4   0    0.10    0.14
  -7   4   1    0.80    0.10
  -7   4   1    0.75    0.09
   7  -4  -1    1.09    0.31
   7  -4  -1    0.85    0.24
   7  -4  -1    0.80    0.21
  -7   4   2    5.01    0.32
  -7   4   2    6.05    0.32
  -7   4   2    5.45    0.44
   7  -4  -2    6.12    0.46
   7  -4  -2    5.23    0.51
   7  -4  -2    5.43    0.53
  -7   4   3   22.39    0.78
  -7   4   3   20.78    0.81
   7  -4  -3   22.32    1.11
   7  -4  -3   21.56    1.08
   7  -4  -3   19.37    0.91
  -7   4   4   12.86    0.72
  -7   4   4   13.12    0.65
  -7   4   4   12.49    0.70
   7  -4  -4   12.99    0.88
   7  -4  -4   13.06    0.85
  -7   4   5    3.20    0.42
  -7   4   5    2.67    0.39
  -7   4   5    2.53    0.46
   7  -4  -5    2.52    0.43
   7  -4  -5    3.17    0.52
  -7   4   6    0.13    0.18
  -7   4   6    0.50    0.25
   7  -4  -6    0.13    0.28
   7  -4  -6   -0.10    0.16
   8  -4   5    0.29    0.26
   8  -4   5   -0.01    0.20
   8  -4   4    1.16    0.33
   8  -4   4    1.99    0.44
   8  -4   3    4.04    0.66
   8  -4   3    4.47    0.48
   8  -4   3    3.84    0.45
   8  -4   2   11.05    0.70
   8  -4   2   13.45    0.95
   8  -4   2   11.30    0.63
   8  -4   1   23.19    1.26
   8  -4   1   21.63    0.98
   8  -4   1   22.08    0.89
   8  -4   0   23.36    0.93
   8  -4   0   24.02    1.05
   8  -4   0   27.14    1.32
   8  -4  -1   24.76    1.10
   8  -4  -1   22.43    1.20
  -8   4   2   11.60    0.67
   8  -4  -2   10.22    0.73
   8  -4  -2   12.36    0.84
   8  -4  -2   10.92    0.66
  -8   4   3    4.00    0.41
  -8   4   3    4.15    0.25
  -8   4   3    4.00    0.26
   8  -4  -3    4.22    0.59
   8  -4  -3    3.92    0.55
  -8   4   4    1.39    0.29
  -8   4   4    1.43    0.26
  -8   4   4    1.66    0.25
   8  -4  -4    2.10    0.46
   8  -4  -4    2.40    0.45
  -8   4   5    0.32    0.19
  -8   4   5   -0.29    0.25
  -8   4   5    0.15    0.14
   8  -4  -5    0.39    0.26
   8  -4  -5   -0.23    0.16
   9  -4   4    2.44    0.57
   9  -4   4    3.69    0.52
   9  -4   3    7.82    0.62
   9  -4   3    6.03    0.57
   9  -4   3    7.20    0.77
   9  -4   2    1.63    0.42
   9  -4   2    2.83    0.39
   9  -4   2    2.25    0.38
   9  -4   1    0.50    0.22
   9  -4   1   -0.07    0.18
   9  -4   1   -0.23    0.19
   9  -4   0    0.20    0.19
   9  -4   0    0.23    0.18
   9  -4   0    0.04    0.19
   9  -4  -1    0.28    0.22
   9  -4  -1    0.13    0.20
   9  -4  -1    0.24    0.20
  -9   4   2    2.10    0.36
   9  -4  -2    2.54    0.49
   9  -4  -2    2.52    0.45
  -9   4   3    7.38    0.57
   9  -4  -3    6.90    0.71
   9  -4  -3    8.51    1.22
  -9   4   4    3.15    0.44
   9  -4  -4    3.23    0.52
   9  -4  -4    3.35    0.56
  10  -4   2    3.42    0.45
  10  -4   2    3.66    0.51
  10  -4   2    2.83    0.57
  10  -4   1    7.02    0.58
  10  -4   1    9.11    0.68
  10  -4   1    8.55    0.83
  10  -4   0   10.37    0.65
  10  -4   0   11.25    0.76
  10  -4   0   10.17    0.93
  10  -4  -1    7.80    0.68
  10  -4  -1    8.18    0.81
  10  -4  -2    3.40    0.59
  10  -4  -2    3.36    0.52
  10   5   0   -0.23    0.21
 -10  -5   0    0.05    0.12
 -10  -5   0    0.12    0.10
   9   5  -3    0.31    0.22
   9   5  -3    0.21    0.18
  -9  -5   3    0.00    0.10
   9   5  -2    0.68    0.38
   9   5  -2    0.00    0.17
   9   5  -2    0.04    0.18
  -9  -5   2    0.09    0.09
   9   5  -1    0.30    0.16
   9   5  -1    0.22    0.19
   9   5  -1    0.64    0.23
  -9  -5   1    0.32    0.11
   9   5   0    0.70    0.29
   9   5   0    1.01    0.22
   9   5   0    0.62    0.29
  -9  -5   0    0.81    0.15
   9   5   1    0.39    0.14
   9   5   1    0.39    0.20
   9   5   1    0.24    0.18
  -9  -5  -1    0.35    0.12
   9   5   2    0.43    0.22
   9   5   2   -0.19    0.17
  -9  -5  -2    0.21    0.12
   9   5   3    0.32    0.14
   9   5   3   -0.36    0.19
   9   5   3   -0.50    0.23
  -9  -5  -3    0.10    0.16
   8   5  -4    5.08    0.73
   8   5  -4    6.42    0.61
  -8  -5   4    7.09    0.66
  -8  -5   4    5.77    0.35
   8   5  -3   14.38    0.82
   8   5  -3   15.62    0.83
   8   5  -3   14.20    0.98
  -8  -5   3   14.87    0.55
   8   5  -2    1.92    0.41
   8   5  -2    2.95    0.35
   8   5  -2    2.88    0.40
  -8  -5   2    2.47    0.20
   8   5  -1    1.40    0.27
   8   5  -1    0.92    0.23
   8   5  -1    1.89    0.39
  -8  -5   1    1.15    0.17
  -8  -5   1    1.43    0.15
   8   5   0    0.10    0.12
   8   5   0   -0.24    0.14
   8   5   0   -0.23    0.12
  -8  -5   0    0.01    0.06
  -8  -5   0   -0.07    0.06
   8   5   1    1.05    0.20
   8   5   1    0.75    0.22
   8   5   1    1.09    0.31
  -8  -5  -1    1.27    0.17
   8   5   2    3.59    0.41
   8   5   2    2.31    0.33
   8   5   2    3.04    0.54
  -8  -5  -2    2.71    0.23
   8   5   3   13.40    0.97
   8   5   3   13.60    0.73
   8   5   3   13.41    0.61
  -8  -5  -3   15.14    0.59
   8   5   4    6.18    0.45
   8   5   4    5.43    0.58
   8   5   4    6.90    0.71
  -8  -5  -4    5.79    0.41
   7   5  -5    3.22    0.57
   7   5  -5    3.55    0.53
  -7  -5   5    3.61    0.31
  -7  -5   5    3.74    0.30
  -7  -5   5    3.00    0.48
  -7  -5   5    3.68    0.33
   7   5  -4    2.18    0.38
   7   5  -4    2.92    0.50
  -7  -5   4    2.18    0.37
  -7  -5   4    1.95    0.20
   7   5  -3    1.07    0.28
   7   5  -3    0.99    0.27
   7   5  -3    0.50    0.26
  -7  -5   3    0.73    0.13
   7   5  -2    0.45    0.20
   7   5  -2    0.35    0.16
   7   5  -2    0.74    0.23
  -7  -5   2    0.23    0.08
   7   5  -1    0.76    0.23
   7   5  -1    1.27    0.24
   7   5  -1    1.27    0.30
  -7  -5   1    1.01    0.13
  -7  -5   1    1.19    0.12
   7   5   0    0.60    0.17
   7   5   0    0.88    0.21
   7   5   0    0.66    0.24
  -7  -5   0    0.59    0.09
  -7  -5   0    0.50    0.10
   7   5   1    1.08    0.30
   7   5   1    1.20    0.20
   7   5   1    1.25    0.24
  -7  -5  -1    1.03    0.13
   7   5   2    0.39    0.19
   7   5   2    0.38    0.21
   7   5   2    0.22    0.13
  -7  -5  -2    0.43    0.10
   7   5   3    0.94    0.25
   7   5   3    1.13    0.21
  -7  -5  -3    0.58    0.14
   7   5   4    1.67    0.35
   7   5   4    2.46    0.33
  -7  -5  -4    2.31    0.28
   7   5   5    3.60    0.38
   7   5   5    1.85    0.49
   6   5  -6    0.21    0.18
   6   5  -6   -0.24    0.22
  -6  -5   6   -0.32    0.31
  -6  -5   6   -0.08    0.10
  -6  -5   6    0.07    0.23
   6   5  -5    3.83    0.53
   6   5  -5    3.56    0.59
  -6  -5   5    3.97    0.41
  -6  -5   5    3.52    0.49
  -6  -5   5    3.43    0.43
  -6  -5   5    3.79    0.29
   6   5  -4   19.11    0.96
   6   5  -4   17.36    1.02
  -6  -5   4   18.50    0.63
  -6  -5   4   18.66    0.82
  -6  -5   4   16.26    0.87
  -6  -5   4   18.88    0.72
   6   5  -3   19.88    1.04
   6   5  -3   20.86    0.93
   6   5  -3   20.59    1.05
  -6  -5   3   18.80    0.84
  -6  -5   3   20.15    0.60
  -6  -5   3   20.24    0.54
  -6  -5   3   20.67    0.54
   6   5  -2    4.34    0.42
   6   5  -2    4.74    0.40
   6   5  -2    3.89    0.43
  -6  -5   2    4.36    0.21
   6   5  -1   -0.09    0.11
   6   5  -1   -0.05    0.10
   6   5  -1    0.14    0.13
  -6  -5   1   -0.06    0.04
  -6  -5   1    0.03    0.04
   6   5   0    0.20    0.12
   6   5   0    0.00    0.09
   6   5   0    0.09    0.10
  -6  -5   0    0.00    0.04
  -6  -5   0    0.08    0.04
   6   5   1   -0.31    0.12
   6   5   1    0.11    0.12
   6   5   1    0.12    0.10
  -6  -5  -1    0.05    0.04
   6   5   2    4.88    0.40
   6   5   2    4.22    0.36
   6   5   2    4.20    0.45
   6   5   3   20.33    0.89
   6   5   3   20.69    0.79
  -6  -5  -3   21.14    0.67
   6   5   4   17.78    0.91
   6   5   4   18.18    0.70
   6   5   4   18.78    0.80
  -6  -5  -4   18.87    0.68
   6   5   5    3.62    0.33
   6   5   5    3.99    0.40
   6   5   5    3.30    0.53
  -6  -5  -5    2.99    0.32
   6   5   6    0.02    0.14
   5   5  -7   11.06    0.90
   5   5  -7    9.82    0.88
  -5  -5   7   10.59    0.83
  -5  -5   7    9.62    0.65
   5   5  -6   24.91    0.92
   5   5  -6   28.28    1.34
   5   5  -6   26.73    1.40
  -5  -5   6   27.35    1.21
  -5  -5   6   23.88    1.39
  -5  -5   6   26.56    0.92
   5   5  -5    7.56    0.41
   5   5  -5    9.17    0.73
   5   5  -5    7.91    0.65
  -5  -5   5    7.10    0.57
  -5  -5   5    6.59    0.59
  -5  -5   5    7.23    0.40
  -5  -5   5    7.12    0.59
   5   5  -4    0.22    0.18
   5   5  -4   -0.14    0.17
   5   5  -4    0.37    0.20
  -5  -5   4   -0.04    0.13
  -5  -5   4    0.31    0.10
  -5  -5   4   -0.09    0.16
  -5  -5   4    0.58    0.19
   5   5  -3    0.41    0.21
   5   5  -3    0.87    0.24
   5   5  -3    1.11    0.28
  -5  -5   3    1.35    0.24
  -5  -5   3    0.77    0.12
  -5  -5   3    0.99    0.20
  -5  -5   3    0.83    0.19
   5   5  -2    8.10    0.53
   5   5  -2    7.48    0.48
   5   5  -2    7.09    0.52
  -5  -5   2    7.01    0.25
  -5  -5   2    7.39    0.35
  -5  -5   2    7.41    0.35
   5   5  -1    2.20    0.29
   5   5  -1    2.14    0.46
   5   5  -1    2.29    0.32
   5   5   0   29.58    1.08
   5   5   0   29.54    1.01
   5   5   0   29.57    0.95
   5   5   1    2.38    0.31
   5   5   1    1.82    0.21
   5   5   1    2.43    0.34
  -5  -5  -1    2.16    0.12
   5   5   2    7.40    0.49
  -5  -5  -2    7.09    0.29
   5   5   3    0.92    0.20
   5   5   3    0.67    0.13
   5   5   3    0.99    0.25
  -5  -5  -3    0.73    0.13
   5   5   4    0.23    0.14
   5   5   4    0.46    0.24
   5   5   4    0.31    0.12
  -5  -5  -4    0.60    0.13
   5   5   5    7.88    0.54
   5   5   5    8.02    0.46
   5   5   5    7.60    0.68
  -5  -5  -5    8.28    0.46
   5   5   6   27.74    1.01
   5   5   6   29.37    1.60
  -5  -5  -6   26.26    0.70
  -5  -5  -6   25.79    0.70
   5   5   7   10.33    0.74
   5   5   7    9.51    0.60
  -5  -5  -7    8.79    0.44
   4   5  -7    1.05    0.35
   4   5  -7    1.20    0.38
  -4  -5   7    1.01    0.22
  -4  -5   7    1.19    0.38
   4   5  -6    1.12    0.34
   4   5  -6    1.62    0.24
   4   5  -6    1.07    0.30
  -4  -5   6    0.85    0.19
  -4  -5   6    0.77    0.30
  -4  -5   6    0.51    0.27
   4   5  -5    4.30    0.30
   4   5  -5    4.87    0.51
   4   5  -5    4.21    0.48
  -4  -5   5    4.34    0.47
  -4  -5   5    4.06    0.52
  -4  -5   5    4.34    0.31
  -4  -5   5    4.18    0.46
   4   5  -4   26.22    1.16
   4   5  -4   25.89    1.10
   4   5  -4   25.91    0.76
   4   5  -4   23.78    1.07
  -4  -5   4   25.19    0.75
  -4  -5   4   25.91    1.05
  -4  -5   4   25.17    0.99
  -4  -5   4   24.82    1.02
   4   5  -3   37.42    0.92
   4   5  -3   38.39    1.36
   4   5  -3   38.45    1.32
   4   5  -3   37.71    1.31
  -4  -5   3   36.67    1.20
  -4  -5   3   37.48    1.13
  -4  -5   3   38.48    0.92
   4   5  -2   11.70    0.64
   4   5  -2   11.66    0.62
   4   5  -2   13.30    0.95
  -4  -5   2   12.19    0.33
  -4  -5   2   11.87    0.55
  -4  -5   2   12.34    0.57
   4   5  -1    1.23    0.24
   4   5  -1    1.09    0.23
   4   5  -1    1.66    0.25
  -4  -5   1    1.23    0.18
  -4  -5   1    1.49    0.20
   4   5   0   -0.09    0.10
   4   5   0   -0.14    0.05
   4   5   0   -0.05    0.07
  -4  -5   0    0.06    0.06
  -4  -5   0   -0.08    0.05
   4   5   1    1.49    0.23
   4   5   1    1.45    0.24
  -4  -5  -1    1.18    0.08
  -4  -5  -1    0.90    0.12
  -4  -5  -1    1.20    0.11
   4   5   2   11.88    0.63
   4   5   2   11.93    0.39
   4   5   2   11.91    0.66
  -4  -5  -2   12.23    0.40
  -4  -5  -2   11.45    0.38
  -4  -5  -2   11.74    0.38
   4   5   3   39.67    1.34
   4   5   3   38.13    1.00
   4   5   3   38.82    1.20
  -4  -5  -3   39.13    1.00
  -4  -5  -3   38.61    0.97
  -4  -5  -3   37.76    0.99
   4   5   4   25.70    0.98
   4   5   4   24.53    1.08
   4   5   4   25.12    0.82
  -4  -5  -4   26.62    0.83
  -4  -5  -4   26.59    0.82
  -4  -5  -4   26.14    0.78
   4   5   5    4.39    0.55
   4   5   5    4.52    0.41
   4   5   5    4.13    0.32
  -4  -5  -5    4.53    0.32
  -4  -5  -5    4.35    0.34
   4   5   6    1.23    0.28
   4   5   6    1.25    0.24
  -4  -5  -6    0.95    0.22
  -4  -5  -6    1.32    0.26
   4   5   7    1.01    0.24
   4   5   7    1.20    0.34
  -4  -5  -7    1.01    0.28
  -4  -5  -7    1.07    0.26
   3   5  -7   29.34    1.42
   3   5  -7   27.74    1.47
  -3  -5   7   29.37    1.41
  -3  -5   7   30.86    1.08
   3   5  -6   11.34    0.90
   3   5  -6   12.35    0.83
   3   5  -6   13.74    0.61
  -3  -5   6   13.04    0.85
  -3  -5   6   13.56    0.61
  -3  -5   6   12.50    0.81
   3   5  -5    1.59    0.22
   3   5  -5    2.29    0.41
   3   5  -5    2.12    0.42
  -3  -5   5    1.92    0.38
  -3  -5   5    2.10    0.35
  -3  -5   5    2.42    0.23
  -3  -5   5    2.00    0.36
   3   5  -4    5.45    0.30
   3   5  -4    5.74    0.50
   3   5  -4    6.82    0.53
   3   5  -4    5.51    0.50
  -3  -5   4    5.95    0.45
  -3  -5   4    5.93    0.50
  -3  -5   4    6.58    0.52
  -3  -5   4    6.10    0.32
   3   5  -3    9.20    0.57
   3   5  -3    8.96    0.58
   3   5  -3    9.23    0.34
   3   5  -3    7.97    0.54
  -3  -5   3    8.69    0.54
  -3  -5   3    9.45    0.45
  -3  -5   3    9.53    0.57
  -3  -5   3    8.75    0.34
   3   5  -2    0.79    0.08
   3   5  -2    0.91    0.23
   3   5  -2    0.82    0.20
   3   5  -2    0.70    0.18
  -3  -5   2    0.81    0.08
  -3  -5   2    0.90    0.19
  -3  -5   2    0.60    0.19
   3   5  -1    9.11    0.51
   3   5  -1    8.06    0.50
   3   5  -1    8.97    0.43
  -3  -5   1    8.08    0.43
  -3  -5   1    8.63    0.46
   3   5   0   28.25    0.92
   3   5   0   26.11    0.96
  -3  -5   0   28.49    0.89
  -3  -5   0   26.27    0.82
   3   5   1    8.43    0.45
   3   5   1    8.44    0.50
  -3  -5  -1    8.44    0.39
  -3  -5  -1    8.46    0.43
   3   5   2    0.72    0.10
   3   5   2    0.72    0.20
   3   5   2    0.94    0.18
  -3  -5  -2    0.77    0.17
  -3  -5  -2    0.86    0.11
  -3  -5  -2    0.90    0.15
   3   5   3    8.41    0.37
   3   5   3    8.77    0.57
   3   5   3    8.86    0.50
  -3  -5  -3    8.42    0.43
  -3  -5  -3    8.77    0.48
  -3  -5  -3    8.95    0.37
   3   5   4    5.53    0.33
   3   5   4    6.13    0.44
   3   5   4    5.57    0.52
  -3  -5  -4    5.49    0.34
  -3  -5  -4    5.73    0.38
  -3  -5  -4    6.04    0.43
   3   5   5    2.51    0.45
   3   5   5    2.14    0.23
   3   5   5    1.86    0.32
   3   5   5    2.00    0.33
  -3  -5  -5    2.01    0.29
  -3  -5  -5    2.21    0.33
  -3  -5  -5    2.03    0.27
   3   5   6   11.43    0.76
   3   5   6   12.92    0.78
   3   5   6   14.23    0.65
  -3  -5  -6   13.71    0.70
  -3  -5  -6   13.70    0.75
   3   5   7   28.04    1.28
   3   5   7   30.47    1.12
  -3  -5  -7   29.29    1.16
  -3  -5  -7   31.54    1.26
   2   5  -8    0.18    0.26
   2   5  -8    0.08    0.22
  -2  -5   8    0.09    0.15
  -2  -5   8   -0.29    0.26
   2   5  -7   11.41    0.84
   2   5  -7   10.66    0.86
  -2  -5   7   11.16    0.62
  -2  -5   7   11.08    0.86
   2   5  -6    4.51    0.52
   2   5  -6    3.34    0.50
   2   5  -6    4.28    0.34
  -2  -5   6    5.87    0.59
  -2  -5   6    4.55    0.35
  -2  -5   6    3.84    0.50
   2   5  -5    0.20    0.16
   2   5  -5    0.11    0.16
   2   5  -5    0.03    0.07
  -2  -5   5   -0.01    0.19
  -2  -5   5    0.14    0.17
  -2  -5   5    0.30    0.15
  -2  -5   5    0.13    0.09
   2   5  -4   26.57    1.10
   2   5  -4   26.13    0.78
   2   5  -4   27.28    1.10
   2   5  -4   26.15    1.10
  -2  -5   4   24.98    0.94
  -2  -5   4   25.91    0.78
  -2  -5   4   25.69    1.07
  -2  -5   4   26.27    1.11
   2   5  -3   93.14    2.38
   2   5  -3   90.20    1.93
   2   5  -3   88.92    2.37
  -2  -5   3   90.13    1.94
  -2  -5   3   90.22    2.39
  -2  -5   3   91.87    2.08
  -2  -5   3   90.23    2.34
   2   5  -2   25.39    0.87
   2   5  -2   26.44    0.96
   2   5  -2   26.38    0.99
   2   5  -2   26.38    0.63
  -2  -5   2   25.40    0.93
  -2  -5   2   26.86    1.17
  -2  -5   2   26.10    0.63
   2   5  -1    0.49    0.15
   2   5  -1    0.37    0.14
   2   5  -1    0.73    0.12
  -2  -5   1    0.79    0.19
  -2  -5   1    0.63    0.16
   2   5   0    0.11    0.08
   2   5   0   -0.10    0.08
  -2  -5   0    0.09    0.09
  -2  -5   0    0.03    0.08
   2   5   1    0.58    0.06
   2   5   1    0.65    0.18
   2   5   1    0.60    0.17
  -2  -5  -1    0.56    0.15
  -2  -5  -1    0.55    0.14
   2   5   2   26.41    1.01
   2   5   2   27.13    0.68
   2   5   2   25.24    0.90
  -2  -5  -2   25.98    0.86
  -2  -5  -2   26.23    0.68
  -2  -5  -2   27.92    0.95
   2   5   3   92.61    2.02
   2   5   3   89.32    2.43
   2   5   3   92.03    2.29
  -2  -5  -3   92.35    2.02
  -2  -5  -3   93.58    2.22
   2   5   4   26.54    0.94
   2   5   4   25.44    1.26
   2   5   4   25.54    0.81
   2   5   4   27.95    1.03
  -2  -5  -4   28.23    1.06
  -2  -5  -4   25.68    0.93
  -2  -5  -4   25.42    0.82
   2   5   5    0.05    0.08
   2   5   5    0.12    0.14
   2   5   5    0.04    0.10
   2   5   5   -0.20    0.21
  -2  -5  -5    0.08    0.14
  -2  -5  -5    0.07    0.09
  -2  -5  -5    0.10    0.15
   2   5   6    5.14    0.51
   2   5   6    4.35    0.47
   2   5   6    4.18    0.36
  -2  -5  -6    5.14    0.47
  -2  -5  -6    5.19    0.51
   2   5   7   11.86    0.65
   2   5   7   11.12    0.80
  -2  -5  -7   12.29    0.82
   2   5   8    0.11    0.24
   2   5   8   -0.09    0.13
  -2  -5  -8    0.02    0.27
   1   5  -8    7.40    0.74
   1   5  -8    7.62    0.77
  -1  -5   8    8.04    0.81
  -1  -5   8    8.28    0.58
   1   5  -7   35.13    1.54
   1   5  -7   35.40    1.61
  -1  -5   7   34.64    1.57
  -1  -5   7   33.81    1.19
   1   5  -6   25.97    1.50
   1   5  -6   30.36    1.01
   1   5  -6   32.13    1.42
  -1  -5   6   31.02    1.04
  -1  -5   6   30.81    1.38
  -1  -5   6   29.89    1.27
   1   5  -5    3.98    0.44
   1   5  -5    4.48    0.46
   1   5  -5    3.70    0.28
  -1  -5   5    3.62    0.30
  -1  -5   5    3.92    0.41
  -1  -5   5    4.04    0.45
  -1  -5   5    3.27    0.45
   1   5  -4    0.13    0.16
   1   5  -4    0.20    0.14
   1   5  -4    0.12    0.11
  -1  -5   4   -0.09    0.13
  -1  -5   4   -0.02    0.09
   1   5  -3    9.08    0.58
   1   5  -3    9.84    0.55
   1   5  -3    9.18    0.56
  -1  -5   3    8.42    0.54
  -1  -5   3    8.96    0.42
  -1  -5   3    9.07    0.59
  -1  -5   3    9.53    0.38
   1   5  -2   33.51    1.01
   1   5  -2   31.80    1.14
   1   5  -2   35.56    1.15
   1   5  -2   34.41    0.81
  -1  -5   2   33.00    1.11
  -1  -5   2   34.96    1.19
   1   5  -1    8.39    0.48
   1   5  -1    9.08    0.53
   1   5  -1    8.69    0.27
   1   5  -1    9.20    0.35
  -1  -5   1    9.38    0.49
  -1  -5   1    9.29    0.53
   1   5   0  143.26    2.79
   1   5   0  143.28    3.30
  -1  -5   0  144.56    3.17
  -1  -5   0  144.81    3.28
   1   5   1    9.72    0.57
   1   5   1    8.72    0.29
   1   5   1    8.69    0.52
  -1  -5  -1    9.06    0.46
  -1  -5  -1    8.65    0.51
   1   5   2   36.40    1.13
   1   5   2   34.28    1.20
   1   5   2   34.70    0.87
  -1  -5  -2   35.97    1.38
  -1  -5  -2   35.54    1.09
  -1  -5  -2   35.47    0.89
   1   5   3    9.80    0.53
   1   5   3    9.15    0.42
   1   5   3    8.20    0.57
   1   5   3    9.30    0.39
  -1  -5  -3    9.12    0.56
  -1  -5  -3    8.89    0.39
  -1  -5  -3    9.23    0.50
   1   5   4   -0.04    0.10
   1   5   4    0.12    0.08
   1   5   4   -0.03    0.05
  -1  -5  -4    0.12    0.08
  -1  -5  -4    0.13    0.13
  -1  -5  -4    0.27    0.15
   1   5   5    3.80    0.31
   1   5   5    3.40    0.50
   1   5   5    4.17    0.40
   1   5   5    3.88    0.40
  -1  -5  -5    4.11    0.53
  -1  -5  -5    3.78    0.38
  -1  -5  -5    3.90    0.42
   1   5   6   30.55    1.44
   1   5   6   32.09    1.08
   1   5   6   31.23    1.30
  -1  -5  -6   30.74    1.33
   1   5   7   34.81    1.21
   1   5   7   35.38    1.46
  -1  -5  -7   32.70    1.68
   1   5   8    7.06    0.55
   1   5   8    7.61    0.71
  -1  -5  -8    7.40    0.73
   0   5  -8    0.34    0.26
   0  -5   8    0.27    0.27
   0  -5   8    0.15    0.14
   0   5  -7    2.45    0.43
   0   5  -7    2.11    0.44
   0  -5   7    2.23    0.49
   0   5  -6    2.31    0.45
   0   5  -6    2.09    0.29
   0   5  -6    2.21    0.39
   0  -5   6    2.87    0.70
   0  -5   6    2.19    0.31
   0  -5   6    2.19    0.41
   0   5  -5   12.46    0.55
   0   5  -5   12.08    0.77
   0   5  -5   11.73    0.73
   0  -5   5   11.52    0.69
   0  -5   5   11.89    0.78
   0  -5   5   11.70    0.56
   0   5  -4   38.79    1.37
   0   5  -4   39.87    1.40
   0   5  -4   40.67    1.39
   0   5  -4   38.54    1.08
   0  -5   4   41.73    1.47
   0  -5   4   41.56    1.43
   0  -5   4   41.28    1.13
   0  -5   4   39.61    1.26
   0   5  -3   27.23    1.04
   0   5  -3   25.89    0.98
   0   5  -3   27.21    0.77
   0   5  -3   29.26    1.06
   0  -5   3   28.25    0.81
   0  -5   3   27.49    0.86
   0  -5   3   25.72    1.01
   0  -5   3   27.83    1.10
   0   5  -2   18.56    0.70
   0   5  -2   18.48    0.81
   0   5  -2   18.76    0.56
   0   5  -2   19.04    0.79
   0  -5   2   18.91    0.78
   0  -5   2   19.19    0.84
   0   5  -1   54.49    1.58
   0   5  -1   52.70    1.28
   0   5  -1   55.00    1.22
   0   5  -1   55.25    1.52
   0  -5   1   55.28    1.61
   0  -5   1   55.20    1.52
   0   5   0   -0.05    0.08
   0   5   0    0.11    0.08
   0  -5   0    0.13    0.08
   0  -5   0    0.15    0.10
   0   5   1   54.48    1.23
   0   5   1   55.06    1.61
   0   5   1   54.69    1.49
   0  -5  -1   53.81    1.47
   0   5   2   18.52    0.58
   0   5   2   17.87    0.83
   0   5   2   17.42    0.73
   0  -5  -2   19.61    0.84
   0  -5  -2   18.34    0.73
   0   5   3   28.88    0.89
   0   5   3   28.55    1.14
   0   5   3   29.14    1.03
   0   5   3   28.50    0.83
   0  -5  -3   28.45    0.84
   0  -5  -3   27.90    1.10
   0  -5  -3   27.30    0.99
   0   5   4   42.60    1.36
   0   5   4   41.14    1.14
   0   5   4   38.40    1.46
   0   5   4   40.06    1.26
   0  -5  -4   39.82    1.14
   0  -5  -4   39.93    1.44
   0  -5  -4   38.99    1.30
   0   5   5   11.88    0.56
   0   5   5   12.78    0.72
   0   5   5   10.89    0.66
   0  -5  -5   11.56    0.67
   0  -5  -5   12.99    0.81
   0  -5  -5   10.69    0.55
   0   5   6    2.28    0.39
   0   5   6    2.03    0.29
   0  -5  -6    2.82    0.48
   0   5   7    2.13    0.40
   0   5   7    2.39    0.35
   0  -5  -7    1.77    0.42
   0   5   8   -0.02    0.10
   0   5   8    0.32    0.25
   0  -5  -8   -0.11    0.26
   1  -5   8    5.50    0.75
   1  -5   8    7.07    0.57
  -1   5  -7   34.97    1.48
   1  -5   7   34.97    1.26
   1  -5   7   34.49    1.58
  -1   5  -6   31.33    1.30
   1  -5   6   28.94    1.55
   1  -5   6   31.96    1.10
   1  -5   6   28.34    1.26
  -1   5  -5    3.82    0.42
  -1   5  -5    4.21    0.44
  -1   5  -5    3.83    0.31
   1  -5   5    3.69    0.43
   1  -5   5    4.48    0.44
   1  -5   5    3.61    0.32
  -1   5  -4    0.06    0.11
  -1   5  -4   -0.05    0.11
  -1   5  -4    0.12    0.08
  -1   5  -4    0.00    0.14
   1  -5   4    0.01    0.11
   1  -5   4    0.05    0.08
   1  -5   4   -0.08    0.11
   1  -5   4    0.16    0.14
  -1   5  -3    9.00    0.54
  -1   5  -3    9.11    0.40
  -1   5  -3    8.94    0.55
  -1   5  -3    9.46    0.56
   1  -5   3    8.52    0.45
   1  -5   3    8.89    0.55
   1  -5   3    9.11    0.60
  -1   5  -2   35.43    1.14
  -1   5  -2   34.07    0.91
  -1   5  -2   33.36    1.16
  -1   5  -2   34.77    1.07
   1  -5   2   34.15    1.14
   1  -5   2   33.10    1.20
  -1   5  -1    8.76    0.52
  -1   5  -1    9.08    0.49
  -1   5  -1    9.26    0.37
   1  -5   1    7.98    0.47
   1  -5   1    9.03    0.55
  -1   5   0  145.87    3.24
  -1   5   0  148.04    3.01
  -1   5   0  140.22    3.32
   1  -5   0  147.32    3.38
   1  -5   0  141.16    3.21
  -1   5   1    8.78    0.36
  -1   5   1    8.75    0.48
  -1   5   1    9.14    0.55
  -1   5   1    9.64    0.38
   1  -5  -1    9.06    0.55
   1  -5  -1    9.13    0.49
  -1   5   2   34.67    0.95
  -1   5   2   36.02    1.14
  -1   5   2   34.96    1.24
  -1   5   2   34.57    0.97
   1  -5  -2   35.98    1.27
   1  -5  -2   33.74    1.12
  -1   5   3    9.35    0.54
  -1   5   3    9.03    0.61
  -1   5   3    9.01    0.43
   1  -5  -3    9.04    0.53
   1  -5  -3    8.55    0.59
  -1   5   4   -0.15    0.10
  -1   5   4    0.03    0.16
  -1   5   4    0.00    0.06
  -1   5   4   -0.06    0.11
   1  -5  -4    0.09    0.12
   1  -5  -4    0.04    0.12
   1  -5  -4   -0.10    0.08
  -1   5   5    3.77    0.33
  -1   5   5    5.02    0.44
  -1   5   5    3.73    0.39
   1  -5  -5    3.23    0.48
   1  -5  -5    3.54    0.41
   1  -5  -5    3.89    0.33
  -1   5   6   27.78    1.28
  -1   5   6   27.45    1.38
  -1   5   6   32.68    1.10
   1  -5  -6   32.06    1.42
  -1   5   7   33.59    1.44
  -1   5   7   35.00    1.24
   1  -5  -7   36.13    1.60
  -1   5   8    6.92    0.54
   1  -5  -8    7.70    0.78
  -2   5  -8    0.25    0.24
   2  -5   8    0.27    0.16
   2  -5   8   -0.33    0.26
  -2   5  -7   10.61    0.79
   2  -5   7   11.52    0.69
   2  -5   7   11.58    0.89
  -2   5  -6    4.56    0.49
   2  -5   6    4.49    0.40
   2  -5   6    5.58    0.57
   2  -5   6    5.26    0.67
  -2   5  -5    0.15    0.15
  -2   5  -5    0.07    0.17
  -2   5  -5    0.08    0.10
   2  -5   5    0.07    0.14
   2  -5   5    0.04    0.17
   2  -5   5    0.00    0.09
  -2   5  -4   25.18    0.85
  -2   5  -4   26.06    1.03
   2  -5   4   23.98    1.09
   2  -5   4   25.23    1.07
   2  -5   4   25.26    1.00
  -2   5  -3   91.00    2.37
  -2   5  -3   91.43    2.34
  -2   5  -3   90.64    2.12
   2  -5   3   94.27    2.26
   2  -5   3   90.82    2.39
   2  -5   3   93.54    2.38
   2  -5   3   92.75    2.50
  -2   5  -2   26.66    0.81
  -2   5  -2   27.00    0.99
  -2   5  -2   26.34    0.96
   2  -5   2   25.87    0.81
   2  -5   2   28.46    0.90
   2  -5   2   25.48    0.96
   2  -5   2   27.53    1.06
  -2   5  -1    0.35    0.14
  -2   5  -1    0.36    0.13
   2  -5   1    0.37    0.13
   2  -5   1    0.54    0.17
  -2   5   0   -0.08    0.05
  -2   5   0    0.11    0.08
  -2   5   0    0.14    0.11
   2  -5   0   -0.03    0.09
   2  -5   0   -0.02    0.08
  -2   5   1    0.37    0.13
  -2   5   1    0.39    0.16
  -2   5   1    0.82    0.16
   2  -5  -1    0.23    0.14
   2  -5  -1    0.37    0.13
  -2   5   2   26.98    0.96
  -2   5   2   26.80    0.90
  -2   5   2   26.43    0.82
  -2   5   2   26.15    1.04
   2  -5  -2   26.34    1.07
   2  -5  -2   26.71    0.96
  -2   5   3   89.54    2.33
  -2   5   3   92.56    2.51
  -2   5   3   95.10    2.33
  -2   5   3   91.50    2.15
   2  -5  -3   92.07    2.53
   2  -5  -3   90.67    2.35
  -2   5   4   25.23    1.14
  -2   5   4   24.20    1.02
  -2   5   4   26.53    0.90
  -2   5   4   26.53    1.05
   2  -5  -4   26.35    1.04
   2  -5  -4   25.93    1.16
  -2   5   5   -0.13    0.11
  -2   5   5   -0.33    0.12
  -2   5   5    0.15    0.10
   2  -5  -5    0.21    0.13
  -2   5   6    4.03    0.37
  -2   5   6    4.49    0.50
   2  -5  -6    4.10    0.59
  -2   5   7   12.09    0.84
  -2   5   7   10.55    0.64
   2  -5  -7   11.45    0.93
  -2   5   8   -0.04    0.25
  -2   5   8   -0.04    0.12
   2  -5  -8   -0.04    0.31
  -3   5  -7   31.93    1.34
   3  -5   7   31.44    1.24
   3  -5   7   30.38    1.50
  -3   5  -6   13.96    0.80
   3  -5   6   13.26    0.91
  -3   5  -5    2.19    0.35
  -3   5  -5    1.78    0.32
   3  -5   5    2.08    0.38
   3  -5   5    2.17    0.38
  -3   5  -4    5.78    0.45
  -3   5  -4    5.51    0.38
  -3   5  -4    6.21    0.48
   3  -5   4    6.30    0.49
   3  -5   4    5.38    0.52
   3  -5   4    5.90    0.51
   3  -5   4    6.61    0.55
  -3   5  -3    8.76    0.54
  -3   5  -3    8.78    0.46
  -3   5  -3    8.91    0.53
   3  -5   3    7.79    0.89
   3  -5   3    8.82    0.60
   3  -5   3   10.12    0.56
   3  -5   3    9.36    0.58
  -3   5  -2    0.46    0.16
  -3   5  -2    0.82    0.16
  -3   5  -2    0.86    0.19
   3  -5   2    0.41    0.16
   3  -5   2    0.86    0.18
   3  -5   2    0.61    0.18
   3  -5   2    1.02    0.22
  -3   5  -1    8.54    0.47
  -3   5  -1    8.81    0.52
   3  -5   1    8.17    0.40
   3  -5   1    9.00    0.51
   3  -5   1    9.19    0.45
   3  -5   1    7.68    0.53
  -3   5   0   27.47    1.01
  -3   5   0   26.49    0.92
  -3   5   0   26.94    0.99
   3  -5   0   26.96    0.79
   3  -5   0   26.55    1.05
   3  -5   0   25.09    0.93
  -3   5   1    7.64    0.51
  -3   5   1    8.09    0.49
  -3   5   1    8.95    0.49
   3  -5  -1    8.44    0.49
   3  -5  -1    9.21    0.58
  -3   5   2    1.13    0.20
  -3   5   2    1.19    0.26
  -3   5   2    0.75    0.17
  -3   5   2    1.06    0.21
   3  -5  -2    0.79    0.21
   3  -5  -2    0.74    0.13
   3  -5  -2    0.78    0.22
  -3   5   3    9.36    0.55
  -3   5   3    8.68    0.46
  -3   5   3    8.09    0.55
  -3   5   3    8.65    0.60
   3  -5  -3    8.73    0.64
   3  -5  -3    9.36    0.43
   3  -5  -3    7.77    0.64
  -3   5   4    5.21    0.52
  -3   5   4    6.08    0.41
  -3   5   4    5.89    0.51
  -3   5   4    6.46    0.49
   3  -5  -4    6.69    0.39
   3  -5  -4    6.42    0.57
   3  -5  -4    6.01    0.48
  -3   5   5    1.61    0.37
  -3   5   5    1.79    0.27
  -3   5   5    2.11    0.36
   3  -5  -5    1.55    0.37
   3  -5  -5    2.21    0.29
  -3   5   6   13.92    0.84
  -3   5   6   13.07    0.68
   3  -5  -6   13.33    0.93
  -3   5   7   31.82    1.41
  -3   5   7   30.28    1.18
   3  -5  -7   31.57    1.59
  -4   5  -7    0.91    0.28
   4  -5   7    1.55    0.40
  -4   5  -6    1.46    0.32
   4  -5   6    1.81    0.44
  -4   5  -5    4.36    0.41
  -4   5  -5    3.69    0.45
   4  -5   5    4.29    0.48
   4  -5   5    4.06    0.54
  -4   5  -4   24.66    0.97
  -4   5  -4   27.15    1.00
  -4   5  -4   24.87    0.93
   4  -5   4   24.80    1.07
   4  -5   4   24.76    1.08
   4  -5   4   25.03    1.14
   4  -5   4   25.86    1.22
  -4   5  -3   38.28    1.18
  -4   5  -3   37.37    1.22
  -4   5  -3   39.09    1.22
   4  -5   3   36.37    1.29
   4  -5   3   39.63    1.52
   4  -5   3   38.37    1.43
   4  -5   3   39.30    1.42
  -4   5  -2   12.04    0.60
  -4   5  -2   12.00    0.58
  -4   5  -2   12.23    0.57
   4  -5   2   11.39    0.62
   4  -5   2   12.69    0.71
   4  -5   2   11.64    0.60
  -4   5  -1    1.13    0.20
  -4   5  -1    1.11    0.21
   4  -5   1    1.26    0.23
   4  -5   1    0.86    0.22
   4  -5   1    1.25    0.23
  -4   5   0   -0.16    0.07
  -4   5   0   -0.06    0.10
  -4   5   0   -0.07    0.10
   4  -5   0   -0.02    0.07
   4  -5   0   -0.05    0.09
   4  -5   0    0.07    0.10
  -4   5   1    1.03    0.25
  -4   5   1    1.77    0.26
  -4   5   1    1.27    0.24
   4  -5  -1    0.88    0.22
   4  -5  -1    1.11    0.20
   4  -5  -1    0.85    0.20
  -4   5   2   12.64    0.72
  -4   5   2   13.33    0.63
  -4   5   2   12.38    0.58
  -4   5   2   10.45    0.65
   4  -5  -2   13.03    0.75
   4  -5  -2   11.56    0.63
   4  -5  -2   12.38    0.56
  -4   5   3   39.17    1.21
  -4   5   3   38.42    1.43
  -4   5   3   37.69    1.39
  -4   5   3   38.83    1.28
   4  -5  -3   36.70    1.30
   4  -5  -3   41.11    1.23
   4  -5  -3   38.23    1.47
  -4   5   4   27.30    1.21
  -4   5   4   26.58    1.06
  -4   5   4   26.08    0.97
  -4   5   4   25.99    1.17
   4  -5  -4   26.26    1.23
   4  -5  -4   25.18    1.19
  -4   5   5    4.11    0.38
  -4   5   5    4.97    0.46
   4  -5  -5    4.17    0.39
   4  -5  -5    5.64    1.03
  -4   5   6    1.08    0.24
  -4   5   6    1.55    0.35
   4  -5  -6    1.42    0.30
   4  -5  -6    0.86    0.35
  -4   5   7    1.35    0.37
  -4   5   7    1.63    0.33
   4  -5  -7    1.05    0.34
   4  -5  -7    1.75    0.34
  -5   5  -7    8.87    0.66
   5  -5   7    9.57    0.86
  -5   5  -6   24.57    1.05
  -5   5  -6   28.30    1.11
   5  -5   6   27.08    1.48
   5  -5   6   27.83    1.36
  -5   5  -5    7.28    0.52
  -5   5  -5    6.96    0.49
   5  -5   5    8.81    0.77
   5  -5   5    6.69    0.62
  -5   5  -4    0.28    0.14
  -5   5  -4    0.51    0.18
   5  -5   4    0.34    0.19
   5  -5   4    0.22    0.19
   5  -5   4    0.33    0.20
  -5   5  -3    0.84    0.21
  -5   5  -3    0.88    0.19
  -5   5  -3    0.78    0.20
   5  -5   3    0.44    0.21
   5  -5   3    0.85    0.24
   5  -5   3    0.74    0.24
   5  -5   3    0.98    0.29
  -5   5  -2    7.38    0.45
  -5   5  -2    7.87    0.48
  -5   5  -2    7.44    0.64
   5  -5   2    7.45    0.57
   5  -5   2    7.21    0.49
   5  -5   2    6.68    0.53
  -5   5  -1    1.69    0.27
  -5   5  -1    2.28    0.23
   5  -5   1    2.01    0.30
   5  -5   1    2.87    0.41
   5  -5   1    2.21    0.37
  -5   5   0   30.86    0.98
  -5   5   0   28.74    1.00
  -5   5   0   28.78    1.25
   5  -5   0   28.28    1.02
   5  -5   0   28.86    1.16
   5  -5   0   28.74    1.30
  -5   5   1    2.25    0.32
  -5   5   1    2.21    0.25
  -5   5   1    1.93    0.35
   5  -5  -1    2.34    0.40
   5  -5  -1    1.63    0.31
   5  -5  -1    2.10    0.31
  -5   5   2    6.94    0.52
  -5   5   2    8.29    0.48
  -5   5   2    8.24    0.49
  -5   5   2    7.38    0.60
   5  -5  -2    9.14    0.67
   5  -5  -2    7.34    0.59
   5  -5  -2    7.21    0.51
  -5   5   3    0.85    0.21
  -5   5   3    0.82    0.25
  -5   5   3    0.67    0.18
  -5   5   3    1.40    0.30
   5  -5  -3    0.89    0.22
   5  -5  -3    0.71    0.22
   5  -5  -3    0.39    0.23
  -5   5   4    0.42    0.19
  -5   5   4    0.34    0.16
  -5   5   4    0.41    0.26
   5  -5  -4    0.57    0.28
   5  -5  -4    0.32    0.15
  -5   5   5    6.81    0.56
  -5   5   5    7.68    0.53
   5  -5  -5    7.70    0.57
   5  -5  -5    8.19    0.73
  -5   5   6   27.21    1.11
  -5   5   6   26.59    1.22
   5  -5  -6   28.96    1.48
   5  -5  -6   26.73    1.17
  -5   5   7   10.25    0.68
  -5   5   7   11.00    0.81
   5  -5  -7    9.78    0.71
   5  -5  -7    9.20    0.92
  -6   5  -6   -0.06    0.21
  -6   5  -6   -0.05    0.16
   6  -5   6    0.25    0.24
   6  -5   6   -0.42    0.22
  -6   5  -5    3.18    0.33
  -6   5  -5    4.08    0.38
   6  -5   5    4.48    0.65
   6  -5   5    4.12    0.61
  -6   5  -4   17.21    0.70
   6  -5   4   19.64    1.02
   6  -5   4   19.10    1.13
  -6   5  -3   21.10    0.73
  -6   5  -3   20.57    0.74
   6  -5   3   19.68    1.10
   6  -5   3   20.13    1.01
   6  -5   3   20.70    0.94
  -6   5  -2    4.34    0.30
  -6   5  -2    4.32    0.32
   6  -5   2    4.24    0.45
   6  -5   2    4.38    0.41
   6  -5   2    4.25    0.48
  -6   5  -1    0.12    0.09
  -6   5  -1   -0.04    0.09
   6  -5   1   -0.13    0.12
   6  -5   1   -0.26    0.12
   6  -5   1    0.12    0.14
  -6   5   0   -0.06    0.10
  -6   5   0    0.10    0.17
   6  -5   0    0.10    0.11
   6  -5   0   -0.08    0.13
   6  -5   0    0.09    0.13
  -6   5   1    0.04    0.09
  -6   5   1   -0.01    0.12
  -6   5   1    0.11    0.16
   6  -5  -1    0.03    0.14
   6  -5  -1   -0.03    0.14
   6  -5  -1    0.15    0.14
  -6   5   2    4.56    0.35
  -6   5   2    4.99    0.42
  -6   5   2    4.09    0.37
  -6   5   2    3.39    0.52
   6  -5  -2    4.18    0.42
   6  -5  -2    4.75    0.50
   6  -5  -2    4.97    0.45
  -6   5   3   21.59    0.96
  -6   5   3   20.99    0.85
  -6   5   3   21.32    0.90
   6  -5  -3   20.86    1.09
   6  -5  -3   19.64    0.96
  -6   5   4   18.62    0.86
  -6   5   4   18.40    0.97
  -6   5   4   18.56    0.85
   6  -5  -4   19.21    0.95
   6  -5  -4   19.15    1.27
  -6   5   5    3.23    0.44
  -6   5   5    3.85    0.39
   6  -5  -5    3.88    0.62
   6  -5  -5    4.21    0.45
  -6   5   6    0.13    0.13
  -6   5   6    0.19    0.22
   6  -5  -6   -0.27    0.25
   6  -5  -6    0.08    0.17
  -7   5  -5    3.29    0.25
  -7   5  -5    3.31    0.25
   7  -5   5    2.90    0.51
   7  -5   5    3.71    0.62
  -7   5  -4    2.11    0.18
  -7   5  -4    2.36    0.19
   7  -5   4    2.15    0.41
   7  -5   4    1.87    0.43
  -7   5  -3    0.89    0.11
  -7   5  -3    0.83    0.12
   7  -5   3    0.51    0.29
   7  -5   3    0.69    0.25
   7  -5   3    0.74    0.26
  -7   5  -2    0.33    0.08
  -7   5  -2    0.33    0.08
   7  -5   2    0.42    0.22
   7  -5   2    0.27    0.18
   7  -5   2    0.71    0.24
  -7   5  -1    0.92    0.13
  -7   5  -1    1.27    0.15
   7  -5   1    1.31    0.31
   7  -5   1    1.55    0.28
   7  -5   1    1.06    0.31
  -7   5   0    0.80    0.14
  -7   5   0    0.68    0.14
   7  -5   0    0.31    0.19
   7  -5   0    0.75    0.26
   7  -5   0    0.02    0.18
  -7   5   1    1.12    0.18
   7  -5  -1    1.14    0.26
   7  -5  -1    0.81    0.27
   7  -5  -1    0.91    0.26
  -7   5   2    0.32    0.17
  -7   5   2    0.19    0.14
  -7   5   2    0.22    0.13
   7  -5  -2    0.10    0.17
   7  -5  -2    0.40    0.21
   7  -5  -2    0.69    0.33
  -7   5   3    0.71    0.19
  -7   5   3    1.15    0.27
  -7   5   3    0.99    0.24
   7  -5  -3    1.22    0.33
   7  -5  -3    0.84    0.29
  -7   5   4    2.37    0.35
  -7   5   4    2.30    0.56
  -7   5   4    2.66    0.38
   7  -5  -4    2.46    0.48
   7  -5  -4    2.53    0.43
  -7   5   5    2.41    0.39
  -7   5   5    3.10    0.59
  -7   5   5    4.03    0.47
   7  -5  -5    3.44    0.57
   7  -5  -5    3.46    0.51
   8  -5   4    8.01    0.80
   8  -5   3   15.31    1.05
   8  -5   3   14.43    0.88
   8  -5   2    2.81    0.47
   8  -5   2    2.46    0.40
   8  -5   2    3.13    0.56
   8  -5   1    0.92    0.31
   8  -5   1    0.99    0.31
   8  -5   1    0.92    0.27
   8  -5   0   -0.03    0.14
   8  -5   0    0.18    0.21
   8  -5   0   -0.28    0.18
   8  -5  -1    0.83    0.26
   8  -5  -1    0.81    0.29
   8  -5  -1    1.20    0.46
  -8   5   2    3.00    0.22
  -8   5   2    2.70    0.24
  -8   5   2    2.29    0.36
   8  -5  -2    2.10    0.42
   8  -5  -2    2.77    0.47
  -8   5   3   13.95    0.64
  -8   5   3   14.56    0.80
  -8   5   3   14.47    0.61
   8  -5  -3   14.69    0.99
   8  -5  -3   16.68    0.99
  -8   5   4    5.81    0.46
  -8   5   4    7.21    0.56
  -8   5   4    5.75    0.53
   8  -5  -4    5.73    0.64
   9  -5   3    0.39    0.25
   9  -5   3    0.19    0.24
   9  -5   2   -0.35    0.16
   9  -5   2    0.10    0.23
   9  -5   1    0.17    0.24
   9  -5   1    0.04    0.19
   9  -5   0    0.88    0.32
   9  -5   0    0.44    0.24
   9  -5  -1    0.34    0.21
   9  -5  -1    0.50    0.27
  -9   5   2    0.10    0.12
   9  -5  -2   -0.22    0.13
   9  -5  -2   -0.41    0.37
  -9   5   3    0.27    0.17
   9  -5  -3    0.61    0.28
   9  -5  -3    0.04    0.18
  10  -5   0    0.40    0.30
   9   6  -2    0.55    0.33
   9   6  -2    0.98    0.28
   9   6  -2    0.74    0.32
  -9  -6   2    0.77    0.11
  -9  -6   2    0.73    0.16
   9   6  -1    1.32    0.50
   9   6  -1    0.16    0.23
   9   6  -1    0.25    0.20
  -9  -6   1    0.27    0.07
  -9  -6   1    0.13    0.08
   9   6   0    0.07    0.16
   9   6   0   -0.39    0.17
   9   6   0    0.21    0.25
  -9  -6   0   -0.06    0.07
  -9  -6   0   -0.04    0.06
   9   6   1    0.46    0.25
   9   6   1    0.15    0.17
   9   6   1    0.00    0.24
  -9  -6  -1    0.15    0.09
   9   6   2    0.66    0.31
   9   6   2    1.36    0.33
   9   6   2    0.92    0.23
  -9  -6  -2    0.64    0.14
   8   6  -4    1.41    0.39
   8   6  -4    1.36    0.36
  -8  -6   4    1.52    0.20
   8   6  -3    2.08    0.43
   8   6  -3    2.46    0.42
  -8  -6   3    2.22    0.18
   8   6  -2    3.54    0.42
   8   6  -2    4.16    0.48
  -8  -6   2    3.61    0.18
  -8  -6   2    3.57    0.19
   8   6  -1   11.51    0.71
   8   6  -1   12.46    0.87
   8   6  -1   13.06    0.69
   8   6   0   21.96    0.86
   8   6   0   20.29    0.91
   8   6   0   20.71    1.14
  -8  -6   0   20.48    0.51
  -8  -6   0   21.48    0.51
   8   6   1   14.13    0.91
   8   6   1   11.75    0.69
   8   6   1   12.95    0.63
  -8  -6  -1   11.85    0.40
  -8  -6  -1   12.13    0.39
   8   6   2    4.29    0.48
   8   6   2    3.08    0.34
   8   6   2    3.25    0.55
  -8  -6  -2    4.18    0.25
   8   6   3    2.23    0.63
   8   6   3    2.61    0.50
   8   6   3    2.31    0.32
  -8  -6  -3    1.99    0.23
   8   6   4    1.79    0.43
   8   6   4    1.69    0.41
   8   6   4    1.62    0.30
   7   6  -5    0.92    0.31
   7   6  -5   -0.04    0.21
  -7  -6   5    0.08    0.18
  -7  -6   5    0.19    0.24
  -7  -6   5    0.34    0.12
   7   6  -4    5.91    0.58
   7   6  -4    6.48    0.65
  -7  -6   4    6.27    0.32
   7   6  -3   11.80    0.73
   7   6  -3   11.12    0.80
  -7  -6   3   10.07    0.36
   7   6  -2    3.08    0.43
   7   6  -2    3.67    0.40
   7   6  -2    3.93    0.57
  -7  -6   2    3.05    0.14
   7   6  -1    0.14    0.19
   7   6  -1    0.19    0.16
   7   6  -1    0.19    0.18
   7   6   0   -0.25    0.11
   7   6   0    0.00    0.17
   7   6   0    0.25    0.15
   7   6   1   -0.22    0.17
   7   6   1    0.06    0.12
   7   6   1   -0.07    0.13
  -7  -6  -1    0.12    0.05
  -7  -6  -1    0.02    0.05
   7   6   2    3.35    0.49
   7   6   2    2.88    0.32
   7   6   2    3.42    0.43
  -7  -6  -2    3.17    0.20
   7   6   3   11.54    0.82
   7   6   3    9.94    0.71
   7   6   3   12.07    0.63
  -7  -6  -3   11.63    0.46
   7   6   4    5.45    0.47
   7   6   4    6.38    0.63
  -7  -6  -4    6.32    0.38
   7   6   5    0.55    0.21
  -7  -6  -5    0.50    0.19
  -6  -6   6    1.74    0.26
  -6  -6   6    1.36    0.37
  -6  -6   6    1.37    0.43
   6   6  -5   -0.41    0.19
   6   6  -5   -0.10    0.20
  -6  -6   5   -0.23    0.18
  -6  -6   5   -0.17    0.07
  -6  -6   5    0.01    0.19
  -6  -6   5   -0.04    0.25
   6   6  -4    2.63    0.43
   6   6  -4    2.37    0.43
  -6  -6   4    2.02    0.30
  -6  -6   4    2.24    0.19
  -6  -6   4    2.22    0.32
  -6  -6   4    3.03    0.36
   6   6  -3    6.94    0.60
   6   6  -3    6.23    0.57
   6   6  -3    7.60    0.59
  -6  -6   3    6.69    0.34
  -6  -6   3    6.08    0.26
  -6  -6   3    6.11    0.33
   6   6  -2   10.32    0.70
   6   6  -2   10.97    0.65
   6   6  -2   10.75    0.79
   6   6  -1   26.85    1.02
   6   6  -1   27.16    1.13
   6   6  -1   26.81    1.07
   6   6   0   43.92    1.52
   6   6   0   46.50    1.38
   6   6   0   45.16    1.46
   6   6   1   25.21    1.02
   6   6   1   27.97    1.13
   6   6   1   26.16    0.95
   6   6   2    9.63    0.67
   6   6   2   10.33    0.66
   6   6   2   10.65    0.57
  -6  -6  -2   10.51    0.35
   6   6   3    6.46    0.47
   6   6   3    6.64    0.59
  -6  -6  -3    6.16    0.31
   6   6   4    2.38    0.34
   6   6   4    2.67    0.46
  -6  -6  -4    2.54    0.25
   6   6   5    0.10    0.11
   6   6   5    0.18    0.17
  -6  -6  -5    0.33    0.13
   6   6   6    1.63    0.27
   5   6  -6   -0.23    0.20
   5   6  -6    0.21    0.26
   5   6  -6   -0.02    0.12
  -5  -6   6    0.33    0.27
  -5  -6   6    0.05    0.09
  -5  -6   6    0.37    0.26
   5   6  -5    4.43    0.31
   5   6  -5    3.88    0.60
   5   6  -5    4.73    0.64
  -5  -6   5    3.65    0.51
  -5  -6   5    3.93    0.43
  -5  -6   5    3.71    0.49
  -5  -6   5    3.92    0.28
   5   6  -4   18.27    1.00
   5   6  -4   18.66    0.97
  -5  -6   4   16.83    0.56
  -5  -6   4   18.41    0.86
  -5  -6   4   18.42    0.85
  -5  -6   4   17.91    0.82
   5   6  -3   20.04    0.95
   5   6  -3   20.84    1.01
   5   6  -3   20.18    0.97
  -5  -6   3   21.80    0.84
  -5  -6   3   20.19    0.82
  -5  -6   3   20.54    0.55
   5   6  -2    4.17    0.48
   5   6  -2    4.48    0.41
   5   6  -2    4.40    0.42
  -5  -6   2    4.31    0.32
  -5  -6   2    4.35    0.33
   5   6  -1   -0.18    0.09
   5   6  -1    0.22    0.12
   5   6  -1   -0.05    0.15
  -5  -6   1    0.01    0.07
  -5  -6   1    0.05    0.07
   5   6   0    0.13    0.11
   5   6   0   -0.03    0.14
   5   6   0    0.22    0.11
   5   6   1    0.06    0.10
   5   6   1    0.08    0.15
   5   6   1    0.06    0.11
   5   6   2    4.10    0.43
   5   6   2    4.51    0.37
  -5  -6  -2    4.21    0.20
   5   6   3   20.65    0.65
   5   6   3   21.01    0.86
   5   6   3   20.57    0.98
  -5  -6  -3   20.31    0.63
   5   6   4   18.62    0.99
   5   6   4   18.90    0.68
   5   6   4   19.09    0.85
  -5  -6  -4   17.96    0.65
   5   6   5    4.02    0.32
   5   6   5    3.88    0.43
  -5  -6  -5    3.86    0.32
   5   6   6   -0.06    0.10
   5   6   6    0.31    0.21
  -5  -6  -6   -0.05    0.11
  -5  -6  -6    0.10    0.11
   4   6  -7    3.11    0.57
   4   6  -7    4.40    0.64
  -4  -6   7    4.46    0.38
  -4  -6   7    3.74    0.61
   4   6  -6    8.67    0.76
   4   6  -6    8.72    0.76
   4   6  -6    8.21    0.46
  -4  -6   6    9.00    0.73
  -4  -6   6    8.32    0.47
  -4  -6   6    7.15    0.68
   4   6  -5    0.04    0.10
   4   6  -5    0.23    0.22
   4   6  -5    0.35    0.20
  -4  -6   5   -0.01    0.15
  -4  -6   5    0.21    0.22
  -4  -6   5   -0.07    0.08
  -4  -6   5    0.62    0.28
   4   6  -4    9.20    0.67
   4   6  -4    9.42    0.68
   4   6  -4    9.53    0.40
  -4  -6   4   10.26    0.67
  -4  -6   4   10.29    0.66
  -4  -6   4   10.15    0.41
   4   6  -3    6.92    0.54
   4   6  -3    6.28    0.50
   4   6  -3    6.98    0.55
  -4  -6   3    7.27    0.28
  -4  -6   3    6.60    0.50
  -4  -6   3    7.68    0.52
   4   6  -2   13.83    0.73
   4   6  -2   14.21    0.77
   4   6  -2   14.49    0.73
  -4  -6   2   13.97    0.65
  -4  -6   2   15.14    0.69
   4   6  -1   54.94    1.60
   4   6  -1   52.67    1.66
   4   6  -1   53.79    1.52
  -4  -6   1   54.75    1.45
  -4  -6   1   57.43    1.50
   4   6   0   84.85    2.29
   4   6   0   86.85    2.09
   4   6   0   85.60    2.19
  -4  -6   0   86.45    1.99
  -4  -6   0   89.25    2.05
   4   6   1   55.10    1.56
   4   6   1   53.95    1.66
  -4  -6  -1   54.81    1.35
  -4  -6  -1   56.79    1.40
   4   6   2   15.60    0.70
   4   6   2   14.42    0.77
  -4  -6  -2   14.50    0.42
  -4  -6  -2   14.32    0.53
  -4  -6  -2   15.14    0.57
   4   6   3    6.68    0.47
   4   6   3    6.21    0.56
   4   6   3    7.28    0.33
  -4  -6  -3    6.93    0.39
  -4  -6  -3    6.93    0.32
  -4  -6  -3    6.53    0.36
   4   6   4   10.68    0.62
   4   6   4   10.59    0.46
   4   6   4   10.17    0.74
  -4  -6  -4    9.11    0.47
  -4  -6  -4    9.70    0.44
  -4  -6  -4    9.65    0.50
   4   6   5    0.21    0.10
   4   6   5    0.22    0.16
  -4  -6  -5    0.18    0.15
   4   6   6    8.15    0.64
   4   6   6    7.53    0.49
  -4  -6  -6    8.28    0.52
  -4  -6  -6    8.08    0.55
   4   6   7    4.45    0.58
   4   6   7    4.41    0.40
  -4  -6  -7    3.92    0.48
  -4  -6  -7    4.53    0.53
   3   6  -7    1.74    0.44
   3   6  -7    0.84    0.39
  -3  -6   7    1.17    0.39
  -3  -6   7    2.32    0.31
   3   6  -6    1.79    0.40
   3   6  -6    2.39    0.25
   3   6  -6    2.32    0.45
  -3  -6   6    1.93    0.50
  -3  -6   6    2.26    0.29
   3   6  -5    3.04    0.47
   3   6  -5    3.07    0.26
   3   6  -5    3.05    0.60
  -3  -6   5    3.44    0.51
  -3  -6   5    3.30    0.27
  -3  -6   5    3.16    0.41
   3   6  -4   14.48    0.52
   3   6  -4   15.14    0.84
   3   6  -4   15.20    0.83
  -3  -6   4   13.77    0.79
  -3  -6   4   15.79    0.54
  -3  -6   4   15.66    0.86
  -3  -6   4   14.64    0.62
   3   6  -3   39.43    1.42
   3   6  -3   40.33    1.37
   3   6  -3   39.77    0.95
   3   6  -3   42.55    1.44
  -3  -6   3   41.44    0.96
  -3  -6   3   41.07    1.41
  -3  -6   3   37.99    1.34
   3   6  -2   17.42    0.73
   3   6  -2   17.91    0.82
   3   6  -2   16.44    0.83
  -3  -6   2   16.65    0.75
  -3  -6   2   17.04    0.79
   3   6  -1   -0.02    0.09
   3   6  -1    0.25    0.15
   3   6  -1    0.05    0.07
  -3  -6   1    0.13    0.11
  -3  -6   1    0.03    0.11
   3   6   0   -0.04    0.09
   3   6   0   -0.05    0.12
  -3  -6   0   -0.11    0.09
  -3  -6   0    0.14    0.10
   3   6   1    0.03    0.09
   3   6   1   -0.19    0.13
  -3  -6  -1   -0.07    0.10
  -3  -6  -1    0.02    0.10
   3   6   2   16.13    0.83
   3   6   2   16.57    0.47
   3   6   2   18.53    0.78
  -3  -6  -2   17.31    0.49
  -3  -6  -2   17.56    0.74
  -3  -6  -2   17.34    0.67
   3   6   3   42.25    1.04
   3   6   3   40.39    1.49
   3   6   3   41.53    1.35
  -3  -6  -3   40.37    1.59
  -3  -6  -3   40.59    1.21
  -3  -6  -3   40.80    1.04
   3   6   4   14.84    0.57
   3   6   4   14.30    0.86
   3   6   4   14.63    0.75
  -3  -6  -4   15.70    0.75
  -3  -6  -4   14.81    0.58
  -3  -6  -4   15.87    0.68
   3   6   5    3.28    0.29
   3   6   5    3.48    0.41
   3   6   5    3.65    0.39
  -3  -6  -5    2.82    0.35
  -3  -6  -5    3.55    0.40
  -3  -6  -5    3.36    0.38
   3   6   6    1.76    0.36
   3   6   6    1.70    0.38
   3   6   6    2.49    0.32
  -3  -6  -6    2.19    0.37
  -3  -6  -6    1.93    0.38
   3   6   7    1.77    0.30
   3   6   7    1.88    0.41
  -3  -6  -7    1.64    0.38
   2   6  -7   11.22    0.87
   2   6  -7   11.61    0.90
  -2  -6   7    9.87    0.86
  -2  -6   7   10.78    0.61
   2   6  -6    5.69    0.58
   2   6  -6    6.36    0.41
   2   6  -6    6.68    0.64
  -2  -6   6    6.31    0.42
  -2  -6   6    6.43    0.91
  -2  -6   6    6.31    0.64
   2   6  -5    2.07    0.22
   2   6  -5    2.29    0.40
   2   6  -5    3.05    0.45
  -2  -6   5    2.46    0.24
  -2  -6   5    2.56    0.40
  -2  -6   5    2.70    0.45
   2   6  -4    8.23    0.58
   2   6  -4    8.05    0.37
   2   6  -4    7.88    0.61
  -2  -6   4    7.67    0.43
  -2  -6   4    8.03    0.38
  -2  -6   4    8.13    0.61
  -2  -6   4    9.04    0.65
   2   6  -3    3.98    0.22
   2   6  -3    4.18    0.40
   2   6  -3    3.84    0.36
   2   6  -3    3.63    0.41
  -2  -6   3    4.21    0.42
  -2  -6   3    3.76    0.40
  -2  -6   3    4.08    0.23
   2   6  -2   21.06    0.95
   2   6  -2   22.00    0.93
   2   6  -2   22.64    0.81
   2   6  -2   21.92    0.54
  -2  -6   2   22.29    0.90
  -2  -6   2   23.77    0.98
   2   6  -1   92.31    2.44
   2   6  -1   92.00    2.35
  -2  -6   1   92.15    2.30
  -2  -6   1   94.31    2.40
   2   6   0  146.03    3.49
   2   6   0  154.46    3.42
  -2  -6   0  143.49    3.30
  -2  -6   0  148.51    3.47
   2   6   1   93.73    1.85
   2   6   1   97.25    2.37
   2   6   1   91.55    2.45
  -2  -6  -1   93.70    2.26
  -2  -6  -1   91.04    2.61
   2   6   2   21.49    0.98
   2   6   2   23.05    0.62
   2   6   2   24.44    0.93
  -2  -6  -2   21.47    0.83
  -2  -6  -2   24.44    0.95
   2   6   3    4.42    0.38
   2   6   3    4.03    0.25
  -2  -6  -3    4.20    0.36
  -2  -6  -3    3.91    0.25
  -2  -6  -3    4.02    0.40
   2   6   4    9.03    0.59
   2   6   4    8.12    0.40
   2   6   4    7.18    0.63
   2   6   4    7.95    0.47
  -2  -6  -4    7.90    0.41
  -2  -6  -4    8.29    0.59
  -2  -6  -4    7.88    0.52
   2   6   5    2.63    0.26
   2   6   5    2.10    0.34
   2   6   5    2.20    0.34
  -2  -6  -5    2.84    0.43
  -2  -6  -5    2.02    0.34
   2   6   6    5.18    0.50
   2   6   6    5.90    0.42
   2   6   6    5.77    0.54
  -2  -6  -6    6.20    0.59
   2   6   7   11.35    0.81
   2   6   7   10.73    0.62
  -2  -6  -7   11.80    0.85
   1   6  -7    0.92    0.32
   1   6  -7    0.38    0.21
  -1  -6   7    0.72    0.32
   1   6  -6    1.09    0.21
   1   6  -6    1.17    0.39
   1   6  -6    0.90    0.31
  -1  -6   6    1.45    0.40
  -1  -6   6    1.18    0.24
   1   6  -5    7.07    0.60
   1   6  -5    6.88    0.39
   1   6  -5    7.32    0.60
  -1  -6   5    7.10    0.64
  -1  -6   5    6.99    0.42
  -1  -6   5    6.58    0.49
   1   6  -4   24.42    1.26
   1   6  -4   24.23    0.76
   1   6  -4   24.56    1.06
   1   6  -4   23.64    1.07
  -1  -6   4   25.75    1.15
  -1  -6   4   27.13    0.96
  -1  -6   4   24.00    0.79
  -1  -6   4   23.68    1.08
   1   6  -3   55.70    1.31
   1   6  -3   55.66    1.73
   1   6  -3   55.08    1.75
   1   6  -3   57.01    1.66
  -1  -6   3   54.16    1.73
  -1  -6   3   57.54    1.82
   1   6  -2   18.94    0.84
   1   6  -2   18.26    0.69
   1   6  -2   17.57    0.86
   1   6  -2   18.18    0.51
  -1  -6   2   18.62    0.82
  -1  -6   2   17.99    0.86
   1   6  -1    1.23    0.10
   1   6  -1    1.19    0.26
   1   6  -1    1.29    0.25
  -1  -6   1    1.04    0.25
  -1  -6   1    1.03    0.22
   1   6   0    0.05    0.03
   1   6   0    0.03    0.09
   1   6   0    0.10    0.12
  -1  -6   0    0.02    0.11
  -1  -6   0   -0.05    0.10
   1   6   1    1.54    0.29
   1   6   1    0.85    0.20
   1   6   1    0.98    0.10
  -1  -6  -1    1.03    0.21
  -1  -6  -1    1.95    0.33
   1   6   2   19.65    0.82
   1   6   2   19.01    0.91
   1   6   2   18.64    0.56
  -1  -6  -2   18.04    0.76
  -1  -6  -2   18.06    0.86
   1   6   3   58.20    1.41
   1   6   3   55.06    1.84
   1   6   3   56.98    1.37
   1   6   3   57.87    1.69
  -1  -6  -3   56.16    1.39
  -1  -6  -3   56.35    1.76
  -1  -6  -3   55.68    1.62
   1   6   4   23.95    1.01
   1   6   4   22.04    1.10
   1   6   4   23.37    0.86
   1   6   4   23.77    0.78
  -1  -6  -4   22.81    0.78
   1   6   5    6.79    0.42
   1   6   5    7.69    0.53
   1   6   5    6.56    0.54
  -1  -6  -5    7.87    0.64
  -1  -6  -5    6.67    0.53
  -1  -6  -5    6.46    0.41
   1   6   6    0.65    0.23
   1   6   6    0.72    0.26
   1   6   6    1.29    0.23
  -1  -6  -6    1.06    0.32
   1   6   7    0.78    0.31
   1   6   7    0.91    0.23
  -1  -6  -7    0.88    0.35
   0   6  -7    8.02    0.73
   0   6  -7    9.19    0.77
   0  -6   7    7.12    0.52
   0  -6   7    7.35    0.75
   0   6  -6   17.73    1.32
   0   6  -6   20.04    1.06
   0  -6   6   18.78    0.96
   0  -6   6   18.72    1.11
   0  -6   6   18.83    0.80
   0   6  -5    0.58    0.21
   0   6  -5    0.06    0.17
   0   6  -5    0.48    0.16
   0  -6   5    0.59    0.20
   0  -6   5    0.72    0.27
   0  -6   5    0.71    0.18
   0   6  -4   19.99    0.97
   0   6  -4   19.10    0.67
   0   6  -4   20.01    0.95
   0   6  -4   20.01    0.93
   0  -6   4   19.50    0.97
   0  -6   4   19.27    0.75
   0  -6   4   19.76    0.71
   0  -6   4   19.96    1.02
   0   6  -3    9.21    0.59
   0   6  -3    9.31    0.39
   0   6  -3    8.68    0.60
   0   6  -3    8.95    0.54
   0  -6   3    7.62    0.57
   0  -6   3   10.23    0.67
   0   6  -2   32.79    1.20
   0   6  -2   29.76    0.87
   0   6  -2   31.09    0.98
   0   6  -2   30.28    1.11
   0  -6   2   28.35    1.08
   0  -6   2   29.85    1.19
   0   6  -1   94.56    2.50
   0   6  -1   95.16    2.10
   0   6  -1   98.83    2.44
   0   6  -1   92.85    2.00
   0  -6   1   92.34    2.38
   0  -6   1   97.18    2.54
   0   6   0  132.66    3.10
   0   6   0  130.77    3.21
   0  -6   0  130.23    3.06
   0  -6   0  134.24    3.24
   0   6   1   98.57    2.40
   0   6   1   94.47    2.03
   0   6   1   93.50    2.51
   0  -6  -1   97.17    2.52
   0  -6  -1   92.31    2.35
   0   6   2   31.09    1.21
   0   6   2   31.46    1.11
   0   6   2   31.80    0.86
   0  -6  -2   30.21    1.19
   0  -6  -2   30.25    1.08
   0   6   3    9.52    0.57
   0   6   3    9.14    0.44
   0   6   3    8.69    0.65
   0   6   3    9.52    0.42
   0  -6  -3    8.02    0.52
   0  -6  -3    9.50    0.65
   0   6   4   19.80    0.80
   0   6   4   18.26    0.99
   0   6   4   20.17    0.72
   0   6   4   20.68    0.93
   0  -6  -4   19.17    0.73
   0  -6  -4   18.80    0.87
   0  -6  -4   19.57    0.99
   0   6   5    0.85    0.25
   0   6   5    0.14    0.17
   0   6   5    0.48    0.14
   0  -6  -5    0.36    0.15
   0  -6  -5    0.57    0.25
   0   6   6   18.88    0.80
   0   6   6   20.41    1.03
   0   6   6   19.94    1.00
   0  -6  -6   16.40    1.45
   0   6   7    7.24    0.65
   0   6   7    7.08    0.52
   0  -6  -7    7.17    0.72
  -1   6  -7    0.77    0.34
   1  -6   7    0.17    0.28
   1  -6   7    1.10    0.25
  -1   6  -6    1.37    0.34
   1  -6   6    0.72    0.30
   1  -6   6    1.28    0.26
  -1   6  -5    6.87    0.43
  -1   6  -5    6.64    0.57
   1  -6   5    7.19    0.46
   1  -6   5    7.75    0.67
  -1   6  -4   22.31    1.03
  -1   6  -4   24.09    0.80
  -1   6  -4   23.96    1.05
   1  -6   4   22.34    1.20
   1  -6   4   24.27    1.14
   1  -6   4   23.78    0.88
  -1   6  -3   55.64    1.73
  -1   6  -3   55.76    1.70
  -1   6  -3   55.07    1.39
   1  -6   3   55.42    1.81
   1  -6   3   53.96    1.72
   1  -6   3   58.37    1.46
  -1   6  -2   18.56    0.86
  -1   6  -2   18.46    0.61
  -1   6  -2   19.08    0.83
   1  -6   2   17.17    0.88
   1  -6   2   17.35    0.81
  -1   6  -1    0.96    0.15
  -1   6  -1    1.47    0.27
  -1   6  -1    1.25    0.24
   1  -6   1    1.07    0.22
   1  -6   1    1.24    0.28
  -1   6   0   -0.11    0.06
  -1   6   0    0.04    0.13
  -1   6   0    0.09    0.11
   1  -6   0    0.16    0.10
   1  -6   0    0.03    0.09
  -1   6   1    1.15    0.25
  -1   6   1    1.27    0.17
  -1   6   1    1.10    0.22
  -1   6   1    1.23    0.17
   1  -6  -1    1.28    0.24
   1  -6  -1    0.99    0.26
  -1   6   2   18.51    0.90
  -1   6   2   18.07    0.63
  -1   6   2   18.60    0.64
  -1   6   2   17.80    0.80
   1  -6  -2   17.43    0.89
   1  -6  -2   18.90    0.80
  -1   6   3   56.97    1.88
  -1   6   3   56.95    1.48
  -1   6   3   57.17    1.73
  -1   6   3   61.21    1.68
   1  -6  -3   56.78    1.72
   1  -6  -3   59.18    1.90
  -1   6   4   23.21    1.62
  -1   6   4   24.04    1.02
  -1   6   4   25.14    0.85
  -1   6   4   23.94    0.95
   1  -6  -4   23.04    1.01
   1  -6  -4   24.44    1.15
  -1   6   5    6.56    0.53
  -1   6   5    7.40    0.58
  -1   6   5    7.26    0.46
   1  -6  -5    6.43    0.44
  -1   6   6    1.36    0.25
  -1   6   6    1.24    0.30
  -1   6   6    0.90    0.30
   1  -6  -6    1.03    0.36
  -1   6   7    0.82    0.30
  -1   6   7    1.27    0.27
   1  -6  -7    1.48    0.42
  -2   6  -7   10.35    0.80
   2  -6   7   11.28    0.69
   2  -6   7   12.21    0.94
  -2   6  -6    6.92    0.61
   2  -6   6    6.19    0.64
   2  -6   6    6.17    0.49
   2  -6   6    6.30    0.57
  -2   6  -5    2.29    0.31
  -2   6  -5    2.39    0.41
   2  -6   5    2.64    0.52
   2  -6   5    2.05    0.35
  -2   6  -4    9.47    0.62
  -2   6  -4    8.13    0.61
   2  -6   4    7.91    0.64
   2  -6   4    8.20    0.52
   2  -6   4    8.16    0.58
  -2   6  -3    4.11    0.30
  -2   6  -3    4.17    0.40
  -2   6  -3    4.15    0.40
   2  -6   3    3.74    0.40
   2  -6   3    4.43    0.35
   2  -6   3    4.06    0.45
  -2   6  -2   20.86    0.88
  -2   6  -2   22.63    0.74
  -2   6  -2   21.31    0.94
   2  -6   2   21.23    1.00
  -2   6  -1   93.58    2.11
  -2   6  -1   94.85    2.37
  -2   6  -1   88.50    2.40
   2  -6   1   89.33    2.35
   2  -6   1   93.68    2.53
  -2   6   0  138.82    3.44
  -2   6   0  147.93    3.26
  -2   6   0  152.40    3.38
   2  -6   0  146.46    3.57
   2  -6   0  141.43    3.36
  -2   6   1   93.30    2.21
  -2   6   1   89.93    2.47
  -2   6   1   94.92    2.37
  -2   6   1   93.92    2.12
   2  -6  -1   88.37    2.34
   2  -6  -1   93.61    2.55
  -2   6   2   22.92    0.93
  -2   6   2   23.70    0.79
  -2   6   2   22.79    1.04
  -2   6   2   25.00    0.96
   2  -6  -2   22.68    1.06
  -2   6   3    4.09    0.45
  -2   6   3    4.48    0.32
  -2   6   3    3.97    0.35
  -2   6   3    3.73    0.37
   2  -6  -3    4.12    0.46
   2  -6  -3    3.66    0.38
  -2   6   4    8.49    0.59
  -2   6   4    7.92    0.56
  -2   6   4    8.43    0.47
   2  -6  -4    8.41    0.67
  -2   6   5    2.31    0.38
  -2   6   5    2.09    0.37
  -2   6   5    2.44    0.32
   2  -6  -5    2.49    0.47
  -2   6   6    6.25    0.47
  -2   6   6    6.14    0.59
   2  -6  -6    5.04    0.71
  -2   6   7    9.70    0.78
  -2   6   7   11.17    0.67
   2  -6  -7   10.13    0.90
  -3   6  -7    1.83    0.40
   3  -6   7    2.05    0.48
   3  -6   6    2.44    0.49
  -3   6  -5    3.29    0.39
   3  -6   5    3.13    0.50
   3  -6   5    3.63    0.56
   3  -6   5    3.45    0.46
  -3   6  -4   14.50    0.66
  -3   6  -4   17.05    0.83
  -3   6  -4   13.78    0.78
   3  -6   4   16.98    0.88
   3  -6   4   14.78    0.91
   3  -6   4   13.87    0.73
  -3   6  -3   37.88    1.59
  -3   6  -3   40.31    1.34
  -3   6  -3   39.78    1.29
   3  -6   3   40.71    1.51
   3  -6   3   40.42    1.34
   3  -6   3   39.39    1.23
   3  -6   3   37.51    1.39
  -3   6  -2   15.78    0.65
  -3   6  -2   17.71    0.78
  -3   6  -2   16.37    0.79
   3  -6   2   16.85    0.89
   3  -6   2   17.03    0.68
   3  -6   2   16.31    0.79
   3  -6   2   15.41    0.61
  -3   6  -1    0.13    0.15
  -3   6  -1    0.06    0.10
   3  -6   1   -0.18    0.12
   3  -6   1    0.07    0.12
  -3   6   0   -0.23    0.07
  -3   6   0   -0.01    0.09
  -3   6   0    0.08    0.14
   3  -6   0   -0.11    0.11
   3  -6   0    0.00    0.11
  -3   6   1   -0.05    0.10
  -3   6   1   -0.16    0.13
  -3   6   2   17.05    1.01
  -3   6   2   17.29    0.79
  -3   6   2   16.87    0.79
  -3   6   2   17.37    0.68
   3  -6  -2   16.47    0.90
   3  -6  -2   16.39    0.79
  -3   6   3   39.59    1.50
  -3   6   3   40.03    1.22
  -3   6   3   40.39    1.37
  -3   6   3   40.21    1.39
   3  -6  -3   42.13    1.58
   3  -6  -3   41.11    1.42
  -3   6   4   15.08    0.81
  -3   6   4   15.82    0.70
  -3   6   4   14.39    0.81
   3  -6  -4   15.26    0.95
  -3   6   5    3.42    0.49
  -3   6   5    3.94    0.59
  -3   6   5    3.27    0.33
   3  -6  -5    3.08    0.50
  -3   6   6    2.38    0.35
  -3   6   6    2.26    0.43
   3  -6  -6    2.45    0.49
  -3   6   7    1.96    0.33
  -3   6   7    1.36    0.37
   3  -6  -7    1.54    0.43
   4  -6   7    4.77    0.71
  -4   6  -6    8.07    0.62
   4  -6   6    9.15    0.80
   4  -6   6    7.44    0.74
  -4   6  -5    0.35    0.19
   4  -6   5   -0.31    0.17
   4  -6   5   -0.17    0.14
   4  -6   5   -0.07    0.16
  -4   6  -4   10.04    0.63
  -4   6  -4    9.27    0.60
   4  -6   4    9.08    0.62
   4  -6   4    9.14    0.70
   4  -6   4    9.80    0.74
  -4   6  -3    7.25    0.53
  -4   6  -3    7.30    0.50
  -4   6  -3    6.69    0.44
   4  -6   3    7.05    0.60
   4  -6   3    6.98    0.58
   4  -6   3    7.12    0.49
   4  -6   3    7.83    0.57
  -4   6  -2   14.29    0.70
  -4   6  -2   14.51    0.65
  -4   6  -2   13.27    0.70
   4  -6   2   14.19    0.69
   4  -6   2   15.01    0.85
   4  -6   2   14.13    0.65
   4  -6   2   14.08    0.75
  -4   6  -1   54.33    1.67
  -4   6  -1   57.67    1.62
   4  -6   1   58.82    1.55
   4  -6   1   53.63    1.66
   4  -6   1   56.31    1.84
  -4   6   0   88.23    2.47
  -4   6   0   91.72    2.27
  -4   6   0   84.35    2.32
   4  -6   0   89.34    2.07
   4  -6   0   93.26    2.54
   4  -6   0   84.67    2.30
  -4   6   1   58.15    1.63
  -4   6   1   53.50    1.70
  -4   6   1   51.86    1.72
   4  -6  -1   51.56    1.62
   4  -6  -1   56.90    1.37
   4  -6  -1   56.74    1.85
  -4   6   2   14.74    0.67
  -4   6   2   14.52    0.80
  -4   6   2   15.17    0.74
   4  -6  -2   13.66    0.75
   4  -6  -2   15.26    0.89
  -4   6   3    7.30    0.47
  -4   6   3    6.57    0.59
  -4   6   3    6.82    0.56
  -4   6   3    6.60    0.51
   4  -6  -3    7.16    0.37
   4  -6  -3    7.39    0.65
  -4   6   4   10.53    0.68
  -4   6   4   10.18    0.58
  -4   6   4   10.04    0.73
   4  -6  -4   10.39    0.50
   4  -6  -4    9.41    0.78
  -4   6   5    0.25    0.13
   4  -6  -5    0.24    0.12
   4  -6  -5    0.17    0.22
  -4   6   6    7.72    0.66
  -4   6   6    7.81    0.55
  -4   6   7    4.12    0.43
  -4   6   7    6.08    0.63
   4  -6  -7    5.45    0.77
  -5   6  -6    0.10    0.19
   5  -6   6   -0.27    0.22
   5  -6   6    0.27    0.18
  -5   6  -5    3.92    0.42
  -5   6  -5    4.63    0.48
   5  -6   5    4.02    0.58
   5  -6   5    4.11    0.62
  -5   6  -4   19.06    0.85
   5  -6   4   18.53    1.05
   5  -6   4   17.54    0.91
   5  -6   4   19.96    1.07
  -5   6  -3   20.78    0.85
  -5   6  -3   18.89    0.85
   5  -6   3   19.77    0.92
   5  -6   3   21.46    1.07
   5  -6   3   21.35    1.04
  -5   6  -2    4.77    0.43
  -5   6  -2    4.80    0.38
  -5   6  -2    3.90    0.39
   5  -6   2    5.21    0.46
   5  -6   2    4.80    0.40
   5  -6   2    4.15    0.43
   5  -6   2    3.84    0.45
  -5   6  -1    0.00    0.15
  -5   6  -1    0.16    0.12
   5  -6   1   -0.05    0.18
   5  -6   1    0.10    0.15
   5  -6   1    0.06    0.17
  -5   6   0    0.11    0.16
  -5   6   0   -0.07    0.14
  -5   6   0   -0.02    0.09
   5  -6   0   -0.05    0.09
   5  -6   0    0.00    0.13
   5  -6   0    0.03    0.15
  -5   6   1   -0.04    0.10
  -5   6   1    0.07    0.15
  -5   6   1   -0.19    0.13
   5  -6  -1   -0.09    0.16
   5  -6  -1   -0.31    0.14
   5  -6  -1    0.05    0.09
  -5   6   2    4.08    0.46
  -5   6   2    4.86    0.39
  -5   6   2    3.43    0.48
  -5   6   2    4.95    0.41
   5  -6  -2    4.26    0.35
   5  -6  -2    4.20    0.49
  -5   6   3   20.47    0.91
  -5   6   3   19.43    1.01
  -5   6   3   22.67    0.91
  -5   6   3   21.33    1.12
   5  -6  -3   20.96    1.13
   5  -6  -3   21.24    0.84
  -5   6   4   18.26    0.84
  -5   6   4   18.22    0.90
   5  -6  -4   19.24    1.13
  -5   6   5    3.06    0.41
   5  -6  -5    3.16    0.55
   5  -6  -5    4.53    0.39
  -5   6   6    0.09    0.13
  -5   6   6    0.19    0.22
   5  -6  -6    0.19    0.14
  -6   6  -6    2.12    0.37
  -6   6  -6    1.63    0.33
   6  -6   6    1.17    0.42
  -6   6  -5   -0.16    0.26
  -6   6  -5    0.07    0.16
   6  -6   5    0.26    0.24
   6  -6   5   -0.11    0.15
  -6   6  -4    2.22    0.32
  -6   6  -4    1.95    0.31
   6  -6   4    1.99    0.42
   6  -6   4    2.37    0.47
  -6   6  -3    6.17    0.43
  -6   6  -3    5.92    0.45
   6  -6   3    6.89    0.55
   6  -6   3    6.80    0.60
   6  -6   3    7.09    0.65
  -6   6  -2   10.69    0.55
  -6   6  -2   10.58    0.57
   6  -6   2   10.01    0.71
   6  -6   2   11.10    0.78
  -6   6  -1   26.16    0.96
  -6   6  -1   28.27    0.95
   6  -6   1   25.85    1.11
   6  -6   1   25.58    1.07
   6  -6   1   25.18    1.19
  -6   6   0   42.97    1.38
  -6   6   0   46.24    1.34
  -6   6   0   46.15    1.84
   6  -6   0   42.89    1.49
   6  -6   0   46.66    1.54
   6  -6   0   48.06    1.72
  -6   6   1   26.50    1.04
  -6   6   1   26.15    0.96
  -6   6   1   24.77    1.32
   6  -6  -1   27.34    1.25
   6  -6  -1   27.81    1.08
  -6   6   2    9.09    0.63
  -6   6   2   11.21    0.64
  -6   6   2   10.40    0.59
   6  -6  -2   10.52    0.78
   6  -6  -2   10.75    0.63
  -6   6   3    5.76    0.46
  -6   6   3    6.50    0.62
  -6   6   3    7.53    0.53
   6  -6  -3    6.53    0.50
  -6   6   4    2.17    0.35
  -6   6   4    2.11    0.35
   6  -6  -4    1.80    0.34
   6  -6  -4    2.53    0.50
  -6   6   5    0.00    0.11
   6  -6  -5   -0.05    0.21
   6  -6  -5    0.17    0.14
  -6   6   6    1.76    0.39
  -6   6   6    1.96    0.37
  -7   6  -5    0.06    0.21
   7  -6   5    0.58    0.31
   7  -6   5    0.50    0.25
  -7   6  -4    5.99    0.40
  -7   6  -4    6.24    0.41
   7  -6   4    6.14    0.64
   7  -6   4    6.93    0.71
  -7   6  -3   10.38    0.50
  -7   6  -3   11.09    0.50
   7  -6   3   11.96    0.92
   7  -6   3   11.58    0.85
  -7   6  -2    2.53    0.28
  -7   6  -2    3.46    0.28
   7  -6   2    3.56    0.53
   7  -6   2    2.78    0.48
  -7   6  -1    0.07    0.13
  -7   6  -1    0.23    0.13
   7  -6   1    0.19    0.21
   7  -6   1   -0.24    0.14
  -7   6   0    0.10    0.15
  -7   6   0   -0.14    0.10
   7  -6   0    0.22    0.15
   7  -6   0    0.35    0.21
  -7   6   1    0.20    0.13
  -7   6   1    0.00    0.16
   7  -6  -1    0.05    0.11
   7  -6  -1    0.10    0.20
  -7   6   2    3.40    0.42
  -7   6   2    2.90    0.33
  -7   6   2    2.56    0.37
   7  -6  -2    3.54    0.54
   7  -6  -2    2.92    0.43
  -7   6   3   11.05    0.64
  -7   6   3   10.94    0.68
   7  -6  -3   11.53    0.88
   7  -6  -3   11.51    0.73
  -7   6   4    5.64    0.50
  -7   6   4    5.64    0.66
  -7   6   4    6.98    0.55
   7  -6  -4    5.30    0.53
   7  -6  -4    5.24    0.72
  -7   6   5    0.35    0.24
  -7   6   5    0.58    0.18
   7  -6  -5    1.49    0.41
   7  -6  -5    0.67    0.22
   8  -6   4    1.02    0.32
   8  -6   4    1.29    0.38
   8  -6   3    1.92    0.44
   8  -6   3    1.52    0.41
   8  -6   2    3.52    0.54
   8  -6   2    3.67    0.77
   8  -6   1   13.40    0.90
   8  -6   1   13.41    0.89
  -8   6   0   19.74    0.56
  -8   6   0   20.42    0.58
   8  -6   0   21.57    1.12
   8  -6   0   21.47    1.14
  -8   6   1   11.95    0.48
  -8   6   1   12.08    0.77
   8  -6  -1   11.58    0.80
  -8   6   2    3.81    0.35
  -8   6   2    3.05    0.43
  -8   6   2    3.16    0.36
   8  -6  -2    3.88    0.53
   8  -6  -2    4.06    0.62
  -8   6   3    1.99    0.30
  -8   6   3    2.09    0.39
  -8   6   3    2.02    0.33
   8  -6  -3    2.72    0.52
   8  -6  -3    2.32    0.44
  -8   6   4    1.54    0.45
  -8   6   4    1.07    0.28
  -8   6   4    1.02    0.30
   8  -6  -4    1.13    0.29
   8  -6  -4    1.34    0.42
   9  -6   2    0.50    0.30
   9  -6   2    0.99    0.31
   9  -6   1    0.43    0.22
   9  -6   1    0.40    0.30
   9  -6   0    0.21    0.27
   9  -6   0    0.02    0.18
   9  -6  -1    0.12    0.27
   9  -6  -1    0.16    0.19
  -9   6   2    0.50    0.21
   9  -6  -2    0.69    0.35
   9  -6  -2    0.97    0.27
   8   7  -2    1.13    0.32
   8   7  -2    2.14    0.37
   8   7  -1    2.01    0.50
   8   7  -1    2.45    0.44
   8   7  -1    2.40    0.38
   8   7   0    0.59    0.29
   8   7   0    0.21    0.18
   8   7   0    0.13    0.19
   8   7   1    2.29    0.40
   8   7   1    2.56    0.47
   8   7   1    2.67    0.36
   8   7   2    2.12    0.34
   8   7   2    2.24    0.45
   8   7   2    2.34    0.47
   7   7  -4    0.11    0.15
   7   7  -4   -0.06    0.23
  -7  -7   4   -0.07    0.06
   7   7  -2    2.68    0.42
   7   7  -2    2.17    0.43
   7   7  -1    0.78    0.23
   7   7  -1    0.68    0.28
   7   7  -1    0.26    0.18
   7   7   0    8.86    0.65
   7   7   0    8.69    0.58
   7   7   0    8.90    0.66
   7   7   1    0.55    0.19
   7   7   1    0.34    0.19
   7   7   1    0.58    0.28
   7   7   2    3.08    0.48
   7   7   2    2.77    0.39
   7   7   2    2.55    0.44
   7   7   3    1.02    0.25
   7   7   3    0.41    0.56
   7   7   3    0.87    0.30
   7   7   4    0.14    0.19
  -7  -7  -4    0.00    0.12
   6   7  -5    0.24    0.25
   6   7  -5    0.65    0.29
  -6  -7   5    0.32    0.13
  -6  -7   5   -0.37    0.23
   6   7  -4    5.40    0.59
   6   7  -4    5.11    0.80
  -6  -7   4    5.93    0.49
  -6  -7   4    5.33    0.25
   6   7  -3   10.93    0.77
   6   7  -3   12.29    0.79
  -6  -7   3   10.84    0.50
   6   7  -2    3.14    0.44
   6   7  -2    3.45    0.40
   6   7  -1    0.14    0.14
   6   7  -1    0.16    0.13
   6   7  -1   -0.20    0.22
   6   7   0    0.02    0.12
   6   7   0    0.08    0.21
   6   7   0    0.13    0.15
   6   7   1    0.30    0.24
   6   7   1    0.03    0.11
   6   7   1    0.22    0.17
   6   7   2    3.41    0.38
   6   7   2    3.28    0.46
   6   7   2    2.88    0.46
   6   7   3   11.05    0.66
   6   7   3    9.72    0.79
  -6  -7  -3   11.79    0.48
   6   7   4    6.37    0.53
  -6  -7  -4    5.70    0.34
   6   7   5    0.40    0.23
   6   7   5    0.40    0.13
  -6  -7  -5    0.32    0.17
   5   7  -5    3.43    0.55
   5   7  -5    3.46    0.55
  -5  -7   5    3.22    0.25
  -5  -7   5    3.53    0.51
  -5  -7   5    2.59    0.49
   5   7  -4    2.60    0.44
   5   7  -4    1.55    0.35
  -5  -7   4    2.33    0.40
  -5  -7   4    1.93    0.16
  -5  -7   4    1.68    0.36
   5   7  -3    0.70    0.23
   5   7  -3    0.79    0.22
  -5  -7   3    0.70    0.24
  -5  -7   3    0.79    0.23
   5   7  -2    0.24    0.15
   5   7  -2    0.32    0.23
   5   7  -2    0.57    0.22
  -5  -7   2    0.49    0.18
  -5  -7   2    0.36    0.16
   5   7  -1    0.95    0.28
   5   7  -1    1.28    0.25
   5   7  -1    1.34    0.30
  -5  -7   1    0.96    0.18
  -5  -7   1    1.08    0.20
   5   7   0    0.45    0.17
   5   7   0    0.32    0.23
   5   7   0    0.77    0.22
  -5  -7   0    0.55    0.12
  -5  -7   0    0.32    0.10
   5   7   1    1.12    0.25
   5   7   1    1.07    0.30
   5   7   1    1.38    0.26
   5   7   2    0.50    0.19
   5   7   2    0.08    0.23
   5   7   3    1.38    0.35
   5   7   3    0.74    0.22
  -5  -7  -3    1.00    0.13
   5   7   4    2.85    0.23
   5   7   4    1.58    0.32
  -5  -7  -4    1.91    0.23
   5   7   5    3.09    0.45
   5   7   5    3.51    0.30
  -5  -7  -5    3.30    0.21
   4   7  -6    0.81    0.31
   4   7  -6    0.80    0.28
   4   7  -6    0.28    0.14
  -4  -7   6   -0.20    0.10
  -4  -7   6    0.61    0.22
  -4  -7   6    0.17    0.30
   4   7  -5    3.29    0.52
   4   7  -5    2.32    0.23
  -4  -7   5    2.68    0.47
  -4  -7   5    2.17    0.22
   4   7  -4   12.08    0.78
   4   7  -4   12.88    0.82
  -4  -7   4   12.83    0.78
  -4  -7   4   11.97    0.44
  -4  -7   4   13.31    0.81
   4   7  -3   21.96    1.03
   4   7  -3   20.09    0.95
  -4  -7   3   20.43    0.95
  -4  -7   3   20.26    0.93
   4   7  -2    4.96    0.51
   4   7  -2    5.51    0.44
   4   7  -2    6.03    0.51
  -4  -7   2    6.12    0.47
  -4  -7   2    5.96    0.45
   4   7  -1    0.82    0.23
   4   7  -1    0.79    0.19
   4   7  -1    1.01    0.28
  -4  -7   1    0.93    0.21
  -4  -7   1    0.37    0.26
   4   7   0    0.02    0.11
   4   7   0    0.18    0.08
   4   7   0   -0.30    0.17
  -4  -7   0   -0.15    0.11
  -4  -7   0    0.18    0.13
   4   7   1    0.58    0.28
   4   7   1    0.65    0.21
  -4  -7  -1    1.22    0.21
  -4  -7  -1    1.06    0.21
   4   7   2    5.82    0.53
   4   7   2    5.38    0.45
  -4  -7  -2    5.71    0.39
  -4  -7  -2    6.25    0.38
   4   7   3   21.32    0.63
   4   7   3   22.19    1.09
   4   7   3   21.76    0.96
  -4  -7  -3   22.19    0.83
  -4  -7  -3   21.41    0.77
  -4  -7  -3   20.66    0.76
   4   7   4   12.18    0.51
   4   7   4   11.75    0.71
  -4  -7  -4   13.55    0.61
  -4  -7  -4   12.83    0.51
   4   7   5    2.29    0.39
   4   7   5    2.63    0.25
  -4  -7  -5    2.95    0.38
  -4  -7  -5    2.59    0.34
   4   7   6    0.19    0.15
   4   7   6    0.10    0.20
  -4  -7  -6    0.53    0.23
  -4  -7  -6   -0.19    0.23
   3   7  -6   20.15    1.16
   3   7  -6   17.40    1.09
   3   7  -6   18.01    0.72
  -3  -7   6   18.42    0.73
  -3  -7   6   17.71    1.10
  -3  -7   6   18.42    0.89
   3   7  -5    3.75    0.28
   3   7  -5    4.30    0.51
   3   7  -5    4.61    0.52
  -3  -7   5    3.83    0.58
  -3  -7   5    4.34    0.30
   3   7  -4    0.37    0.17
   3   7  -4    0.18    0.08
  -3  -7   4    0.26    0.23
  -3  -7   4   -0.03    0.07
  -3  -7   4   -0.18    0.20
   3   7  -3    1.93    0.13
   3   7  -3    1.93    0.36
   3   7  -3    1.49    0.28
  -3  -7   3    1.93    0.39
  -3  -7   3    2.57    0.41
   3   7  -2    5.38    0.40
   3   7  -2    5.23    0.52
   3   7  -2    5.25    0.48
  -3  -7   2    5.10    0.46
  -3  -7   2    5.28    0.46
   3   7  -1    2.79    0.39
   3   7  -1    2.32    0.38
   3   7  -1    2.65    0.24
  -3  -7   1    2.91    0.33
  -3  -7   1    3.19    0.36
   3   7   0   19.10    1.01
   3   7   0   19.69    0.88
  -3  -7   0   19.83    0.80
  -3  -7   0   19.00    0.85
   3   7   1    2.54    0.40
   3   7   1    2.79    0.38
  -3  -7  -1    3.53    0.34
  -3  -7  -1    2.79    0.36
   3   7   2    4.69    0.50
   3   7   2    5.00    0.43
   3   7   2    5.48    0.22
  -3  -7  -2    5.15    0.40
  -3  -7  -2    5.72    0.45
   3   7   3    2.23    0.42
   3   7   3    1.73    0.31
   3   7   3    1.95    0.17
  -3  -7  -3    2.44    0.36
  -3  -7  -3    2.26    0.18
  -3  -7  -3    2.32    0.32
   3   7   4   -0.01    0.16
   3   7   4    0.02    0.07
  -3  -7  -4   -0.02    0.09
  -3  -7  -4    0.21    0.18
  -3  -7  -4    0.16    0.19
   3   7   5    3.97    0.38
   3   7   5    4.26    0.55
   3   7   5    4.28    0.32
  -3  -7  -5    5.36    0.51
   3   7   6   19.47    0.79
   3   7   6   19.29    1.03
  -3  -7  -6   18.80    0.97
  -3  -7  -6   17.41    0.90
  -2  -7   7    0.10    0.14
  -2  -7   7    0.16    0.30
   2   7  -6    0.41    0.26
   2   7  -6    0.18    0.14
   2   7  -6    0.17    0.20
  -2  -7   6   -0.24    0.16
  -2  -7   6    0.18    0.12
  -2  -7   6    0.03    0.26
   2   7  -5    5.85    0.35
   2   7  -5    6.16    0.58
   2   7  -5    5.21    0.57
  -2  -7   5    6.12    0.38
  -2  -7   5    6.50    0.74
   2   7  -4   19.06    0.94
   2   7  -4   19.06    0.62
   2   7  -4   19.61    1.01
  -2  -7   4   18.78    1.02
  -2  -7   4   18.95    0.64
   2   7  -3   20.24    0.87
   2   7  -3   19.83    0.97
   2   7  -3   19.64    0.57
  -2  -7   3   20.04    0.96
  -2  -7   3   20.29    1.00
   2   7  -2    8.94    0.60
   2   7  -2    8.30    0.47
   2   7  -2    8.05    0.62
   2   7  -2    8.21    0.26
  -2  -7   2    8.87    0.58
  -2  -7   2    7.64    0.58
   2   7  -1    1.29    0.18
   2   7  -1    1.35    0.28
   2   7  -1    1.21    0.29
  -2  -7   1    1.30    0.29
  -2  -7   1    0.83    0.24
   2   7   0   -0.04    0.10
   2   7   0   -0.01    0.16
  -2  -7   0   -0.24    0.12
  -2  -7   0   -0.01    0.12
   2   7   1    0.68    0.26
   2   7   1    1.01    0.08
   2   7   1    1.02    0.24
  -2  -7  -1    0.71    0.23
  -2  -7  -1    1.01    0.23
   2   7   2    7.87    0.62
   2   7   2    9.57    0.59
   2   7   2    8.37    0.32
  -2  -7  -2    9.40    0.62
  -2  -7  -2    9.00    0.54
   2   7   3   19.52    0.62
   2   7   3   20.31    0.92
   2   7   3   18.68    1.03
  -2  -7  -3   20.92    0.95
  -2  -7  -3   19.72    0.85
   2   7   4   19.83    0.69
   2   7   4   18.49    0.76
   2   7   4   20.70    0.96
  -2  -7  -4   19.55    0.88
  -2  -7  -4   19.22    0.96
  -2  -7  -4   20.68    0.72
   2   7   5    5.93    0.55
   2   7   5    5.48    0.37
   2   7   5    5.56    0.45
  -2  -7  -5    6.92    0.55
  -2  -7  -5    5.55    0.38
  -2  -7  -5    5.81    0.56
   2   7   6    0.18    0.12
   2   7   6    0.01    0.20
   2   7   6    0.12    0.18
  -2  -7  -6    0.60    0.26
   2   7   7    0.02    0.12
  -2  -7  -7    0.30    0.31
   1   7  -7    8.10    0.78
  -1  -7   7    9.35    0.90
  -1  -7   7    8.37    0.69
  -1  -7   7    8.85    0.57
   1   7  -6   21.04    0.83
   1   7  -6   22.05    1.20
  -1  -7   6   23.35    0.89
  -1  -7   6   21.53    1.25
   1   7  -5    9.39    0.69
   1   7  -5    8.09    0.68
   1   7  -5    8.47    0.44
  -1  -7   5    8.23    0.46
  -1  -7   5    8.38    0.49
  -1  -7   5    8.68    0.73
   1   7  -4    0.95    0.26
   1   7  -4    1.21    0.18
   1   7  -4    1.03    0.28
  -1  -7   4    1.32    0.33
   1   7  -3    1.05    0.28
   1   7  -3    1.48    0.15
   1   7  -3    1.12    0.24
  -1  -7   3    1.15    0.28
  -1  -7   3    1.35    0.32
   1   7  -2    1.02    0.26
   1   7  -2    0.93    0.17
   1   7  -2    0.40    0.25
   1   7  -2    0.79    0.11
  -1  -7   2    0.99    0.24
  -1  -7   2    0.53    0.22
   1   7  -1    2.99    0.16
   1   7  -1    3.45    0.36
   1   7  -1    3.65    0.43
  -1  -7   1    2.72    0.38
  -1  -7   1    3.09    0.45
   1   7   0    0.62    0.18
   1   7   0    0.63    0.09
   1   7   0    0.53    0.23
   1   7   0    0.87    0.10
  -1  -7   0    0.58    0.20
  -1  -7   0    0.71    0.22
   1   7   1    3.25    0.34
   1   7   1    3.09    0.46
   1   7   1    3.29    0.18
  -1  -7  -1    2.76    0.37
  -1  -7  -1    3.17    0.37
   1   7   2    0.91    0.23
   1   7   2    0.80    0.13
   1   7   2    0.66    0.24
  -1  -7  -2    0.56    0.20
  -1  -7  -2    0.28    0.18
   1   7   3    1.23    0.36
   1   7   3    1.24    0.27
  -1  -7  -3    1.43    0.33
  -1  -7  -3    1.33    0.27
   1   7   4    1.23    0.30
   1   7   4    1.60    0.24
   1   7   4    1.33    0.21
  -1  -7  -4    1.12    0.26
  -1  -7  -4    1.06    0.32
  -1  -7  -4    1.18    0.20
   1   7   5    8.42    0.56
   1   7   5    8.40    0.47
   1   7   5    8.35    0.64
  -1  -7  -5    8.71    0.71
  -1  -7  -5    7.76    0.48
   1   7   6   20.13    1.09
   1   7   6   21.21    1.03
   1   7   6   21.40    0.86
  -1  -7  -6   22.85    1.23
   1   7   7    9.12    0.76
   1   7   7    9.18    0.58
  -1  -7  -7    9.56    0.84
   0   7  -7    0.16    0.26
   0  -7   7    0.61    0.18
   0  -7   7    0.43    0.28
   0   7  -6   -0.10    0.16
   0   7  -6    0.05    0.18
   0  -7   6   -0.12    0.16
   0  -7   6   -0.10    0.25
   0  -7   6    0.13    0.12
   0   7  -5    3.15    0.52
   0   7  -5    2.29    0.25
   0   7  -5    2.54    0.45
   0  -7   5    2.99    0.52
   0  -7   5    2.91    0.35
   0   7  -4   26.99    1.20
   0   7  -4   27.10    0.85
   0   7  -4   27.25    1.15
   0  -7   4   27.47    1.29
   0   7  -3   70.48    1.64
   0   7  -3   70.75    1.97
   0   7  -3   71.56    2.11
   0  -7   3   68.37    2.10
   0  -7   3   70.34    2.22
   0   7  -2    8.29    0.57
   0   7  -2    7.72    0.60
   0   7  -2    7.77    0.46
   0   7  -2    8.06    0.34
   0  -7   2    7.74    0.62
   0  -7   2    7.93    0.57
   0   7  -1   32.42    1.19
   0   7  -1   29.97    1.23
   0   7  -1   32.16    0.83
   0   7  -1   31.24    0.91
   0  -7   1   31.58    1.27
   0  -7   1   31.18    1.20
   0   7   0    0.09    0.06
   0   7   0    0.09    0.10
   0   7   0    0.02    0.15
   0  -7   0    0.20    0.17
   0  -7   0    0.09    0.12
   0   7   1   30.19    0.83
   0   7   1   31.44    1.16
   0   7   1   30.66    1.26
   0  -7  -1   32.90    1.28
   0  -7  -1   33.33    1.71
   0   7   2    7.80    0.37
   0   7   2    7.32    0.62
   0   7   2    8.21    0.55
   0  -7  -2    7.60    0.52
   0  -7  -2    8.20    0.62
   0   7   3   71.77    1.70
   0   7   3   65.43    2.01
   0   7   3   70.67    1.73
   0  -7  -3   73.91    2.23
   0  -7  -3   68.78    2.00
   0   7   4   29.04    1.19
   0   7   4   27.50    0.99
   0   7   4   27.47    0.90
   0  -7  -4   25.44    1.22
   0   7   5    2.24    0.40
   0   7   5    2.19    0.35
   0   7   5    2.79    0.28
   0  -7  -5    2.19    0.45
   0  -7  -5    2.54    0.32
   0   7   6   -0.14    0.18
   0   7   6    0.13    0.17
   0   7   6    0.01    0.12
   0  -7  -6    0.13    0.23
   0   7   7    0.27    0.15
   0   7   7   -0.14    0.20
   0  -7  -7    0.05    0.28
  -1   7  -7    8.83    0.76
   1  -7   7    9.03    0.87
   1  -7   7    9.44    0.62
  -1   7  -6   22.43    1.18
   1  -7   6   21.62    1.27
  -1   7  -5    8.92    0.70
  -1   7  -5    8.04    0.47
   1  -7   5    8.21    0.58
   1  -7   5    8.52    0.52
   1  -7   5    8.14    0.71
  -1   7  -4    1.10    0.28
  -1   7  -4    1.46    0.22
   1  -7   4    1.51    0.36
   1  -7   4    1.93    0.22
  -1   7  -3    1.48    0.30
  -1   7  -3    1.60    0.21
   1  -7   3    1.45    0.35
  -1   7  -2    0.46    0.23
  -1   7  -2    0.56    0.18
  -1   7  -2    1.12    0.17
   1  -7   2    0.96    0.29
   1  -7   2    0.50    0.19
  -1   7  -1    2.96    0.34
  -1   7  -1    3.20    0.23
  -1   7  -1    2.69    0.40
   1  -7   1    3.02    0.45
   1  -7   1    3.02    0.36
  -1   7   0    0.62    0.23
  -1   7   0    0.76    0.20
  -1   7   0    0.67    0.14
   1  -7   0    0.85    0.22
   1  -7   0    0.72    0.24
  -1   7   1    2.82    0.39
  -1   7   1    3.30    0.24
  -1   7   1    3.11    0.45
   1  -7  -1    2.31    0.33
   1  -7  -1    3.47    0.41
  -1   7   2    0.56    0.18
  -1   7   2    1.12    0.18
  -1   7   2    0.62    0.26
  -1   7   2    0.88    0.16
   1  -7  -2    1.23    0.30
   1  -7  -2    1.22    0.26
  -1   7   3    1.89    0.26
  -1   7   3    1.64    0.31
  -1   7   3    1.57    0.23
   1  -7  -3    1.16    0.30
   1  -7  -3    1.51    0.34
  -1   7   4    1.09    0.27
  -1   7   4    1.62    0.28
  -1   7   4    1.66    0.25
   1  -7  -4    1.33    0.36
  -1   7   5    7.15    0.57
  -1   7   5    8.09    0.50
  -1   7   5    8.73    0.66
   1  -7  -5    9.24    0.77
  -1   7   6   21.99    0.91
  -1   7   6   21.04    1.09
   1  -7  -6   22.14    1.27
  -1   7   7    9.14    0.76
  -1   7   7    8.78    0.59
   1  -7  -7   10.67    0.91
  -2   7  -6   -0.26    0.20
   2  -7   6    0.34    0.21
   2  -7   6   -0.27    0.23
   2  -7   6    0.16    0.18
  -2   7  -5    5.83    0.55
   2  -7   5    5.58    0.63
   2  -7   5    5.34    0.50
   2  -7   5    6.07    0.47
  -2   7  -4   18.24    0.94
  -2   7  -4   18.23    0.73
   2  -7   4   18.62    0.74
   2  -7   4   20.29    0.83
   2  -7   4   18.46    1.20
  -2   7  -3   19.98    0.95
  -2   7  -3   19.19    0.72
   2  -7   3   19.09    1.04
  -2   7  -2    8.89    0.64
  -2   7  -2    8.59    0.43
  -2   7  -2    8.97    0.59
   2  -7   2    8.05    0.64
   2  -7   2    8.47    0.61
  -2   7  -1    0.80    0.23
  -2   7  -1    1.22    0.19
  -2   7  -1    1.12    0.28
   2  -7   1    0.92    0.27
   2  -7   1    1.44    0.28
  -2   7   0    0.06    0.15
  -2   7   0   -0.12    0.10
  -2   7   0    0.04    0.08
   2  -7   0    0.05    0.13
   2  -7   0    0.07    0.13
  -2   7   1    1.11    0.26
  -2   7   1    1.21    0.28
  -2   7   1    0.94    0.17
   2  -7  -1    1.52    0.34
   2  -7  -1    1.02    0.23
  -2   7   2    8.06    0.47
  -2   7   2    8.26    0.65
  -2   7   2    8.27    0.44
  -2   7   2    8.60    0.57
   2  -7  -2    7.75    0.56
   2  -7  -2    8.33    0.65
  -2   7   3   19.74    0.83
  -2   7   3   20.72    0.77
   2  -7  -3   18.28    1.03
  -2   7   4   20.14    0.98
  -2   7   4   19.79    0.93
  -2   7   4   20.61    0.81
   2  -7  -4   20.23    1.11
  -2   7   5    5.53    0.42
  -2   7   5    4.98    0.50
  -2   7   5    5.63    0.54
   2  -7  -5    6.21    0.64
  -2   7   6    0.40    0.26
  -2   7   6    0.10    0.13
   2  -7  -6    0.58    0.33
  -2   7   7    0.35    0.19
   2  -7  -7    0.03    0.31
  -3   7  -6   19.12    1.03
   3  -7   6   19.87    1.23
   3  -7   6   18.95    1.10
  -3   7  -5    3.79    0.65
   3  -7   5    4.60    0.47
   3  -7   5    4.64    0.46
   3  -7   5    4.64    0.68
  -3   7  -4    0.10    0.16
   3  -7   4   -0.07    0.20
   3  -7   4    0.01    0.14
   3  -7   4    0.02    0.12
  -3   7  -3    1.82    0.32
  -3   7  -3    1.61    0.35
  -3   7  -3    2.45    0.31
   3  -7   3    1.54    0.37
   3  -7   3    2.12    0.29
  -3   7  -2    4.81    0.36
  -3   7  -2    6.05    0.49
  -3   7  -2    4.62    0.48
   3  -7   2    5.15    0.55
  -3   7  -1    2.69    0.38
  -3   7  -1    2.58    0.40
  -3   7  -1    2.44    0.25
   3  -7   1    3.18    0.50
   3  -7   1    2.54    0.39
  -3   7   0   18.77    0.95
  -3   7   0   19.70    0.89
  -3   7   0   19.70    0.89
   3  -7   0   21.61    1.07
   3  -7   0   18.22    0.89
  -3   7   1    3.30    0.37
  -3   7   1    2.14    0.28
  -3   7   1    2.55    0.40
  -3   7   1    2.59    0.37
   3  -7  -1    1.77    0.34
   3  -7  -1    3.02    0.49
  -3   7   2    5.97    0.49
  -3   7   2    5.08    0.44
  -3   7   2    5.20    0.37
  -3   7   2    5.43    0.56
   3  -7  -2    5.02    0.55
  -3   7   3    1.98    0.36
  -3   7   3    1.89    0.28
  -3   7   3    2.22    0.37
   3  -7  -3    2.34    0.44
  -3   7   4   -0.10    0.17
  -3   7   4   -0.04    0.10
   3  -7  -4    0.10    0.18
  -3   7   5    4.55    0.39
  -3   7   5    5.40    0.54
   3  -7  -5    3.91    0.62
  -3   7   6   19.80    1.08
  -3   7   6   18.81    0.89
  -4   7  -6    0.03    0.22
   4  -7   6   -0.05    0.20
   4  -7   6    0.48    0.32
  -4   7  -5    2.72    0.41
   4  -7   5    3.03    0.47
   4  -7   5    2.93    0.43
   4  -7   5    2.24    0.49
  -4   7  -4   12.56    0.75
   4  -7   4   12.28    0.87
   4  -7   4   12.40    0.69
   4  -7   4   13.71    0.80
  -4   7  -3   20.96    0.99
  -4   7  -3   21.13    0.96
   4  -7   3   22.71    1.18
   4  -7   3   20.84    0.83
  -4   7  -2    6.77    0.50
  -4   7  -2    4.68    0.38
  -4   7  -2    5.96    0.53
   4  -7   2    6.64    0.62
   4  -7   2    5.59    0.39
  -4   7  -1    0.99    0.26
  -4   7  -1    0.95    0.24
   4  -7   1    0.70    0.27
  -4   7   0    0.08    0.15
  -4   7   0   -0.26    0.15
  -4   7   0   -0.01    0.11
   4  -7   0    0.09    0.18
  -4   7   1    1.13    0.27
  -4   7   1    0.41    0.17
  -4   7   1    1.21    0.29
   4  -7  -1    0.98    0.30
  -4   7   2    5.18    0.46
  -4   7   2    6.29    0.60
  -4   7   2    5.13    0.50
  -4   7   2    5.88    0.41
   4  -7  -2    4.71    0.56
  -4   7   3   21.89    0.88
  -4   7   3   22.57    1.02
  -4   7   3   18.85    1.23
  -4   7   4   12.72    0.84
   4  -7  -4   11.28    0.90
  -4   7   5    2.63    0.44
  -4   7   5    2.80    0.41
   4  -7  -5    3.14    0.58
  -4   7   6    0.21    0.14
  -4   7   6    0.06    0.25
   4  -7  -6    0.23    0.29
  -5   7  -5    4.06    0.46
   5  -7   5    3.92    0.57
   5  -7   5    4.42    0.66
  -5   7  -4    2.45    0.38
   5  -7   4    1.33    0.30
   5  -7   4    3.35    0.58
   5  -7   4    2.19    0.41
  -5   7  -3    1.83    0.34
  -5   7  -3    0.55    0.22
   5  -7   3    0.95    0.25
   5  -7   3    0.86    0.32
   5  -7   3    0.76    0.19
  -5   7  -2    0.05    0.20
  -5   7  -2    0.30    0.16
   5  -7   2    0.41    0.14
   5  -7   2    0.34    0.18
   5  -7   2    0.25    0.22
  -5   7  -1    1.36    0.26
  -5   7  -1    1.09    0.28
   5  -7   1    0.98    0.20
   5  -7   1    1.00    0.21
   5  -7   1    0.90    0.30
  -5   7   0    0.29    0.15
  -5   7   0    0.51    0.26
  -5   7   0    1.18    0.30
   5  -7   0    0.90    0.17
   5  -7   0    0.43    0.12
   5  -7   0    0.37    0.22
  -5   7   1    1.20    0.25
  -5   7   1    0.64    0.26
  -5   7   1    1.18    0.32
   5  -7  -1    1.13    0.32
  -5   7   2    0.15    0.10
  -5   7   2    0.20    0.20
  -5   7   2   -0.02    0.24
  -5   7   2    0.18    0.16
   5  -7  -2    0.25    0.23
  -5   7   3    0.92    0.25
   5  -7  -3    1.32    0.36
  -5   7   4    2.20    0.35
   5  -7  -4    2.27    0.50
  -5   7   5    3.40    0.46
  -5   7   5    2.60    0.44
   5  -7  -5    2.65    0.53
  -6   7  -5    0.58    0.44
  -6   7  -5    0.35    0.22
   6  -7   5    0.15    0.33
  -6   7  -4    6.49    0.51
  -6   7  -4    5.40    0.54
   6  -7   4    6.17    0.69
   6  -7   4    6.55    0.62
  -6   7  -3   12.10    0.65
  -6   7  -3   11.34    0.76
   6  -7   3    9.68    0.66
   6  -7   3   11.64    0.86
   6  -7   3   11.89    0.78
  -6   7  -2    3.60    0.38
  -6   7  -2    2.89    0.40
   6  -7   2    3.60    0.65
   6  -7   2    3.01    0.43
   6  -7   2    2.85    0.39
  -6   7  -1    0.06    0.13
  -6   7  -1    0.29    0.20
   6  -7   1    0.04    0.12
   6  -7   1    0.11    0.18
  -6   7   0    0.24    0.15
  -6   7   0   -0.01    0.34
   6  -7   0   -0.24    0.13
   6  -7   0   -0.23    0.20
  -6   7   1   -0.09    0.22
  -6   7   1   -0.08    0.13
   6  -7  -1    0.04    0.10
  -6   7   2    3.02    0.41
  -6   7   2    3.22    0.38
  -6   7   2    2.35    0.43
   6  -7  -2    3.67    0.58
   6  -7  -2    2.75    0.30
  -6   7   3   11.75    0.69
  -6   7   3   10.79    0.69
   6  -7  -3   12.25    0.93
   6  -7  -3   10.88    0.57
  -6   7   4    6.35    0.68
  -6   7   4    5.96    0.51
   6  -7  -4    6.14    0.71
  -6   7   5    0.26    0.16
  -6   7   5   -0.02    0.22
   6  -7  -5    0.28    0.29
   6  -7  -5    0.40    0.15
  -7   7  -4    0.02    0.22
  -7   7  -4    0.03    0.17
   7  -7   4    0.12    0.28
  -7   7  -3    1.01    0.28
  -7   7  -3    0.95    0.22
   7  -7   3    1.23    0.34
   7  -7   3    0.70    0.37
  -7   7  -2    3.43    0.38
  -7   7  -2    2.50    0.32
   7  -7   2    2.88    0.53
   7  -7   2    2.76    0.46
   7  -7   2    2.86    0.41
  -7   7  -1    0.46    0.22
  -7   7  -1    0.27    0.16
   7  -7   1    0.51    0.25
   7  -7   1    0.36    0.22
  -7   7   0    8.75    0.59
  -7   7   0    8.65    0.53
   7  -7   0    9.05    0.61
   7  -7   0    8.54    0.76
  -7   7   1    0.56    0.27
  -7   7   1    0.46    0.18
   7  -7  -1    0.35    0.18
   7  -7  -1    0.47    0.26
  -7   7   2    2.97    0.40
  -7   7   2    2.03    0.40
  -7   7   2    2.77    0.43
   7  -7  -2    2.77    0.40
   7  -7  -2    2.79    0.52
  -7   7   3    0.80    0.26
  -7   7   3    1.19    0.64
  -7   7   3    0.68    0.25
   7  -7  -3    0.99    0.25
   7  -7  -3    0.97    0.36
  -7   7   4    0.10    0.22
  -7   7   4    0.29    0.18
   7  -7  -4    0.74    0.36
  -8   7  -2    1.75    0.21
   8  -7   2    2.04    0.42
   8  -7   2    1.61    0.44
  -8   7  -1    2.45    0.38
  -8   7  -1    2.31    0.25
   8  -7   1    2.56    0.50
   8  -7   1    2.12    0.41
  -8   7   0    0.11    0.19
  -8   7   0   -0.06    0.14
   8  -7   0   -0.12    0.15
   8  -7   0    0.49    0.32
  -8   7   1    1.75    0.28
  -8   7   1    2.29    0.33
   8  -7  -1    2.11    0.49
   8  -7  -1    2.76    0.43
  -8   7   2    1.70    0.37
  -8   7   2    2.25    0.33
  -8   7   2    2.04    0.38
   8  -7  -2    1.76    0.34
   8  -7  -2    2.54    0.52
   7   8  -2    1.64    0.38
   7   8  -2    2.64    0.45
   7   8  -1    2.39    0.42
   7   8  -1    2.33    0.41
   7   8   0    0.10    0.19
   7   8   0    0.42    0.16
   7   8   1    2.56    0.39
   7   8   1    1.57    0.32
   7   8   2    1.62    0.33
   7   8   2    2.94    0.47
   6   8  -4    0.91    0.27
   6   8  -4    0.62    0.28
  -6  -8   4    1.62    0.31
  -6  -8   4    0.83    0.34
   6   8  -3    2.07    0.38
   6   8  -3    2.20    0.43
  -6  -8   3    1.89    0.32
  -6  -8   3    2.03    0.27
   6   8  -2    3.66    0.41
   6   8  -2    3.98    0.59
  -6  -8   2    3.78    0.24
  -6  -8   2    3.75    0.23
   6   8  -1   12.80    0.74
   6   8  -1   13.31    0.79
   6   8   0   21.39    0.97
   6   8   0   21.49    1.00
   6   8   1   12.36    0.71
   6   8   1   13.25    0.75
   6   8   2    3.77    0.48
   6   8   2    3.43    0.46
   6   8   4    1.17    0.32
  -6  -8  -4    1.46    0.19
   5   8  -4    5.51    0.61
   5   8  -4    6.27    0.59
  -5  -8   4    5.76    0.57
  -5  -8   4    6.12    0.62
   5   8  -3   15.03    0.90
   5   8  -3   13.80    0.82
  -5  -8   3   12.67    0.75
  -5  -8   3   14.73    0.78
   5   8  -2    3.58    0.51
   5   8  -2    2.49    0.39
  -5  -8   2    2.48    0.36
  -5  -8   2    2.83    0.36
   5   8  -1    0.76    0.22
   5   8  -1    1.53    0.32
  -5  -8   1    1.32    0.24
  -5  -8   1    0.96    0.22
   5   8   0    0.18    0.11
   5   8   0    0.11    0.18
  -5  -8   0    0.16    0.13
  -5  -8   0    0.08    0.13
   5   8   1    0.95    0.21
   5   8   1    1.24    0.28
  -5  -8  -1    1.24    0.18
  -5  -8  -1    1.02    0.17
   5   8   2    3.75    0.42
  -5  -8  -2    2.88    0.22
  -5  -8  -2    2.63    0.22
   5   8   3   14.14    0.86
  -5  -8  -3   13.79    0.46
  -5  -8  -3   13.67    0.46
   5   8   4    6.27    0.36
   5   8   4    5.72    0.55
  -5  -8  -4    6.94    0.31
  -5  -8  -4    5.62    0.29
  -5  -8  -4    6.99    0.35
   4   8  -5   -0.10    0.08
   4   8  -5   -0.39    0.22
   4   8  -5    0.06    0.18
   4   8  -4    1.29    0.33
   4   8  -4    1.59    0.39
  -4  -8   4    1.39    0.37
   4   8  -3    4.48    0.44
   4   8  -3    3.84    0.54
  -4  -8   3    3.54    0.48
  -4  -8   3    3.91    0.51
   4   8  -2   10.95    0.74
   4   8  -2   11.68    0.64
  -4  -8   2   12.53    0.73
  -4  -8   2   11.79    0.70
   4   8  -1   22.19    0.85
   4   8  -1   23.08    1.04
  -4  -8   1   20.13    0.89
  -4  -8   1   23.82    0.97
   4   8   0   25.92    1.09
  -4  -8   0   23.55    0.93
  -4  -8   0   25.25    0.99
   4   8   1   24.00    1.05
  -4  -8  -1   21.82    0.86
  -4  -8  -1   24.20    0.98
   4   8   2   11.98    0.71
  -4  -8  -2   11.23    0.59
   4   8   3    3.82    0.21
   4   8   3    4.22    0.44
  -4  -8  -3    3.96    0.40
  -4  -8  -3    4.26    0.39
   4   8   4    1.37    0.33
   4   8   4    1.59    0.21
  -4  -8  -4    1.55    0.29
  -4  -8  -4    2.03    0.33
  -4  -8  -4    1.71    0.22
   4   8   5    0.16    0.18
   4   8   5    0.05    0.20
   4   8   5   -0.06    0.09
  -4  -8  -5    0.05    0.23
  -4  -8  -5    0.22    0.24
  -4  -8  -5    0.44    0.22
   3   8  -5    1.51    0.39
   3   8  -5    2.32    0.22
  -3  -8   5    2.19    0.47
   3   8  -4   11.97    0.77
   3   8  -4   11.79    0.83
  -3  -8   4   10.81    0.81
   3   8  -3    8.96    0.69
   3   8  -3    9.53    0.60
  -3  -8   3    9.67    0.71
  -3  -8   3    7.80    0.65
   3   8  -2    3.78    0.44
  -3  -8   2    2.81    0.43
  -3  -8   2    4.02    0.52
   3   8  -1    2.55    0.40
   3   8  -1    2.57    0.24
  -3  -8   1    2.18    0.36
  -3  -8   1    2.80    0.42
   3   8   0    0.07    0.15
  -3  -8   0    0.17    0.16
  -3  -8   0   -0.24    0.16
   3   8   1    2.93    0.42
  -3  -8  -1    2.31    0.34
  -3  -8  -1    3.05    0.43
   3   8   2    3.86    0.42
   3   8   2    3.60    0.15
  -3  -8  -2    3.32    0.44
  -3  -8  -2    3.53    0.39
   3   8   3    9.07    0.65
   3   8   3    8.68    0.35
  -3  -8  -3    8.43    0.56
   3   8   4   11.08    0.74
   3   8   4   11.56    0.48
  -3  -8  -4   11.80    0.69
  -3  -8  -4   11.08    0.49
  -3  -8  -4   11.27    0.74
   3   8   5    2.30    0.35
   3   8   5    2.93    0.26
   3   8   5    2.66    0.44
  -3  -8  -5    2.16    0.41
  -3  -8  -5    2.29    0.30
  -3  -8  -5    1.87    0.38
   2   8  -6    2.47    0.30
   2   8  -6    2.17    0.46
   2   8  -6    2.63    0.51
  -2  -8   6    2.47    0.52
  -2  -8   6    2.76    0.29
   2   8  -5    0.07    0.18
   2   8  -5   -0.17    0.21
   2   8  -5   -0.04    0.08
  -2  -8   5    0.27    0.28
   2   8  -4    6.89    0.32
   2   8  -4    5.62    0.53
   2   8  -4    5.77    0.59
  -2  -8   4    7.22    0.68
   2   8  -3    6.64    0.70
   2   8  -3    9.73    0.59
   2   8  -3    8.59    0.32
  -2  -8   3   10.42    0.76
   2   8  -2    2.92    0.45
   2   8  -2    1.87    0.27
  -2  -8   2    2.72    0.40
  -2  -8   2    2.48    0.43
   2   8  -1   29.05    1.21
  -2  -8   1   28.70    1.15
  -2  -8   1   30.36    1.25
   2   8   0   92.14    2.49
  -2  -8   0   88.97    2.50
  -2  -8   0   87.07    2.44
   2   8   1   30.63    1.22
  -2  -8  -1   30.46    1.25
   2   8   2    2.36    0.16
   2   8   2    2.07    0.35
  -2  -8  -2    2.16    0.38
  -2  -8  -2    2.41    0.36
   2   8   3    8.66    0.38
   2   8   3    8.99    0.64
  -2  -8  -3    8.77    0.62
  -2  -8  -3    9.66    0.69
   2   8   4    6.05    0.40
   2   8   4    5.80    0.55
   2   8   4    6.53    0.36
  -2  -8  -4    6.12    0.54
  -2  -8  -4    6.14    0.60
   2   8   5    0.26    0.22
   2   8   5    0.13    0.10
  -2  -8  -5    0.08    0.23
  -2  -8  -5   -0.35    0.12
   2   8   6    3.00    0.30
   2   8   6    2.82    0.50
  -2  -8  -6    2.10    0.43
   1   8  -6    0.17    0.14
   1   8  -6    0.11    0.22
  -1  -8   6    0.04    0.30
   1   8  -5    0.77    0.30
   1   8  -5    1.25    0.21
   1   8  -5    0.80    0.27
  -1  -8   5    1.76    0.44
   1   8  -4   20.78    0.99
   1   8  -4   20.77    1.09
   1   8  -4   20.37    0.68
  -1  -8   4   20.56    1.19
   1   8  -3   24.52    1.01
   1   8  -3   25.19    0.72
  -1  -8   3   25.89    1.25
   1   8  -2    2.45    0.16
   1   8  -2    1.89    0.37
   1   8  -2    2.63    0.28
  -1  -8   2    2.42    0.43
   1   8  -1    0.50    0.08
   1   8  -1    0.44    0.08
   1   8  -1    0.54    0.22
  -1  -8   1    0.54    0.25
  -1  -8   1   -0.06    0.18
   1   8   0    0.05    0.13
   1   8   0    0.02    0.04
   1   8   0   -0.03    0.04
  -1  -8   0    0.17    0.17
  -1  -8   0    0.18    0.19
   1   8   1    0.57    0.21
   1   8   1    0.39    0.08
  -1  -8  -1    0.71    0.25
  -1  -8  -1    0.34    0.18
   1   8   2    2.28    0.38
   1   8   2    2.73    0.19
  -1  -8  -2    2.70    0.45
  -1  -8  -2    2.53    0.38
   1   8   3   25.33    0.77
   1   8   3   25.05    1.16
  -1  -8  -3   24.99    1.19
  -1  -8  -3   25.06    1.25
   1   8   4   20.91    0.74
   1   8   4   22.20    1.07
   1   8   4   20.28    0.81
  -1  -8  -4   21.19    1.12
   1   8   5    1.66    0.25
   1   8   5    0.95    0.22
   1   8   5    1.09    0.34
  -1  -8  -5    1.08    0.41
   1   8   6    0.08    0.20
   1   8   6   -0.12    0.21
  -1  -8  -6    0.48    0.30
   0   8  -6    3.05    0.53
   0  -8   6    2.54    0.54
   0   8  -5    0.47    0.14
   0   8  -5    0.35    0.24
   0   8  -5    0.31    0.21
   0  -8   5    0.27    0.26
   0   8  -4    0.89    0.27
   0   8  -4    1.37    0.19
   0   8  -4    1.20    0.31
   0  -8   4    0.90    0.34
   0   8  -3   13.29    1.24
   0   8  -3   11.74    0.66
   0   8  -3   10.92    0.46
   0  -8   3   12.55    0.86
   0   8  -2   30.86    1.27
   0   8  -2   30.68    1.04
   0   8  -2   29.26    0.83
   0  -8   2   30.85    1.37
   0   8  -1   33.31    1.28
   0   8  -1   32.03    0.86
   0   8  -1   32.43    0.96
   0  -8   1   31.63    1.37
   0  -8   1   31.36    1.43
   0   8   0   23.22    0.68
   0   8   0   21.94    1.02
   0   8   0   23.54    0.75
   0  -8   0   23.48    1.14
   0  -8   0   23.88    1.04
   0   8   1   34.85    1.30
   0   8   1   31.59    0.88
   0  -8  -1   32.81    1.37
   0  -8  -1   30.49    1.22
   0   8   2   30.44    1.25
   0  -8  -2   33.63    1.40
   0   8   3   14.17    1.16
   0   8   3   11.78    0.51
   0   8   3   11.26    0.52
   0  -8  -3   14.16    0.89
   0   8   4    0.64    0.19
   0   8   4    1.40    0.22
   0   8   4    1.10    0.29
   0  -8  -4    0.88    0.34
   0   8   5    0.59    0.16
   0   8   5    0.38    0.22
   0   8   5    0.43    0.18
   0   8   6    2.18    0.41
   0   8   6    2.83    0.30
   0  -8  -6    2.20    0.49
  -1   8  -6    0.22    0.24
   1  -8   6   -0.17    0.15
   1  -8   6    0.39    0.19
   1  -8   6    0.04    0.28
  -1   8  -5    1.41    0.36
   1  -8   5    1.08    0.38
  -1   8  -4   20.24    0.85
  -1   8  -4   21.44    1.08
   1  -8   4   21.81    1.22
  -1   8  -3   26.41    1.32
  -1   8  -3   24.18    0.81
   1  -8   3   27.57    1.87
  -1   8  -2    2.95    0.44
  -1   8  -2    2.66    0.23
   1  -8   2    3.66    0.55
  -1   8  -1    0.66    0.22
  -1   8  -1    0.32    0.11
   1  -8   1    0.13    0.22
  -1   8   0   -0.10    0.09
  -1   8   0    0.08    0.14
   1  -8   0    0.03    0.16
  -1   8   1    0.39    0.12
  -1   8   1    0.07    0.12
   1  -8  -1    0.56    0.25
  -1   8   2    2.49    0.23
  -1   8   2    2.58    0.25
  -1   8   2    3.44    0.40
   1  -8  -2    3.06    0.50
  -1   8   3   24.48    0.91
  -1   8   3   24.66    0.85
   1  -8  -3   27.33    1.31
  -1   8   4   21.58    1.08
  -1   8   4   20.58    0.90
  -1   8   4   21.51    0.82
   1  -8  -4   21.97    1.21
  -1   8   5    1.30    0.31
  -1   8   5    1.21    0.32
  -1   8   5    1.71    0.27
   1  -8  -5    1.41    0.40
  -1   8   6   -0.11    0.11
  -1   8   6   -0.36    0.19
   1  -8  -6   -0.20    0.29
  -2   8  -6    2.49    0.46
   2  -8   6    1.74    0.36
   2  -8   6    2.05    0.35
   2  -8   6    1.94    0.47
  -2   8  -5   -0.31    0.16
   2  -8   5    0.02    0.14
   2  -8   5   -0.16    0.24
   2  -8   5    0.04    0.14
  -2   8  -4    6.35    0.59
  -2   8  -4    5.54    0.39
   2  -8   4    4.86    0.68
  -2   8  -3    9.48    0.56
  -2   8  -3    8.94    0.67
   2  -8   3    8.91    0.75
  -2   8  -2    2.30    0.24
  -2   8  -2    2.61    0.41
   2  -8   2    2.16    0.42
  -2   8  -1   28.21    0.93
  -2   8  -1   31.18    1.24
   2  -8   1   30.68    1.37
  -2   8   0   89.11    2.47
  -2   8   0   86.13    2.27
   2  -8   0   88.53    2.68
  -2   8   1   30.24    0.95
  -2   8   1   29.94    1.21
  -2   8   1   27.98    1.01
   2  -8  -1   27.57    1.31
  -2   8   2    2.42    0.24
  -2   8   2    2.34    0.38
  -2   8   2    2.62    0.29
   2  -8  -2    2.16    0.43
  -2   8   3    8.51    0.54
  -2   8   3    9.53    0.50
  -2   8   3    8.48    0.68
   2  -8  -3    7.93    0.75
  -2   8   4    7.32    0.62
  -2   8   4    5.82    0.41
  -2   8   4    5.55    0.48
   2  -8  -4    5.33    0.74
  -2   8   5    0.01    0.20
  -2   8   5   -0.03    0.19
  -2   8   5    0.18    0.11
   2  -8  -5    0.08    0.27
  -2   8   6    2.02    0.42
  -2   8   6    2.72    0.38
   2  -8  -6    2.74    0.59
  -3   8  -5    2.62    0.46
   3  -8   5    2.66    0.54
   3  -8   5    2.60    0.37
   3  -8   5    2.55    0.34
  -3   8  -4   12.63    0.81
   3  -8   4   12.39    0.95
  -3   8  -3    8.88    0.52
  -3   8  -3    9.12    0.67
   3  -8   3    9.14    0.79
  -3   8  -2    4.11    0.44
  -3   8  -2    3.63    0.32
   3  -8   2    2.90    0.79
  -3   8  -1    2.83    0.29
  -3   8  -1    2.61    0.40
   3  -8   1    2.32    0.45
  -3   8   0    0.45    0.17
  -3   8   0   -0.05    0.15
   3  -8   0    0.10    0.21
  -3   8   1    2.06    0.35
  -3   8   1    3.26    0.38
  -3   8   1    2.79    0.29
   3  -8  -1    2.32    0.46
  -3   8   2    3.22    0.31
  -3   8   2    3.68    0.43
  -3   8   2    3.03    0.41
   3  -8  -2    2.86    0.60
  -3   8   3    8.53    0.52
  -3   8   3    9.61    0.64
  -3   8   3    9.11    0.66
   3  -8  -3   10.52    0.84
  -3   8   4   12.25    0.64
  -3   8   4   12.22    0.82
  -3   8   4   12.46    0.78
   3  -8  -4   13.13    0.98
  -3   8   5    2.59    0.36
  -3   8   5    2.63    0.46
   3  -8  -5    1.56    0.42
  -4   8  -5   -0.02    0.20
   4  -8   5   -0.01    0.19
   4  -8   5    0.13    0.28
   4  -8   5    0.51    0.19
  -4   8  -4    1.29    0.30
   4  -8   4    1.48    0.39
   4  -8   4    1.46    0.41
   4  -8   4    1.53    0.26
  -4   8  -3    4.53    0.47
   4  -8   3    3.92    0.62
  -4   8  -2   11.89    0.74
   4  -8   2   12.23    0.89
  -4   8  -1   21.48    0.97
  -4   8  -1   22.54    1.02
   4  -8   1   22.81    1.24
  -4   8   0   25.02    1.17
  -4   8   0   26.47    1.10
   4  -8   0   22.72    1.91
  -4   8   1   23.25    0.90
  -4   8   1   22.65    1.03
  -4   8   1   20.36    1.04
   4  -8  -1   22.26    1.21
  -4   8   2   12.43    0.64
  -4   8   2   11.97    0.76
   4  -8  -2   11.88    0.90
  -4   8   3    4.33    0.48
  -4   8   3    4.50    0.39
  -4   8   3    4.88    0.52
   4  -8  -3    3.61    0.60
  -4   8   4    1.64    0.29
  -4   8   4    1.61    0.37
   4  -8  -4    1.19    0.36
  -4   8   5   -0.18    0.22
  -4   8   5   -0.20    0.10
   4  -8  -5    0.28    0.29
  -5   8  -4    6.19    0.67
   5  -8   4    5.74    0.49
   5  -8   4    5.71    0.51
   5  -8   4    5.50    0.65
  -5   8  -3   15.38    0.84
   5  -8   3   13.34    0.65
   5  -8   3   14.37    1.03
  -5   8  -2    2.76    0.41
   5  -8   2    2.53    0.49
  -5   8  -1    1.08    0.26
   5  -8   1    0.99    0.35
  -5   8   0    0.10    0.16
  -5   8   0    0.21    0.22
   5  -8   0    0.21    0.24
  -5   8   1    1.14    0.29
  -5   8   1    1.17    0.33
  -5   8   1    1.19    0.25
   5  -8  -1    1.44    0.42
  -5   8   2    2.97    0.42
  -5   8   2    2.47    0.36
   5  -8  -2    2.97    0.56
  -5   8   3   13.61    0.74
  -5   8   3   14.44    0.85
   5  -8  -3   13.73    1.03
  -5   8   4    5.90    0.51
  -5   8   4    5.84    0.57
   5  -8  -4    7.12    0.78
  -6   8  -4    1.25    0.31
   6  -8   4    1.50    0.34
   6  -8   4    1.82    0.33
   6  -8   4    1.00    0.39
  -6   8  -3    1.84    0.34
   6  -8   3    2.00    0.49
   6  -8   3    2.07    0.34
   6  -8   3    1.95    0.33
  -6   8  -2    3.10    0.72
  -6   8  -2    3.96    0.42
   6  -8   2    3.64    0.36
   6  -8   2    4.57    0.41
   6  -8   2    3.26    0.57
  -6   8  -1   13.22    0.73
  -6   8  -1   13.10    0.83
   6  -8   1   11.98    0.59
   6  -8   1   11.75    0.93
  -6   8   0   22.68    0.99
   6  -8   0   22.41    1.27
  -6   8   1   12.43    0.73
   6  -8  -1   13.13    1.00
  -6   8   2    4.47    0.45
  -6   8   2    3.94    0.45
   6  -8  -2    3.90    0.62
  -6   8   3    1.64    0.34
  -6   8   3    2.43    0.38
   6  -8  -3    1.44    0.48
  -6   8   4    0.88    0.25
  -6   8   4    0.85    0.33
   6  -8  -4    1.43    0.46
  -7   8  -2    1.97    0.33
  -7   8  -2    2.30    0.38
   7  -8   2    2.07    0.36
   7  -8   2    1.99    0.42
   7  -8   2    2.31    0.49
  -7   8  -1    2.51    0.37
  -7   8  -1    1.69    0.38
   7  -8   1    2.17    0.34
   7  -8   1    1.86    0.45
   7  -8   1    2.35    0.35
  -7   8   0   -0.18    0.26
  -7   8   0   -0.21    0.17
   7  -8   0    0.14    0.28
   7  -8   0   -0.20    0.13
  -7   8   1    2.10    0.35
  -7   8   1    2.52    0.48
   7  -8  -1    1.63    0.46
  -7   8   2    1.83    0.35
  -7   8   2    2.17    0.37
   7  -8  -2    2.22    0.53
   6   9  -2    0.79    0.25
   6   9  -2    1.23    0.31
  -6  -9   2    0.66    0.20
  -6  -9   2    0.87    0.19
   6   9  -1    0.05    0.15
   6   9  -1    0.13    0.23
   6   9   0   -0.29    0.20
   6   9   0    0.27    0.14
   6   9   1    0.16    0.22
   6   9   1    0.25    0.18
   6   9   2    1.12    0.26
   6   9   2    0.51    0.25
   5   9  -3    0.45    0.19
   5   9  -3    0.31    0.25
  -5  -9   3    0.16    0.25
  -5  -9   3    0.10    0.37
   5   9  -2   -0.15    0.12
   5   9  -2   -0.03    0.20
  -5  -9   2    0.02    0.21
  -5  -9   2   -0.07    0.25
   5   9  -1    0.31    0.22
   5   9  -1    0.11    0.14
  -5  -9   1    0.13    0.19
  -5  -9   1    0.02    0.22
   5   9   0    0.38    0.27
   5   9   0    1.00    0.29
  -5  -9   0    0.49    0.20
  -5  -9   0    0.29    0.21
   5   9   1    0.21    0.21
   5   9   2    0.31    0.20
   5   9   2    0.10    0.13
  -5  -9  -2    0.13    0.15
   5   9   3    0.11    0.21
  -5  -9  -3    0.16    0.16
  -5  -9  -3    0.14    0.16
   4   9  -4    3.08    0.49
   4   9  -4    4.19    0.63
  -4  -9   4    3.72    0.55
   4   9  -3    7.48    0.58
   4   9  -3    8.79    0.72
  -4  -9   3    8.42    0.71
   4   9  -2    2.15    0.42
   4   9  -2    3.09    0.33
  -4  -9   2    2.39    0.41
  -4  -9   2    2.43    0.41
   4   9  -1    0.32    0.21
  -4  -9   1    0.23    0.19
  -4  -9   1   -0.22    0.24
   4   9   0    0.01    0.17
  -4  -9   0   -0.10    0.22
  -4  -9   0    0.10    0.19
   4   9   1   -0.14    0.16
  -4  -9  -1   -0.19    0.17
  -4  -9  -1    0.13    0.21
   4   9   2    2.60    0.43
  -4  -9  -2    2.22    0.35
   4   9   3    7.67    0.64
  -4  -9  -3    6.78    0.54
  -4  -9  -3    6.25    0.55
   4   9   4    4.05    0.26
   4   9   4    4.69    0.53
  -4  -9  -4    3.27    0.44
  -4  -9  -4    3.11    0.43
   3   9  -4    0.95    0.12
   3   9  -4    0.86    0.28
   3   9  -4    1.38    0.38
  -3  -9   4    1.23    0.38
   3   9  -3    1.14    0.25
   3   9  -3    0.90    0.32
  -3  -9   3    1.85    0.40
   3   9  -2    1.04    0.21
   3   9  -2    0.85    0.28
  -3  -9   2    1.10    0.31
   3   9  -1    0.36    0.26
  -3  -9   1    0.35    0.27
  -3  -9   1    0.51    0.25
   3   9   0    5.27    0.53
  -3  -9   0    5.56    0.55
  -3  -9   0    4.95    0.52
   3   9   1    0.51    0.23
  -3  -9  -1    0.27    0.24
  -3  -9  -1    0.69    0.27
   3   9   2    0.81    0.27
  -3  -9  -2    1.10    0.30
  -3  -9  -2    0.83    0.27
   3   9   3    1.04    0.13
   3   9   3    0.72    0.28
  -3  -9  -3    0.63    0.30
   3   9   4    1.05    0.22
   3   9   4    1.54    0.20
   3   9   4    1.57    0.38
  -3  -9  -4    1.21    0.39
  -3  -9  -4    0.89    0.34
   2   9  -5    0.32    0.13
   2   9  -5    0.61    0.29
   2   9  -5   -0.07    0.13
  -2  -9   5    0.20    0.28
   2   9  -4    5.19    0.28
   2   9  -4    6.36    0.65
   2   9  -4    5.80    0.54
  -2  -9   4    5.97    0.68
   2   9  -3    7.48    0.27
   2   9  -3    8.20    0.69
   2   9  -3    6.73    0.52
   2   9  -2    2.44    0.44
  -2  -9   2    2.58    0.47
   2   9  -1    1.91    0.38
  -2  -9   1    2.31    0.45
   2   9   0    0.37    0.19
  -2  -9   0   -0.06    0.24
  -2  -9   0    0.00    0.17
   2   9   1    1.43    0.33
  -2  -9  -1    2.53    0.45
  -2  -9  -1    1.48    0.35
   2   9   2    2.82    0.46
   2   9   2    2.19    0.15
  -2  -9  -2    2.10    0.40
   2   9   3    7.36    0.64
   2   9   3    8.12    0.35
  -2  -9  -3    8.35    0.70
   2   9   4    5.65    0.59
   2   9   4    4.97    0.32
   2   9   4    4.45    0.37
   2   9   5   -0.06    0.21
   2   9   5    0.42    0.18
   2   9   5    0.12    0.09
  -2  -9  -5   -0.11    0.28
   1   9  -5    2.08    0.43
   1   9  -5    2.29    0.41
  -1  -9   5    1.63    0.51
   1   9  -4    0.35    0.17
   1   9  -4    0.63    0.27
   1   9  -4    0.77    0.13
  -1  -9   4    0.27    0.30
   1   9  -3    0.27    0.23
   1   9  -3    0.38    0.17
   1   9  -3    0.37    0.10
  -1  -9   3    0.62    0.31
   1   9  -2    2.06    0.15
   1   9  -2    2.09    0.40
  -1  -9   2    2.13    0.44
   1   9  -1    0.56    0.08
   1   9  -1    0.32    0.20
   1   9  -1    0.55    0.09
  -1  -9   1    0.26    0.23
   1   9   0   10.30    0.71
   1   9   0    8.68    0.31
   1   9   0    9.00    0.31
  -1  -9   0    9.27    0.73
   1   9   1    0.48    0.09
   1   9   1    0.42    0.24
  -1  -9  -1    0.76    0.27
   1   9   2    1.60    0.16
   1   9   2    2.23    0.40
  -1  -9  -2    1.54    0.38
   1   9   3    0.46    0.23
   1   9   3    0.61    0.13
  -1  -9  -3    1.08    0.34
   1   9   4    0.63    0.15
   1   9   4    0.37    0.17
   1   9   4    0.58    0.27
  -1  -9  -4    0.41    0.28
   1   9   5    2.39    0.45
   1   9   5    1.68    0.25
   1   9   5    2.37    0.35
  -1  -9  -5    2.14    0.49
   0   9  -5    1.25    0.22
   0   9  -5    1.23    0.35
   0  -9   5    1.39    0.40
   0   9  -4    7.62    0.68
   0   9  -4    7.26    0.42
   0  -9   4    7.92    0.78
   0   9  -3    8.71    0.69
   0   9  -3    9.19    0.41
   0   9  -3    9.48    0.60
   0  -9   3    8.94    0.81
   0   9  -2    2.52    0.44
   0   9  -2    2.42    0.19
   0  -9   2    2.70    0.50
   0   9  -1    0.23    0.09
   0   9  -1    0.10    0.17
   0  -9   1    0.31    0.28
   0   9   0    0.02    0.13
   0   9   0    0.16    0.07
   0   9   0    0.04    0.06
   0  -9   0    0.12    0.19
   0   9   1    0.13    0.08
   0   9   1   -0.08    0.14
   0  -9  -1    0.68    0.27
   0   9   2    2.79    0.47
   0   9   2    2.16    0.20
   0  -9  -2    2.15    0.46
   0   9   3   10.40    0.74
   0   9   3    8.47    0.43
   0  -9  -3    9.05    0.77
   0   9   4    8.56    0.72
   0   9   4    7.26    0.49
   0   9   4    7.85    0.44
   0  -9  -4    8.78    0.79
   0   9   5    1.46    0.37
   0   9   5    1.36    0.35
   0   9   5    1.89    0.28
   0  -9  -5    0.59    0.35
  -1   9  -5    1.99    0.45
   1  -9   5    1.27    0.44
  -1   9  -4    0.61    0.16
  -1   9  -4    0.23    0.25
   1  -9   4    0.16    0.29
  -1   9  -3    0.48    0.25
  -1   9  -3    0.59    0.14
   1  -9   3    0.65    0.31
  -1   9  -2    1.94    0.21
  -1   9  -2    1.87    0.39
   1  -9   2    1.94    0.45
  -1   9  -1    0.73    0.26
  -1   9  -1    0.63    0.14
   1  -9   1    0.54    0.25
  -1   9   0   10.40    0.71
  -1   9   0    8.75    0.43
  -1   9   0    9.11    0.44
   1  -9   0    6.13    0.88
  -1   9   1    0.79    0.16
  -1   9   1    0.39    0.22
   1  -9  -1    0.83    0.34
  -1   9   2    2.04    0.21
  -1   9   2    1.82    0.36
   1  -9  -2    2.54    0.49
  -1   9   3    0.62    0.15
  -1   9   3    0.11    0.14
  -1   9   3    0.56    0.24
   1  -9  -3    0.54    0.29
  -1   9   4    0.03    0.15
  -1   9   4    0.57    0.16
  -1   9   4    0.46    0.28
   1  -9  -4    0.27    0.30
  -1   9   5    2.23    0.45
  -1   9   5    1.90    0.44
  -1   9   5    1.23    0.31
   1  -9  -5    1.40    0.44
  -2   9  -5    0.03    0.26
   2  -9   5   -0.63    0.26
  -2   9  -4    6.51    0.64
   2  -9   4    4.87    0.72
  -2   9  -3    7.54    0.66
  -2   9  -3    8.04    0.47
   2  -9   3    8.56    0.81
  -2   9  -2    2.38    0.42
   2  -9   2    2.70    0.49
  -2   9  -1    2.15    0.38
  -2   9  -1    2.28    0.24
   2  -9   1    2.03    0.43
  -2   9   0    0.10    0.18
  -2   9   0    0.02    0.06
   2  -9   0    0.09    0.21
  -2   9   1    2.62    0.45
  -2   9   1    2.04    0.33
  -2   9   1    2.22    0.28
   2  -9  -1    2.46    0.46
  -2   9   2    2.72    0.45
  -2   9   2    2.88    0.28
  -2   9   2    2.28    0.34
   2  -9  -2    2.73    0.53
  -2   9   3    7.92    0.68
  -2   9   3    7.39    0.54
  -2   9   3    7.96    0.48
   2  -9  -3    8.54    0.77
  -2   9   4    5.78    0.43
  -2   9   4    5.11    0.52
  -2   9   4    4.75    0.63
   2  -9  -4    7.13    0.74
  -2   9   5   -0.04    0.22
  -2   9   5   -0.03    0.12
   2  -9  -5    0.26    0.33
  -3   9  -4    0.80    0.31
   3  -9   4    0.46    0.37
  -3   9  -3    0.98    0.31
   3  -9   3    1.10    0.39
  -3   9  -2    0.57    0.17
  -3   9  -2    0.70    0.25
   3  -9   2    1.02    0.37
  -3   9  -1    0.39    0.15
  -3   9  -1    0.31    0.23
   3  -9   1    0.32    0.31
  -3   9   0    5.79    0.52
  -3   9   0    5.92    0.55
   3  -9   0    5.37    0.72
  -3   9   1   -0.10    0.18
  -3   9   1    0.55    0.18
  -3   9   1    0.52    0.26
   3  -9  -1    0.40    0.28
  -3   9   2    0.77    0.19
  -3   9   2    1.55    0.30
  -3   9   2    0.67    0.27
   3  -9  -2    1.20    0.38
  -3   9   3    0.61    0.17
  -3   9   3    0.97    0.31
  -3   9   3    0.74    0.28
   3  -9  -3    0.52    0.32
  -3   9   4    1.47    0.34
  -3   9   4    1.60    0.28
  -3   9   4    1.09    0.35
   3  -9  -4    0.90    0.40
  -4   9  -4    3.70    0.52
   4  -9   4    2.95    0.60
  -4   9  -3    6.98    0.63
   4  -9   3    6.59    0.76
  -4   9  -2    1.69    0.36
   4  -9   2    1.40    0.43
  -4   9  -1    0.13    0.18
   4  -9   1    0.05    0.25
  -4   9   0    0.05    0.17
  -4   9   0   -0.29    0.16
   4  -9   0   -0.12    0.21
  -4   9   1    0.14    0.13
  -4   9   1   -0.30    0.16
   4  -9  -1   -0.06    0.21
  -4   9   2    1.84    0.35
  -4   9   2    2.47    0.40
  -4   9   2    2.87    0.45
   4  -9  -2    2.29    0.48
  -4   9   3    8.30    0.55
  -4   9   3    7.96    0.67
  -4   9   3    7.96    0.83
   4  -9  -3    6.98    0.78
  -4   9   4    3.75    0.38
  -4   9   4    3.68    0.55
   4  -9  -4    3.16    0.58
  -5   9  -3    0.45    0.24
   5  -9   3    0.70    0.32
  -5   9  -2    0.10    0.19
   5  -9   2   -0.33    0.21
  -5   9  -1    0.45    0.21
   5  -9   1   -0.10    0.26
  -5   9   0    0.41    0.23
   5  -9   0    0.54    0.35
  -5   9   1    0.34    0.15
  -5   9   1   -0.14    0.20
   5  -9  -1   -0.23    0.26
  -5   9   2   -0.06    0.11
  -5   9   2    0.21    0.21
   5  -9  -2    0.19    0.31
  -5   9   3    0.42    0.16
  -5   9   3    0.04    0.22
   5  -9  -3    0.06    0.31
  -6   9  -2    1.00    0.34
   6  -9   2    0.02    0.30
   6  -9   1   -0.07    0.30
  -6   9   0   -0.09    0.21
   6  -9   0   -0.10    0.27
  -6   9   1   -0.10    0.20
  -6   9   1    0.23    0.13
   6  -9  -1    0.47    0.32
  -6   9   2    1.41    0.34
   6  -9  -2    2.02    0.54
  -5 -10   0    0.08    0.25
  -5 -10   0   -0.07    0.22
   4  10  -2    3.03    0.50
  -4 -10   2    2.57    0.47
   4  10  -1    9.40    0.76
  -4 -10   1    7.03    0.68
  -4 -10   1    8.26    0.68
   4  10   0   10.83    0.79
  -4 -10   0   10.00    0.72
  -4 -10   0    9.81    0.72
   4  10   1    9.16    0.76
  -4 -10  -1    8.90    0.67
  -4 -10  -1    8.87    0.67
   4  10   2    2.57    0.47
  -4 -10  -2    3.55    0.47
  -4 -10  -2    2.94    0.54
   3  10  -3    5.66    0.62
   3  10  -3    5.11    0.49
  -3 -10   3    5.42    0.70
   3  10  -2    3.50    0.34
   3  10  -2    2.44    0.47
  -3 -10   2    2.57    0.56
   3  10  -1    0.14    0.23
  -3 -10   1    0.01    0.25
   3  10   0    0.07    0.22
  -3 -10   0   -0.13    0.21
   3  10   1    0.18    0.21
  -3 -10  -1   -0.20    0.23
   3  10   2    2.45    0.46
  -3 -10  -2    2.46    0.46
   3  10   3    5.54    0.22
   3  10   3    3.96    0.55
  -3 -10  -3    6.35    0.66
   2  10  -3    0.54    0.27
   2  10  -3    0.14    0.17
  -2 -10   3    0.92    0.37
   2  10  -2    3.11    0.51
   2  10  -2    3.55    0.35
  -2 -10   2    2.67    0.50
   2  10  -1   12.95    0.87
  -2 -10   1    9.80    0.99
   2  10   0   22.01    1.15
  -2 -10   0   22.27    1.19
   2  10   1   12.15    0.84
  -2 -10  -1   13.06    0.90
   2  10   2    4.56    0.53
   2  10   2    3.84    0.18
  -2 -10  -2    3.31    0.53
   2  10   3    0.66    0.29
   2  10   3    0.83    0.13
  -2 -10  -3    0.72    0.31
   1  10  -4    1.91    0.21
   1  10  -4    2.36    0.42
   1  10  -4    2.37    0.48
  -1 -10   4    2.34    0.50
   1  10  -3    3.50    0.40
   1  10  -3    4.29    0.24
   1  10  -3    4.33    0.60
  -1 -10   3    3.85    0.60
   1  10  -2    3.28    0.52
   1  10  -2    3.08    0.18
   1  10  -2    3.12    0.33
   1  10  -2    3.57    0.19
  -1 -10   2    3.27    0.59
   1  10  -1    0.72    0.08
   1  10  -1    1.19    0.34
   1  10  -1    0.55    0.08
  -1 -10   1    0.28    0.29
   1  10   0    0.03    0.20
   1  10   0    0.09    0.05
   1  10   0   -0.07    0.05
  -1 -10   0    0.06    0.24
   1  10   1    0.62    0.11
   1  10   1    0.65    0.28
   1  10   1    0.61    0.10
  -1 -10  -1    0.65    0.30
   1  10   2    3.39    0.22
   1  10   2    2.53    0.48
  -1 -10  -2    3.24    0.54
   1  10   3    3.96    0.27
   1  10   3    2.83    0.49
  -1 -10  -3    4.06    0.61
   1  10   4    1.88    0.27
   1  10   4    3.19    0.27
   1  10   4    2.05    0.43
  -1 -10  -4    2.67    0.53
   0  10  -4    2.57    0.51
   0  10  -4    3.12    0.28
   0 -10   4    4.02    0.69
   0  10  -3    1.00    0.16
   0  10  -3    1.45    0.36
   0 -10   3    1.40    0.42
   0  10  -2    1.85    0.19
   0  10  -2    1.92    0.40
   0 -10   2    1.87    0.45
   0  10  -1   13.97    0.51
   0  10  -1   14.15    0.50
   0  10  -1   16.28    0.98
   0 -10   1   14.75    1.02
   0  10   0   23.93    0.73
   0  10   0   23.84    1.19
   0  10   0   25.20    0.73
   0 -10   0   25.63    1.35
   0  10   1   13.46    0.90
   0 -10  -1   16.07    1.05
   0  10   2    2.20    0.21
   0  10   2    2.33    0.44
   0 -10  -2    1.22    0.40
   0  10   3    0.97    0.18
   0  10   3    0.27    0.23
   0 -10  -3    1.29    0.39
   0  10   4    4.37    0.40
   0  10   4    3.29    0.53
   0  10   4    3.78    0.32
   0 -10  -4    3.85    0.61
  -1  10  -4    1.59    0.40
  -1  10  -4    1.88    0.26
   1 -10   4    1.68    0.46
  -1  10  -3    5.05    0.56
   1 -10   3    4.22    0.67
  -1  10  -2    3.97    0.29
  -1  10  -2    2.89    0.50
   1 -10   2    2.94    0.57
  -1  10  -1    0.68    0.15
  -1  10  -1    0.65    0.27
   1 -10   1    0.81    0.37
  -1  10   0    0.04    0.07
  -1  10   0    0.03    0.10
  -1  10   0   -0.04    0.16
   1 -10   0    0.20    0.26
  -1  10   1    0.60    0.27
  -1  10   1    0.62    0.16
   1 -10  -1   -0.13    0.24
  -1  10   2    3.21    0.50
  -1  10   2    3.17    0.28
   1 -10  -2    3.41    0.61
  -1  10   3    3.93    0.32
  -1  10   3    3.82    0.37
  -1  10   3    4.81    0.56
   1 -10  -3    3.84    0.61
  -1  10   4    1.36    0.34
  -1  10   4    2.41    0.32
  -1  10   4    1.70    0.40
   1 -10  -4    2.60    0.55
  -2  10  -3    0.70    0.30
   2 -10   3    0.52    0.35
  -2  10  -2    3.58    0.34
  -2  10  -2    3.56    0.53
   2 -10   2    4.51    0.69
  -2  10  -1   12.35    0.58
  -2  10  -1   12.69    0.87
   2 -10   1   13.43    1.03
  -2  10   0   20.41    0.78
  -2  10   0   19.33    1.08
  -2  10   0   20.76    0.79
   2 -10   0   20.03    1.26
  -2  10   1   12.53    0.60
  -2  10   1   13.58    0.72
  -2  10   1   12.83    0.88
   2 -10  -1   13.58    1.02
  -2  10   2    3.29    0.38
  -2  10   2    3.38    0.31
  -2  10   2    4.97    0.56
   2 -10  -2    3.78    0.66
  -2  10   3    1.06    0.24
  -2  10   3    0.46    0.28
  -2  10   3    0.50    0.17
   2 -10  -3    0.57    0.36
  -3  10  -3    5.95    0.64
   3 -10   3    5.08    0.74
  -3  10  -2    2.66    0.48
   3 -10   2    3.03    0.56
  -3  10  -1    0.08    0.22
   3 -10   1    0.00    0.27
  -3  10   0   -0.22    0.20
  -3  10   0    0.13    0.12
   3 -10   0   -0.68    0.24
  -3  10   1    0.06    0.11
  -3  10   1    0.38    0.21
  -3  10   1    0.22    0.22
   3 -10  -1    0.13    0.24
  -3  10   2    2.84    0.31
  -3  10   2    2.74    0.49
  -3  10   2    2.50    0.48
   3 -10  -2    2.69    0.55
  -3  10   3    5.99    0.56
  -3  10   3    5.91    0.45
  -3  10   3    5.34    0.62
   3 -10  -3    7.58    0.84
  -4  10  -2    2.34    0.43
   4 -10   2    1.58    0.48
  -4  10  -1    7.44    0.67
   4 -10   1    9.91    0.90
  -4  10   0   10.42    0.77
  -4  10   0    8.87    0.64
   4 -10   0    9.71    0.91
  -4  10   1    8.12    0.54
  -4  10   1    9.20    0.73
  -4  10   1    7.97    0.72
   4 -10  -1    8.31    0.84
  -4  10   2    3.42    0.36
  -4  10   2    2.38    0.44
   4 -10  -2    2.05    0.50
  -5  10   0    0.33    0.25
   5 -10   0   -0.20    0.30
  -2 -11   0    0.06    0.28
   1  11  -1   -0.26    0.24
  -1 -11   1    0.17    0.31
   1  11   0    0.42    0.26
  -1 -11   0    0.13    0.30
   1  11   1    0.33    0.07
   1  11   1    0.07    0.05
   1  11   1    0.25    0.27
  -1 -11  -1    0.57    0.33
   0  11  -1    0.06    0.08
   0  11  -1    0.37    0.23
   0  11  -1    0.12    0.08
   0 -11   1   -0.10    0.30
   0  11   0   -0.07    0.22
   0  11   0    0.25    0.08
   0  11   0    0.20    0.09
   0 -11   0   -0.09    0.28
   0  11   1    0.14    0.09
   0  11   1    0.18    0.12
   0  11   1    0.54    0.27
   0 -11  -1    0.12    0.29
  -1  11  -1    0.18    0.10
  -1  11  -1   -0.01    0.25
  -1  11  -1    0.03    0.12
   1 -11   1    0.65    0.37
  -1  11   0    0.40    0.12
  -1  11   0    0.64    0.29
  -1  11   0    0.34    0.11
   1 -11   0    0.27    0.33
  -1  11   1    0.36    0.13
  -1  11   1   -0.18    0.24
   1 -11  -1   -0.06    0.29
  -2  11   0    0.02    0.14
  -2  11   0    0.02    0.10
   2 -11   0    0.04    0.33
   0   0   0    0.00    0.00
;
_shelx_hkl_checksum                23035
_olex2_submission_special_instructions  'No special instructions were received'
